# Supplementary material for: A purely bioinformatic pipeline for the prediction of mammalian odorant receptor gene enhancers
Source: BMC Bioinformatics. 2019 Sep 14;20:474. doi: 10.1186/s12859-019-3012-1 (PMC6744719; doi:10.1186/s12859-019-3012-1)
Supplement: Supplementary file 3 — Detailed information about locus composition at various threshold distances. Text files (.txt) detailing on locus composition, at a given threshold distance (in Mb), for different gene lists. File names are composed by list type (either: main olfactory epithelium, MOE; olfactome; vomeronasal organ, VNO; T-cell receptor genes, “t_cell_receptor”), species and threshold value (periods in numerical values being replaced by underscores, “_”). A “NO-PSEUDO” at the beginning of the file name indicates that the gene list originating the file is devoid of pseudogene-flagged entries. Clusters are presented from the richest (in terms of number of genes) to miniclusters; for each locus, the average intergenic distance (in Kb) is reported. Solitary genes are listed after clusters. Text files are provided as a single compressed (.zip) file available in the Open Science Framework repository, see paragraph “Availability of data and material”. (ZIP 719 kb) [file 12859_2019_3012_MOESM3_ESM.zip › Supplementary file 1/MOE-human-0_2Mb.txt]

Genes in cluster 34 (chr11:4367263-6200259) are (96 genes):
OR52B4_olfactory_receptor_family_52_subfamily_B_member_4_(gene/pseudogene)_[Source:HGNC_Symbol;Acc:HGNC:15209]
OR52B3P_olfactory_receptor_family_52_subfamily_B_member_3_pseudogene_[Source:HGNC_Symbol;Acc:HGNC:15208]
OR51R1P_olfactory_receptor_family_51_subfamily_R_member_1_pseudogene_[Source:HGNC_Symbol;Acc:HGNC:15203]
OR52P2P_olfactory_receptor_family_52_subfamily_P_member_2_pseudogene_[Source:HGNC_Symbol;Acc:HGNC:15233]
OR52K2_olfactory_receptor_family_52_subfamily_K_member_2_[Source:HGNC_Symbol;Acc:HGNC:15223]
OR52K3P_olfactory_receptor_family_52_subfamily_K_member_3_pseudogene_[Source:HGNC_Symbol;Acc:HGNC:15224]
OR52K1_olfactory_receptor_family_52_subfamily_K_member_1_[Source:HGNC_Symbol;Acc:HGNC:15222]
OR52M2P_olfactory_receptor_family_52_subfamily_M_member_2_pseudogene_[Source:HGNC_Symbol;Acc:HGNC:15226]
OR52M1_olfactory_receptor_family_52_subfamily_M_member_1_[Source:HGNC_Symbol;Acc:HGNC:15225]
OR52I2_olfactory_receptor_family_52_subfamily_I_member_2_[Source:HGNC_Symbol;Acc:HGNC:15221]
OR52I1_olfactory_receptor_family_52_subfamily_I_member_1_[Source:HGNC_Symbol;Acc:HGNC:15220]
OR51D1_olfactory_receptor_family_51_subfamily_D_member_1_[Source:HGNC_Symbol;Acc:HGNC:15193]
OR51E1_olfactory_receptor_family_51_subfamily_E_member_1_[Source:HGNC_Symbol;Acc:HGNC:15194]
OR51A9P_olfactory_receptor_family_51_subfamily_A_member_9_pseudogene_[Source:HGNC_Symbol;Acc:HGNC:15190]
OR51E2_olfactory_receptor_family_51_subfamily_E_member_2_[Source:HGNC_Symbol;Acc:HGNC:15195]
OR51C1P_olfactory_receptor_family_51_subfamily_C_member_1_pseudogene_[Source:HGNC_Symbol;Acc:HGNC:15191]
OR51F1_olfactory_receptor_family_51_subfamily_F_member_1_(gene/pseudogene)_[Source:HGNC_Symbol;Acc:HGNC:15196]
OR51N1P_olfactory_receptor_family_51_subfamily_N_member_1_pseudogene_[Source:HGNC_Symbol;Acc:HGNC:14757]
OR52Y1P_olfactory_receptor_family_52_subfamily_Y_member_1_pseudogene_[Source:HGNC_Symbol;Acc:HGNC:15240]
OR52R1_olfactory_receptor_family_52_subfamily_R_member_1_(gene/pseudogene)_[Source:HGNC_Symbol;Acc:HGNC:15235]
OR51F2_olfactory_receptor_family_51_subfamily_F_member_2_[Source:HGNC_Symbol;Acc:HGNC:15197]
OR51A8P_olfactory_receptor_family_51_subfamily_A_member_8_pseudogene_[Source:HGNC_Symbol;Acc:HGNC:15189]
OR51S1_olfactory_receptor_family_51_subfamily_S_member_1_[Source:HGNC_Symbol;Acc:HGNC:15204]
OR51H1_olfactory_receptor_family_51_subfamily_H_member_1_[Source:HGNC_Symbol;Acc:HGNC:14833]
OR51H2P_olfactory_receptor_family_51_subfamily_H_member_2_pseudogene_[Source:HGNC_Symbol;Acc:HGNC:15199]
OR51T1_olfactory_receptor_family_51_subfamily_T_member_1_[Source:HGNC_Symbol;Acc:HGNC:15205]
OR51A6P_olfactory_receptor_family_51_subfamily_A_member_6_pseudogene_[Source:HGNC_Symbol;Acc:HGNC:15187]
OR51A7_olfactory_receptor_family_51_subfamily_A_member_7_[Source:HGNC_Symbol;Acc:HGNC:15188]
OR51G2_olfactory_receptor_family_51_subfamily_G_member_2_[Source:HGNC_Symbol;Acc:HGNC:15198]
OR51G1_olfactory_receptor_family_51_subfamily_G_member_1_(gene/pseudogene)_[Source:HGNC_Symbol;Acc:HGNC:14738]
OR51A3P_olfactory_receptor_family_51_subfamily_A_member_3_pseudogene_[Source:HGNC_Symbol;Acc:HGNC:14794]
OR51A4_olfactory_receptor_family_51_subfamily_A_member_4_[Source:HGNC_Symbol;Acc:HGNC:14795]
OR51A2_olfactory_receptor_family_51_subfamily_A_member_2_[Source:HGNC_Symbol;Acc:HGNC:14764]
OR51A5P_olfactory_receptor_family_51_subfamily_A_member_5_pseudogene_[Source:HGNC_Symbol;Acc:HGNC:14801]
OR51L1_olfactory_receptor_family_51_subfamily_L_member_1_[Source:HGNC_Symbol;Acc:HGNC:14759]
OR51P1P_olfactory_receptor_family_51_subfamily_P_member_1_pseudogene_[Source:HGNC_Symbol;Acc:HGNC:14762]
OR52J2P_olfactory_receptor_family_52_subfamily_J_member_2_pseudogene_[Source:HGNC_Symbol;Acc:HGNC:14797]
OR52J3_olfactory_receptor_family_52_subfamily_J_member_3_[Source:HGNC_Symbol;Acc:HGNC:14799]
OR52E2_olfactory_receptor_family_52_subfamily_E_member_2_[Source:HGNC_Symbol;Acc:HGNC:14769]
OR52S1P_olfactory_receptor_family_52_subfamily_S_member_1_pseudogene_[Source:HGNC_Symbol;Acc:HGNC:14805]
OR52E3P_olfactory_receptor_family_52_subfamily_E_member_3_pseudogene_[Source:HGNC_Symbol;Acc:HGNC:14793]
OR52J1P_olfactory_receptor_family_52_subfamily_J_member_1_pseudogene_[Source:HGNC_Symbol;Acc:HGNC:14760]
OR52A4P_olfactory_receptor_family_52_subfamily_A_member_4_pseudogene_[Source:HGNC_Symbol;Acc:HGNC:19579]
OR52A5_olfactory_receptor_family_52_subfamily_A_member_5_[Source:HGNC_Symbol;Acc:HGNC:19580]
OR52A1_olfactory_receptor_family_52_subfamily_A_member_1_[Source:HGNC_Symbol;Acc:HGNC:8318]
OR51A1P_olfactory_receptor_family_51_subfamily_A_member_1_pseudogene_[Source:HGNC_Symbol;Acc:HGNC:8316]
OR52Z1_olfactory_receptor_family_52_subfamily_Z_member_1_(gene/pseudogene)_[Source:HGNC_Symbol;Acc:HGNC:19596]
OR51V1_olfactory_receptor_family_51_subfamily_V_member_1_[Source:HGNC_Symbol;Acc:HGNC:19597]
OR51AB1P_olfactory_receptor_family_51_subfamily_AB_member_1_pseudogene_[Source:HGNC_Symbol;Acc:HGNC:31278]
OR51B4_olfactory_receptor_family_51_subfamily_B_member_4_[Source:HGNC_Symbol;Acc:HGNC:14708]
OR51B3P_olfactory_receptor_family_51_subfamily_B_member_3_pseudogene_[Source:HGNC_Symbol;Acc:HGNC:14706]
OR51B2_olfactory_receptor_family_51_subfamily_B_member_2_(gene/pseudogene)_[Source:HGNC_Symbol;Acc:HGNC:14703]
OR51B8P_olfactory_receptor_family_51_subfamily_B_member_8_pseudogene_[Source:HGNC_Symbol;Acc:HGNC:31279]
OR51B5_olfactory_receptor_family_51_subfamily_B_member_5_[Source:HGNC_Symbol;Acc:HGNC:19599]
OR51B6_olfactory_receptor_family_51_subfamily_B_member_6_[Source:HGNC_Symbol;Acc:HGNC:19600]
OR51M1_olfactory_receptor_family_51_subfamily_M_member_1_[Source:HGNC_Symbol;Acc:HGNC:14847]
OR51J1_olfactory_receptor_family_51_subfamily_J_member_1_(gene/pseudogene)_[Source:HGNC_Symbol;Acc:HGNC:14856]
OR51Q1_olfactory_receptor_family_51_subfamily_Q_member_1_(gene/pseudogene)_[Source:HGNC_Symbol;Acc:HGNC:14851]
OR51K1P_olfactory_receptor_family_51_subfamily_K_member_1_pseudogene_[Source:HGNC_Symbol;Acc:HGNC:15202]
OR51I1_olfactory_receptor_family_51_subfamily_I_member_1_[Source:HGNC_Symbol;Acc:HGNC:15200]
OR51I2_olfactory_receptor_family_51_subfamily_I_member_2_[Source:HGNC_Symbol;Acc:HGNC:15201]
OR51A10P_olfactory_receptor_family_51_subfamily_A_member_10_pseudogene_[Source:HGNC_Symbol;Acc:HGNC:15185]
OR52D1_olfactory_receptor_family_52_subfamily_D_member_1_[Source:HGNC_Symbol;Acc:HGNC:15212]
OR52V1P_olfactory_receptor_family_52_subfamily_V_member_1_pseudogene_[Source:HGNC_Symbol;Acc:HGNC:15238]
OR52H1_olfactory_receptor_family_52_subfamily_H_member_1_[Source:HGNC_Symbol;Acc:HGNC:15218]
OR52H2P_olfactory_receptor_family_52_subfamily_H_member_2_pseudogene_[Source:HGNC_Symbol;Acc:HGNC:15219]
OR52B5P_olfactory_receptor_family_52_subfamily_B_member_5_pseudogene_[Source:HGNC_Symbol;Acc:HGNC:15210]
OR52T1P_olfactory_receptor_family_52_subfamily_T_member_1_pseudogene_[Source:HGNC_Symbol;Acc:HGNC:15236]
OR52B6_olfactory_receptor_family_52_subfamily_B_member_6_[Source:HGNC_Symbol;Acc:HGNC:15211]
OR52U1P_olfactory_receptor_family_52_subfamily_U_member_1_pseudogene_[Source:HGNC_Symbol;Acc:HGNC:15237]
OR52P1P_olfactory_receptor_family_52_subfamily_P_member_1_pseudogene_[Source:HGNC_Symbol;Acc:HGNC:15232]
OR56B1_olfactory_receptor_family_56_subfamily_B_member_1_[Source:HGNC_Symbol;Acc:HGNC:15245]
OR52N4_olfactory_receptor_family_52_subfamily_N_member_4_(gene/pseudogene)_[Source:HGNC_Symbol;Acc:HGNC:15230]
OR56B2P_olfactory_receptor_family_56_subfamily_B_member_2_pseudogene_[Source:HGNC_Symbol;Acc:HGNC:15246]
OR52N5_olfactory_receptor_family_52_subfamily_N_member_5_[Source:HGNC_Symbol;Acc:HGNC:15231]
OR52N1_olfactory_receptor_family_52_subfamily_N_member_1_[Source:HGNC_Symbol;Acc:HGNC:14853]
OR52N3P_olfactory_receptor_family_52_subfamily_N_member_3_pseudogene_[Source:HGNC_Symbol;Acc:HGNC:15229]
OR52N2_olfactory_receptor_family_52_subfamily_N_member_2_[Source:HGNC_Symbol;Acc:HGNC:15228]
OR52E6_olfactory_receptor_family_52_subfamily_E_member_6_[Source:HGNC_Symbol;Acc:HGNC:15215]
OR52E8_olfactory_receptor_family_52_subfamily_E_member_8_[Source:HGNC_Symbol;Acc:HGNC:15217]
OR52E7P_olfactory_receptor_family_52_subfamily_E_member_7_pseudogene_[Source:HGNC_Symbol;Acc:HGNC:15216]
OR52E4_olfactory_receptor_family_52_subfamily_E_member_4_[Source:HGNC_Symbol;Acc:HGNC:15213]
OR52E5_olfactory_receptor_family_52_subfamily_E_member_5_[Source:HGNC_Symbol;Acc:HGNC:15214]
OR56A3_olfactory_receptor_family_56_subfamily_A_member_3_[Source:HGNC_Symbol;Acc:HGNC:14786]
OR56A5_olfactory_receptor_family_56_subfamily_A_member_5_[Source:HGNC_Symbol;Acc:HGNC:14792]
OR52L1_olfactory_receptor_family_52_subfamily_L_member_1_[Source:HGNC_Symbol;Acc:HGNC:14785]
OR56A4_olfactory_receptor_family_56_subfamily_A_member_4_[Source:HGNC_Symbol;Acc:HGNC:14791]
OR56A1_olfactory_receptor_family_56_subfamily_A_member_1_[Source:HGNC_Symbol;Acc:HGNC:14781]
OR56A7P_olfactory_receptor_family_56_subfamily_A_member_7_pseudogene_[Source:HGNC_Symbol;Acc:HGNC:15244]
OR52L2P_olfactory_receptor_family_52_subfamily_L_member_2_pseudogene_[Source:HGNC_Symbol;Acc:HGNC:14788]
OR52X1P_olfactory_receptor_family_52_subfamily_X_member_1_pseudogene_[Source:HGNC_Symbol;Acc:HGNC:14790]
OR56B4_olfactory_receptor_family_56_subfamily_B_member_4_[Source:HGNC_Symbol;Acc:HGNC:15248]
OR56B3P_olfactory_receptor_family_56_subfamily_B_member_3_pseudogene_[Source:HGNC_Symbol;Acc:HGNC:15247]
OR52B1P_olfactory_receptor_family_52_subfamily_B_member_1_pseudogene_[Source:HGNC_Symbol;Acc:HGNC:15206]
OR52B2_olfactory_receptor_family_52_subfamily_B_member_2_[Source:HGNC_Symbol;Acc:HGNC:15207]
OR52W1_olfactory_receptor_family_52_subfamily_W_member_1_[Source:HGNC_Symbol;Acc:HGNC:15239]

Average distance within the cluster 34 is (Kb): 18

Genes in cluster 40 (chr11:55318560-57038436) are (95 genes):
OR4A11P_olfactory_receptor_family_4_subfamily_A_member_11_pseudogene_[Source:HGNC_Symbol;Acc:HGNC:15148]
OR4A12P_olfactory_receptor_family_4_subfamily_A_member_12_pseudogene_[Source:HGNC_Symbol;Acc:HGNC:15149]
OR4A16_olfactory_receptor_family_4_subfamily_A_member_16_[Source:HGNC_Symbol;Acc:HGNC:15153]
OR4A15_olfactory_receptor_family_4_subfamily_A_member_15_[Source:HGNC_Symbol;Acc:HGNC:15152]
OR4A9P_olfactory_receptor_family_4_subfamily_A_member_9_pseudogene_[Source:HGNC_Symbol;Acc:HGNC:15166]
OR4A10P_olfactory_receptor_family_4_subfamily_A_member_10_pseudogene_[Source:HGNC_Symbol;Acc:HGNC:15147]
OR4A17P_olfactory_receptor_family_4_subfamily_A_member_17_pseudogene_[Source:HGNC_Symbol;Acc:HGNC:15154]
OR4A13P_olfactory_receptor_family_4_subfamily_A_member_13_pseudogene_[Source:HGNC_Symbol;Acc:HGNC:15150]
OR4A50P_olfactory_receptor_family_4_subfamily_A_member_50_pseudogene_[Source:HGNC_Symbol;Acc:HGNC:31269]
OR4A14P_olfactory_receptor_family_4_subfamily_A_member_14_pseudogene_[Source:HGNC_Symbol;Acc:HGNC:15151]
OR4A21P_olfactory_receptor_family_4_subfamily_A_member_21_pseudogene_[Source:HGNC_Symbol;Acc:HGNC:15158]
OR4C1P_olfactory_receptor_family_4_subfamily_C_member_1_pseudogene_[Source:HGNC_Symbol;Acc:HGNC:8292]
OR4C14P_olfactory_receptor_family_4_subfamily_C_member_14_pseudogene_[Source:HGNC_Symbol;Acc:HGNC:15170]
OR4C15_olfactory_receptor_family_4_subfamily_C_member_15_[Source:HGNC_Symbol;Acc:HGNC:15171]
OR4C16_olfactory_receptor_family_4_subfamily_C_member_16_(gene/pseudogene)_[Source:HGNC_Symbol;Acc:HGNC:15172]
OR4C11_olfactory_receptor_family_4_subfamily_C_member_11_[Source:HGNC_Symbol;Acc:HGNC:15167]
OR4P4_olfactory_receptor_family_4_subfamily_P_member_4_[Source:HGNC_Symbol;Acc:HGNC:15180]
OR4S2_olfactory_receptor_family_4_subfamily_S_member_2_[Source:HGNC_Symbol;Acc:HGNC:15183]
OR4C6_olfactory_receptor_family_4_subfamily_C_member_6_[Source:HGNC_Symbol;Acc:HGNC:14743]
OR4V1P_olfactory_receptor_family_4_subfamily_V_member_1_pseudogene_[Source:HGNC_Symbol;Acc:HGNC:14736]
OR4P1P_olfactory_receptor_family_4_subfamily_P_member_1_pseudogene_[Source:HGNC_Symbol;Acc:HGNC:14754]
OR5D2P_olfactory_receptor_family_5_subfamily_D_member_2_pseudogene_[Source:HGNC_Symbol;Acc:HGNC:8335]
OR5D17P_olfactory_receptor_family_5_subfamily_D_member_17_pseudogene_[Source:HGNC_Symbol;Acc:HGNC:15284]
OR5D13_olfactory_receptor_family_5_subfamily_D_member_13_(gene/pseudogene)_[Source:HGNC_Symbol;Acc:HGNC:15280]
OR5D15P_olfactory_receptor_family_5_subfamily_D_member_15_pseudogene_[Source:HGNC_Symbol;Acc:HGNC:15282]
OR5D14_olfactory_receptor_family_5_subfamily_D_member_14_[Source:HGNC_Symbol;Acc:HGNC:15281]
OR5L1_olfactory_receptor_family_5_subfamily_L_member_1_(gene/pseudogene)_[Source:HGNC_Symbol;Acc:HGNC:8350]
OR5D18_olfactory_receptor_family_5_subfamily_D_member_18_[Source:HGNC_Symbol;Acc:HGNC:15285]
OR5L2_olfactory_receptor_family_5_subfamily_L_member_2_[Source:HGNC_Symbol;Acc:HGNC:8351]
OR5D16_olfactory_receptor_family_5_subfamily_D_member_16_[Source:HGNC_Symbol;Acc:HGNC:15283]
OR9M1P_olfactory_receptor_family_9_subfamily_M_member_1_pseudogene_[Source:HGNC_Symbol;Acc:HGNC:15327]
OR5W1P_olfactory_receptor_family_5_subfamily_W_member_1_pseudogene_[Source:HGNC_Symbol;Acc:HGNC:15298]
OR5W2_olfactory_receptor_family_5_subfamily_W_member_2_[Source:HGNC_Symbol;Acc:HGNC:15299]
OR5I1_olfactory_receptor_family_5_subfamily_I_member_1_[Source:HGNC_Symbol;Acc:HGNC:8347]
OR10AG1_olfactory_receptor_family_10_subfamily_AG_member_1_[Source:HGNC_Symbol;Acc:HGNC:19607]
OR7E5P_olfactory_receptor_family_7_subfamily_E_member_5_pseudogene_[Source:HGNC_Symbol;Acc:HGNC:8435]
OR5F1_olfactory_receptor_family_5_subfamily_F_member_1_[Source:HGNC_Symbol;Acc:HGNC:8343]
OR5F2P_olfactory_receptor_family_5_subfamily_F_member_2_pseudogene_[Source:HGNC_Symbol;Acc:HGNC:15286]
OR5AS1_olfactory_receptor_family_5_subfamily_AS_member_1_[Source:HGNC_Symbol;Acc:HGNC:15261]
OR5AQ1P_olfactory_receptor_family_5_subfamily_AQ_member_1_pseudogene_[Source:HGNC_Symbol;Acc:HGNC:15259]
OR5J1P_olfactory_receptor_family_5_subfamily_J_member_1_pseudogene_[Source:HGNC_Symbol;Acc:HGNC:8348]
OR5BE1P_olfactory_receptor_family_5_subfamily_BE_member_1_pseudogene_[Source:HGNC_Symbol;Acc:HGNC:15273]
OR8I2_olfactory_receptor_family_8_subfamily_I_member_2_[Source:HGNC_Symbol;Acc:HGNC:15310]
OR8H2_olfactory_receptor_family_8_subfamily_H_member_2_[Source:HGNC_Symbol;Acc:HGNC:15308]
OR8H3_olfactory_receptor_family_8_subfamily_H_member_3_[Source:HGNC_Symbol;Acc:HGNC:15309]
OR5BN1P_olfactory_receptor_family_5_subfamily_BN_member_1_pseudogene_[Source:HGNC_Symbol;Acc:HGNC:15276]
OR8J3_olfactory_receptor_family_8_subfamily_J_member_3_[Source:HGNC_Symbol;Acc:HGNC:15312]
OR8K4P_olfactory_receptor_family_8_subfamily_K_member_4_pseudogene_[Source:HGNC_Symbol;Acc:HGNC:15314]
OR8K5_olfactory_receptor_family_8_subfamily_K_member_5_[Source:HGNC_Symbol;Acc:HGNC:15315]
OR5J2_olfactory_receptor_family_5_subfamily_J_member_2_[Source:HGNC_Symbol;Acc:HGNC:19612]
OR8V1P_olfactory_receptor_family_8_subfamily_V_member_1_pseudogene_[Source:HGNC_Symbol;Acc:HGNC:19613]
OR8J2_olfactory_receptor_family_8_subfamily_J_member_2_(gene/pseudogene)_[Source:HGNC_Symbol;Acc:HGNC:15311]
OR5T2_olfactory_receptor_family_5_subfamily_T_member_2_[Source:HGNC_Symbol;Acc:HGNC:15296]
OR5T3_olfactory_receptor_family_5_subfamily_T_member_3_[Source:HGNC_Symbol;Acc:HGNC:15297]
OR5T1_olfactory_receptor_family_5_subfamily_T_member_1_[Source:HGNC_Symbol;Acc:HGNC:14821]
OR8H1_olfactory_receptor_family_8_subfamily_H_member_1_[Source:HGNC_Symbol;Acc:HGNC:14824]
OR8I1P_olfactory_receptor_family_8_subfamily_I_member_1_pseudogene_[Source:HGNC_Symbol;Acc:HGNC:14828]
OR8K3_olfactory_receptor_family_8_subfamily_K_member_3_(gene/pseudogene)_[Source:HGNC_Symbol;Acc:HGNC:15313]
OR8K2P_olfactory_receptor_family_8_subfamily_K_member_2_pseudogene_[Source:HGNC_Symbol;Acc:HGNC:14832]
OR8K1_olfactory_receptor_family_8_subfamily_K_member_1_[Source:HGNC_Symbol;Acc:HGNC:14831]
OR8J1_olfactory_receptor_family_8_subfamily_J_member_1_[Source:HGNC_Symbol;Acc:HGNC:14855]
OR8U1_olfactory_receptor_family_8_subfamily_U_member_1_[Source:HGNC_Symbol;Acc:HGNC:19611]
OR8L1P_olfactory_receptor_family_8_subfamily_L_member_1_pseudogene_[Source:HGNC_Symbol;Acc:HGNC:15316]
OR5AL2P_olfactory_receptor_family_5_subfamily_AL_member_2_pseudogene_[Source:HGNC_Symbol;Acc:HGNC:14850]
OR5R1_olfactory_receptor_family_5_subfamily_R_member_1_(gene/pseudogene)_[Source:HGNC_Symbol;Acc:HGNC:14841]
OR5M4P_olfactory_receptor_family_5_subfamily_M_member_4_pseudogene_[Source:HGNC_Symbol;Acc:HGNC:14808]
OR5M9_olfactory_receptor_family_5_subfamily_M_member_9_[Source:HGNC_Symbol;Acc:HGNC:15294]
OR5M3_olfactory_receptor_family_5_subfamily_M_member_3_[Source:HGNC_Symbol;Acc:HGNC:14806]
OR5M2P_olfactory_receptor_family_5_subfamily_M_member_2_pseudogene_[Source:HGNC_Symbol;Acc:HGNC:14803]
OR5M8_olfactory_receptor_family_5_subfamily_M_member_8_[Source:HGNC_Symbol;Acc:HGNC:14846]
OR5M7P_olfactory_receptor_family_5_subfamily_M_member_7_pseudogene_[Source:HGNC_Symbol;Acc:HGNC:14818]
OR5M6P_olfactory_receptor_family_5_subfamily_M_member_6_pseudogene_[Source:HGNC_Symbol;Acc:HGNC:14814]
OR5M5P_olfactory_receptor_family_5_subfamily_M_member_5_pseudogene_[Source:HGNC_Symbol;Acc:HGNC:14810]
OR5M11_olfactory_receptor_family_5_subfamily_M_member_11_[Source:HGNC_Symbol;Acc:HGNC:15291]
OR5M10_olfactory_receptor_family_5_subfamily_M_member_10_[Source:HGNC_Symbol;Acc:HGNC:15290]
OR5M13P_olfactory_receptor_family_5_subfamily_M_member_13_pseudogene_[Source:HGNC_Symbol;Acc:HGNC:15293]
OR5M1_olfactory_receptor_family_5_subfamily_M_member_1_[Source:HGNC_Symbol;Acc:HGNC:8352]
OR5AM1P_olfactory_receptor_family_5_subfamily_AM_member_1_pseudogene_[Source:HGNC_Symbol;Acc:HGNC:15254]
OR5M12P_olfactory_receptor_family_5_subfamily_M_member_12_pseudogene_[Source:HGNC_Symbol;Acc:HGNC:15292]
OR5AP1P_olfactory_receptor_family_5_subfamily_AP_member_1_pseudogene_[Source:HGNC_Symbol;Acc:HGNC:15257]
OR5AP2_olfactory_receptor_family_5_subfamily_AP_member_2_[Source:HGNC_Symbol;Acc:HGNC:15258]
OR5AR1_olfactory_receptor_family_5_subfamily_AR_member_1_(gene/pseudogene)_[Source:HGNC_Symbol;Acc:HGNC:15260]
OR2AH1P_olfactory_receptor_family_2_subfamily_AH_member_1_pseudogene_[Source:HGNC_Symbol;Acc:HGNC:15144]
OR9G1_olfactory_receptor_family_9_subfamily_G_member_1_[Source:HGNC_Symbol;Acc:HGNC:15319]
OR9G3P_olfactory_receptor_family_9_subfamily_G_member_3_pseudogene_[Source:HGNC_Symbol;Acc:HGNC:15321]
OR9G4_olfactory_receptor_family_9_subfamily_G_member_4_[Source:HGNC_Symbol;Acc:HGNC:15322]
OR9G2P_olfactory_receptor_family_9_subfamily_G_member_2_pseudogene_[Source:HGNC_Symbol;Acc:HGNC:15320]
OR5G1P_olfactory_receptor_family_5_subfamily_G_member_1_pseudogene_[Source:HGNC_Symbol;Acc:HGNC:8344]
OR5G4P_olfactory_receptor_family_5_subfamily_G_member_4_pseudogene_[Source:HGNC_Symbol;Acc:HGNC:15288]
OR5G5P_olfactory_receptor_family_5_subfamily_G_member_5_pseudogene_[Source:HGNC_Symbol;Acc:HGNC:15289]
OR5G3_olfactory_receptor_family_5_subfamily_G_member_3_(gene/pseudogene)_[Source:HGNC_Symbol;Acc:HGNC:15287]
OR5AK3P_olfactory_receptor_family_5_subfamily_AK_member_3_pseudogene_[Source:HGNC_Symbol;Acc:HGNC:15252]
OR5AK2_olfactory_receptor_family_5_subfamily_AK_member_2_[Source:HGNC_Symbol;Acc:HGNC:15251]
OR5AK1P_olfactory_receptor_family_5_subfamily_AK_member_1_pseudogene_[Source:HGNC_Symbol;Acc:HGNC:15250]
OR5AK4P_olfactory_receptor_family_5_subfamily_AK_member_4_pseudogene_[Source:NCBI_gene;Acc:219525]

Average distance within the cluster 40 is (Kb): 17

Genes in cluster 5 (chr1:247451029-248682304) are (56 genes):
OR2B11_olfactory_receptor_family_2_subfamily_B_member_11_[Source:HGNC_Symbol;Acc:HGNC:31249]
OR2W5_olfactory_receptor_family_2_subfamily_W_member_5_(gene/pseudogene)_[Source:HGNC_Symbol;Acc:HGNC:15424]
OR2C3_olfactory_receptor_family_2_subfamily_C_member_3_[Source:HGNC_Symbol;Acc:HGNC:15005]
OR2G2_olfactory_receptor_family_2_subfamily_G_member_2_[Source:HGNC_Symbol;Acc:HGNC:15007]
OR2G3_olfactory_receptor_family_2_subfamily_G_member_3_[Source:HGNC_Symbol;Acc:HGNC:15008]
OR14L1P_olfactory_receptor_family_14_subfamily_L_member_1_pseudogene_[Source:HGNC_Symbol;Acc:HGNC:15023]
OR3D1P_olfactory_receptor_family_3_subfamily_D_member_1_pseudogene_[Source:HGNC_Symbol;Acc:HGNC:25339]
OR13G1_olfactory_receptor_family_13_subfamily_G_member_1_[Source:HGNC_Symbol;Acc:HGNC:14999]
OR6F1_olfactory_receptor_family_6_subfamily_F_member_1_[Source:HGNC_Symbol;Acc:HGNC:15027]
OR14A2_olfactory_receptor_family_14_subfamily_A_member_2_[Source:HGNC_Symbol;Acc:HGNC:15024]
OR14K1_olfactory_receptor_family_14_subfamily_K_member_1_[Source:HGNC_Symbol;Acc:HGNC:15025]
OR1C1_olfactory_receptor_family_1_subfamily_C_member_1_[Source:HGNC_Symbol;Acc:HGNC:8182]
OR9H1P_olfactory_receptor_family_9_subfamily_H_member_1_pseudogene_[Source:HGNC_Symbol;Acc:HGNC:15038]
OR14A16_olfactory_receptor_family_14_subfamily_A_member_16_[Source:HGNC_Symbol;Acc:HGNC:15022]
OR6R1P_olfactory_receptor_family_6_subfamily_R_member_1_pseudogene_[Source:HGNC_Symbol;Acc:HGNC:15037]
OR11L1_olfactory_receptor_family_11_subfamily_L_member_1_[Source:HGNC_Symbol;Acc:HGNC:14998]
OR2W3_olfactory_receptor_family_2_subfamily_W_member_3_[Source:HGNC_Symbol;Acc:HGNC:15021]
OR2T8_olfactory_receptor_family_2_subfamily_T_member_8_[Source:HGNC_Symbol;Acc:HGNC:15020]
OR2AJ1_olfactory_receptor_family_2_subfamily_AJ_member_1_[Source:HGNC_Symbol;Acc:HGNC:15001]
OR2X1P_olfactory_receptor_family_2_subfamily_X_member_1_pseudogene_[Source:HGNC_Symbol;Acc:HGNC:31258]
OR2L8_olfactory_receptor_family_2_subfamily_L_member_8_(gene/pseudogene)_[Source:HGNC_Symbol;Acc:HGNC:15014]
OR2AK2_olfactory_receptor_family_2_subfamily_AK_member_2_[Source:HGNC_Symbol;Acc:HGNC:19569]
OR2L9P_olfactory_receptor_family_2_subfamily_L_member_9_pseudogene_[Source:HGNC_Symbol;Acc:HGNC:15015]
OR2L1P_olfactory_receptor_family_2_subfamily_L_member_1_pseudogene_[Source:HGNC_Symbol;Acc:HGNC:8265]
OR2L6P_olfactory_receptor_family_2_subfamily_L_member_6_pseudogene_[Source:HGNC_Symbol;Acc:HGNC:15012]
OR2L5_olfactory_receptor_family_2_subfamily_L_member_5_[Source:HGNC_Symbol;Acc:HGNC:15011]
OR2L2_olfactory_receptor_family_2_subfamily_L_member_2_[Source:HGNC_Symbol;Acc:HGNC:8266]
OR2L3_olfactory_receptor_family_2_subfamily_L_member_3_[Source:HGNC_Symbol;Acc:HGNC:15009]
OR2T32P_olfactory_receptor_family_2_subfamily_T_member_32_pseudogene_[Source:HGNC_Symbol;Acc:HGNC:31254]
OR2L13_olfactory_receptor_family_2_subfamily_L_member_13_[Source:HGNC_Symbol;Acc:HGNC:19578]
OR2M1P_olfactory_receptor_family_2_subfamily_M_member_1_pseudogene_[Source:HGNC_Symbol;Acc:HGNC:8267]
OR2M5_olfactory_receptor_family_2_subfamily_M_member_5_[Source:HGNC_Symbol;Acc:HGNC:19576]
OR2M2_olfactory_receptor_family_2_subfamily_M_member_2_[Source:HGNC_Symbol;Acc:HGNC:8268]
OR2M3_olfactory_receptor_family_2_subfamily_M_member_3_[Source:HGNC_Symbol;Acc:HGNC:8269]
OR2M4_olfactory_receptor_family_2_subfamily_M_member_4_[Source:HGNC_Symbol;Acc:HGNC:8270]
OR2T33_olfactory_receptor_family_2_subfamily_T_member_33_[Source:HGNC_Symbol;Acc:HGNC:31255]
OR2T12_olfactory_receptor_family_2_subfamily_T_member_12_[Source:HGNC_Symbol;Acc:HGNC:19592]
OR2M7_olfactory_receptor_family_2_subfamily_M_member_7_[Source:HGNC_Symbol;Acc:HGNC:19594]
OR14C36_olfactory_receptor_family_14_subfamily_C_member_36_[Source:HGNC_Symbol;Acc:HGNC:15026]
OR2T4_olfactory_receptor_family_2_subfamily_T_member_4_[Source:HGNC_Symbol;Acc:HGNC:15016]
OR2T6_olfactory_receptor_family_2_subfamily_T_member_6_[Source:HGNC_Symbol;Acc:HGNC:15018]
OR2T1_olfactory_receptor_family_2_subfamily_T_member_1_[Source:HGNC_Symbol;Acc:HGNC:8277]
OR2T7_olfactory_receptor_family_2_subfamily_T_member_7_[Source:HGNC_Symbol;Acc:HGNC:15019]
OR2T2_olfactory_receptor_family_2_subfamily_T_member_2_[Source:HGNC_Symbol;Acc:HGNC:14725]
OR2T3_olfactory_receptor_family_2_subfamily_T_member_3_[Source:HGNC_Symbol;Acc:HGNC:14727]
OR2T5_olfactory_receptor_family_2_subfamily_T_member_5_[Source:HGNC_Symbol;Acc:HGNC:15017]
OR2AS2P_olfactory_receptor_family_2_subfamily_AS_member_2_pseudogene_[Source:HGNC_Symbol;Acc:HGNC:31248]
OR2G6_olfactory_receptor_family_2_subfamily_G_member_6_[Source:HGNC_Symbol;Acc:HGNC:27019]
OR2AS1P_olfactory_receptor_family_2_subfamily_AS_member_1_pseudogene_[Source:HGNC_Symbol;Acc:HGNC:15004]
OR2T29_olfactory_receptor_family_2_subfamily_T_member_29_[Source:HGNC_Symbol;Acc:HGNC:31253]
OR2T34_olfactory_receptor_family_2_subfamily_T_member_34_[Source:HGNC_Symbol;Acc:HGNC:31256]
OR2T10_olfactory_receptor_family_2_subfamily_T_member_10_[Source:HGNC_Symbol;Acc:HGNC:19573]
OR2T11_olfactory_receptor_family_2_subfamily_T_member_11_(gene/pseudogene)_[Source:HGNC_Symbol;Acc:HGNC:19574]
OR2T35_olfactory_receptor_family_2_subfamily_T_member_35_[Source:HGNC_Symbol;Acc:HGNC:31257]
OR2T27_olfactory_receptor_family_2_subfamily_T_member_27_[Source:HGNC_Symbol;Acc:HGNC:31252]
OR14I1_olfactory_receptor_family_14_subfamily_I_member_1_[Source:HGNC_Symbol;Acc:HGNC:19575]

Average distance within the cluster 5 is (Kb): 21

Genes in cluster 47 (chr11:123753488-124602238) are (40 genes):
OR6X1_olfactory_receptor_family_6_subfamily_X_member_1_[Source:HGNC_Symbol;Acc:HGNC:14737]
OR6M1_olfactory_receptor_family_6_subfamily_M_member_1_[Source:HGNC_Symbol;Acc:HGNC:14711]
OR6M2P_olfactory_receptor_family_6_subfamily_M_member_2_pseudogene_[Source:HGNC_Symbol;Acc:HGNC:14713]
OR6M3P_olfactory_receptor_family_6_subfamily_M_member_3_pseudogene_[Source:HGNC_Symbol;Acc:HGNC:14741]
OR8D4_olfactory_receptor_family_8_subfamily_D_member_4_[Source:HGNC_Symbol;Acc:HGNC:14840]
OR4D5_olfactory_receptor_family_4_subfamily_D_member_5_[Source:HGNC_Symbol;Acc:HGNC:14852]
OR6T1_olfactory_receptor_family_6_subfamily_T_member_1_[Source:HGNC_Symbol;Acc:HGNC:14848]
OR10S1_olfactory_receptor_family_10_subfamily_S_member_1_[Source:HGNC_Symbol;Acc:HGNC:14807]
OR10G6_olfactory_receptor_family_10_subfamily_G_member_6_[Source:HGNC_Symbol;Acc:HGNC:14836]
OR10G5P_olfactory_receptor_family_10_subfamily_G_member_5_pseudogene_[Source:HGNC_Symbol;Acc:HGNC:14811]
OR10G4_olfactory_receptor_family_10_subfamily_G_member_4_[Source:HGNC_Symbol;Acc:HGNC:14809]
OR10G9_olfactory_receptor_family_10_subfamily_G_member_9_[Source:HGNC_Symbol;Acc:HGNC:15129]
OR10G8_olfactory_receptor_family_10_subfamily_G_member_8_[Source:HGNC_Symbol;Acc:HGNC:14845]
OR10G7_olfactory_receptor_family_10_subfamily_G_member_7_[Source:HGNC_Symbol;Acc:HGNC:14842]
OR10D5P_olfactory_receptor_family_10_subfamily_D_member_5_pseudogene_[Source:HGNC_Symbol;Acc:HGNC:14838]
OR10D4P_olfactory_receptor_family_10_subfamily_D_member_4_pseudogene_[Source:HGNC_Symbol;Acc:HGNC:14770]
OR10N1P_olfactory_receptor_family_10_subfamily_N_member_1_pseudogene_[Source:HGNC_Symbol;Acc:HGNC:14689]
OR10D1P_olfactory_receptor_family_10_subfamily_D_member_1_pseudogene_[Source:HGNC_Symbol;Acc:HGNC:8166]
OR10D3_olfactory_receptor_family_10_subfamily_D_member_3_(putative)_[Source:HGNC_Symbol;Acc:HGNC:8168]
OR8F1P_olfactory_receptor_family_8_subfamily_F_member_1_pseudogene_[Source:HGNC_Symbol;Acc:HGNC:14691]
OR8G3P_olfactory_receptor_family_8_subfamily_G_member_3_pseudogene_[Source:HGNC_Symbol;Acc:HGNC:14698]
OR8G2P_olfactory_receptor_family_8_subfamily_G_member_2_pseudogene_[Source:HGNC_Symbol;Acc:HGNC:8485]
OR8G7P_olfactory_receptor_family_8_subfamily_G_member_7_pseudogene_[Source:HGNC_Symbol;Acc:HGNC:19625]
OR8G1_olfactory_receptor_family_8_subfamily_G_member_1_(gene/pseudogene)_[Source:HGNC_Symbol;Acc:HGNC:8484]
OR8G5_olfactory_receptor_family_8_subfamily_G_member_5_[Source:HGNC_Symbol;Acc:HGNC:19622]
OR8D1_olfactory_receptor_family_8_subfamily_D_member_1_[Source:HGNC_Symbol;Acc:HGNC:8481]
OR8D2_olfactory_receptor_family_8_subfamily_D_member_2_(gene/pseudogene)_[Source:HGNC_Symbol;Acc:HGNC:8482]
OR8B1P_olfactory_receptor_family_8_subfamily_B_member_1_pseudogene_[Source:HGNC_Symbol;Acc:HGNC:8470]
OR8C1P_olfactory_receptor_family_8_subfamily_C_member_1_pseudogene_[Source:HGNC_Symbol;Acc:HGNC:8478]
OR8B2_olfactory_receptor_family_8_subfamily_B_member_2_[Source:HGNC_Symbol;Acc:HGNC:8471]
OR8B3_olfactory_receptor_family_8_subfamily_B_member_3_[Source:HGNC_Symbol;Acc:HGNC:8472]
OR8X1P_olfactory_receptor_family_8_subfamily_X_member_1_pseudogene_[Source:HGNC_Symbol;Acc:HGNC:31318]
OR8B4_olfactory_receptor_family_8_subfamily_B_member_4_(gene/pseudogene)_[Source:HGNC_Symbol;Acc:HGNC:8473]
OR8B8_olfactory_receptor_family_8_subfamily_B_member_8_[Source:HGNC_Symbol;Acc:HGNC:8477]
OR8A2P_olfactory_receptor_family_8_subfamily_A_member_2_pseudogene_[Source:HGNC_Symbol;Acc:HGNC:15306]
OR8B9P_olfactory_receptor_family_8_subfamily_B_member_9_pseudogene_[Source:HGNC_Symbol;Acc:HGNC:14746]
OR8B10P_olfactory_receptor_family_8_subfamily_B_member_10_pseudogene_[Source:HGNC_Symbol;Acc:HGNC:14751]
OR8B12_olfactory_receptor_family_8_subfamily_B_member_12_[Source:HGNC_Symbol;Acc:HGNC:15307]
OR8A1_olfactory_receptor_family_8_subfamily_A_member_1_[Source:HGNC_Symbol;Acc:HGNC:8469]
OR8Q1P_olfactory_receptor_family_8_subfamily_Q_member_1_pseudogene_[Source:HGNC_Symbol;Acc:HGNC:15317]

Average distance within the cluster 47 is (Kb): 20

Genes in cluster 54 (chr14:19712936-20243820) are (28 genes):
OR11H2_olfactory_receptor_family_11_subfamily_H_member_2_[Source:HGNC_Symbol;Acc:HGNC:14716]
OR4N2_olfactory_receptor_family_4_subfamily_N_member_2_[Source:HGNC_Symbol;Acc:HGNC:14742]
OR4Q3_olfactory_receptor_family_4_subfamily_Q_member_3_[Source:HGNC_Symbol;Acc:HGNC:15426]
OR4H12P_olfactory_receptor_family_4_subfamily_H_member_12_pseudogene_[Source:HGNC_Symbol;Acc:HGNC:19433]
OR4M1_olfactory_receptor_family_4_subfamily_M_member_1_[Source:HGNC_Symbol;Acc:HGNC:14735]
OR4N1P_olfactory_receptor_family_4_subfamily_N_member_1_pseudogene_[Source:HGNC_Symbol;Acc:HGNC:14740]
OR4K6P_olfactory_receptor_family_4_subfamily_K_member_6_pseudogene_[Source:HGNC_Symbol;Acc:HGNC:14748]
OR4K3_olfactory_receptor_family_4_subfamily_K_member_3_(gene/pseudogene)_[Source:HGNC_Symbol;Acc:HGNC:14731]
OR4K2_olfactory_receptor_family_4_subfamily_K_member_2_[Source:HGNC_Symbol;Acc:HGNC:14728]
OR4K4P_olfactory_receptor_family_4_subfamily_K_member_4_pseudogene_[Source:HGNC_Symbol;Acc:HGNC:14744]
OR4K5_olfactory_receptor_family_4_subfamily_K_member_5_[Source:HGNC_Symbol;Acc:HGNC:14745]
OR4K1_olfactory_receptor_family_4_subfamily_K_member_1_[Source:HGNC_Symbol;Acc:HGNC:14726]
OR4K16P_olfactory_receptor_family_4_subfamily_K_member_16_pseudogene_[Source:HGNC_Symbol;Acc:HGNC:15354]
OR4K15_olfactory_receptor_family_4_subfamily_K_member_15_[Source:HGNC_Symbol;Acc:HGNC:15353]
OR4Q2_olfactory_receptor_family_4_subfamily_Q_member_2_(gene/pseudogene)_[Source:HGNC_Symbol;Acc:HGNC:15359]
OR4K14_olfactory_receptor_family_4_subfamily_K_member_14_[Source:HGNC_Symbol;Acc:HGNC:15352]
OR4K13_olfactory_receptor_family_4_subfamily_K_member_13_[Source:HGNC_Symbol;Acc:HGNC:15351]
OR4U1P_olfactory_receptor_family_4_subfamily_U_member_1_pseudogene_[Source:HGNC_Symbol;Acc:HGNC:15361]
OR4L1_olfactory_receptor_family_4_subfamily_L_member_1_[Source:HGNC_Symbol;Acc:HGNC:15356]
OR4T1P_olfactory_receptor_family_4_subfamily_T_member_1_pseudogene_[Source:HGNC_Symbol;Acc:HGNC:15360]
OR4K17_olfactory_receptor_family_4_subfamily_K_member_17_[Source:HGNC_Symbol;Acc:HGNC:15355]
OR4N5_olfactory_receptor_family_4_subfamily_N_member_5_[Source:HGNC_Symbol;Acc:HGNC:15358]
OR11G1P_olfactory_receptor_family_11_subfamily_G_member_1_pseudogene_[Source:HGNC_Symbol;Acc:HGNC:15345]
OR11G2_olfactory_receptor_family_11_subfamily_G_member_2_[Source:HGNC_Symbol;Acc:HGNC:15346]
OR11H5P_olfactory_receptor_family_11_subfamily_H_member_5_pseudogene_[Source:HGNC_Symbol;Acc:HGNC:15348]
OR11H6_olfactory_receptor_family_11_subfamily_H_member_6_[Source:HGNC_Symbol;Acc:HGNC:15349]
OR11H7_olfactory_receptor_family_11_subfamily_H_member_7_(gene/pseudogene)_[Source:HGNC_Symbol;Acc:HGNC:15350]
OR11H4_olfactory_receptor_family_11_subfamily_H_member_4_[Source:HGNC_Symbol;Acc:HGNC:15347]

Average distance within the cluster 54 is (Kb): 20

Genes in cluster 50 (chr12:55115533-55637854) are (26 genes):
OR9K1P_olfactory_receptor_family_9_subfamily_K_member_1_pseudogene_[Source:HGNC_Symbol;Acc:HGNC:15338]
OR9K2_olfactory_receptor_family_9_subfamily_K_member_2_[Source:HGNC_Symbol;Acc:HGNC:15339]
OR9R1P_olfactory_receptor_family_9_subfamily_R_member_1_pseudogene_[Source:HGNC_Symbol;Acc:HGNC:15340]
OR10U1P_olfactory_receptor_family_10_subfamily_U_member_1_pseudogene_[Source:HGNC_Symbol;Acc:HGNC:15332]
OR10A7_olfactory_receptor_family_10_subfamily_A_member_7_[Source:HGNC_Symbol;Acc:HGNC:15329]
OR6C74_olfactory_receptor_family_6_subfamily_C_member_74_[Source:HGNC_Symbol;Acc:HGNC:31303]
OR6C69P_olfactory_receptor_family_6_subfamily_C_member_69_pseudogene_[Source:HGNC_Symbol;Acc:HGNC:31298]
OR6C72P_olfactory_receptor_family_6_subfamily_C_member_72_pseudogene_[Source:HGNC_Symbol;Acc:HGNC:31301]
OR6C6_olfactory_receptor_family_6_subfamily_C_member_6_[Source:HGNC_Symbol;Acc:HGNC:31293]
OR6C5P_olfactory_receptor_family_6_subfamily_C_member_5_pseudogene_[Source:HGNC_Symbol;Acc:HGNC:31292]
OR6C1_olfactory_receptor_family_6_subfamily_C_member_1_[Source:HGNC_Symbol;Acc:HGNC:8355]
OR6C3_olfactory_receptor_family_6_subfamily_C_member_3_[Source:HGNC_Symbol;Acc:HGNC:15437]
OR6C7P_olfactory_receptor_family_6_subfamily_C_member_7_pseudogene_[Source:HGNC_Symbol;Acc:HGNC:31306]
OR6C75_olfactory_receptor_family_6_subfamily_C_member_75_[Source:HGNC_Symbol;Acc:HGNC:31304]
OR6C71P_olfactory_receptor_family_6_subfamily_C_member_71_pseudogene_[Source:HGNC_Symbol;Acc:HGNC:31300]
OR6C66P_olfactory_receptor_family_6_subfamily_C_member_66_pseudogene_[Source:HGNC_Symbol;Acc:HGNC:31296]
OR6C73P_olfactory_receptor_family_6_subfamily_C_member_73_pseudogene_[Source:HGNC_Symbol;Acc:HGNC:31302]
OR6C65_olfactory_receptor_family_6_subfamily_C_member_65_[Source:HGNC_Symbol;Acc:HGNC:31295]
OR6C76_olfactory_receptor_family_6_subfamily_C_member_76_[Source:HGNC_Symbol;Acc:HGNC:31305]
OR6C2_olfactory_receptor_family_6_subfamily_C_member_2_[Source:HGNC_Symbol;Acc:HGNC:15436]
OR6C70_olfactory_receptor_family_6_subfamily_C_member_70_[Source:HGNC_Symbol;Acc:HGNC:31299]
OR6C68_olfactory_receptor_family_6_subfamily_C_member_68_[Source:HGNC_Symbol;Acc:HGNC:31297]
OR6C64P_olfactory_receptor_family_6_subfamily_C_member_64_pseudogene_[Source:HGNC_Symbol;Acc:HGNC:31294]
OR6C4_olfactory_receptor_family_6_subfamily_C_member_4_[Source:HGNC_Symbol;Acc:HGNC:19632]
OR2AP1_olfactory_receptor_family_2_subfamily_AP_member_1_[Source:HGNC_Symbol;Acc:HGNC:15335]
OR10P1_olfactory_receptor_family_10_subfamily_P_member_1_[Source:HGNC_Symbol;Acc:HGNC:15378]

Average distance within the cluster 50 is (Kb): 19

Genes in cluster 3 (chr1:158398522-158809335) are (21 genes):
OR10T2_olfactory_receptor_family_10_subfamily_T_member_2_[Source:HGNC_Symbol;Acc:HGNC:14816]
OR10K2_olfactory_receptor_family_10_subfamily_K_member_2_[Source:HGNC_Symbol;Acc:HGNC:14826]
OR10T1P_olfactory_receptor_family_10_subfamily_T_member_1_pseudogene_[Source:HGNC_Symbol;Acc:HGNC:14812]
OR10K1_olfactory_receptor_family_10_subfamily_K_member_1_[Source:HGNC_Symbol;Acc:HGNC:14693]
OR10R2_olfactory_receptor_family_10_subfamily_R_member_2_[Source:HGNC_Symbol;Acc:HGNC:14820]
OR10R3P_olfactory_receptor_family_10_subfamily_R_member_3_pseudogene_[Source:HGNC_Symbol;Acc:HGNC:14829]
OR10R1P_olfactory_receptor_family_10_subfamily_R_member_1_pseudogene_[Source:HGNC_Symbol;Acc:HGNC:14813]
OR6Y1_olfactory_receptor_family_6_subfamily_Y_member_1_[Source:HGNC_Symbol;Acc:HGNC:14823]
OR6P1_olfactory_receptor_family_6_subfamily_P_member_1_[Source:HGNC_Symbol;Acc:HGNC:15036]
OR10X1_olfactory_receptor_family_10_subfamily_X_member_1_(gene/pseudogene)_[Source:HGNC_Symbol;Acc:HGNC:14995]
OR10Z1_olfactory_receptor_family_10_subfamily_Z_member_1_[Source:HGNC_Symbol;Acc:HGNC:14996]
OR6K1P_olfactory_receptor_family_6_subfamily_K_member_1_pseudogene_[Source:HGNC_Symbol;Acc:HGNC:15028]
OR6K2_olfactory_receptor_family_6_subfamily_K_member_2_[Source:HGNC_Symbol;Acc:HGNC:15029]
OR6K3_olfactory_receptor_family_6_subfamily_K_member_3_[Source:HGNC_Symbol;Acc:HGNC:15030]
OR6K4P_olfactory_receptor_family_6_subfamily_K_member_4_pseudogene_[Source:HGNC_Symbol;Acc:HGNC:15031]
OR6K5P_olfactory_receptor_family_6_subfamily_K_member_5_pseudogene_[Source:HGNC_Symbol;Acc:HGNC:15032]
OR6K6_olfactory_receptor_family_6_subfamily_K_member_6_[Source:HGNC_Symbol;Acc:HGNC:15033]
OR6N1_olfactory_receptor_family_6_subfamily_N_member_1_[Source:HGNC_Symbol;Acc:HGNC:15034]
OR6N2_olfactory_receptor_family_6_subfamily_N_member_2_[Source:HGNC_Symbol;Acc:HGNC:15035]
OR2AQ1P_olfactory_receptor_family_2_subfamily_AQ_member_1_pseudogene_[Source:HGNC_Symbol;Acc:HGNC:15003]
OR10AA1P_olfactory_receptor_family_10_subfamily_AA_member_1_pseudogene_[Source:HGNC_Symbol;Acc:HGNC:14989]

Average distance within the cluster 3 is (Kb): 19

Genes in cluster 41 (chr11:57866298-58508105) are (21 genes):
OR5BA1P_olfactory_receptor_family_5_subfamily_BA_member_1_pseudogene_[Source:HGNC_Symbol;Acc:HGNC:15270]
OR5AZ1P_olfactory_receptor_family_5_subfamily_AZ_member_1_pseudogene_[Source:HGNC_Symbol;Acc:HGNC:15262]
OR5BD1P_olfactory_receptor_family_5_subfamily_BD_member_1_pseudogene_[Source:HGNC_Symbol;Acc:HGNC:14843]
OR9Q1_olfactory_receptor_family_9_subfamily_Q_member_1_[Source:HGNC_Symbol;Acc:HGNC:14724]
OR6Q1_olfactory_receptor_family_6_subfamily_Q_member_1_(gene/pseudogene)_[Source:HGNC_Symbol;Acc:HGNC:15302]
OR9L1P_olfactory_receptor_family_9_subfamily_L_member_1_pseudogene_[Source:HGNC_Symbol;Acc:HGNC:14761]
OR9I1_olfactory_receptor_family_9_subfamily_I_member_1_[Source:HGNC_Symbol;Acc:HGNC:14718]
OR9I2P_olfactory_receptor_family_9_subfamily_I_member_2_pseudogene_[Source:HGNC_Symbol;Acc:HGNC:15324]
OR9Q2_olfactory_receptor_family_9_subfamily_Q_member_2_[Source:HGNC_Symbol;Acc:HGNC:15328]
OR1S2_olfactory_receptor_family_1_subfamily_S_member_2_[Source:HGNC_Symbol;Acc:HGNC:15141]
OR1S1_olfactory_receptor_family_1_subfamily_S_member_1_(gene/pseudogene)_[Source:HGNC_Symbol;Acc:HGNC:8227]
OR10Q1_olfactory_receptor_family_10_subfamily_Q_member_1_[Source:HGNC_Symbol;Acc:HGNC:15134]
OR10W1_olfactory_receptor_family_10_subfamily_W_member_1_[Source:HGNC_Symbol;Acc:HGNC:15139]
OR5BC1P_olfactory_receptor_family_5_subfamily_BC_member_1_pseudogene_[Source:HGNC_Symbol;Acc:HGNC:15272]
OR5B19P_olfactory_receptor_family_5_subfamily_B_member_19_pseudogene_[Source:HGNC_Symbol;Acc:HGNC:15269]
OR5B10P_olfactory_receptor_family_5_subfamily_B_member_10_pseudogene_[Source:HGNC_Symbol;Acc:HGNC:8320]
OR5B17_olfactory_receptor_family_5_subfamily_B_member_17_[Source:HGNC_Symbol;Acc:HGNC:15267]
OR5B3_olfactory_receptor_family_5_subfamily_B_member_3_[Source:HGNC_Symbol;Acc:HGNC:8324]
OR5B2_olfactory_receptor_family_5_subfamily_B_member_2_[Source:HGNC_Symbol;Acc:HGNC:8323]
OR5B12_olfactory_receptor_family_5_subfamily_B_member_12_[Source:HGNC_Symbol;Acc:HGNC:15432]
OR5B21_olfactory_receptor_family_5_subfamily_B_member_21_[Source:HGNC_Symbol;Acc:HGNC:19616]

Average distance within the cluster 41 is (Kb): 38

Genes in cluster 37 (chr11:48216792-48628493) are (20 genes):
OR4B1_olfactory_receptor_family_4_subfamily_B_member_1_[Source:HGNC_Symbol;Acc:HGNC:8290]
OR4B2P_olfactory_receptor_family_4_subfamily_B_member_2_pseudogene_[Source:HGNC_Symbol;Acc:HGNC:8291]
OR4X2_olfactory_receptor_family_4_subfamily_X_member_2_(gene/pseudogene)_[Source:HGNC_Symbol;Acc:HGNC:15184]
OR4X1_olfactory_receptor_family_4_subfamily_X_member_1_(gene/pseudogene)_[Source:HGNC_Symbol;Acc:HGNC:14854]
OR4S1_olfactory_receptor_family_4_subfamily_S_member_1_[Source:HGNC_Symbol;Acc:HGNC:14705]
OR4C3_olfactory_receptor_family_4_subfamily_C_member_3_[Source:HGNC_Symbol;Acc:HGNC:14697]
OR4C5_olfactory_receptor_family_4_subfamily_C_member_5_(gene/pseudogene)_[Source:HGNC_Symbol;Acc:HGNC:14702]
OR4C2P_olfactory_receptor_family_4_subfamily_C_member_2_pseudogene_[Source:HGNC_Symbol;Acc:HGNC:14696]
OR4C10P_olfactory_receptor_family_4_subfamily_C_member_10_pseudogene_[Source:HGNC_Symbol;Acc:HGNC:14800]
OR4C9P_olfactory_receptor_family_4_subfamily_C_member_9_pseudogene_[Source:HGNC_Symbol;Acc:HGNC:14796]
OR4R1P_olfactory_receptor_family_4_subfamily_R_member_1_pseudogene_[Source:HGNC_Symbol;Acc:HGNC:14798]
OR4A47_olfactory_receptor_family_4_subfamily_A_member_47_[Source:HGNC_Symbol;Acc:HGNC:31266]
OR4A48P_olfactory_receptor_family_4_subfamily_A_member_48_pseudogene_[Source:HGNC_Symbol;Acc:HGNC:31267]
OR4A46P_olfactory_receptor_family_4_subfamily_A_member_46_pseudogene_[Source:HGNC_Symbol;Acc:HGNC:31265]
OR4A40P_olfactory_receptor_family_4_subfamily_A_member_40_pseudogene_[Source:HGNC_Symbol;Acc:HGNC:31259]
OR4A43P_olfactory_receptor_family_4_subfamily_A_member_43_pseudogene_[Source:HGNC_Symbol;Acc:HGNC:31262]
OR4A45P_olfactory_receptor_family_4_subfamily_A_member_45_pseudogene_[Source:HGNC_Symbol;Acc:HGNC:31264]
OR4A41P_olfactory_receptor_family_4_subfamily_A_member_41_pseudogene_[Source:HGNC_Symbol;Acc:HGNC:31260]
OR4A42P_olfactory_receptor_family_4_subfamily_A_member_42_pseudogene_[Source:HGNC_Symbol;Acc:HGNC:31261]
OR4A44P_olfactory_receptor_family_4_subfamily_A_member_44_pseudogene_[Source:HGNC_Symbol;Acc:HGNC:31263]

Average distance within the cluster 37 is (Kb): 20

Genes in cluster 9 (chr3:98053374-98498663) are (18 genes):
OR5BM1P_olfactory_receptor_family_5_subfamily_BM_member_1_pseudogene_[Source:HGNC_Symbol;Acc:HGNC:14835]
OR5AC1_olfactory_receptor_family_5_subfamily_AC_member_1_(gene/pseudogene)_[Source:HGNC_Symbol;Acc:HGNC:15047]
OR5AC2_olfactory_receptor_family_5_subfamily_AC_member_2_[Source:HGNC_Symbol;Acc:HGNC:15431]
OR5AC4P_olfactory_receptor_family_5_subfamily_AC_member_4_pseudogene_[Source:HGNC_Symbol;Acc:HGNC:31284]
OR5H1_olfactory_receptor_family_5_subfamily_H_member_1_[Source:HGNC_Symbol;Acc:HGNC:8346]
OR5H14_olfactory_receptor_family_5_subfamily_H_member_14_[Source:HGNC_Symbol;Acc:HGNC:31286]
OR5H15_olfactory_receptor_family_5_subfamily_H_member_15_[Source:HGNC_Symbol;Acc:HGNC:31287]
OR5H5P_olfactory_receptor_family_5_subfamily_H_member_5_pseudogene_[Source:HGNC_Symbol;Acc:HGNC:14765]
OR5H3P_olfactory_receptor_family_5_subfamily_H_member_3_pseudogene_[Source:HGNC_Symbol;Acc:HGNC:14753]
OR5H4P_olfactory_receptor_family_5_subfamily_H_member_4_pseudogene_[Source:HGNC_Symbol;Acc:HGNC:14763]
OR5H7P_olfactory_receptor_family_5_subfamily_H_member_7_pseudogene_[Source:HGNC_Symbol;Acc:HGNC:14771]
OR5H6_olfactory_receptor_family_5_subfamily_H_member_6_(gene/pseudogene)_[Source:HGNC_Symbol;Acc:HGNC:14767]
OR5H2_olfactory_receptor_family_5_subfamily_H_member_2_[Source:HGNC_Symbol;Acc:HGNC:14752]
OR5H8_olfactory_receptor_family_5_subfamily_H_member_8_(gene/pseudogene)_[Source:HGNC_Symbol;Acc:HGNC:14773]
OR5K4_olfactory_receptor_family_5_subfamily_K_member_4_[Source:HGNC_Symbol;Acc:HGNC:31291]
OR5K3_olfactory_receptor_family_5_subfamily_K_member_3_[Source:HGNC_Symbol;Acc:HGNC:31290]
OR5K1_olfactory_receptor_family_5_subfamily_K_member_1_[Source:HGNC_Symbol;Acc:HGNC:8349]
OR5K2_olfactory_receptor_family_5_subfamily_K_member_2_[Source:HGNC_Symbol;Acc:HGNC:14774]

Average distance within the cluster 9 is (Kb): 25

Genes in cluster 22 (chr7:143935166-144319057) are (17 genes):
OR2F2_olfactory_receptor_family_2_subfamily_F_member_2_[Source:HGNC_Symbol;Acc:HGNC:8247]
OR2F1_olfactory_receptor_family_2_subfamily_F_member_1_(gene/pseudogene)_[Source:HGNC_Symbol;Acc:HGNC:8246]
OR6B1_olfactory_receptor_family_6_subfamily_B_member_1_[Source:HGNC_Symbol;Acc:HGNC:8354]
OR2A5_olfactory_receptor_family_2_subfamily_A_member_5_[Source:HGNC_Symbol;Acc:HGNC:8232]
OR2A25_olfactory_receptor_family_2_subfamily_A_member_25_[Source:HGNC_Symbol;Acc:HGNC:19562]
OR2A41P_olfactory_receptor_family_2_subfamily_A_member_41_pseudogene_[Source:HGNC_Symbol;Acc:HGNC:31246]
OR2A12_olfactory_receptor_family_2_subfamily_A_member_12_[Source:HGNC_Symbol;Acc:HGNC:15082]
OR2A2_olfactory_receptor_family_2_subfamily_A_member_2_[Source:HGNC_Symbol;Acc:HGNC:8230]
OR2A15P_olfactory_receptor_family_2_subfamily_A_member_15_pseudogene_[Source:HGNC_Symbol;Acc:HGNC:15085]
OR2A14_olfactory_receptor_family_2_subfamily_A_member_14_[Source:HGNC_Symbol;Acc:HGNC:15084]
OR2A3P_olfactory_receptor_family_2_subfamily_A_member_3_pseudogene_[Source:HGNC_Symbol;Acc:HGNC:8231]
OR2AO1P_olfactory_receptor_family_2_subfamily_AO_member_1_pseudogene_[Source:HGNC_Symbol;Acc:HGNC:31247]
OR2A42_olfactory_receptor_family_2_subfamily_A_member_42_[Source:HGNC_Symbol;Acc:HGNC:31230]
OR2A20P_olfactory_receptor_family_2_subfamily_A_member_20_pseudogene_[Source:NCBI_gene;Acc:401428]
OR2A7_olfactory_receptor_family_2_subfamily_A_member_7_[Source:HGNC_Symbol;Acc:HGNC:8234]
OR2A9P_olfactory_receptor_family_2_subfamily_A_member_9_pseudogene_[Source:HGNC_Symbol;Acc:HGNC:8236]
OR2A1_olfactory_receptor_family_2_subfamily_A_member_1_[Source:HGNC_Symbol;Acc:HGNC:8229]

Average distance within the cluster 22 is (Kb): 22

Genes in cluster 42 (chr11:59309681-59749574) are (16 genes):
OR5AN2P_olfactory_receptor_family_5_subfamily_AN_member_2_pseudogene_[Source:HGNC_Symbol;Acc:HGNC:15256]
OR5BR1P_olfactory_receptor_family_5_subfamily_BR_member_1_pseudogene_[Source:HGNC_Symbol;Acc:HGNC:15279]
OR5AN1_olfactory_receptor_family_5_subfamily_AN_member_1_[Source:HGNC_Symbol;Acc:HGNC:15255]
OR5BB1P_olfactory_receptor_family_5_subfamily_BB_member_1_pseudogene_[Source:HGNC_Symbol;Acc:HGNC:15271]
OR5A2_olfactory_receptor_family_5_subfamily_A_member_2_[Source:HGNC_Symbol;Acc:HGNC:15249]
OR5A1_olfactory_receptor_family_5_subfamily_A_member_1_[Source:HGNC_Symbol;Acc:HGNC:8319]
OR4D6_olfactory_receptor_family_4_subfamily_D_member_6_[Source:HGNC_Symbol;Acc:HGNC:15175]
OR4D10_olfactory_receptor_family_4_subfamily_D_member_10_[Source:HGNC_Symbol;Acc:HGNC:15173]
OR4D8P_olfactory_receptor_family_4_subfamily_D_member_8_pseudogene_[Source:HGNC_Symbol;Acc:HGNC:15177]
OR4D11_olfactory_receptor_family_4_subfamily_D_member_11_[Source:HGNC_Symbol;Acc:HGNC:15174]
OR4D9_olfactory_receptor_family_4_subfamily_D_member_9_[Source:HGNC_Symbol;Acc:HGNC:15178]
OR4D7P_olfactory_receptor_family_4_subfamily_D_member_7_pseudogene_[Source:HGNC_Symbol;Acc:HGNC:15176]
OR10V1_olfactory_receptor_family_10_subfamily_V_member_1_[Source:HGNC_Symbol;Acc:HGNC:15136]
OR10Y1P_olfactory_receptor_family_10_subfamily_Y_member_1_pseudogene_[Source:HGNC_Symbol;Acc:HGNC:15140]
OR10V3P_olfactory_receptor_family_10_subfamily_V_member_3_pseudogene_[Source:HGNC_Symbol;Acc:HGNC:15138]
OR10V2P_olfactory_receptor_family_10_subfamily_V_member_2_pseudogene_[Source:HGNC_Symbol;Acc:HGNC:15137]

Average distance within the cluster 42 is (Kb): 28

Genes in cluster 16 (chr6:29044213-29589038) are (15 genes):
OR2W1_olfactory_receptor_family_2_subfamily_W_member_1_[Source:HGNC_Symbol;Acc:HGNC:8281]
OR2B3_olfactory_receptor_family_2_subfamily_B_member_3_[Source:HGNC_Symbol;Acc:HGNC:8238]
OR2J1_olfactory_receptor_family_2_subfamily_J_member_1_(gene/pseudogene)_[Source:HGNC_Symbol;Acc:HGNC:8259]
OR2J3_olfactory_receptor_family_2_subfamily_J_member_3_[Source:HGNC_Symbol;Acc:HGNC:8261]
OR2J2_olfactory_receptor_family_2_subfamily_J_member_2_[Source:HGNC_Symbol;Acc:HGNC:8260]
OR14J1_olfactory_receptor_family_14_subfamily_J_member_1_[Source:HGNC_Symbol;Acc:HGNC:13971]
OR5V1_olfactory_receptor_family_5_subfamily_V_member_1_[Source:HGNC_Symbol;Acc:HGNC:13972]
OR12D3_olfactory_receptor_family_12_subfamily_D_member_3_[Source:HGNC_Symbol;Acc:HGNC:13963]
OR12D2_olfactory_receptor_family_12_subfamily_D_member_2_(gene/pseudogene)_[Source:HGNC_Symbol;Acc:HGNC:8178]
OR12D1_olfactory_receptor_family_12_subfamily_D_member_1_(gene/pseudogene)_[Source:HGNC_Symbol;Acc:HGNC:8177]
OR11A1_olfactory_receptor_family_11_subfamily_A_member_1_[Source:HGNC_Symbol;Acc:HGNC:8176]
OR10C1_olfactory_receptor_family_10_subfamily_C_member_1_(gene/pseudogene)_[Source:HGNC_Symbol;Acc:HGNC:8165]
OR2H1_olfactory_receptor_family_2_subfamily_H_member_1_[Source:HGNC_Symbol;Acc:HGNC:8252]
OR2I1P_olfactory_receptor_family_2_subfamily_I_member_1_pseudogene_[Source:HGNC_Symbol;Acc:HGNC:8258]
OR2H2_olfactory_receptor_family_2_subfamily_H_member_2_[Source:HGNC_Symbol;Acc:HGNC:8253]

Average distance within the cluster 16 is (Kb): 40

Genes in cluster 30 (chr9:122476958-122801073) are (15 genes):
OR1J1_olfactory_receptor_family_1_subfamily_J_member_1_[Source:HGNC_Symbol;Acc:HGNC:8208]
OR1J2_olfactory_receptor_family_1_subfamily_J_member_2_[Source:HGNC_Symbol;Acc:HGNC:8209]
OR1J4_olfactory_receptor_family_1_subfamily_J_member_4_[Source:HGNC_Symbol;Acc:HGNC:8211]
OR1N1_olfactory_receptor_family_1_subfamily_N_member_1_[Source:HGNC_Symbol;Acc:HGNC:8221]
OR1N2_olfactory_receptor_family_1_subfamily_N_member_2_[Source:HGNC_Symbol;Acc:HGNC:15111]
OR1L8_olfactory_receptor_family_1_subfamily_L_member_8_[Source:HGNC_Symbol;Acc:HGNC:15110]
OR1H1P_olfactory_receptor_family_1_subfamily_H_member_1_pseudogene_[Source:HGNC_Symbol;Acc:HGNC:8206]
OR1Q1_olfactory_receptor_family_1_subfamily_Q_member_1_[Source:HGNC_Symbol;Acc:HGNC:8223]
OR1B1_olfactory_receptor_family_1_subfamily_B_member_1_(gene/pseudogene)_[Source:HGNC_Symbol;Acc:HGNC:8181]
OR1L1_olfactory_receptor_family_1_subfamily_L_member_1_[Source:HGNC_Symbol;Acc:HGNC:8213]
OR1L3_olfactory_receptor_family_1_subfamily_L_member_3_[Source:HGNC_Symbol;Acc:HGNC:8215]
OR1L4_olfactory_receptor_family_1_subfamily_L_member_4_[Source:HGNC_Symbol;Acc:HGNC:8216]
OR1L6_olfactory_receptor_family_1_subfamily_L_member_6_[Source:HGNC_Symbol;Acc:HGNC:8218]
OR5C1_olfactory_receptor_family_5_subfamily_C_member_1_[Source:HGNC_Symbol;Acc:HGNC:8331]
OR1K1_olfactory_receptor_family_1_subfamily_K_member_1_[Source:HGNC_Symbol;Acc:HGNC:8212]

Average distance within the cluster 30 is (Kb): 22

Genes in cluster 62 (chr17:3062669-3433841) are (15 genes):
OR1D5_olfactory_receptor_family_1_subfamily_D_member_5_[Source:HGNC_Symbol;Acc:HGNC:8186]
OR1D2_olfactory_receptor_family_1_subfamily_D_member_2_[Source:HGNC_Symbol;Acc:HGNC:8183]
OR1E3_olfactory_receptor_family_1_subfamily_E_member_3_(gene/pseudogene)_[Source:HGNC_Symbol;Acc:HGNC:8191]
OR1G1_olfactory_receptor_family_1_subfamily_G_member_1_[Source:HGNC_Symbol;Acc:HGNC:8204]
OR1P1_olfactory_receptor_family_1_subfamily_P_member_1_(gene/pseudogene)_[Source:HGNC_Symbol;Acc:HGNC:8222]
OR1A2_olfactory_receptor_family_1_subfamily_A_member_2_[Source:HGNC_Symbol;Acc:HGNC:8180]
OR1A1_olfactory_receptor_family_1_subfamily_A_member_1_[Source:HGNC_Symbol;Acc:HGNC:8179]
OR1D4_olfactory_receptor_family_1_subfamily_D_member_4_(gene/pseudogene)_[Source:HGNC_Symbol;Acc:HGNC:8185]
OR3A2_olfactory_receptor_family_3_subfamily_A_member_2_[Source:HGNC_Symbol;Acc:HGNC:8283]
OR3A1_olfactory_receptor_family_3_subfamily_A_member_1_[Source:HGNC_Symbol;Acc:HGNC:8282]
OR3A4P_olfactory_receptor_family_3_subfamily_A_member_4_pseudogene_[Source:HGNC_Symbol;Acc:HGNC:15510]
OR3A5P_olfactory_receptor_family_3_subfamily_A_member_5_pseudogene_[Source:HGNC_Symbol;Acc:HGNC:8286]
OR1E1_olfactory_receptor_family_1_subfamily_E_member_1_[Source:HGNC_Symbol;Acc:HGNC:8189]
OR3A3_olfactory_receptor_family_3_subfamily_A_member_3_[Source:HGNC_Symbol;Acc:HGNC:8284]
OR1E2_olfactory_receptor_family_1_subfamily_E_member_2_[Source:HGNC_Symbol;Acc:HGNC:8190]

Average distance within the cluster 62 is (Kb): 25

Genes in cluster 66 (chr19:9083112-9279369) are (15 genes):
OR1M4P_olfactory_receptor_family_1_subfamily_M_member_4_pseudogene_[Source:HGNC_Symbol;Acc:HGNC:31244]
OR1M1_olfactory_receptor_family_1_subfamily_M_member_1_[Source:HGNC_Symbol;Acc:HGNC:8220]
OR7G2_olfactory_receptor_family_7_subfamily_G_member_2_[Source:HGNC_Symbol;Acc:HGNC:8466]
OR7G1_olfactory_receptor_family_7_subfamily_G_member_1_[Source:HGNC_Symbol;Acc:HGNC:8465]
OR7G15P_olfactory_receptor_family_7_subfamily_G_member_15_pseudogene_[Source:HGNC_Symbol;Acc:HGNC:31313]
OR7G3_olfactory_receptor_family_7_subfamily_G_member_3_[Source:HGNC_Symbol;Acc:HGNC:8467]
OR7D2_olfactory_receptor_family_7_subfamily_D_member_2_[Source:HGNC_Symbol;Acc:HGNC:8378]
OR7E16P_olfactory_receptor_family_7_subfamily_E_member_16_pseudogene_[Source:HGNC_Symbol;Acc:HGNC:8387]
OR7E25P_olfactory_receptor_family_7_subfamily_E_member_25_pseudogene_[Source:HGNC_Symbol;Acc:HGNC:8397]
OR7D4_olfactory_receptor_family_7_subfamily_D_member_4_[Source:HGNC_Symbol;Acc:HGNC:8380]
OR7D1P_olfactory_receptor_family_7_subfamily_D_member_1_pseudogene_[Source:HGNC_Symbol;Acc:HGNC:8377]
OR7E24_olfactory_receptor_family_7_subfamily_E_member_24_[Source:HGNC_Symbol;Acc:HGNC:8396]
OR7E18P_olfactory_receptor_family_7_subfamily_E_member_18_pseudogene_[Source:HGNC_Symbol;Acc:HGNC:8389]
OR7E19P_olfactory_receptor_family_7_subfamily_E_member_19_pseudogene_[Source:HGNC_Symbol;Acc:HGNC:8390]
OR7H1P_olfactory_receptor_family_7_subfamily_H_member_1_pseudogene_[Source:HGNC_Symbol;Acc:HGNC:8468]

Average distance within the cluster 66 is (Kb): 12

Genes in cluster 67 (chr19:14792490-15142038) are (14 genes):
OR7A5_olfactory_receptor_family_7_subfamily_A_member_5_[Source:HGNC_Symbol;Acc:HGNC:8368]
OR7C1_olfactory_receptor_family_7_subfamily_C_member_1_[Source:HGNC_Symbol;Acc:HGNC:8373]
OR7A10_olfactory_receptor_family_7_subfamily_A_member_10_[Source:HGNC_Symbol;Acc:HGNC:8356]
OR7A8P_olfactory_receptor_family_7_subfamily_A_member_8_pseudogene_[Source:HGNC_Symbol;Acc:HGNC:8371]
OR7A2P_olfactory_receptor_family_7_subfamily_A_member_2_pseudogene_[Source:HGNC_Symbol;Acc:HGNC:8370]
OR7A17_olfactory_receptor_family_7_subfamily_A_member_17_[Source:HGNC_Symbol;Acc:HGNC:8363]
OR7A18P_olfactory_receptor_family_7_subfamily_A_member_18_pseudogene_[Source:HGNC_Symbol;Acc:HGNC:15399]
OR7A1P_olfactory_receptor_family_7_subfamily_A_member_1_pseudogene_[Source:HGNC_Symbol;Acc:HGNC:8364]
OR7A3P_olfactory_receptor_family_7_subfamily_A_member_3_pseudogene_[Source:HGNC_Symbol;Acc:HGNC:8366]
OR7A11P_olfactory_receptor_family_7_subfamily_A_member_11_pseudogene_[Source:HGNC_Symbol;Acc:HGNC:8357]
OR7A15P_olfactory_receptor_family_7_subfamily_A_member_15_pseudogene_[Source:HGNC_Symbol;Acc:HGNC:8361]
OR7C2_olfactory_receptor_family_7_subfamily_C_member_2_[Source:HGNC_Symbol;Acc:HGNC:8374]
OR1I1_olfactory_receptor_family_1_subfamily_I_member_1_[Source:HGNC_Symbol;Acc:HGNC:8207]
OR10B1P_olfactory_receptor_family_10_subfamily_B_member_1_pseudogene_[Source:HGNC_Symbol;Acc:HGNC:8163]

Average distance within the cluster 67 is (Kb): 28

Genes in cluster 29 (chr9:104504263-104723271) are (12 genes):
OR13F1_olfactory_receptor_family_13_subfamily_F_member_1_[Source:HGNC_Symbol;Acc:HGNC:14723]
OR13C4_olfactory_receptor_family_13_subfamily_C_member_4_[Source:HGNC_Symbol;Acc:HGNC:14722]
OR13C3_olfactory_receptor_family_13_subfamily_C_member_3_[Source:HGNC_Symbol;Acc:HGNC:14704]
OR13C8_olfactory_receptor_family_13_subfamily_C_member_8_[Source:HGNC_Symbol;Acc:HGNC:15103]
OR13D2P_olfactory_receptor_family_13_subfamily_D_member_2_pseudogene_[Source:HGNC_Symbol;Acc:HGNC:15105]
OR13C5_olfactory_receptor_family_13_subfamily_C_member_5_[Source:HGNC_Symbol;Acc:HGNC:15100]
OR13C2_olfactory_receptor_family_13_subfamily_C_member_2_[Source:HGNC_Symbol;Acc:HGNC:14701]
OR13C9_olfactory_receptor_family_13_subfamily_C_member_9_[Source:HGNC_Symbol;Acc:HGNC:15104]
OR13I1P_olfactory_receptor_family_13_subfamily_I_member_1_pseudogene_[Source:HGNC_Symbol;Acc:HGNC:14732]
OR13C1P_olfactory_receptor_family_13_subfamily_C_member_1_pseudogene_[Source:HGNC_Symbol;Acc:HGNC:14699]
OR13D1_olfactory_receptor_family_13_subfamily_D_member_1_[Source:HGNC_Symbol;Acc:HGNC:14695]
OR13D3P_olfactory_receptor_family_13_subfamily_D_member_3_pseudogene_[Source:HGNC_Symbol;Acc:HGNC:15106]

Average distance within the cluster 29 is (Kb): 18

Genes in cluster 39 (chr11:54591480-54725816) are (11 genes):
OR4C50P_olfactory_receptor_family_4_subfamily_C_member_50_pseudogene_[Source:HGNC_Symbol;Acc:HGNC:31274]
OR4C46_olfactory_receptor_family_4_subfamily_C_member_46_[Source:HGNC_Symbol;Acc:HGNC:31271]
OR4C7P_olfactory_receptor_family_4_subfamily_C_member_7_pseudogene_[Source:HGNC_Symbol;Acc:HGNC:14768]
OR4R2P_olfactory_receptor_family_4_subfamily_R_member_2_pseudogene_[Source:HGNC_Symbol;Acc:HGNC:15181]
OR4A4P_olfactory_receptor_family_4_subfamily_A_member_4_pseudogene_[Source:HGNC_Symbol;Acc:HGNC:15161]
OR4A3P_olfactory_receptor_family_4_subfamily_A_member_3_pseudogene_[Source:HGNC_Symbol;Acc:HGNC:15160]
OR4A2P_olfactory_receptor_family_4_subfamily_A_member_2_pseudogene_[Source:HGNC_Symbol;Acc:HGNC:15159]
OR4A8_olfactory_receptor_family_4_subfamily_A_member_8_(gene/pseudogene)_[Source:HGNC_Symbol;Acc:HGNC:15165]
OR4A7P_olfactory_receptor_family_4_subfamily_A_member_7_pseudogene_[Source:HGNC_Symbol;Acc:HGNC:15164]
OR4A5_olfactory_receptor_family_4_subfamily_A_member_5_[Source:HGNC_Symbol;Acc:HGNC:15162]
OR4A6P_olfactory_receptor_family_4_subfamily_A_member_6_pseudogene_[Source:HGNC_Symbol;Acc:HGNC:15163]

Average distance within the cluster 39 is (Kb): 12

Genes in cluster 4 (chr1:159279041-159599227) are (10 genes):
OR10J2P_olfactory_receptor_family_10_subfamily_J_member_2_pseudogene_[Source:HGNC_Symbol;Acc:HGNC:14991]
OR10J3_olfactory_receptor_family_10_subfamily_J_member_3_[Source:HGNC_Symbol;Acc:HGNC:14992]
OR10J7P_olfactory_receptor_family_10_subfamily_J_member_7_pseudogene_[Source:HGNC_Symbol;Acc:HGNC:19637]
OR10J8P_olfactory_receptor_family_10_subfamily_J_member_8_pseudogene_[Source:HGNC_Symbol;Acc:HGNC:19638]
OR10J9P_olfactory_receptor_family_10_subfamily_J_member_9_pseudogene_[Source:HGNC_Symbol;Acc:HGNC:19639]
OR10J4_olfactory_receptor_family_10_subfamily_J_member_4_(gene/pseudogene)_[Source:HGNC_Symbol;Acc:HGNC:15408]
OR10J1_olfactory_receptor_family_10_subfamily_J_member_1_[Source:HGNC_Symbol;Acc:HGNC:8175]
OR10J5_olfactory_receptor_family_10_subfamily_J_member_5_[Source:HGNC_Symbol;Acc:HGNC:14993]
OR10AE1P_olfactory_receptor_family_10_subfamily_AE_member_1_pseudogene_[Source:HGNC_Symbol;Acc:HGNC:14990]
OR10J6P_olfactory_receptor_family_10_subfamily_J_member_6_pseudogene_[Source:HGNC_Symbol;Acc:HGNC:14994]

Average distance within the cluster 4 is (Kb): 34

Genes in cluster 17 (chr6:132538290-132646003) are (9 genes):
TAAR9_trace_amine_associated_receptor_9_(gene/pseudogene)_[Source:HGNC_Symbol;Acc:HGNC:20977]
TAAR8_trace_amine_associated_receptor_8_[Source:HGNC_Symbol;Acc:HGNC:14964]
TAAR7P_trace_amine_associated_receptor_7,_pseudogene_[Source:HGNC_Symbol;Acc:HGNC:31925]
TAAR6_trace_amine_associated_receptor_6_[Source:HGNC_Symbol;Acc:HGNC:20978]
TAAR5_trace_amine_associated_receptor_5_[Source:HGNC_Symbol;Acc:HGNC:30236]
TAAR4P_trace_amine_associated_receptor_4,_pseudogene_[Source:HGNC_Symbol;Acc:HGNC:31924]
TAAR3P_trace_amine_associated_receptor_3,_pseudogene_[Source:HGNC_Symbol;Acc:HGNC:4513]
TAAR2_trace_amine_associated_receptor_2_(gene/pseudogene)_[Source:HGNC_Symbol;Acc:HGNC:4514]
TAAR1_trace_amine_associated_receptor_1_[Source:HGNC_Symbol;Acc:HGNC:17734]

Average distance within the cluster 17 is (Kb): 11

Genes in cluster 38 (chr11:49898267-50054309) are (9 genes):
OR4A1P_olfactory_receptor_family_4_subfamily_A_member_1_pseudogene_[Source:HGNC_Symbol;Acc:HGNC:8289]
OR4A49P_olfactory_receptor_family_4_subfamily_A_member_49_pseudogene_[Source:HGNC_Symbol;Acc:HGNC:31268]
OR4A18P_olfactory_receptor_family_4_subfamily_A_member_18_pseudogene_[Source:HGNC_Symbol;Acc:HGNC:15155]
OR4A19P_olfactory_receptor_family_4_subfamily_A_member_19_pseudogene_[Source:HGNC_Symbol;Acc:HGNC:15156]
OR4R3P_olfactory_receptor_family_4_subfamily_R_member_3_pseudogene_[Source:HGNC_Symbol;Acc:HGNC:15182]
OR4C13_olfactory_receptor_family_4_subfamily_C_member_13_[Source:HGNC_Symbol;Acc:HGNC:15169]
OR4C12_olfactory_receptor_family_4_subfamily_C_member_12_[Source:HGNC_Symbol;Acc:HGNC:15168]
OR4C45_olfactory_receptor_family_4_subfamily_C_member_45_(gene/pseudogene)_[Source:HGNC_Symbol;Acc:HGNC:31270]
OR4C49P_olfactory_receptor_family_4_subfamily_C_member_49_pseudogene_[Source:HGNC_Symbol;Acc:HGNC:31273]

Average distance within the cluster 38 is (Kb): 18

Genes in cluster 15 (chr6:27911185-28074233) are (8 genes):
OR2B2_olfactory_receptor_family_2_subfamily_B_member_2_[Source:HGNC_Symbol;Acc:HGNC:13966]
OR2W6P_olfactory_receptor_family_2_subfamily_W_member_6_pseudogene_[Source:HGNC_Symbol;Acc:HGNC:15072]
OR2B6_olfactory_receptor_family_2_subfamily_B_member_6_[Source:HGNC_Symbol;Acc:HGNC:8241]
OR2W4P_olfactory_receptor_family_2_subfamily_W_member_4_pseudogene_[Source:HGNC_Symbol;Acc:HGNC:15071]
OR2W2P_olfactory_receptor_family_2_subfamily_W_member_2_pseudogene_[Source:HGNC_Symbol;Acc:HGNC:13970]
OR2B7P_olfactory_receptor_family_2_subfamily_B_member_7_pseudogene_[Source:HGNC_Symbol;Acc:HGNC:13967]
OR2B8P_olfactory_receptor_family_2_subfamily_B_member_8_pseudogene_[Source:HGNC_Symbol;Acc:HGNC:13968]
OR1F12_olfactory_receptor_family_1_subfamily_F_member_12_[Source:HGNC_Symbol;Acc:HGNC:13964]

Average distance within the cluster 15 is (Kb): 22

Genes in cluster 35 (chr11:6767987-6922043) are (8 genes):
OR2AG2_olfactory_receptor_family_2_subfamily_AG_member_2_[Source:HGNC_Symbol;Acc:HGNC:15143]
OR2AG1_olfactory_receptor_family_2_subfamily_AG_member_1_(gene/pseudogene)_[Source:HGNC_Symbol;Acc:HGNC:15142]
OR6A2_olfactory_receptor_family_6_subfamily_A_member_2_[Source:HGNC_Symbol;Acc:HGNC:15301]
OR10A5_olfactory_receptor_family_10_subfamily_A_member_5_[Source:HGNC_Symbol;Acc:HGNC:15131]
OR10A2_olfactory_receptor_family_10_subfamily_A_member_2_[Source:HGNC_Symbol;Acc:HGNC:8161]
OR10A4_olfactory_receptor_family_10_subfamily_A_member_4_[Source:HGNC_Symbol;Acc:HGNC:15130]
OR2D2_olfactory_receptor_family_2_subfamily_D_member_2_[Source:HGNC_Symbol;Acc:HGNC:8244]
OR2D3_olfactory_receptor_family_2_subfamily_D_member_3_[Source:HGNC_Symbol;Acc:HGNC:15146]

Average distance within the cluster 35 is (Kb): 20

Genes in cluster 36 (chr11:7728400-7939594) are (8 genes):
OR10AB1P_olfactory_receptor_family_10_subfamily_AB_member_1_pseudogene_[Source:HGNC_Symbol;Acc:HGNC:14804]
OR5P4P_olfactory_receptor_family_5_subfamily_P_member_4_pseudogene_[Source:HGNC_Symbol;Acc:HGNC:15295]
OR5P1P_olfactory_receptor_family_5_subfamily_P_member_1_pseudogene_[Source:HGNC_Symbol;Acc:HGNC:14779]
OR5P2_olfactory_receptor_family_5_subfamily_P_member_2_[Source:HGNC_Symbol;Acc:HGNC:14783]
OR5P3_olfactory_receptor_family_5_subfamily_P_member_3_[Source:HGNC_Symbol;Acc:HGNC:14784]
OR5E1P_olfactory_receptor_family_5_subfamily_E_member_1_pseudogene_[Source:HGNC_Symbol;Acc:HGNC:8342]
OR10A6_olfactory_receptor_family_10_subfamily_A_member_6_(gene/pseudogene)_[Source:HGNC_Symbol;Acc:HGNC:15132]
OR10A3_olfactory_receptor_family_10_subfamily_A_member_3_[Source:HGNC_Symbol;Acc:HGNC:8162]

Average distance within the cluster 36 is (Kb): 29

Genes in cluster 70 (chrX:131204128-131619909) are (8 genes):
OR11Q1P_olfactory_receptor_family_11_subfamily_Q_member_1_pseudogene_[Source:HGNC_Symbol;Acc:HGNC:31239]
OR5AW1P_olfactory_receptor_family_5_subfamily_AW_member_1_pseudogene_[Source:HGNC_Symbol;Acc:HGNC:15406]
OR5BH1P_olfactory_receptor_family_5_subfamily_BH_member_1_pseudogene_[Source:HGNC_Symbol;Acc:HGNC:15407]
OR1AA1P_olfactory_receptor_family_1_subfamily_AA_member_1_pseudogene_[Source:HGNC_Symbol;Acc:HGNC:14750]
OR13H1_olfactory_receptor_family_13_subfamily_H_member_1_[Source:HGNC_Symbol;Acc:HGNC:14755]
OR13K1P_olfactory_receptor_family_13_subfamily_K_member_1_pseudogene_[Source:HGNC_Symbol;Acc:HGNC:14721]
OR7L1P_olfactory_receptor_family_7_subfamily_L_member_1_pseudogene_[Source:HGNC_Symbol;Acc:HGNC:14827]
OR2AF1P_olfactory_receptor_family_2_subfamily_AF_member_1_pseudogene_[Source:HGNC_Symbol;Acc:HGNC:14719]

Average distance within the cluster 70 is (Kb): 58

Genes in cluster 26 (chr9:35859062-36022113) are (7 genes):
OR13E1P_olfactory_receptor_family_13_subfamily_E_member_1_pseudogene_[Source:HGNC_Symbol;Acc:HGNC:15107]
OR13J1_olfactory_receptor_family_13_subfamily_J_member_1_[Source:HGNC_Symbol;Acc:HGNC:15108]
OR2S2_olfactory_receptor_family_2_subfamily_S_member_2_(gene/pseudogene)_[Source:HGNC_Symbol;Acc:HGNC:8276]
OR13C6P_olfactory_receptor_family_13_subfamily_C_member_6_pseudogene_[Source:HGNC_Symbol;Acc:HGNC:15101]
OR13C7_olfactory_receptor_family_13_subfamily_C_member_7_(gene/pseudogene)_[Source:HGNC_Symbol;Acc:HGNC:15102]
OR2S1P_olfactory_receptor_family_2_subfamily_S_member_1_pseudogene_[Source:HGNC_Symbol;Acc:HGNC:8275]
OR2AM1P_olfactory_receptor_family_2_subfamily_AM_member_1_pseudogene_[Source:HGNC_Symbol;Acc:HGNC:15113]

Average distance within the cluster 26 is (Kb): 26

Genes in cluster 59 (chr15:22009548-22126435) are (7 genes):
OR11H3P_olfactory_receptor_family_11_subfamily_H_member_3_pseudogene_[Source:HGNC_Symbol;Acc:HGNC:15367]
OR11K1P_olfactory_receptor_family_11_subfamily_K_member_1_pseudogene_[Source:HGNC_Symbol;Acc:HGNC:15371]
OR4Q1P_olfactory_receptor_family_4_subfamily_Q_member_1_pseudogene_[Source:HGNC_Symbol;Acc:HGNC:15376]
OR4H6P_olfactory_receptor_family_4_subfamily_H_member_6_pseudogene_[Source:HGNC_Symbol;Acc:HGNC:8312]
OR4M2_olfactory_receptor_family_4_subfamily_M_member_2_[Source:HGNC_Symbol;Acc:HGNC:15373]
OR4N4_olfactory_receptor_family_4_subfamily_N_member_4_[Source:HGNC_Symbol;Acc:HGNC:15375]
OR4N3P_olfactory_receptor_family_4_subfamily_N_member_3_pseudogene_[Source:HGNC_Symbol;Acc:HGNC:15374]

Average distance within the cluster 59 is (Kb): 18

Genes in cluster 60 (chr15:101805699-101927707) are (6 genes):
OR4F6_olfactory_receptor_family_4_subfamily_F_member_6_[Source:HGNC_Symbol;Acc:HGNC:15372]
OR4F15_olfactory_receptor_family_4_subfamily_F_member_15_[Source:HGNC_Symbol;Acc:HGNC:15078]
OR4F13P_olfactory_receptor_family_4_subfamily_F_member_13_pseudogene_[Source:HGNC_Symbol;Acc:HGNC:15076]
OR4F28P_olfactory_receptor_family_4_subfamily_F_member_28_pseudogene_[Source:HGNC_Symbol;Acc:HGNC:31229]
OR4F4_olfactory_receptor_family_4_subfamily_F_member_4_[Source:HGNC_Symbol;Acc:HGNC:8301]
OR4G2P_olfactory_receptor_family_4_subfamily_G_member_2_pseudogene_[Source:HGNC_Symbol;Acc:HGNC:8303]

Average distance within the cluster 60 is (Kb): 21

Genes in cluster 68 (chr19:15728020-16052689) are (6 genes):
OR10H2_olfactory_receptor_family_10_subfamily_H_member_2_[Source:HGNC_Symbol;Acc:HGNC:8173]
OR10H3_olfactory_receptor_family_10_subfamily_H_member_3_[Source:HGNC_Symbol;Acc:HGNC:8174]
OR10H5_olfactory_receptor_family_10_subfamily_H_member_5_[Source:HGNC_Symbol;Acc:HGNC:15389]
OR10H1_olfactory_receptor_family_10_subfamily_H_member_1_[Source:HGNC_Symbol;Acc:HGNC:8172]
OR10H4_olfactory_receptor_family_10_subfamily_H_member_4_[Source:HGNC_Symbol;Acc:HGNC:15388]
OR1AB1P_olfactory_receptor_family_1_subfamily_AB_member_1_pseudogene_[Source:HGNC_Symbol;Acc:HGNC:15390]

Average distance within the cluster 68 is (Kb): 63

Genes in cluster 48 (chr12:48202083-48628782) are (5 genes):
OR10AD1_olfactory_receptor_family_10_subfamily_AD_member_1_[Source:HGNC_Symbol;Acc:HGNC:14819]
OR5BK1P_olfactory_receptor_family_5_subfamily_BK_member_1_pseudogene_[Source:HGNC_Symbol;Acc:HGNC:14817]
OR8T1P_olfactory_receptor_family_8_subfamily_T_member_1_pseudogene_[Source:HGNC_Symbol;Acc:HGNC:19630]
OR8S1_olfactory_receptor_family_8_subfamily_S_member_1_[Source:HGNC_Symbol;Acc:HGNC:19628]
OR11M1P_olfactory_receptor_family_11_subfamily_M_member_1_pseudogene_[Source:HGNC_Symbol;Acc:HGNC:15333]

Average distance within the cluster 48 is (Kb): 100

Genes in cluster 55 (chr14:21569803-21670935) are (5 genes):
OR10G3_olfactory_receptor_family_10_subfamily_G_member_3_[Source:HGNC_Symbol;Acc:HGNC:8171]
OR10G1P_olfactory_receptor_family_10_subfamily_G_member_1_pseudogene_[Source:HGNC_Symbol;Acc:HGNC:8169]
OR10G2_olfactory_receptor_family_10_subfamily_G_member_2_[Source:HGNC_Symbol;Acc:HGNC:8170]
OR4E2_olfactory_receptor_family_4_subfamily_E_member_2_[Source:HGNC_Symbol;Acc:HGNC:8297]
OR4E1_olfactory_receptor_family_4_subfamily_E_member_1_(gene/pseudogene)_[Source:HGNC_Symbol;Acc:HGNC:8296]

Average distance within the cluster 55 is (Kb): 24

Genes in cluster 19 (chr7:141862860-141919909) are (4 genes):
OR9A3P_olfactory_receptor_family_9_subfamily_A_member_3_pseudogene_[Source:HGNC_Symbol;Acc:HGNC:15094]
OR9A1P_olfactory_receptor_family_9_subfamily_A_member_1_pseudogene_[Source:HGNC_Symbol;Acc:HGNC:8486]
OR9N1P_olfactory_receptor_family_9_subfamily_N_member_1_pseudogene_[Source:HGNC_Symbol;Acc:HGNC:15096]
OR9A4_olfactory_receptor_family_9_subfamily_A_member_4_[Source:HGNC_Symbol;Acc:HGNC:15095]

Average distance within the cluster 19 is (Kb): 17

Genes in cluster 20 (chr7:143026158-143063585) are (4 genes):
OR9A2_olfactory_receptor_family_9_subfamily_A_member_2_[Source:HGNC_Symbol;Acc:HGNC:15093]
OR9P1P_olfactory_receptor_family_9_subfamily_P_member_1_pseudogene_[Source:HGNC_Symbol;Acc:HGNC:15097]
OR6V1_olfactory_receptor_family_6_subfamily_V_member_1_[Source:HGNC_Symbol;Acc:HGNC:15090]
OR6W1P_olfactory_receptor_family_6_subfamily_W_member_1_pseudogene_[Source:HGNC_Symbol;Acc:HGNC:15091]

Average distance within the cluster 20 is (Kb): 11

Genes in cluster 65 (chr19:94062-157215) are (4 genes):
OR4G3P_olfactory_receptor_family_4_subfamily_G_member_3_pseudogene_[Source:HGNC_Symbol;Acc:HGNC:8304]
OR4G1P_olfactory_receptor_family_4_subfamily_G_member_1_pseudogene_[Source:HGNC_Symbol;Acc:HGNC:8302]
OR4F17_olfactory_receptor_family_4_subfamily_F_member_17_[Source:HGNC_Symbol;Acc:HGNC:15381]
OR4F8P_olfactory_receptor_family_4_subfamily_F_member_8_pseudogene_[Source:HGNC_Symbol;Acc:HGNC:15395]

Average distance within the cluster 65 is (Kb): 18

Genes in cluster 6 (chr2:71029028-71056003) are (3 genes):
OR7E91P_olfactory_receptor_family_7_subfamily_E_member_91_pseudogene_[Source:HGNC_Symbol;Acc:HGNC:14747]
OR7E46P_olfactory_receptor_family_7_subfamily_E_member_46_pseudogene_[Source:HGNC_Symbol;Acc:HGNC:8420]
OR7E62P_olfactory_receptor_family_7_subfamily_E_member_62_pseudogene_[Source:HGNC_Symbol;Acc:HGNC:8438]

Average distance within the cluster 6 is (Kb): 12

Genes in cluster 7 (chr2:158853755-158875670) are (3 genes):
OR7E89P_olfactory_receptor_family_7_subfamily_E_member_89_pseudogene_[Source:HGNC_Symbol;Acc:HGNC:14730]
OR7E28P_olfactory_receptor_family_7_subfamily_E_member_28_pseudogene_[Source:HGNC_Symbol;Acc:HGNC:8400]
OR7E90P_olfactory_receptor_family_7_subfamily_E_member_90_pseudogene_[Source:HGNC_Symbol;Acc:HGNC:14733]

Average distance within the cluster 7 is (Kb): 9

Genes in cluster 8 (chr2:240028965-240110052) are (3 genes):
OR6B2_olfactory_receptor_family_6_subfamily_B_member_2_[Source:HGNC_Symbol;Acc:HGNC:15041]
OR6B3_olfactory_receptor_family_6_subfamily_B_member_3_[Source:HGNC_Symbol;Acc:HGNC:15042]
OR5S1P_olfactory_receptor_family_5_subfamily_S_member_1_pseudogene_[Source:HGNC_Symbol;Acc:HGNC:15040]

Average distance within the cluster 8 is (Kb): 38

Genes in cluster 11 (chr4:4126659-4175238) are (3 genes):
OR4D12P_olfactory_receptor_family_4_subfamily_D_member_12_pseudogene_[Source:HGNC_Symbol;Acc:HGNC:19587]
OR7E99P_olfactory_receptor_family_7_subfamily_E_member_99_pseudogene_[Source:HGNC_Symbol;Acc:HGNC:15059]
OR7E43P_olfactory_receptor_family_7_subfamily_E_member_43_pseudogene_[Source:HGNC_Symbol;Acc:HGNC:8417]

Average distance within the cluster 11 is (Kb): 22

Genes in cluster 12 (chr4:9459255-9513874) are (3 genes):
OR7E86P_olfactory_receptor_family_7_subfamily_E_member_86_pseudogene_[Source:HGNC_Symbol;Acc:HGNC:14694]
OR7E85P_olfactory_receptor_family_7_subfamily_E_member_85_pseudogene_[Source:HGNC_Symbol;Acc:HGNC:14692]
OR7E83P_olfactory_receptor_family_7_subfamily_E_member_83_pseudogene_[Source:HGNC_Symbol;Acc:HGNC:14688]

Average distance within the cluster 12 is (Kb): 25

Genes in cluster 25 (chr8:12684154-12704056) are (3 genes):
OR7E8P_olfactory_receptor_family_7_subfamily_E_member_8_pseudogene_[Source:HGNC_Symbol;Acc:HGNC:8458]
OR7E15P_olfactory_receptor_family_7_subfamily_E_member_15_pseudogene_[Source:HGNC_Symbol;Acc:HGNC:8386]
OR7E10P_olfactory_receptor_family_7_subfamily_E_member_10_pseudogene_[Source:HGNC_Symbol;Acc:HGNC:8381]

Average distance within the cluster 25 is (Kb): 8

Genes in cluster 31 (chr10:14986942-15008884) are (3 genes):
OR7E110P_olfactory_receptor_family_7_subfamily_E_member_110_pseudogene_[Source:HGNC_Symbol;Acc:HGNC:15126]
OR7E26P_olfactory_receptor_family_7_subfamily_E_member_26_pseudogene_[Source:HGNC_Symbol;Acc:HGNC:8398]
OR7E115P_olfactory_receptor_family_7_subfamily_E_member_115_pseudogene_[Source:HGNC_Symbol;Acc:HGNC:15127]

Average distance within the cluster 31 is (Kb): 9

Genes in cluster 33 (chr10:133430394-133576031) are (3 genes):
OR6L2P_olfactory_receptor_family_6_subfamily_L_member_2_pseudogene_[Source:HGNC_Symbol;Acc:HGNC:15125]
OR7M1P_olfactory_receptor_family_7_subfamily_M_member_1_pseudogene_[Source:HGNC_Symbol;Acc:HGNC:15128]
OR6L1P_olfactory_receptor_family_6_subfamily_L_member_1_pseudogene_[Source:HGNC_Symbol;Acc:HGNC:15124]

Average distance within the cluster 33 is (Kb): 71

Genes in cluster 45 (chr11:75071148-75131880) are (3 genes):
OR2AT2P_olfactory_receptor_family_2_subfamily_AT_member_2_pseudogene_[Source:HGNC_Symbol;Acc:HGNC:19619]
OR2AT4_olfactory_receptor_family_2_subfamily_AT_member_4_[Source:HGNC_Symbol;Acc:HGNC:19620]
OR2AT1P_olfactory_receptor_family_2_subfamily_AT_member_1_pseudogene_[Source:HGNC_Symbol;Acc:HGNC:15145]

Average distance within the cluster 45 is (Kb): 29

Genes in cluster 51 (chr13:41431248-41443666) are (3 genes):
OR7E36P_olfactory_receptor_family_7_subfamily_E_member_36_pseudogene_[Source:HGNC_Symbol;Acc:HGNC:8409]
OR7E155P_olfactory_receptor_family_7_subfamily_E_member_155_pseudogene_[Source:HGNC_Symbol;Acc:HGNC:31310]
OR7E37P_olfactory_receptor_family_7_subfamily_E_member_37_pseudogene_[Source:HGNC_Symbol;Acc:HGNC:8410]

Average distance within the cluster 51 is (Kb): 4

Genes in cluster 57 (chr14:51756996-51772086) are (3 genes):
OR7E105P_olfactory_receptor_family_7_subfamily_E_member_105_pseudogene_[Source:HGNC_Symbol;Acc:HGNC:15364]
OR7E106P_olfactory_receptor_family_7_subfamily_E_member_106_pseudogene_[Source:HGNC_Symbol;Acc:HGNC:15365]
OR7E159P_olfactory_receptor_family_7_subfamily_E_member_159_pseudogene_[Source:HGNC_Symbol;Acc:HGNC:31312]

Average distance within the cluster 57 is (Kb): 6

Genes in cluster 61 (chr16:3204247-3357294) are (3 genes):
OR1F1_olfactory_receptor_family_1_subfamily_F_member_1_[Source:HGNC_Symbol;Acc:HGNC:8194]
OR1F2P_olfactory_receptor_family_1_subfamily_F_member_2_pseudogene_[Source:HGNC_Symbol;Acc:HGNC:8196]
OR2C1_olfactory_receptor_family_2_subfamily_C_member_1_[Source:HGNC_Symbol;Acc:HGNC:8242]

Average distance within the cluster 61 is (Kb): 74

Genes in cluster 1 (chr1:62948-70008) are (2 genes):
OR4G11P_olfactory_receptor_family_4_subfamily_G_member_11_pseudogene_[Source:HGNC_Symbol;Acc:HGNC:31276]
OR4F5_olfactory_receptor_family_4_subfamily_F_member_5_[Source:HGNC_Symbol;Acc:HGNC:14825]

Average distance within the cluster 1 is (Kb): 5

Genes in cluster 2 (chr1:147419050-147446133) are (2 genes):
OR13Z1P_olfactory_receptor_family_13_subfamily_Z_member_1_pseudogene_[Source:HGNC_Symbol;Acc:HGNC:31240]
OR13Z2P_olfactory_receptor_family_13_subfamily_Z_member_2_pseudogene_[Source:HGNC_Symbol;Acc:HGNC:31241]

Average distance within the cluster 2 is (Kb): 25

Genes in cluster 10 (chr4:3889356-3902594) are (2 genes):
OR7E163P_olfactory_receptor_family_7_subfamily_E_member_163_pseudogene_[Source:HGNC_Symbol;Acc:HGNC:45040]
OR7E162P_olfactory_receptor_family_7_subfamily_E_member_162_pseudogene_[Source:HGNC_Symbol;Acc:HGNC:28374]

Average distance within the cluster 10 is (Kb): 11

Genes in cluster 13 (chr5:180692832-180740099) are (2 genes):
OR2AI1P_olfactory_receptor_family_2_subfamily_AI_member_1_pseudogene_[Source:HGNC_Symbol;Acc:HGNC:15063]
OR2Y1_olfactory_receptor_family_2_subfamily_Y_member_1_[Source:HGNC_Symbol;Acc:HGNC:14837]

Average distance within the cluster 13 is (Kb): 45

Genes in cluster 14 (chr5:181124357-181155890) are (2 genes):
OR2V1_olfactory_receptor_family_2_subfamily_V_member_1_[Source:HGNC_Symbol;Acc:HGNC:8280]
OR2V2_olfactory_receptor_family_2_subfamily_V_member_2_[Source:HGNC_Symbol;Acc:HGNC:15341]

Average distance within the cluster 14 is (Kb): 29

Genes in cluster 18 (chr7:97946987-97967074) are (2 genes):
OR7E7P_olfactory_receptor_family_7_subfamily_E_member_7_pseudogene_[Source:HGNC_Symbol;Acc:HGNC:8457]
OR7E38P_olfactory_receptor_family_7_subfamily_E_member_38_pseudogene_[Source:HGNC_Symbol;Acc:HGNC:8411]

Average distance within the cluster 18 is (Kb): 18

Genes in cluster 21 (chr7:143488489-143511911) are (2 genes):
OR2R1P_olfactory_receptor_family_2_subfamily_R_member_1_pseudogene_[Source:HGNC_Symbol;Acc:HGNC:8274]
OR10AC1_olfactory_receptor_family_10_subfamily_AC_member_1_(gene/pseudogene)_[Source:HGNC_Symbol;Acc:HGNC:14758]

Average distance within the cluster 21 is (Kb): 21

Genes in cluster 23 (chr8:7592006-7706113) are (2 genes):
OR7E157P_olfactory_receptor_family_7_subfamily_E_member_157_pseudogene_[Source:HGNC_Symbol;Acc:HGNC:31231]
OR7E154P_olfactory_receptor_family_7_subfamily_E_member_154_pseudogene_[Source:HGNC_Symbol;Acc:HGNC:31309]

Average distance within the cluster 23 is (Kb): 112

Genes in cluster 24 (chr8:11919900-11929563) are (2 genes):
OR7E158P_olfactory_receptor_family_7_subfamily_E_member_158_pseudogene_[Source:HGNC_Symbol;Acc:HGNC:31232]
OR7E161P_olfactory_receptor_family_7_subfamily_E_member_161_pseudogene_[Source:HGNC_Symbol;Acc:HGNC:31234]

Average distance within the cluster 24 is (Kb): 7

Genes in cluster 27 (chr9:90216039-90233141) are (2 genes):
OR7E31P_olfactory_receptor_family_7_subfamily_E_member_31_pseudogene_[Source:HGNC_Symbol;Acc:HGNC:8404]
OR7E116P_olfactory_receptor_family_7_subfamily_E_member_116_pseudogene_[Source:HGNC_Symbol;Acc:HGNC:15122]

Average distance within the cluster 27 is (Kb): 15

Genes in cluster 28 (chr9:90742526-90752230) are (2 genes):
OR7E109P_olfactory_receptor_family_7_subfamily_E_member_109_pseudogene_[Source:HGNC_Symbol;Acc:HGNC:15118]
OR7E108P_olfactory_receptor_family_7_subfamily_E_member_108_pseudogene_[Source:HGNC_Symbol;Acc:HGNC:15117]

Average distance within the cluster 28 is (Kb): 7

Genes in cluster 32 (chr10:45258185-45315608) are (2 genes):
OR6D1P_olfactory_receptor_family_6_subfamily_D_member_1_pseudogene_[Source:HGNC_Symbol;Acc:HGNC:14849]
OR13A1_olfactory_receptor_family_13_subfamily_A_member_1_[Source:HGNC_Symbol;Acc:HGNC:14772]

Average distance within the cluster 32 is (Kb): 43

Genes in cluster 43 (chr11:71593454-71621032) are (2 genes):
OR7E87P_olfactory_receptor_family_7_subfamily_E_member_87_pseudogene_[Source:HGNC_Symbol;Acc:HGNC:14709]
OR7E4P_olfactory_receptor_family_7_subfamily_E_member_4_pseudogene_[Source:HGNC_Symbol;Acc:HGNC:8424]

Average distance within the cluster 43 is (Kb): 25

Genes in cluster 44 (chr11:71893410-71904081) are (2 genes):
OR7E128P_olfactory_receptor_family_7_subfamily_E_member_128_pseudogene_[Source:HGNC_Symbol;Acc:HGNC:15305]
OR7E126P_olfactory_receptor_family_7_subfamily_E_member_126_pseudogene_[Source:HGNC_Symbol;Acc:HGNC:15304]

Average distance within the cluster 44 is (Kb): 8

Genes in cluster 46 (chr11:86832540-86857947) are (2 genes):
OR7E13P_olfactory_receptor_family_7_subfamily_E_member_13_pseudogene_[Source:HGNC_Symbol;Acc:HGNC:8384]
OR7E2P_olfactory_receptor_family_7_subfamily_E_member_2_pseudogene_[Source:HGNC_Symbol;Acc:HGNC:8402]

Average distance within the cluster 46 is (Kb): 23

Genes in cluster 49 (chr12:52079696-52092285) are (2 genes):
OR7E47P_olfactory_receptor_family_7_subfamily_E_member_47_pseudogene_[Source:HGNC_Symbol;Acc:HGNC:8421]
OR7E47P_olfactory_receptor_family_7_subfamily_E_member_47_pseudogene_[Source:NCBI_gene;Acc:26628]

Average distance within the cluster 49 is (Kb): 23

Genes in cluster 52 (chr13:63742341-63837456) are (2 genes):
OR7E156P_olfactory_receptor_family_7_subfamily_E_member_156_pseudogene_[Source:HGNC_Symbol;Acc:HGNC:31311]
OR7E104P_olfactory_receptor_family_7_subfamily_E_member_104_pseudogene_[Source:HGNC_Symbol;Acc:HGNC:15343]

Average distance within the cluster 52 is (Kb): 94

Genes in cluster 53 (chr13:67902208-67911951) are (2 genes):
OR7E111P_olfactory_receptor_family_7_subfamily_E_member_111_pseudogene_[Source:HGNC_Symbol;Acc:HGNC:15344]
OR7E33P_olfactory_receptor_family_7_subfamily_E_member_33_pseudogene_[Source:HGNC_Symbol;Acc:HGNC:8406]

Average distance within the cluster 53 is (Kb): 7

Genes in cluster 56 (chr14:22633768-22703065) are (2 genes):
OR6J1_olfactory_receptor_family_6_subfamily_J_member_1_(gene/pseudogene)_[Source:HGNC_Symbol;Acc:HGNC:14707]
OR6E1P_olfactory_receptor_family_6_subfamily_E_member_1_pseudogene_[Source:HGNC_Symbol;Acc:HGNC:14739]

Average distance within the cluster 56 is (Kb): 67

Genes in cluster 58 (chr15:20960675-20970215) are (2 genes):
OR11J2P_olfactory_receptor_family_11_subfamily_J_member_2_pseudogene_[Source:HGNC_Symbol;Acc:HGNC:15370]
OR11J5P_olfactory_receptor_family_11_subfamily_J_member_5_pseudogene_[Source:HGNC_Symbol;Acc:HGNC:31238]

Average distance within the cluster 58 is (Kb): 7

Genes in cluster 63 (chr17:58155133-58170579) are (2 genes):
OR4D1_olfactory_receptor_family_4_subfamily_D_member_1_[Source:HGNC_Symbol;Acc:HGNC:8293]
OR4D2_olfactory_receptor_family_4_subfamily_D_member_2_[Source:HGNC_Symbol;Acc:HGNC:8294]

Average distance within the cluster 63 is (Kb): 13

Genes in cluster 64 (chr18:14570844-14614184) are (2 genes):
OR4K7P_olfactory_receptor_family_4_subfamily_K_member_7_pseudogene_[Source:HGNC_Symbol;Acc:HGNC:14756]
OR4K8P_olfactory_receptor_family_4_subfamily_K_member_8_pseudogene_[Source:HGNC_Symbol;Acc:HGNC:14787]

Average distance within the cluster 64 is (Kb): 41

Genes in cluster 69 (chr21:13544282-13582004) are (2 genes):
OR4K11P_olfactory_receptor_family_4_subfamily_K_member_11_pseudogene_[Source:HGNC_Symbol;Acc:HGNC:15402]
OR4K12P_olfactory_receptor_family_4_subfamily_K_member_12_pseudogene_[Source:HGNC_Symbol;Acc:HGNC:15403]

Average distance within the cluster 69 is (Kb): 35

The solitary genes are:
OR4F29_olfactory_receptor_family_4_subfamily_F_member_29_[Source:HGNC_Symbol;Acc:HGNC:31275]
OR4F16_olfactory_receptor_family_4_subfamily_F_member_16_[Source:HGNC_Symbol;Acc:HGNC:15079]
OR11I1P_olfactory_receptor_family_11_subfamily_I_member_1_pseudogene_[Source:HGNC_Symbol;Acc:HGNC:14997]
OR7E102P_olfactory_receptor_family_7_subfamily_E_member_102_pseudogene_[Source:HGNC_Symbol;Acc:HGNC:15043]
OR7E122P_olfactory_receptor_family_7_subfamily_E_member_122_pseudogene_[Source:HGNC_Symbol;Acc:HGNC:15050]
OR7E22P_olfactory_receptor_family_7_subfamily_E_member_22_pseudogene_[Source:HGNC_Symbol;Acc:HGNC:8394]
OR7E121P_olfactory_receptor_family_7_subfamily_E_member_121_pseudogene_[Source:HGNC_Symbol;Acc:HGNC:15049]
OR7E100P_olfactory_receptor_family_7_subfamily_E_member_100_pseudogene_[Source:HGNC_Symbol;Acc:HGNC:15048]
OR7E129P_olfactory_receptor_family_7_subfamily_E_member_129_pseudogene_[Source:HGNC_Symbol;Acc:HGNC:15052]
OR5M14P_olfactory_receptor_family_5_subfamily_M_member_14_pseudogene_[Source:HGNC_Symbol;Acc:HGNC:15057]
OR7E94P_olfactory_receptor_family_7_subfamily_E_member_94_pseudogene_[Source:HGNC_Symbol;Acc:HGNC:14789]
OR7H2P_olfactory_receptor_family_7_subfamily_H_member_2_pseudogene_[Source:HGNC_Symbol;Acc:HGNC:31314]
OR1X1P_olfactory_receptor_family_1_subfamily_X_member_1_pseudogene_[Source:HGNC_Symbol;Acc:HGNC:15062]
OR1X5P_olfactory_receptor_family_1_subfamily_X_member_5_pseudogene_[Source:HGNC_Symbol;Acc:HGNC:31245]
OR4F3_olfactory_receptor_family_4_subfamily_F_member_3_[Source:HGNC_Symbol;Acc:HGNC:8300]
OR4F1P_olfactory_receptor_family_4_subfamily_F_member_1_pseudogene_[Source:HGNC_Symbol;Acc:HGNC:8298]
OR2A4_olfactory_receptor_family_2_subfamily_A_member_4_[Source:HGNC_Symbol;Acc:HGNC:14729]
OR4F7P_olfactory_receptor_family_4_subfamily_F_member_7_pseudogene_[Source:HGNC_Symbol;Acc:HGNC:15089]
OR7E136P_olfactory_receptor_family_7_subfamily_E_member_136_pseudogene_[Source:HGNC_Symbol;Acc:HGNC:19557]
OR2AE1_olfactory_receptor_family_2_subfamily_AE_member_1_[Source:HGNC_Symbol;Acc:HGNC:15087]
OR4F21_olfactory_receptor_family_4_subfamily_F_member_21_[Source:HGNC_Symbol;Acc:HGNC:19583]
OR7E125P_olfactory_receptor_family_7_subfamily_E_member_125_pseudogene_[Source:HGNC_Symbol;Acc:HGNC:15098]
OR7E96P_olfactory_receptor_family_7_subfamily_E_member_96_pseudogene_[Source:HGNC_Symbol;Acc:HGNC:14815]
OR6R2P_olfactory_receptor_family_6_subfamily_R_member_2_pseudogene_[Source:HGNC_Symbol;Acc:HGNC:31307]
OR2K2_olfactory_receptor_family_2_subfamily_K_member_2_[Source:HGNC_Symbol;Acc:HGNC:8264]
OR4F2P_olfactory_receptor_family_4_subfamily_F_member_2_pseudogene_[Source:HGNC_Symbol;Acc:HGNC:8299]
OR7E12P_olfactory_receptor_family_7_subfamily_E_member_12_pseudogene_[Source:HGNC_Symbol;Acc:HGNC:8383]
OR7E117P_olfactory_receptor_family_7_subfamily_E_member_117_pseudogene_[Source:HGNC_Symbol;Acc:HGNC:15303]
OR55B1P_olfactory_receptor_family_55_subfamily_B_member_1_pseudogene_[Source:HGNC_Symbol;Acc:HGNC:15241]
OR7E14P_olfactory_receptor_family_7_subfamily_E_member_14_pseudogene_[Source:HGNC_Symbol;Acc:HGNC:8385]
OR2BH1P_olfactory_receptor_family_2_subfamily_BH_member_1_pseudogene_[Source:HGNC_Symbol;Acc:HGNC:31250]
OR7E11P_olfactory_receptor_family_7_subfamily_E_member_11_pseudogene_[Source:HGNC_Symbol;Acc:HGNC:8382]
OR7E1P_olfactory_receptor_family_7_subfamily_E_member_1_pseudogene_[Source:HGNC_Symbol;Acc:HGNC:8391]
OR8R1P_olfactory_receptor_family_8_subfamily_R_member_1_pseudogene_[Source:HGNC_Symbol;Acc:HGNC:15318]
OR2AL1P_olfactory_receptor_family_2_subfamily_AL_member_1_pseudogene_[Source:HGNC_Symbol;Acc:HGNC:14712]
OR7A19P_olfactory_receptor_family_7_subfamily_A_member_19_pseudogene_[Source:HGNC_Symbol;Acc:HGNC:15337]
OR7E101P_olfactory_receptor_family_7_subfamily_E_member_101_pseudogene_[Source:HGNC_Symbol;Acc:HGNC:15342]
OR11H12_olfactory_receptor_family_11_subfamily_H_member_12_[Source:HGNC_Symbol;Acc:HGNC:30738]
OR11H13P_olfactory_receptor_family_11_subfamily_H_member_13_pseudogene_[Source:HGNC_Symbol;Acc:HGNC:29997]
OR6S1_olfactory_receptor_family_6_subfamily_S_member_1_[Source:HGNC_Symbol;Acc:HGNC:15363]
OR5AU1_olfactory_receptor_family_5_subfamily_AU_member_1_[Source:HGNC_Symbol;Acc:HGNC:15362]
OR7K1P_olfactory_receptor_family_7_subfamily_K_member_1_pseudogene_[Source:HGNC_Symbol;Acc:HGNC:15366]
OR2Z1_olfactory_receptor_family_2_subfamily_Z_member_1_[Source:HGNC_Symbol;Acc:HGNC:15391]
OR5AH1P_olfactory_receptor_family_5_subfamily_AH_member_1_pseudogene_[Source:HGNC_Symbol;Acc:HGNC:14714]
OR7E23P_olfactory_receptor_family_7_subfamily_E_member_23_pseudogene_[Source:HGNC_Symbol;Acc:HGNC:8395]
OR11H1_olfactory_receptor_family_11_subfamily_H_member_1_[Source:HGNC_Symbol;Acc:HGNC:15404]

Total number of solitary genes: 46
Total number of clusters: 70
