# Supplementary material for: A purely bioinformatic pipeline for the prediction of mammalian odorant receptor gene enhancers
Source: BMC Bioinformatics. 2019 Sep 14;20:474. doi: 10.1186/s12859-019-3012-1 (PMC6744719; doi:10.1186/s12859-019-3012-1)
Supplement: Supplementary file 3 — Detailed information about locus composition at various threshold distances. Text files (.txt) detailing on locus composition, at a given threshold distance (in Mb), for different gene lists. File names are composed by list type (either: main olfactory epithelium, MOE; olfactome; vomeronasal organ, VNO; T-cell receptor genes, “t_cell_receptor”), species and threshold value (periods in numerical values being replaced by underscores, “_”). A “NO-PSEUDO” at the beginning of the file name indicates that the gene list originating the file is devoid of pseudogene-flagged entries. Clusters are presented from the richest (in terms of number of genes) to miniclusters; for each locus, the average intergenic distance (in Kb) is reported. Solitary genes are listed after clusters. Text files are provided as a single compressed (.zip) file available in the Open Science Framework repository, see paragraph “Availability of data and material”. (ZIP 719 kb) [file 12859_2019_3012_MOESM3_ESM.zip › Supplementary file 1/NO-PSEUDO-MOE-mouse-0_5Mb.txt]

Genes in cluster 5 (chr2:85330779-90292841) are (220 genes):
Olfr987_olfactory_receptor_987_[Source:MGI_Symbol;Acc:MGI:3030821]
Olfr988_olfactory_receptor_988_[Source:MGI_Symbol;Acc:MGI:3030822]
Olfr992_olfactory_receptor_992_[Source:MGI_Symbol;Acc:MGI:3030826]
Olfr993_olfactory_receptor_993_[Source:MGI_Symbol;Acc:MGI:3030827]
Olfr994_olfactory_receptor_994_[Source:MGI_Symbol;Acc:MGI:3030828]
Olfr995_olfactory_receptor_995_[Source:MGI_Symbol;Acc:MGI:3030829]
Olfr996_olfactory_receptor_996_[Source:MGI_Symbol;Acc:MGI:3030830]
Olfr998_olfactory_receptor_998_[Source:MGI_Symbol;Acc:MGI:3030832]
Olfr1000_olfactory_receptor_1000_[Source:MGI_Symbol;Acc:MGI:3030834]
Olfr1002_olfactory_receptor_1002_[Source:MGI_Symbol;Acc:MGI:3030836]
Olfr154_olfactory_receptor_154_[Source:MGI_Symbol;Acc:MGI:1351316]
Olfr1006_olfactory_receptor_1006_[Source:MGI_Symbol;Acc:MGI:3030840]
Olfr1008_olfactory_receptor_1008_[Source:MGI_Symbol;Acc:MGI:3030842]
Olfr1009_olfactory_receptor_1009_[Source:MGI_Symbol;Acc:MGI:3030843]
AL773585.3_olfactory_receptor_1010__[Source:RefSeq_peptide;Acc:NP_997032]
Olfr1010_olfactory_receptor_1010_[Source:MGI_Symbol;Acc:MGI:3030844]
Olfr1012_olfactory_receptor_1012_[Source:MGI_Symbol;Acc:MGI:3030846]
Olfr1013_olfactory_receptor_1013_[Source:MGI_Symbol;Acc:MGI:3030847]
Olfr1014_olfactory_receptor_1014_[Source:MGI_Symbol;Acc:MGI:3030848]
Olfr1015_olfactory_receptor_1015_[Source:MGI_Symbol;Acc:MGI:3030849]
Olfr1016_olfactory_receptor_1016_[Source:MGI_Symbol;Acc:MGI:3030850]
Olfr1018_olfactory_receptor_1018_[Source:MGI_Symbol;Acc:MGI:3030852]
Olfr1019_olfactory_receptor_1019_[Source:MGI_Symbol;Acc:MGI:3030853]
Olfr1020_olfactory_receptor_1020_[Source:MGI_Symbol;Acc:MGI:3030854]
Olfr1022_olfactory_receptor_1022_[Source:MGI_Symbol;Acc:MGI:3030856]
Olfr1023_olfactory_receptor_1023_[Source:MGI_Symbol;Acc:MGI:3030857]
Olfr1024_olfactory_receptor_1024_[Source:MGI_Symbol;Acc:MGI:3030858]
Olfr1026_olfactory_receptor_1026_[Source:MGI_Symbol;Acc:MGI:3030860]
Olfr1028_olfactory_receptor_1028_[Source:MGI_Symbol;Acc:MGI:3031368]
Olfr1029_olfactory_receptor_1029_[Source:MGI_Symbol;Acc:MGI:3030863]
Olfr1030_olfactory_receptor_1030_[Source:MGI_Symbol;Acc:MGI:3030864]
Olfr1031_olfactory_receptor_1031_[Source:MGI_Symbol;Acc:MGI:3030865]
Olfr1032_olfactory_receptor_1032_[Source:MGI_Symbol;Acc:MGI:3030866]
Olfr1033_olfactory_receptor_1033_[Source:MGI_Symbol;Acc:MGI:3030867]
Olfr1034_olfactory_receptor_1034_[Source:MGI_Symbol;Acc:MGI:3030868]
Olfr1036_olfactory_receptor_1036_[Source:MGI_Symbol;Acc:MGI:3030870]
Olfr1037_olfactory_receptor_1037_[Source:MGI_Symbol;Acc:MGI:3030871]
Olfr1039_olfactory_receptor_1039_[Source:MGI_Symbol;Acc:MGI:3030873]
Olfr1040_olfactory_receptor_1040_[Source:MGI_Symbol;Acc:MGI:3030874]
Olfr1042_olfactory_receptor_1042_[Source:MGI_Symbol;Acc:MGI:3030876]
Olfr1043_olfactory_receptor_1043_[Source:MGI_Symbol;Acc:MGI:3030877]
Olfr1044_olfactory_receptor_1044_[Source:MGI_Symbol;Acc:MGI:3030878]
Olfr52_olfactory_receptor_52_[Source:MGI_Symbol;Acc:MGI:1333748]
Olfr1045_olfactory_receptor_1045_[Source:MGI_Symbol;Acc:MGI:3030879]
Olfr1046_olfactory_receptor_1046_[Source:MGI_Symbol;Acc:MGI:3030880]
Olfr1047_olfactory_receptor_1047_[Source:MGI_Symbol;Acc:MGI:3030881]
Olfr1048_olfactory_receptor_1048_[Source:MGI_Symbol;Acc:MGI:3030882]
Olfr1049_olfactory_receptor_1049_[Source:MGI_Symbol;Acc:MGI:3030883]
Olfr1051_olfactory_receptor_1051_[Source:MGI_Symbol;Acc:MGI:3030885]
Olfr1052_olfactory_receptor_1052_[Source:MGI_Symbol;Acc:MGI:3030886]
Olfr1053_olfactory_receptor_1053_[Source:MGI_Symbol;Acc:MGI:3030887]
Olfr1054_olfactory_receptor_1054_[Source:MGI_Symbol;Acc:MGI:3030888]
Olfr1055_olfactory_receptor_1055_[Source:MGI_Symbol;Acc:MGI:3030889]
Olfr1056_olfactory_receptor_1056_[Source:MGI_Symbol;Acc:MGI:3030890]
Olfr1057_olfactory_receptor_1057_[Source:MGI_Symbol;Acc:MGI:3030891]
Olfr1058_olfactory_receptor_1058_[Source:MGI_Symbol;Acc:MGI:3030892]
Olfr1061_olfactory_receptor_1061_[Source:MGI_Symbol;Acc:MGI:3030895]
Olfr1062_olfactory_receptor_1062_[Source:MGI_Symbol;Acc:MGI:3030896]
Olfr1065_olfactory_receptor_1065_[Source:MGI_Symbol;Acc:MGI:3030899]
Olfr1066_olfactory_receptor_1066_[Source:MGI_Symbol;Acc:MGI:3030900]
Olfr228_olfactory_receptor_228_[Source:MGI_Symbol;Acc:MGI:3030062]
Olfr1076_olfactory_receptor_1076_[Source:MGI_Symbol;Acc:MGI:3030910]
Olfr1079_olfactory_receptor_1079_[Source:MGI_Symbol;Acc:MGI:3030913]
Olfr1080_olfactory_receptor_1080_[Source:MGI_Symbol;Acc:MGI:3030914]
Olfr1082_olfactory_receptor_1082_[Source:MGI_Symbol;Acc:MGI:3030916]
Olfr1084_olfactory_receptor_1084_[Source:MGI_Symbol;Acc:MGI:3030918]
Olfr1085_olfactory_receptor_1085_[Source:MGI_Symbol;Acc:MGI:3030919]
Olfr1086_olfactory_receptor_1086_[Source:MGI_Symbol;Acc:MGI:3030920]
Olfr1087_olfactory_receptor_1087_[Source:MGI_Symbol;Acc:MGI:3030921]
Olfr1089_olfactory_receptor_1089_[Source:MGI_Symbol;Acc:MGI:3030923]
Olfr1090_olfactory_receptor_1090_[Source:MGI_Symbol;Acc:MGI:3030924]
Olfr1093_olfactory_receptor_1093_[Source:MGI_Symbol;Acc:MGI:3030927]
Olfr141_olfactory_receptor_141_[Source:MGI_Symbol;Acc:MGI:2177524]
Olfr1094_olfactory_receptor_1094_[Source:MGI_Symbol;Acc:MGI:3030928]
Olfr1095_olfactory_receptor_1095_[Source:MGI_Symbol;Acc:MGI:3030929]
Olfr1097_olfactory_receptor_1097_[Source:MGI_Symbol;Acc:MGI:3030931]
Olfr1098_olfactory_receptor_1098_[Source:MGI_Symbol;Acc:MGI:3030932]
Olfr1099_olfactory_receptor_1099_[Source:MGI_Symbol;Acc:MGI:3030933]
Olfr1100_olfactory_receptor_1100_[Source:MGI_Symbol;Acc:MGI:3030934]
Olfr1101_olfactory_receptor_1101_[Source:MGI_Symbol;Acc:MGI:3030935]
Olfr1102_olfactory_receptor_1102_[Source:MGI_Symbol;Acc:MGI:3030936]
Olfr1104_olfactory_receptor_1104_[Source:MGI_Symbol;Acc:MGI:3030938]
Olfr1105_olfactory_receptor_1105_[Source:MGI_Symbol;Acc:MGI:3030939]
Olfr1106_olfactory_receptor_1106_[Source:MGI_Symbol;Acc:MGI:3030940]
Olfr1107_olfactory_receptor_1107_[Source:MGI_Symbol;Acc:MGI:3030941]
Olfr1109_olfactory_receptor_1109_[Source:MGI_Symbol;Acc:MGI:3030943]
Olfr259_olfactory_receptor_259_[Source:MGI_Symbol;Acc:MGI:3030093]
Olfr1110_olfactory_receptor_1110_[Source:MGI_Symbol;Acc:MGI:3030944]
Olfr1111_olfactory_receptor_1111_[Source:MGI_Symbol;Acc:MGI:3030945]
Olfr1112_olfactory_receptor_1112_[Source:MGI_Symbol;Acc:MGI:3030946]
Olfr1113_olfactory_receptor_1113_[Source:MGI_Symbol;Acc:MGI:3030947]
Olfr1115_olfactory_receptor_1115_[Source:MGI_Symbol;Acc:MGI:3030949]
Olfr1116_olfactory_receptor_1116_[Source:MGI_Symbol;Acc:MGI:3030950]
Olfr1118_olfactory_receptor_1118_[Source:MGI_Symbol;Acc:MGI:3030952]
Olfr1121_olfactory_receptor_1121_[Source:MGI_Symbol;Acc:MGI:3030955]
Olfr1122_olfactory_receptor_1122_[Source:MGI_Symbol;Acc:MGI:3030956]
Olfr1123_olfactory_receptor_1123_[Source:MGI_Symbol;Acc:MGI:3030957]
Olfr1124_olfactory_receptor_1124_[Source:MGI_Symbol;Acc:MGI:3030958]
Olfr1126_olfactory_receptor_1126_[Source:MGI_Symbol;Acc:MGI:3030960]
Olfr153_olfactory_receptor_153_[Source:MGI_Symbol;Acc:MGI:1313138]
Olfr1128_olfactory_receptor_1128_[Source:MGI_Symbol;Acc:MGI:3030962]
Olfr1129_olfactory_receptor_1129_[Source:MGI_Symbol;Acc:MGI:3030963]
Olfr1130_olfactory_receptor_1130_[Source:MGI_Symbol;Acc:MGI:3030964]
Olfr1131_olfactory_receptor_1131_[Source:MGI_Symbol;Acc:MGI:3030965]
Olfr1132_olfactory_receptor_1132_[Source:MGI_Symbol;Acc:MGI:3030966]
Olfr1133_olfactory_receptor_1133_[Source:MGI_Symbol;Acc:MGI:3030967]
Olfr1134_olfactory_receptor_1134_[Source:MGI_Symbol;Acc:MGI:3030968]
Olfr1135_olfactory_receptor_1135_[Source:MGI_Symbol;Acc:MGI:3030969]
Olfr1136_olfactory_receptor_1136_[Source:MGI_Symbol;Acc:MGI:3030970]
Olfr1137_olfactory_receptor_1137_[Source:MGI_Symbol;Acc:MGI:3030971]
Olfr1138_olfactory_receptor_1138_[Source:MGI_Symbol;Acc:MGI:3030972]
Olfr1140_olfactory_receptor_1140_[Source:MGI_Symbol;Acc:MGI:3030974]
Olfr1141_olfactory_receptor_1141_[Source:MGI_Symbol;Acc:MGI:3030975]
Olfr152_olfactory_receptor_152_[Source:MGI_Symbol;Acc:MGI:1313139]
Olfr1143_olfactory_receptor_1143_[Source:MGI_Symbol;Acc:MGI:3030977]
Olfr1145_olfactory_receptor_1145_[Source:MGI_Symbol;Acc:MGI:3030979]
Olfr1148_olfactory_receptor_1148_[Source:MGI_Symbol;Acc:MGI:3030982]
Olfr1120_olfactory_receptor_1120_[Source:MGI_Symbol;Acc:MGI:3030954]
Olfr1151_olfactory_receptor_1151_[Source:MGI_Symbol;Acc:MGI:3030985]
Olfr1152_olfactory_receptor_1152_[Source:MGI_Symbol;Acc:MGI:3030986]
Olfr1153_olfactory_receptor_1153_[Source:MGI_Symbol;Acc:MGI:3030987]
Olfr1154_olfactory_receptor_1154_[Source:MGI_Symbol;Acc:MGI:3030988]
Olfr1155_olfactory_receptor_1155_[Source:MGI_Symbol;Acc:MGI:3030989]
Olfr1156_olfactory_receptor_1156_[Source:MGI_Symbol;Acc:MGI:3030990]
Olfr1157_olfactory_receptor_1157_[Source:MGI_Symbol;Acc:MGI:3030991]
Olfr74_olfactory_receptor_74_[Source:MGI_Symbol;Acc:MGI:2151909]
Olfr1158_olfactory_receptor_1158_[Source:MGI_Symbol;Acc:MGI:3030992]
Olfr1160_olfactory_receptor_1160_[Source:MGI_Symbol;Acc:MGI:3030994]
Olfr1161_olfactory_receptor_1161_[Source:MGI_Symbol;Acc:MGI:3030995]
Olfr73_olfactory_receptor_73_[Source:MGI_Symbol;Acc:MGI:2151908]
Olfr1162_olfactory_receptor_1162_[Source:MGI_Symbol;Acc:MGI:3030996]
Olfr1163_olfactory_receptor_1163_[Source:MGI_Symbol;Acc:MGI:3030997]
Olfr1164_olfactory_receptor_1164_[Source:MGI_Symbol;Acc:MGI:3030998]
Olfr1166_olfactory_receptor_1166_[Source:MGI_Symbol;Acc:MGI:3031000]
Olfr1167_olfactory_receptor_1167_[Source:MGI_Symbol;Acc:MGI:3031001]
Olfr1168_olfactory_receptor_1168_[Source:MGI_Symbol;Acc:MGI:3031002]
Olfr1170_olfactory_receptor_1170_[Source:MGI_Symbol;Acc:MGI:3031004]
Olfr1173_olfactory_receptor_1173_[Source:MGI_Symbol;Acc:MGI:3031007]
Olfr1176_olfactory_receptor_1176_[Source:MGI_Symbol;Acc:MGI:3031010]
Olfr1178_olfactory_receptor_1178_[Source:MGI_Symbol;Acc:MGI:3031012]
Olfr1179_olfactory_receptor_1179_[Source:MGI_Symbol;Acc:MGI:3031013]
Olfr1181_olfactory_receptor_1181_[Source:MGI_Symbol;Acc:MGI:3031015]
Olfr1183_olfactory_receptor_1183_[Source:MGI_Symbol;Acc:MGI:3031017]
Olfr1184_olfactory_receptor_1184_[Source:MGI_Symbol;Acc:MGI:3031018]
Olfr1186_olfactory_receptor_1186_[Source:MGI_Symbol;Acc:MGI:3031020]
Olfr1188_olfactory_receptor_1188_[Source:MGI_Symbol;Acc:MGI:3031022]
Olfr1189_olfactory_receptor_1189_[Source:MGI_Symbol;Acc:MGI:3031023]
Olfr1180_olfactory_receptor_1180_[Source:MGI_Symbol;Acc:MGI:3031014]
OR4P4_olfactory_receptor_family_4_subfamily_P_member_4_[Source:HGNC_Symbol;Acc:HGNC:15180]
Olfr1193_olfactory_receptor_1193_[Source:MGI_Symbol;Acc:MGI:3031027]
Olfr1195_olfactory_receptor_1195_[Source:MGI_Symbol;Acc:MGI:3031029]
Olfr1196_olfactory_receptor_1196_[Source:MGI_Symbol;Acc:MGI:3031030]
Olfr1197_olfactory_receptor_1197_[Source:MGI_Symbol;Acc:MGI:3031031]
Olfr1198_olfactory_receptor_1198_[Source:MGI_Symbol;Acc:MGI:3031032]
Olfr1199_olfactory_receptor_1199_[Source:MGI_Symbol;Acc:MGI:3031033]
Olfr1200_olfactory_receptor_1200_[Source:MGI_Symbol;Acc:MGI:3031034]
Olfr1201_olfactory_receptor_1201_[Source:MGI_Symbol;Acc:MGI:3031035]
Olfr1202_olfactory_receptor_1202_[Source:MGI_Symbol;Acc:MGI:3031036]
Olfr1205_olfactory_receptor_1205_[Source:MGI_Symbol;Acc:MGI:3031039]
Olfr1204_olfactory_receptor_1204_[Source:MGI_Symbol;Acc:MGI:3031038]
Olfr1206_olfactory_receptor_1206_[Source:MGI_Symbol;Acc:MGI:3031040]
Olfr1208_olfactory_receptor_1208_[Source:MGI_Symbol;Acc:MGI:3031042]
Olfr1209_olfactory_receptor_1209_[Source:MGI_Symbol;Acc:MGI:3031043]
Olfr1211_olfactory_receptor_1211_[Source:MGI_Symbol;Acc:MGI:3031045]
Olfr1212_olfactory_receptor_1212_[Source:MGI_Symbol;Acc:MGI:3031046]
Olfr1214_olfactory_receptor_1214_[Source:MGI_Symbol;Acc:MGI:3031048]
Olfr1215_olfactory_receptor_1215_[Source:MGI_Symbol;Acc:MGI:3031049]
Olfr1216_olfactory_receptor_1216_[Source:MGI_Symbol;Acc:MGI:3031050]
Olfr1217_olfactory_receptor_1217_[Source:MGI_Symbol;Acc:MGI:3031051]
Olfr1218_olfactory_receptor_1218_[Source:MGI_Symbol;Acc:MGI:3031052]
Olfr1219_olfactory_receptor_1219_[Source:MGI_Symbol;Acc:MGI:3031053]
Olfr1220_olfactory_receptor_1220_[Source:MGI_Symbol;Acc:MGI:3031054]
Olfr1221_olfactory_receptor_1221_[Source:MGI_Symbol;Acc:MGI:3031055]
Olfr1222_olfactory_receptor_1222_[Source:MGI_Symbol;Acc:MGI:3031056]
Olfr1223_olfactory_receptor_1223_[Source:MGI_Symbol;Acc:MGI:3031057]
Olfr1225_olfactory_receptor_1225_[Source:MGI_Symbol;Acc:MGI:3031059]
Olfr1226_olfactory_receptor_1226_[Source:MGI_Symbol;Acc:MGI:3031060]
Olfr1228_olfactory_receptor_1228_[Source:MGI_Symbol;Acc:MGI:3031062]
Olfr1229_olfactory_receptor_1229_[Source:MGI_Symbol;Acc:MGI:3031063]
Olfr1230_olfactory_receptor_1230_[Source:MGI_Symbol;Acc:MGI:3031064]
Olfr1231_olfactory_receptor_1231_[Source:MGI_Symbol;Acc:MGI:3031065]
Olfr1232_olfactory_receptor_1232_[Source:MGI_Symbol;Acc:MGI:3031066]
Olfr1233_olfactory_receptor_1233_[Source:MGI_Symbol;Acc:MGI:3031067]
Olfr1234_olfactory_receptor_1234_[Source:MGI_Symbol;Acc:MGI:3031068]
Olfr1238_olfactory_receptor_1238_[Source:MGI_Symbol;Acc:MGI:3031072]
Olfr1239_olfactory_receptor_1239_[Source:MGI_Symbol;Acc:MGI:3031073]
Olfr1240_olfactory_receptor_1240_[Source:MGI_Symbol;Acc:MGI:3031074]
Olfr1241_olfactory_receptor_1241_[Source:MGI_Symbol;Acc:MGI:3031075]
Olfr1242_olfactory_receptor_1242_[Source:MGI_Symbol;Acc:MGI:3031076]
Olfr1243_olfactory_receptor_1243_[Source:MGI_Symbol;Acc:MGI:3031077]
Olfr1245_olfactory_receptor_1245_[Source:MGI_Symbol;Acc:MGI:3031079]
Olfr1246_olfactory_receptor_1246_[Source:MGI_Symbol;Acc:MGI:3031080]
Olfr1247_olfactory_receptor_1247_[Source:MGI_Symbol;Acc:MGI:3031081]
Olfr1248_olfactory_receptor_1248_[Source:MGI_Symbol;Acc:MGI:3031082]
Olfr1249_olfactory_receptor_1249_[Source:MGI_Symbol;Acc:MGI:3031083]
Olfr1250_olfactory_receptor_1250_[Source:MGI_Symbol;Acc:MGI:3031084]
Olfr1251_olfactory_receptor_1251_[Source:MGI_Symbol;Acc:MGI:3031085]
Olfr1252_olfactory_receptor_1252_[Source:MGI_Symbol;Acc:MGI:3031086]
Olfr1253_olfactory_receptor_1253_[Source:MGI_Symbol;Acc:MGI:3031393]
Olfr1254_olfactory_receptor_1254_[Source:MGI_Symbol;Acc:MGI:3031088]
Olfr1255_olfactory_receptor_1255_[Source:MGI_Symbol;Acc:MGI:3031089]
Olfr1256_olfactory_receptor_1256_[Source:MGI_Symbol;Acc:MGI:3031090]
Olfr48_olfactory_receptor_48_[Source:MGI_Symbol;Acc:MGI:1333765]
Olfr1257_olfactory_receptor_1257_[Source:MGI_Symbol;Acc:MGI:3031091]
Olfr1258_olfactory_receptor_1258_[Source:MGI_Symbol;Acc:MGI:3031092]
Olfr1259_olfactory_receptor_1259_[Source:MGI_Symbol;Acc:MGI:3031093]
Olfr1260_olfactory_receptor_1260_[Source:MGI_Symbol;Acc:MGI:3031094]
Olfr1261_olfactory_receptor_1261_[Source:MGI_Symbol;Acc:MGI:3031095]
Olfr1262_olfactory_receptor_1262_[Source:MGI_Symbol;Acc:MGI:3031096]
Olfr1263_olfactory_receptor_1263_[Source:MGI_Symbol;Acc:MGI:3031097]
Olfr1264_olfactory_receptor_1264_[Source:MGI_Symbol;Acc:MGI:3031098]
Olfr1265_olfactory_receptor_1265_[Source:MGI_Symbol;Acc:MGI:3031099]
Olfr140_olfactory_receptor_140_[Source:MGI_Symbol;Acc:MGI:2177523]
Olfr1269_olfactory_receptor_1269_[Source:MGI_Symbol;Acc:MGI:3031103]
Olfr32_olfactory_receptor_32_[Source:MGI_Symbol;Acc:MGI:109303]
Olfr1270_olfactory_receptor_1270_[Source:MGI_Symbol;Acc:MGI:3031104]
Olfr1506_olfactory_receptor_1506_[Source:MGI_Symbol;Acc:MGI:3031340]
Olfr142_olfactory_receptor_142_[Source:MGI_Symbol;Acc:MGI:2177525]
Olfr1271_olfactory_receptor_1271_[Source:MGI_Symbol;Acc:MGI:3031105]
Olfr1272_olfactory_receptor_1272_[Source:MGI_Symbol;Acc:MGI:3031106]

Average distance within the cluster 5 is (Kb): 16

Genes in cluster 17 (chr7:102476579-105369355) are (128 genes):
Olfr543_olfactory_receptor_543_[Source:MGI_Symbol;Acc:MGI:3030377]
Olfr544_olfactory_receptor_544_[Source:MGI_Symbol;Acc:MGI:3030378]
Olfr545_olfactory_receptor_545_[Source:MGI_Symbol;Acc:MGI:3030379]
Olfr547_olfactory_receptor_547_[Source:MGI_Symbol;Acc:MGI:3030381]
Olfr549_olfactory_receptor_549_[Source:MGI_Symbol;Acc:MGI:3030383]
Olfr550_olfactory_receptor_550_[Source:MGI_Symbol;Acc:MGI:3030384]
Olfr551_olfactory_receptor_551_[Source:MGI_Symbol;Acc:MGI:3030385]
Olfr552_olfactory_receptor_552_[Source:MGI_Symbol;Acc:MGI:3030386]
Olfr553_olfactory_receptor_553_[Source:MGI_Symbol;Acc:MGI:3030387]
Olfr554_olfactory_receptor_554_[Source:MGI_Symbol;Acc:MGI:3030388]
Olfr555_olfactory_receptor_555_[Source:MGI_Symbol;Acc:MGI:3030389]
Olfr556_olfactory_receptor_556_[Source:MGI_Symbol;Acc:MGI:3030390]
Olfr557_olfactory_receptor_557_[Source:MGI_Symbol;Acc:MGI:3030391]
Olfr558_olfactory_receptor_558_[Source:MGI_Symbol;Acc:MGI:3030392]
Olfr33_olfactory_receptor_33_[Source:MGI_Symbol;Acc:MGI:109302]
Olfr559_olfactory_receptor_559_[Source:MGI_Symbol;Acc:MGI:3030393]
Olfr78_olfactory_receptor_78_[Source:MGI_Symbol;Acc:MGI:2157548]
Olfr560_olfactory_receptor_560_[Source:MGI_Symbol;Acc:MGI:3030394]
Olfr561_olfactory_receptor_561_[Source:MGI_Symbol;Acc:MGI:3030395]
Olfr564_olfactory_receptor_564_[Source:MGI_Symbol;Acc:MGI:3030398]
Olfr566_olfactory_receptor_566_[Source:MGI_Symbol;Acc:MGI:3030400]
Olfr568_olfactory_receptor_568_[Source:MGI_Symbol;Acc:MGI:3030402]
Olfr569_olfactory_receptor_569_[Source:MGI_Symbol;Acc:MGI:3030403]
Olfr570_olfactory_receptor_570_[Source:MGI_Symbol;Acc:MGI:3030404]
Olfr571_olfactory_receptor_571_[Source:MGI_Symbol;Acc:MGI:3030405]
Olfr572_olfactory_receptor_572_[Source:MGI_Symbol;Acc:MGI:3030406]
Olfr574_olfactory_receptor_574_[Source:MGI_Symbol;Acc:MGI:3030408]
Olfr575_olfactory_receptor_575_[Source:MGI_Symbol;Acc:MGI:3030409]
Olfr576_olfactory_receptor_576_[Source:MGI_Symbol;Acc:MGI:3030410]
Olfr577_olfactory_receptor_577_[Source:MGI_Symbol;Acc:MGI:3030411]
Olfr578_olfactory_receptor_578_[Source:MGI_Symbol;Acc:MGI:3030412]
Olfr582_olfactory_receptor_582_[Source:MGI_Symbol;Acc:MGI:3030416]
Olfr583_olfactory_receptor_583_[Source:MGI_Symbol;Acc:MGI:3030417]
Olfr584_olfactory_receptor_584_[Source:MGI_Symbol;Acc:MGI:3030418]
Olfr585_olfactory_receptor_585_[Source:MGI_Symbol;Acc:MGI:3030419]
Olfr586_olfactory_receptor_586_[Source:MGI_Symbol;Acc:MGI:3030420]
Olfr589_olfactory_receptor_589_[Source:MGI_Symbol;Acc:MGI:3030423]
Olfr591_olfactory_receptor_591_[Source:MGI_Symbol;Acc:MGI:3030425]
Olfr592_olfactory_receptor_592_[Source:MGI_Symbol;Acc:MGI:3030426]
Olfr593_olfactory_receptor_593_[Source:MGI_Symbol;Acc:MGI:3030427]
Olfr594_olfactory_receptor_594_[Source:MGI_Symbol;Acc:MGI:3030428]
Olfr596_olfactory_receptor_596_[Source:MGI_Symbol;Acc:MGI:3030430]
Olfr597_olfactory_receptor_597_[Source:MGI_Symbol;Acc:MGI:3030431]
Olfr598_olfactory_receptor_598_[Source:MGI_Symbol;Acc:MGI:3030432]
Olfr599_olfactory_receptor_599_[Source:MGI_Symbol;Acc:MGI:3030433]
Olfr600_olfactory_receptor_600_[Source:MGI_Symbol;Acc:MGI:3030434]
Olfr601_olfactory_receptor_601_[Source:MGI_Symbol;Acc:MGI:3030435]
Olfr603_olfactory_receptor_603_[Source:MGI_Symbol;Acc:MGI:3030437]
Olfr605_olfactory_receptor_605_[Source:MGI_Symbol;Acc:MGI:3030439]
Olfr606_olfactory_receptor_606_[Source:MGI_Symbol;Acc:MGI:3030440]
Olfr607_olfactory_receptor_607_[Source:MGI_Symbol;Acc:MGI:3030441]
Olfr608_olfactory_receptor_608_[Source:MGI_Symbol;Acc:MGI:3030442]
Olfr609_olfactory_receptor_609_[Source:MGI_Symbol;Acc:MGI:3030443]
Olfr610_olfactory_receptor_610_[Source:MGI_Symbol;Acc:MGI:3030444]
Olfr611_olfactory_receptor_611_[Source:MGI_Symbol;Acc:MGI:3030445]
Olfr612_olfactory_receptor_612_[Source:MGI_Symbol;Acc:MGI:3030446]
Olfr613_olfactory_receptor_613_[Source:MGI_Symbol;Acc:MGI:3030447]
Olfr615_olfactory_receptor_615_[Source:MGI_Symbol;Acc:MGI:3030449]
Olfr616_olfactory_receptor_616_[Source:MGI_Symbol;Acc:MGI:3030450]
Olfr617_olfactory_receptor_617_[Source:MGI_Symbol;Acc:MGI:3030451]
Olfr618_olfactory_receptor_618_[Source:MGI_Symbol;Acc:MGI:3030452]
Olfr619_olfactory_receptor_619_[Source:MGI_Symbol;Acc:MGI:3030453]
Olfr620_olfactory_receptor_620_[Source:MGI_Symbol;Acc:MGI:3030454]
Olfr622_olfactory_receptor_622_[Source:MGI_Symbol;Acc:MGI:3030456]
Olfr623_olfactory_receptor_623_[Source:MGI_Symbol;Acc:MGI:3030457]
Olfr624_olfactory_receptor_624_[Source:MGI_Symbol;Acc:MGI:3030458]
Olfr243_olfactory_receptor_243_[Source:MGI_Symbol;Acc:MGI:3030077]
Olfr628_olfactory_receptor_628_[Source:MGI_Symbol;Acc:MGI:3030462]
Olfr629_olfactory_receptor_629_[Source:MGI_Symbol;Acc:MGI:3030463]
Olfr630_olfactory_receptor_630_[Source:MGI_Symbol;Acc:MGI:3030464]
Olfr69_olfactory_receptor_69_[Source:MGI_Symbol;Acc:MGI:1341789]
Olfr68_olfactory_receptor_68_[Source:MGI_Symbol;Acc:MGI:1341790]
Olfr67_olfactory_receptor_67_[Source:MGI_Symbol;Acc:MGI:1341911]
Olfr66_olfactory_receptor_66_[Source:MGI_Symbol;Acc:MGI:1341906]
Olfr64_olfactory_receptor_64_[Source:MGI_Symbol;Acc:MGI:1341900]
Olfr65_olfactory_receptor_65_[Source:MGI_Symbol;Acc:MGI:1341910]
Olfr631_olfactory_receptor_631_[Source:MGI_Symbol;Acc:MGI:3030465]
Olfr632_olfactory_receptor_632_[Source:MGI_Symbol;Acc:MGI:3030466]
Olfr633_olfactory_receptor_633_[Source:MGI_Symbol;Acc:MGI:3030467]
Olfr635_olfactory_receptor_635_[Source:MGI_Symbol;Acc:MGI:3030469]
Olfr638_olfactory_receptor_638_[Source:MGI_Symbol;Acc:MGI:3030472]
Olfr643_olfactory_receptor_643_[Source:MGI_Symbol;Acc:MGI:3030477]
Olfr639_olfactory_receptor_639_[Source:MGI_Symbol;Acc:MGI:3030473]
Olfr640_olfactory_receptor_640_[Source:MGI_Symbol;Acc:MGI:3030474]
Olfr641_olfactory_receptor_641_[Source:MGI_Symbol;Acc:MGI:3030475]
Olfr642_olfactory_receptor_642_[Source:MGI_Symbol;Acc:MGI:3030476]
Olfr644_olfactory_receptor_644_[Source:MGI_Symbol;Acc:MGI:3030478]
Olfr645_olfactory_receptor_645_[Source:MGI_Symbol;Acc:MGI:3030479]
Olfr646_olfactory_receptor_646_[Source:MGI_Symbol;Acc:MGI:3030480]
Olfr648_olfactory_receptor_648_[Source:MGI_Symbol;Acc:MGI:3030482]
Olfr649_olfactory_receptor_649_[Source:MGI_Symbol;Acc:MGI:3030483]
Olfr651_olfactory_receptor_651_[Source:MGI_Symbol;Acc:MGI:3030485]
Olfr652_olfactory_receptor_652_[Source:MGI_Symbol;Acc:MGI:3030486]
Olfr653_olfactory_receptor_653_[Source:MGI_Symbol;Acc:MGI:3030487]
Olfr654_olfactory_receptor_654_[Source:MGI_Symbol;Acc:MGI:3030488]
Olfr655_olfactory_receptor_655_[Source:MGI_Symbol;Acc:MGI:3030489]
Olfr656_olfactory_receptor_656_[Source:MGI_Symbol;Acc:MGI:3030490]
Olfr657_olfactory_receptor_657_[Source:MGI_Symbol;Acc:MGI:3030491]
Olfr658_olfactory_receptor_658_[Source:MGI_Symbol;Acc:MGI:3030492]
Olfr659_olfactory_receptor_659_[Source:MGI_Symbol;Acc:MGI:3030493]
Olfr661_olfactory_receptor_661_[Source:MGI_Symbol;Acc:MGI:3030495]
Olfr663_olfactory_receptor_663_[Source:MGI_Symbol;Acc:MGI:3030497]
Olfr663_olfactory_receptor_663_[Source:NCBI_gene;Acc:257914]
Olfr664_olfactory_receptor_664_[Source:MGI_Symbol;Acc:MGI:3030498]
Olfr665_olfactory_receptor_665_[Source:MGI_Symbol;Acc:MGI:3030499]
Olfr666_olfactory_receptor_666_[Source:MGI_Symbol;Acc:MGI:3030500]
Olfr667_olfactory_receptor_667_[Source:MGI_Symbol;Acc:MGI:3030501]
Olfr668_olfactory_receptor_668_[Source:MGI_Symbol;Acc:MGI:3030502]
Olfr669_olfactory_receptor_669_[Source:MGI_Symbol;Acc:MGI:3030503]
Olfr670_olfactory_receptor_670_[Source:MGI_Symbol;Acc:MGI:3030504]
Olfr671_olfactory_receptor_671_[Source:MGI_Symbol;Acc:MGI:3030505]
Olfr672_olfactory_receptor_672_[Source:MGI_Symbol;Acc:MGI:3030506]
Olfr675_olfactory_receptor_675_[Source:MGI_Symbol;Acc:MGI:3030509]
Olfr676_olfactory_receptor_676_[Source:MGI_Symbol;Acc:MGI:3030510]
Olfr677_olfactory_receptor_677_[Source:MGI_Symbol;Acc:MGI:3030511]
Olfr678_olfactory_receptor_678_[Source:MGI_Symbol;Acc:MGI:3030512]
Olfr679_olfactory_receptor_679_[Source:MGI_Symbol;Acc:MGI:3030513]
Olfr681_olfactory_receptor_681_[Source:MGI_Symbol;Acc:MGI:3030515]
Olfr683_olfactory_receptor_683_[Source:MGI_Symbol;Acc:MGI:3030517]
Olfr684_olfactory_receptor_684_[Source:MGI_Symbol;Acc:MGI:3030518]
Olfr685_olfactory_receptor_685_[Source:MGI_Symbol;Acc:MGI:3030519]
Olfr686_olfactory_receptor_686_[Source:MGI_Symbol;Acc:MGI:3030520]
Olfr687_olfactory_receptor_687_[Source:MGI_Symbol;Acc:MGI:3030521]
Olfr688_olfactory_receptor_688_[Source:MGI_Symbol;Acc:MGI:3030522]
Olfr689_olfactory_receptor_689_[Source:MGI_Symbol;Acc:MGI:3030523]
Olfr690_olfactory_receptor_690_[Source:MGI_Symbol;Acc:MGI:3030524]
Olfr691_olfactory_receptor_691_[Source:MGI_Symbol;Acc:MGI:3030525]
Olfr692_olfactory_receptor_692_[Source:MGI_Symbol;Acc:MGI:3030526]

Average distance within the cluster 17 is (Kb): 17

Genes in cluster 23 (chr9:37708964-40190134) are (98 genes):
Olfr160_olfactory_receptor_160_[Source:MGI_Symbol;Acc:MGI:1931271]
Olfr151_olfactory_receptor_151_[Source:MGI_Symbol;Acc:MGI:2661338]
Olfr874_olfactory_receptor_874_[Source:MGI_Symbol;Acc:MGI:3030708]
Olfr875_olfactory_receptor_875_[Source:MGI_Symbol;Acc:MGI:3030709]
Olfr876_olfactory_receptor_876_[Source:MGI_Symbol;Acc:MGI:3030710]
Olfr877_olfactory_receptor_877_[Source:MGI_Symbol;Acc:MGI:3030711]
Olfr145_olfactory_receptor_145_[Source:MGI_Symbol;Acc:MGI:2177528]
Olfr878_olfactory_receptor_878_[Source:MGI_Symbol;Acc:MGI:3030712]
Olfr881_olfactory_receptor_881_[Source:MGI_Symbol;Acc:MGI:3030715]
Olfr883_olfactory_receptor_883_[Source:MGI_Symbol;Acc:MGI:3030717]
Olfr884_olfactory_receptor_884_[Source:MGI_Symbol;Acc:MGI:3030718]
Olfr885_olfactory_receptor_885_[Source:MGI_Symbol;Acc:MGI:3030719]
Olfr887_olfactory_receptor_887_[Source:MGI_Symbol;Acc:MGI:3030721]
Olfr888_olfactory_receptor_888_[Source:MGI_Symbol;Acc:MGI:3030722]
Olfr889_olfactory_receptor_889_[Source:MGI_Symbol;Acc:MGI:3030723]
Olfr890_olfactory_receptor_890_[Source:MGI_Symbol;Acc:MGI:3030724]
Olfr891_olfactory_receptor_891_[Source:MGI_Symbol;Acc:MGI:3030725]
Olfr893_olfactory_receptor_893_[Source:MGI_Symbol;Acc:MGI:3030727]
Olfr894_olfactory_receptor_894_[Source:MGI_Symbol;Acc:MGI:3030728]
Olfr143_olfactory_receptor_143_[Source:MGI_Symbol;Acc:MGI:2177526]
Olfr895_olfactory_receptor_895_[Source:MGI_Symbol;Acc:MGI:3030729]
Olfr25_olfactory_receptor_25_[Source:MGI_Symbol;Acc:MGI:109310]
Olfr898_olfactory_receptor_898_[Source:MGI_Symbol;Acc:MGI:3030732]
Olfr250_olfactory_receptor_250_[Source:MGI_Symbol;Acc:MGI:3030084]
Olfr251_olfactory_receptor_251_[Source:MGI_Symbol;Acc:MGI:3030085]
Olfr147_olfactory_receptor_147_[Source:MGI_Symbol;Acc:MGI:2660712]
Olfr901_olfactory_receptor_901_[Source:MGI_Symbol;Acc:MGI:3030735]
Olfr902_olfactory_receptor_902_[Source:MGI_Symbol;Acc:MGI:3030736]
Olfr904_olfactory_receptor_904_[Source:MGI_Symbol;Acc:MGI:3030738]
Olfr905_olfactory_receptor_905_[Source:MGI_Symbol;Acc:MGI:3030739]
Olfr906_olfactory_receptor_906_[Source:MGI_Symbol;Acc:MGI:3030740]
Olfr907_olfactory_receptor_907_[Source:MGI_Symbol;Acc:MGI:3030741]
AC069559.1_olfactory_receptor_908__[Source:RefSeq_peptide;Acc:NP_667083]
Olfr908_olfactory_receptor_908_[Source:MGI_Symbol;Acc:MGI:3030742]
Olfr912_olfactory_receptor_912_[Source:MGI_Symbol;Acc:MGI:3030746]
Olfr912_olfactory_receptor_912_[Source:NCBI_gene;Acc:258806]
Olfr913_olfactory_receptor_913_[Source:MGI_Symbol;Acc:MGI:3030747]
Olfr914_olfactory_receptor_914_[Source:MGI_Symbol;Acc:MGI:3030748]
Olfr910_olfactory_receptor_910_[Source:MGI_Symbol;Acc:MGI:3030744]
Olfr916_olfactory_receptor_916_[Source:MGI_Symbol;Acc:MGI:3030750]
Olfr917_olfactory_receptor_917_[Source:MGI_Symbol;Acc:MGI:3030751]
Olfr918_olfactory_receptor_918_[Source:MGI_Symbol;Acc:MGI:3030752]
Olfr919_olfactory_receptor_919_[Source:MGI_Symbol;Acc:MGI:3030753]
Olfr920_olfactory_receptor_920_[Source:MGI_Symbol;Acc:MGI:3030754]
Olfr921_olfactory_receptor_921_[Source:MGI_Symbol;Acc:MGI:3030755]
Olfr922_olfactory_receptor_922_[Source:MGI_Symbol;Acc:MGI:3030756]
Olfr923_olfactory_receptor_923_[Source:MGI_Symbol;Acc:MGI:3030757]
Olfr924_olfactory_receptor_924_[Source:MGI_Symbol;Acc:MGI:3030758]
Olfr26_olfactory_receptor_26_[Source:MGI_Symbol;Acc:MGI:109309]
Olfr926_olfactory_receptor_926_[Source:MGI_Symbol;Acc:MGI:3030760]
Olfr930_olfactory_receptor_930_[Source:MGI_Symbol;Acc:MGI:3030764]
Olfr933_olfactory_receptor_933_[Source:MGI_Symbol;Acc:MGI:3030767]
Olfr934_olfactory_receptor_934_[Source:MGI_Symbol;Acc:MGI:3030768]
Olfr935_olfactory_receptor_935_[Source:MGI_Symbol;Acc:MGI:3030769]
Olfr146_olfactory_receptor_146_[Source:MGI_Symbol;Acc:MGI:2660711]
Olfr936_olfactory_receptor_936_[Source:MGI_Symbol;Acc:MGI:3030770]
Olfr937_olfactory_receptor_937_[Source:MGI_Symbol;Acc:MGI:3030771]
Olfr938_olfactory_receptor_938_[Source:MGI_Symbol;Acc:MGI:3030772]
Olfr27_olfactory_receptor_27_[Source:MGI_Symbol;Acc:MGI:109308]
Olfr943_olfactory_receptor_943_[Source:MGI_Symbol;Acc:MGI:3030777]
Olfr944_olfactory_receptor_944_[Source:MGI_Symbol;Acc:MGI:3030778]
Olfr1537_olfactory_receptor_1537_[Source:MGI_Symbol;Acc:MGI:3031371]
Olfr945_olfactory_receptor_945_[Source:MGI_Symbol;Acc:MGI:3030779]
Olfr948_olfactory_receptor_948_[Source:MGI_Symbol;Acc:MGI:3030782]
Olfr951_olfactory_receptor_951_[Source:MGI_Symbol;Acc:MGI:3030785]
Olfr952_olfactory_receptor_952_[Source:MGI_Symbol;Acc:MGI:3030786]
Olfr954_olfactory_receptor_954_[Source:MGI_Symbol;Acc:MGI:3030788]
Olfr955_olfactory_receptor_955_[Source:MGI_Symbol;Acc:MGI:3030789]
Olfr44_olfactory_receptor_44_[Source:MGI_Symbol;Acc:MGI:1333829]
Olfr957_olfactory_receptor_957_[Source:MGI_Symbol;Acc:MGI:3030791]
Olfr958_olfactory_receptor_958_[Source:MGI_Symbol;Acc:MGI:3030792]
Olfr959_olfactory_receptor_959_[Source:MGI_Symbol;Acc:MGI:3030793]
Olfr148_olfactory_receptor_148_[Source:MGI_Symbol;Acc:MGI:2660713]
Olfr960_olfactory_receptor_960_[Source:MGI_Symbol;Acc:MGI:3030794]
Olfr961_olfactory_receptor_961_[Source:MGI_Symbol;Acc:MGI:3030795]
Olfr963_olfactory_receptor_963_[Source:MGI_Symbol;Acc:MGI:3030797]
Olfr149_olfactory_receptor_149_[Source:MGI_Symbol;Acc:MGI:2660716]
Olfr965_olfactory_receptor_965_[Source:MGI_Symbol;Acc:MGI:3030799]
Olfr150_olfactory_receptor_150_[Source:MGI_Symbol;Acc:MGI:2659178]
Olfr967_olfactory_receptor_967_[Source:MGI_Symbol;Acc:MGI:3030801]
Olfr968_olfactory_receptor_968_[Source:MGI_Symbol;Acc:MGI:3030802]
Olfr969_olfactory_receptor_969_[Source:MGI_Symbol;Acc:MGI:3030803]
Olfr970_olfactory_receptor_970_[Source:MGI_Symbol;Acc:MGI:3030804]
Olfr971_olfactory_receptor_971_[Source:MGI_Symbol;Acc:MGI:3030805]
Olfr972_olfactory_receptor_972_[Source:MGI_Symbol;Acc:MGI:3030806]
Olfr229_olfactory_receptor_229_[Source:MGI_Symbol;Acc:MGI:3030063]
Olfr974_olfactory_receptor_974_[Source:MGI_Symbol;Acc:MGI:3030808]
Olfr975_olfactory_receptor_975_[Source:MGI_Symbol;Acc:MGI:3030809]
Olfr976_olfactory_receptor_976_[Source:MGI_Symbol;Acc:MGI:3030810]
Olfr978_olfactory_receptor_978_[Source:MGI_Symbol;Acc:MGI:3030812]
Olfr979_olfactory_receptor_979_[Source:MGI_Symbol;Acc:MGI:3030813]
Olfr980_olfactory_receptor_980_[Source:MGI_Symbol;Acc:MGI:3030814]
Olfr981_olfactory_receptor_981_[Source:MGI_Symbol;Acc:MGI:3030815]
Olfr982_olfactory_receptor_982_[Source:MGI_Symbol;Acc:MGI:3030816]
Olfr983_olfactory_receptor_983_[Source:MGI_Symbol;Acc:MGI:3030817]
Olfr984_olfactory_receptor_984_[Source:MGI_Symbol;Acc:MGI:3030818]
Olfr985_olfactory_receptor_985_[Source:MGI_Symbol;Acc:MGI:3030819]
Olfr986_olfactory_receptor_986_[Source:MGI_Symbol;Acc:MGI:3030820]

Average distance within the cluster 23 is (Kb): 19

Genes in cluster 44 (chr19:11826803-13921866) are (63 genes):
Olfr1417_olfactory_receptor_1417_[Source:MGI_Symbol;Acc:MGI:3031251]
Olfr1418_olfactory_receptor_1418_[Source:MGI_Symbol;Acc:MGI:3031252]
Olfr1419_olfactory_receptor_1419_[Source:MGI_Symbol;Acc:MGI:3031253]
Olfr1420_olfactory_receptor_1420_[Source:MGI_Symbol;Acc:MGI:3031254]
Olfr1423_olfactory_receptor_1423_[Source:MGI_Symbol;Acc:MGI:3031257]
Olfr1424_olfactory_receptor_1424_[Source:MGI_Symbol;Acc:MGI:3031258]
Olfr1425_olfactory_receptor_1425_[Source:MGI_Symbol;Acc:MGI:3031259]
Olfr1426_olfactory_receptor_1426_[Source:MGI_Symbol;Acc:MGI:3031260]
Olfr1427_olfactory_receptor_1427_[Source:MGI_Symbol;Acc:MGI:3031261]
Olfr1428_olfactory_receptor_1428_[Source:MGI_Symbol;Acc:MGI:3031262]
Olfr76_olfactory_receptor_76_[Source:MGI_Symbol;Acc:MGI:2153205]
Olfr1431_olfactory_receptor_1431_[Source:MGI_Symbol;Acc:MGI:3031265]
Olfr1432_olfactory_receptor_1432_[Source:MGI_Symbol;Acc:MGI:3031266]
Olfr262_olfactory_receptor_262_[Source:MGI_Symbol;Acc:MGI:3030096]
Olfr235_olfactory_receptor_235_[Source:MGI_Symbol;Acc:MGI:3030069]
Olfr1434_olfactory_receptor_1434_[Source:MGI_Symbol;Acc:MGI:3031268]
Olfr1436_olfactory_receptor_1436_[Source:MGI_Symbol;Acc:MGI:3031270]
Olfr1437_olfactory_receptor_1437_[Source:MGI_Symbol;Acc:MGI:3031271]
Olfr1440_olfactory_receptor_1440_[Source:MGI_Symbol;Acc:MGI:3031274]
Olfr1441_olfactory_receptor_1441_[Source:MGI_Symbol;Acc:MGI:3031275]
Olfr1442_olfactory_receptor_1442_[Source:MGI_Symbol;Acc:MGI:3031276]
Olfr1443_olfactory_receptor_1443_[Source:MGI_Symbol;Acc:MGI:3031277]
Olfr1444_olfactory_receptor_1444_[Source:MGI_Symbol;Acc:MGI:3031278]
Olfr1445_olfactory_receptor_1445_[Source:MGI_Symbol;Acc:MGI:3031279]
Olfr1446_olfactory_receptor_1446_[Source:MGI_Symbol;Acc:MGI:3031280]
Olfr1447_olfactory_receptor_1447_[Source:MGI_Symbol;Acc:MGI:3031281]
Olfr1448_olfactory_receptor_1448_[Source:MGI_Symbol;Acc:MGI:3031282]
Olfr1449_olfactory_receptor_1449_[Source:MGI_Symbol;Acc:MGI:3031283]
Olfr1450_olfactory_receptor_1450_[Source:MGI_Symbol;Acc:MGI:3031284]
Olfr1451_olfactory_receptor_1451_[Source:MGI_Symbol;Acc:MGI:3031285]
Olfr1453_olfactory_receptor_1453_[Source:MGI_Symbol;Acc:MGI:3031287]
Olfr1454_olfactory_receptor_1454_[Source:MGI_Symbol;Acc:MGI:3031288]
Olfr1457_olfactory_receptor_1457_[Source:MGI_Symbol;Acc:MGI:3031291]
Olfr1458_olfactory_receptor_1458_[Source:MGI_Symbol;Acc:MGI:3031292]
Olfr1459_olfactory_receptor_1459_[Source:MGI_Symbol;Acc:MGI:3031293]
Olfr1461_olfactory_receptor_1461_[Source:MGI_Symbol;Acc:MGI:3031295]
Olfr1462_olfactory_receptor_1462_[Source:MGI_Symbol;Acc:MGI:3031296]
Olfr1463_olfactory_receptor_1463_[Source:MGI_Symbol;Acc:MGI:3031297]
Olfr1465_olfactory_receptor_1465_[Source:MGI_Symbol;Acc:MGI:3031299]
Olfr1466_olfactory_receptor_1466_[Source:MGI_Symbol;Acc:MGI:3031300]
Olfr1467_olfactory_receptor_1467_[Source:MGI_Symbol;Acc:MGI:3031301]
Olfr1469_olfactory_receptor_1469_[Source:MGI_Symbol;Acc:MGI:3031303]
Olfr1471_olfactory_receptor_1471_[Source:MGI_Symbol;Acc:MGI:3031305]
Olfr1472_olfactory_receptor_1472_[Source:MGI_Symbol;Acc:MGI:3031306]
Olfr1474_olfactory_receptor_1474_[Source:MGI_Symbol;Acc:MGI:3031308]
Olfr1475_olfactory_receptor_1475_[Source:MGI_Symbol;Acc:MGI:3031309]
Olfr1477_olfactory_receptor_1477_[Source:MGI_Symbol;Acc:MGI:3031311]
Olfr1480_olfactory_receptor_1480_[Source:MGI_Symbol;Acc:MGI:3031314]
Olfr1484_olfactory_receptor_1484_[Source:MGI_Symbol;Acc:MGI:3031318]
Olfr1487_olfactory_receptor_1487_[Source:MGI_Symbol;Acc:MGI:3031321]
Olfr1489_olfactory_receptor_1489_[Source:MGI_Symbol;Acc:MGI:3031323]
Olfr1490_olfactory_receptor_1490_[Source:MGI_Symbol;Acc:MGI:3031324]
Olfr1491_olfactory_receptor_1491_[Source:MGI_Symbol;Acc:MGI:3031325]
Olfr1494_olfactory_receptor_1494_[Source:MGI_Symbol;Acc:MGI:3031328]
Olfr1495_olfactory_receptor_1495_[Source:MGI_Symbol;Acc:MGI:3031329]
Olfr1496_olfactory_receptor_1496_[Source:MGI_Symbol;Acc:MGI:3031330]
Olfr1497_olfactory_receptor_1497_[Source:MGI_Symbol;Acc:MGI:3031331]
Olfr1499_olfactory_receptor_1499_[Source:MGI_Symbol;Acc:MGI:3031333]
Olfr1500_olfactory_receptor_1500_[Source:MGI_Symbol;Acc:MGI:3031334]
Olfr1501_olfactory_receptor_1501_[Source:MGI_Symbol;Acc:MGI:3031335]
Olfr1502_olfactory_receptor_1502_[Source:MGI_Symbol;Acc:MGI:3031336]
Olfr1504_olfactory_receptor_1504_[Source:MGI_Symbol;Acc:MGI:3031338]
Olfr1505_olfactory_receptor_1505_[Source:MGI_Symbol;Acc:MGI:3031339]

Average distance within the cluster 44 is (Kb): 27

Genes in cluster 26 (chr10:128989431-130214403) are (59 genes):
Olfr9_olfactory_receptor_9_[Source:MGI_Symbol;Acc:MGI:107600]
Olfr763_olfactory_receptor_763_[Source:MGI_Symbol;Acc:MGI:3030597]
Olfr765_olfactory_receptor_765_[Source:MGI_Symbol;Acc:MGI:3030599]
Olfr767_olfactory_receptor_767_[Source:MGI_Symbol;Acc:MGI:3030601]
Olfr768_olfactory_receptor_768_[Source:MGI_Symbol;Acc:MGI:3030602]
Olfr769_olfactory_receptor_769_[Source:MGI_Symbol;Acc:MGI:3030603]
Olfr770_olfactory_receptor_770_[Source:MGI_Symbol;Acc:MGI:3030604]
Olfr771_olfactory_receptor_771_[Source:MGI_Symbol;Acc:MGI:3030605]
Olfr772_olfactory_receptor_772_[Source:MGI_Symbol;Acc:MGI:3030606]
Olfr773_olfactory_receptor_773_[Source:MGI_Symbol;Acc:MGI:3030607]
Olfr774_olfactory_receptor_774_[Source:MGI_Symbol;Acc:MGI:3030608]
Olfr775_olfactory_receptor_775_[Source:MGI_Symbol;Acc:MGI:3030609]
Olfr776_olfactory_receptor_776_[Source:MGI_Symbol;Acc:MGI:3030610]
Olfr777_olfactory_receptor_777_[Source:MGI_Symbol;Acc:MGI:3030611]
Olfr779_olfactory_receptor_779_[Source:MGI_Symbol;Acc:MGI:3030613]
Olfr780_olfactory_receptor_780_[Source:MGI_Symbol;Acc:MGI:3030614]
Olfr781_olfactory_receptor_781_[Source:MGI_Symbol;Acc:MGI:3030615]
Olfr782_olfactory_receptor_782_[Source:MGI_Symbol;Acc:MGI:3030616]
Olfr784_olfactory_receptor_784_[Source:MGI_Symbol;Acc:MGI:3030618]
Olfr785_olfactory_receptor_785_[Source:MGI_Symbol;Acc:MGI:3030619]
Olfr786_olfactory_receptor_786_[Source:MGI_Symbol;Acc:MGI:3030620]
Olfr787_olfactory_receptor_787_[Source:MGI_Symbol;Acc:MGI:3030621]
Olfr788_olfactory_receptor_788_[Source:MGI_Symbol;Acc:MGI:3030622]
Olfr789_olfactory_receptor_789_[Source:MGI_Symbol;Acc:MGI:3030623]
Olfr790_olfactory_receptor_790_[Source:MGI_Symbol;Acc:MGI:3030624]
Olfr791_olfactory_receptor_791_[Source:MGI_Symbol;Acc:MGI:3030625]
Olfr792_olfactory_receptor_792_[Source:MGI_Symbol;Acc:MGI:3030626]
Olfr794_olfactory_receptor_794_[Source:MGI_Symbol;Acc:MGI:3030628]
Olfr796_olfactory_receptor_796_[Source:MGI_Symbol;Acc:MGI:3030630]
Olfr798_olfactory_receptor_798_[Source:MGI_Symbol;Acc:MGI:3030632]
Olfr799_olfactory_receptor_799_[Source:MGI_Symbol;Acc:MGI:3030633]
Olfr800_olfactory_receptor_800_[Source:MGI_Symbol;Acc:MGI:3030634]
Olfr801_olfactory_receptor_801_[Source:MGI_Symbol;Acc:MGI:3030635]
Olfr802_olfactory_receptor_802_[Source:MGI_Symbol;Acc:MGI:3030636]
Olfr803_olfactory_receptor_803_[Source:MGI_Symbol;Acc:MGI:3030637]
Olfr804_olfactory_receptor_804_[Source:MGI_Symbol;Acc:MGI:3030638]
Olfr805_olfactory_receptor_805_[Source:MGI_Symbol;Acc:MGI:3030639]
Olfr806_olfactory_receptor_806_[Source:MGI_Symbol;Acc:MGI:3030640]
Olfr807_olfactory_receptor_807_[Source:MGI_Symbol;Acc:MGI:3030641]
Olfr808_olfactory_receptor_808_[Source:MGI_Symbol;Acc:MGI:3030642]
Olfr809_olfactory_receptor_809_[Source:MGI_Symbol;Acc:MGI:3030643]
Olfr810_olfactory_receptor_810_[Source:MGI_Symbol;Acc:MGI:3030644]
Olfr811_olfactory_receptor_811_[Source:MGI_Symbol;Acc:MGI:3030645]
Olfr812_olfactory_receptor_812_[Source:MGI_Symbol;Acc:MGI:3030646]
Olfr813_olfactory_receptor_813_[Source:MGI_Symbol;Acc:MGI:3030647]
Olfr814_olfactory_receptor_814_[Source:MGI_Symbol;Acc:MGI:3030648]
Olfr815_olfactory_receptor_815_[Source:MGI_Symbol;Acc:MGI:3030649]
Olfr816_olfactory_receptor_816_[Source:MGI_Symbol;Acc:MGI:3030650]
Olfr818_olfactory_receptor_818_[Source:MGI_Symbol;Acc:MGI:3030652]
Olfr819_olfactory_receptor_819_[Source:MGI_Symbol;Acc:MGI:3030653]
Olfr247_olfactory_receptor_247_[Source:MGI_Symbol;Acc:MGI:3030081]
Olfr820_olfactory_receptor_820_[Source:MGI_Symbol;Acc:MGI:3030654]
Olfr821_olfactory_receptor_821_[Source:MGI_Symbol;Acc:MGI:3030655]
Olfr822_olfactory_receptor_822_[Source:MGI_Symbol;Acc:MGI:3030656]
Olfr823_olfactory_receptor_823_[Source:MGI_Symbol;Acc:MGI:3030657]
Olfr824_olfactory_receptor_824_[Source:MGI_Symbol;Acc:MGI:3030658]
Olfr825_olfactory_receptor_825_[Source:MGI_Symbol;Acc:MGI:3030659]
Olfr826_olfactory_receptor_826_[Source:MGI_Symbol;Acc:MGI:3030660]
Olfr827_olfactory_receptor_827_[Source:MGI_Symbol;Acc:MGI:3030661]

Average distance within the cluster 26 is (Kb): 15

Genes in cluster 43 (chr17:37083871-38336643) are (46 genes):
Olfr90_olfactory_receptor_90_[Source:MGI_Symbol;Acc:MGI:2177473]
Olfr91_olfactory_receptor_91_[Source:MGI_Symbol;Acc:MGI:2177474]
Olfr92_olfactory_receptor_92_[Source:MGI_Symbol;Acc:MGI:2177475]
Olfr93_olfactory_receptor_93_[Source:MGI_Symbol;Acc:MGI:2177476]
Olfr94_olfactory_receptor_94_[Source:MGI_Symbol;Acc:MGI:2177477]
Olfr95_olfactory_receptor_95_[Source:MGI_Symbol;Acc:MGI:2177478]
Olfr96_olfactory_receptor_96_[Source:MGI_Symbol;Acc:MGI:2177479]
Olfr97_olfactory_receptor_97_[Source:MGI_Symbol;Acc:MGI:2177480]
Olfr98_olfactory_receptor_98_[Source:MGI_Symbol;Acc:MGI:2177481]
Olfr99_olfactory_receptor_99_[Source:MGI_Symbol;Acc:MGI:2177482]
Olfr101_olfactory_receptor_101_[Source:MGI_Symbol;Acc:MGI:2177484]
Olfr102_olfactory_receptor_102_[Source:MGI_Symbol;Acc:MGI:2177485]
Olfr103_olfactory_receptor_103_[Source:MGI_Symbol;Acc:MGI:2177486]
Olfr107_olfactory_receptor_107_[Source:MGI_Symbol;Acc:MGI:2177490]
Olfr108_olfactory_receptor_108_[Source:MGI_Symbol;Acc:MGI:2177491]
Olfr109_olfactory_receptor_109_[Source:MGI_Symbol;Acc:MGI:2177492]
Olfr110_olfactory_receptor_110_[Source:MGI_Symbol;Acc:MGI:2177493]
Olfr111_olfactory_receptor_111_[Source:MGI_Symbol;Acc:MGI:2177494]
Olfr112_olfactory_receptor_112_[Source:MGI_Symbol;Acc:MGI:2177495]
Olfr113_olfactory_receptor_113_[Source:MGI_Symbol;Acc:MGI:2177496]
Olfr114_olfactory_receptor_114_[Source:MGI_Symbol;Acc:MGI:2177497]
Olfr115_olfactory_receptor_115_[Source:MGI_Symbol;Acc:MGI:2177498]
Olfr116_olfactory_receptor_116_[Source:MGI_Symbol;Acc:MGI:2177499]
Olfr117_olfactory_receptor_117_[Source:MGI_Symbol;Acc:MGI:2177500]
Olfr118_olfactory_receptor_118_[Source:MGI_Symbol;Acc:MGI:2177501]
Olfr119_olfactory_receptor_119_[Source:MGI_Symbol;Acc:MGI:2177502]
Olfr120_olfactory_receptor_120_[Source:MGI_Symbol;Acc:MGI:2177503]
Olfr121_olfactory_receptor_121_[Source:MGI_Symbol;Acc:MGI:2177504]
Olfr122_olfactory_receptor_122_[Source:MGI_Symbol;Acc:MGI:2177505]
Olfr123_olfactory_receptor_123_[Source:MGI_Symbol;Acc:MGI:2177506]
Olfr124_olfactory_receptor_124_[Source:MGI_Symbol;Acc:MGI:2177507]
Olfr125_olfactory_receptor_125_[Source:MGI_Symbol;Acc:MGI:2177508]
Olfr126_olfactory_receptor_126_[Source:MGI_Symbol;Acc:MGI:2177509]
Olfr127_olfactory_receptor_127_[Source:MGI_Symbol;Acc:MGI:2177510]
Olfr128_olfactory_receptor_128_[Source:MGI_Symbol;Acc:MGI:2177511]
Olfr761_olfactory_receptor_761_[Source:MGI_Symbol;Acc:MGI:3030595]
Olfr129_olfactory_receptor_129_[Source:MGI_Symbol;Acc:MGI:2177512]
Olfr130_olfactory_receptor_130_[Source:MGI_Symbol;Acc:MGI:2177513]
Olfr131_olfactory_receptor_131_[Source:MGI_Symbol;Acc:MGI:2177514]
Olfr132_olfactory_receptor_132_[Source:MGI_Symbol;Acc:MGI:2177515]
Olfr133_olfactory_receptor_133_[Source:MGI_Symbol;Acc:MGI:2177516]
Olfr134_olfactory_receptor_134_[Source:MGI_Symbol;Acc:MGI:2177517]
Olfr135_olfactory_receptor_135_[Source:MGI_Symbol;Acc:MGI:2177518]
Olfr138_olfactory_receptor_138_[Source:MGI_Symbol;Acc:MGI:2177521]
Olfr137_olfactory_receptor_137_[Source:MGI_Symbol;Acc:MGI:2177520]
Olfr136_olfactory_receptor_136_[Source:MGI_Symbol;Acc:MGI:2177519]

Average distance within the cluster 43 is (Kb): 20

Genes in cluster 19 (chr7:107812263-108894420) are (43 genes):
Olfr467_olfactory_receptor_467_[Source:MGI_Symbol;Acc:MGI:3030301]
Olfr469_olfactory_receptor_469_[Source:MGI_Symbol;Acc:MGI:3030303]
Olfr470_olfactory_receptor_470_[Source:MGI_Symbol;Acc:MGI:3030304]
Olfr471_olfactory_receptor_471_[Source:MGI_Symbol;Acc:MGI:3030305]
Olfr472_olfactory_receptor_472_[Source:MGI_Symbol;Acc:MGI:3030306]
Olfr473_olfactory_receptor_473_[Source:MGI_Symbol;Acc:MGI:3030307]
Olfr474_olfactory_receptor_474_[Source:MGI_Symbol;Acc:MGI:3030308]
Olfr476_olfactory_receptor_476_[Source:MGI_Symbol;Acc:MGI:3030310]
Olfr477_olfactory_receptor_477_[Source:MGI_Symbol;Acc:MGI:3030311]
Olfr478_olfactory_receptor_478_[Source:MGI_Symbol;Acc:MGI:3030312]
Olfr479_olfactory_receptor_479_[Source:MGI_Symbol;Acc:MGI:3030313]
Olfr480_olfactory_receptor_480_[Source:MGI_Symbol;Acc:MGI:3030314]
Olfr481_olfactory_receptor_481_[Source:MGI_Symbol;Acc:MGI:3030315]
Olfr482_olfactory_receptor_482_[Source:MGI_Symbol;Acc:MGI:3030316]
Olfr483_olfactory_receptor_483_[Source:MGI_Symbol;Acc:MGI:3030317]
Olfr484_olfactory_receptor_484_[Source:MGI_Symbol;Acc:MGI:3030318]
Olfr485_olfactory_receptor_485_[Source:MGI_Symbol;Acc:MGI:3030319]
Olfr486_olfactory_receptor_486_[Source:MGI_Symbol;Acc:MGI:3030320]
Olfr487_olfactory_receptor_487_[Source:MGI_Symbol;Acc:MGI:3030321]
Olfr488_olfactory_receptor_488_[Source:MGI_Symbol;Acc:MGI:3030322]
Olfr490_olfactory_receptor_490_[Source:MGI_Symbol;Acc:MGI:3030324]
Olfr491_olfactory_receptor_491_[Source:MGI_Symbol;Acc:MGI:3030325]
Olfr492_olfactory_receptor_492_[Source:MGI_Symbol;Acc:MGI:3030326]
Olfr493_olfactory_receptor_493_[Source:MGI_Symbol;Acc:MGI:3030327]
Olfr494_olfactory_receptor_494_[Source:MGI_Symbol;Acc:MGI:3030328]
Olfr495_olfactory_receptor_495_[Source:MGI_Symbol;Acc:MGI:3030329]
Olfr497_olfactory_receptor_497_[Source:MGI_Symbol;Acc:MGI:3030331]
Olfr498_olfactory_receptor_498_[Source:MGI_Symbol;Acc:MGI:3030332]
Olfr502_olfactory_receptor_502_[Source:MGI_Symbol;Acc:MGI:3030336]
Olfr503_olfactory_receptor_503_[Source:MGI_Symbol;Acc:MGI:3030337]
Olfr504_olfactory_receptor_504_[Source:MGI_Symbol;Acc:MGI:3030338]
Olfr506_olfactory_receptor_506_[Source:MGI_Symbol;Acc:MGI:3030340]
Olfr507_olfactory_receptor_507_[Source:MGI_Symbol;Acc:MGI:3030341]
Olfr508_olfactory_receptor_508_[Source:MGI_Symbol;Acc:MGI:3030342]
Olfr509_olfactory_receptor_509_[Source:MGI_Symbol;Acc:MGI:3030343]
Olfr510_olfactory_receptor_510_[Source:MGI_Symbol;Acc:MGI:3030344]
Olfr512_olfactory_receptor_512_[Source:MGI_Symbol;Acc:MGI:3030346]
Olfr513_olfactory_receptor_513_[Source:MGI_Symbol;Acc:MGI:3030347]
Olfr514_olfactory_receptor_514_[Source:MGI_Symbol;Acc:MGI:3030348]
Olfr516_olfactory_receptor_516_[Source:MGI_Symbol;Acc:MGI:3030350]
Olfr517_olfactory_receptor_517_[Source:MGI_Symbol;Acc:MGI:3030351]
Olfr518_olfactory_receptor_518_[Source:MGI_Symbol;Acc:MGI:3030352]
Olfr519_olfactory_receptor_519_[Source:MGI_Symbol;Acc:MGI:3030353]

Average distance within the cluster 19 is (Kb): 21

Genes in cluster 6 (chr2:111230360-112159157) are (37 genes):
Olfr1275_olfactory_receptor_1275_[Source:MGI_Symbol;Acc:MGI:3031109]
Olfr1276_olfactory_receptor_1276_[Source:MGI_Symbol;Acc:MGI:3031110]
Olfr1277_olfactory_receptor_1277_[Source:MGI_Symbol;Acc:MGI:3031111]
Olfr1278_olfactory_receptor_1278_[Source:MGI_Symbol;Acc:MGI:3031112]
Olfr1279_olfactory_receptor_1279_[Source:MGI_Symbol;Acc:MGI:3031113]
Olfr1280_olfactory_receptor_1280_[Source:MGI_Symbol;Acc:MGI:3031114]
Olfr1281_olfactory_receptor_1281_[Source:MGI_Symbol;Acc:MGI:3031115]
Olfr1282_olfactory_receptor_1282_[Source:MGI_Symbol;Acc:MGI:3031116]
Olfr1283_olfactory_receptor_1283_[Source:MGI_Symbol;Acc:MGI:3031117]
Olfr1284_olfactory_receptor_1284_[Source:MGI_Symbol;Acc:MGI:3031118]
Olfr1285_olfactory_receptor_1285_[Source:MGI_Symbol;Acc:MGI:3031119]
Olfr1286_olfactory_receptor_1286_[Source:MGI_Symbol;Acc:MGI:3031120]
Olfr1287_olfactory_receptor_1287_[Source:MGI_Symbol;Acc:MGI:3031121]
Olfr1288_olfactory_receptor_1288_[Source:MGI_Symbol;Acc:MGI:3031122]
Olfr1289_olfactory_receptor_1289_[Source:MGI_Symbol;Acc:MGI:3031123]
Olfr1290_olfactory_receptor_1290_[Source:MGI_Symbol;Acc:MGI:3031124]
Olfr1294_olfactory_receptor_1294_[Source:MGI_Symbol;Acc:MGI:3031128]
Olfr1295_olfactory_receptor_1295_[Source:MGI_Symbol;Acc:MGI:3031129]
Olfr1297_olfactory_receptor_1297_[Source:MGI_Symbol;Acc:MGI:3031131]
Olfr1298_olfactory_receptor_1298_[Source:MGI_Symbol;Acc:MGI:3031132]
Olfr1299_olfactory_receptor_1299_[Source:MGI_Symbol;Acc:MGI:3031133]
Olfr1301_olfactory_receptor_1301_[Source:MGI_Symbol;Acc:MGI:3031135]
Olfr1302_olfactory_receptor_1302_[Source:MGI_Symbol;Acc:MGI:3031136]
Olfr1303_olfactory_receptor_1303_[Source:MGI_Symbol;Acc:MGI:3031137]
Olfr1305_olfactory_receptor_1305_[Source:MGI_Symbol;Acc:MGI:3031139]
Olfr1306_olfactory_receptor_1306_[Source:MGI_Symbol;Acc:MGI:3031140]
Olfr1307_olfactory_receptor_1307_[Source:MGI_Symbol;Acc:MGI:3031141]
Olfr1308_olfactory_receptor_1308_[Source:MGI_Symbol;Acc:MGI:3031142]
Olfr1309_olfactory_receptor_1309_[Source:MGI_Symbol;Acc:MGI:3031143]
Olfr1310_olfactory_receptor_1310_[Source:MGI_Symbol;Acc:MGI:3031144]
Olfr1311_olfactory_receptor_1311_[Source:MGI_Symbol;Acc:MGI:3031145]
Olfr1312_olfactory_receptor_1312_[Source:MGI_Symbol;Acc:MGI:3031146]
Olfr1313_olfactory_receptor_1313_[Source:MGI_Symbol;Acc:MGI:3031147]
Olfr1314_olfactory_receptor_1314_[Source:MGI_Symbol;Acc:MGI:3031148]
Olfr1316_olfactory_receptor_1316_[Source:MGI_Symbol;Acc:MGI:3031150]
Olfr1317_olfactory_receptor_1317_[Source:MGI_Symbol;Acc:MGI:3031151]
Olfr1318_olfactory_receptor_1318_[Source:MGI_Symbol;Acc:MGI:3031152]

Average distance within the cluster 6 is (Kb): 18

Genes in cluster 22 (chr9:18751507-20336094) are (36 genes):
Olfr24_olfactory_receptor_24_[Source:MGI_Symbol;Acc:MGI:109311]
Olfr828_olfactory_receptor_828_[Source:MGI_Symbol;Acc:MGI:3030662]
Olfr829_olfactory_receptor_829_[Source:MGI_Symbol;Acc:MGI:3030663]
Olfr830_olfactory_receptor_830_[Source:MGI_Symbol;Acc:MGI:3030664]
Olfr832_olfactory_receptor_832_[Source:MGI_Symbol;Acc:MGI:3030666]
Olfr834_olfactory_receptor_834_[Source:MGI_Symbol;Acc:MGI:3030668]
Olfr835_olfactory_receptor_835_[Source:MGI_Symbol;Acc:MGI:3030669]
Olfr836_olfactory_receptor_836_[Source:MGI_Symbol;Acc:MGI:3030670]
Olfr837_olfactory_receptor_837_[Source:MGI_Symbol;Acc:MGI:3030671]
Olfr843_olfactory_receptor_843_[Source:MGI_Symbol;Acc:MGI:3030677]
Olfr844_olfactory_receptor_844_[Source:MGI_Symbol;Acc:MGI:3030678]
Olfr845_olfactory_receptor_845_[Source:MGI_Symbol;Acc:MGI:3030679]
Olfr846_olfactory_receptor_846_[Source:MGI_Symbol;Acc:MGI:3030680]
Olfr847_olfactory_receptor_847_[Source:MGI_Symbol;Acc:MGI:3030681]
Olfr849_olfactory_receptor_849_[Source:MGI_Symbol;Acc:MGI:3030683]
Olfr850_olfactory_receptor_850_[Source:MGI_Symbol;Acc:MGI:3030684]
Olfr851_olfactory_receptor_851_[Source:MGI_Symbol;Acc:MGI:3030685]
Olfr853_olfactory_receptor_853_[Source:MGI_Symbol;Acc:MGI:3030687]
Olfr854_olfactory_receptor_854_[Source:MGI_Symbol;Acc:MGI:3030688]
Olfr855_olfactory_receptor_855_[Source:MGI_Symbol;Acc:MGI:3030689]
Olfr857_olfactory_receptor_857_[Source:MGI_Symbol;Acc:MGI:3030691]
Olfr58_olfactory_receptor_58_[Source:MGI_Symbol;Acc:MGI:1333790]
Olfr859_olfactory_receptor_859_[Source:MGI_Symbol;Acc:MGI:3030693]
Olfr860_olfactory_receptor_860_[Source:MGI_Symbol;Acc:MGI:3030694]
Olfr862_olfactory_receptor_862_[Source:MGI_Symbol;Acc:MGI:3030696]
Olfr77_olfactory_receptor_77_[Source:MGI_Symbol;Acc:MGI:2153206]
Olfr866_olfactory_receptor_866_[Source:MGI_Symbol;Acc:MGI:3030700]
Olfr867_olfactory_receptor_867_[Source:MGI_Symbol;Acc:MGI:3030701]
Olfr868_olfactory_receptor_868_[Source:MGI_Symbol;Acc:MGI:3030702]
Olfr869_olfactory_receptor_869_[Source:MGI_Symbol;Acc:MGI:3030703]
Olfr870_olfactory_receptor_870_[Source:MGI_Symbol;Acc:MGI:3030704]
Olfr871_olfactory_receptor_871_[Source:MGI_Symbol;Acc:MGI:3030705]
Olfr872_olfactory_receptor_872_[Source:MGI_Symbol;Acc:MGI:3030706]
Olfr39_olfactory_receptor_39_[Source:MGI_Symbol;Acc:MGI:1313142]
Olfr873_olfactory_receptor_873_[Source:MGI_Symbol;Acc:MGI:3030707]
Olfr18_olfactory_receptor_18_[Source:MGI_Symbol;Acc:MGI:109317]

Average distance within the cluster 22 is (Kb): 38

Genes in cluster 32 (chr11:73350783-74366218) are (29 genes):
Olfr20_olfactory_receptor_20_[Source:MGI_Symbol;Acc:MGI:109315]
Olfr376_olfactory_receptor_376_[Source:MGI_Symbol;Acc:MGI:3030210]
Olfr1_olfactory_receptor_1_[Source:MGI_Symbol;Acc:MGI:102698]
Olfr378_olfactory_receptor_378_[Source:MGI_Symbol;Acc:MGI:3030212]
Olfr380_olfactory_receptor_380_[Source:MGI_Symbol;Acc:MGI:3030214]
Olfr381_olfactory_receptor_381_[Source:MGI_Symbol;Acc:MGI:3030215]
Olfr382_olfactory_receptor_382_[Source:MGI_Symbol;Acc:MGI:3030216]
Olfr385_olfactory_receptor_385_[Source:MGI_Symbol;Acc:MGI:3030219]
Olfr384_olfactory_receptor_384_[Source:MGI_Symbol;Acc:MGI:3030218]
Olfr389_olfactory_receptor_389_[Source:MGI_Symbol;Acc:MGI:3030223]
Olfr390_olfactory_receptor_390_[Source:MGI_Symbol;Acc:MGI:3030224]
Olfr392_olfactory_receptor_392_[Source:MGI_Symbol;Acc:MGI:3030226]
Olfr393_olfactory_receptor_393_[Source:MGI_Symbol;Acc:MGI:3030227]
Olfr394_olfactory_receptor_394_[Source:MGI_Symbol;Acc:MGI:3030228]
Olfr395_olfactory_receptor_395_[Source:MGI_Symbol;Acc:MGI:3030229]
Olfr23_olfactory_receptor_23_[Source:MGI_Symbol;Acc:MGI:109312]
Olfr397_olfactory_receptor_397_[Source:MGI_Symbol;Acc:MGI:3030231]
Olfr398_olfactory_receptor_398_[Source:MGI_Symbol;Acc:MGI:3030232]
Olfr139_olfactory_receptor_139_[Source:MGI_Symbol;Acc:MGI:2177522]
Olfr399_olfactory_receptor_399_[Source:MGI_Symbol;Acc:MGI:3030233]
Olfr401_olfactory_receptor_401_[Source:MGI_Symbol;Acc:MGI:3030235]
Olfr402_olfactory_receptor_402_[Source:MGI_Symbol;Acc:MGI:3030236]
Olfr403_olfactory_receptor_403_[Source:MGI_Symbol;Acc:MGI:3030237]
Olfr43_olfactory_receptor_43_[Source:MGI_Symbol;Acc:MGI:1333770]
Olfr406_olfactory_receptor_406_[Source:MGI_Symbol;Acc:MGI:3030240]
Olfr59_olfactory_receptor_59_[Source:MGI_Symbol;Acc:MGI:1333755]
Olfr410_olfactory_receptor_410_[Source:MGI_Symbol;Acc:MGI:3030244]
Olfr411_olfactory_receptor_411_[Source:MGI_Symbol;Acc:MGI:3030245]
Olfr412_olfactory_receptor_412_[Source:MGI_Symbol;Acc:MGI:3030246]

Average distance within the cluster 32 is (Kb): 29

Genes in cluster 36 (chr14:49894258-51074435) are (28 genes):
Olfr722_olfactory_receptor_722_[Source:MGI_Symbol;Acc:MGI:3030556]
Olfr723_olfactory_receptor_723_[Source:MGI_Symbol;Acc:MGI:3030557]
Olfr724_olfactory_receptor_724_[Source:MGI_Symbol;Acc:MGI:3030558]
Olfr725_olfactory_receptor_725_[Source:MGI_Symbol;Acc:MGI:3030559]
Olfr726_olfactory_receptor_726_[Source:MGI_Symbol;Acc:MGI:3030560]
Olfr727_olfactory_receptor_727_[Source:MGI_Symbol;Acc:MGI:3030561]
Olfr728_olfactory_receptor_728_[Source:MGI_Symbol;Acc:MGI:3030562]
Olfr729_olfactory_receptor_729_[Source:MGI_Symbol;Acc:MGI:3030563]
Olfr730_olfactory_receptor_730_[Source:MGI_Symbol;Acc:MGI:3030564]
Olfr731_olfactory_receptor_731_[Source:MGI_Symbol;Acc:MGI:3030565]
Olfr732_olfactory_receptor_732_[Source:MGI_Symbol;Acc:MGI:3030566]
Olfr733_olfactory_receptor_733_[Source:MGI_Symbol;Acc:MGI:3030567]
Olfr734_olfactory_receptor_734_[Source:MGI_Symbol;Acc:MGI:3030568]
Olfr735_olfactory_receptor_735_[Source:MGI_Symbol;Acc:MGI:3030569]
Olfr736_olfactory_receptor_736_[Source:MGI_Symbol;Acc:MGI:3030570]
Olfr738_olfactory_receptor_738_[Source:MGI_Symbol;Acc:MGI:3030572]
Olfr739_olfactory_receptor_739_[Source:MGI_Symbol;Acc:MGI:3030573]
Olfr740_olfactory_receptor_740_[Source:MGI_Symbol;Acc:MGI:3030574]
Olfr741_olfactory_receptor_741_[Source:MGI_Symbol;Acc:MGI:3030575]
Olfr742_olfactory_receptor_742_[Source:MGI_Symbol;Acc:MGI:3030576]
Olfr743_olfactory_receptor_743_[Source:MGI_Symbol;Acc:MGI:3030577]
Olfr744_olfactory_receptor_744_[Source:MGI_Symbol;Acc:MGI:3030578]
Olfr745_olfactory_receptor_745_[Source:MGI_Symbol;Acc:MGI:3030579]
Olfr746_olfactory_receptor_746_[Source:MGI_Symbol;Acc:MGI:3030580]
Olfr747_olfactory_receptor_747_[Source:MGI_Symbol;Acc:MGI:3030581]
Olfr748_olfactory_receptor_748_[Source:MGI_Symbol;Acc:MGI:3030582]
Olfr749_olfactory_receptor_749_[Source:MGI_Symbol;Acc:MGI:3030583]
Olfr750_olfactory_receptor_750_[Source:MGI_Symbol;Acc:MGI:3030584]

Average distance within the cluster 36 is (Kb): 35

Genes in cluster 4 (chr2:36373519-37332772) are (27 genes):
Olfr338_olfactory_receptor_338_[Source:MGI_Symbol;Acc:MGI:3030172]
Olfr339_olfactory_receptor_339_[Source:MGI_Symbol;Acc:MGI:3030173]
Olfr340_olfactory_receptor_340_[Source:MGI_Symbol;Acc:MGI:3030174]
Olfr341_olfactory_receptor_341_[Source:MGI_Symbol;Acc:MGI:3030175]
Olfr342_olfactory_receptor_342_[Source:MGI_Symbol;Acc:MGI:3030176]
Olfr344_olfactory_receptor_344_[Source:MGI_Symbol;Acc:MGI:3030178]
Olfr345_olfactory_receptor_345_[Source:MGI_Symbol;Acc:MGI:3030179]
Olfr346_olfactory_receptor_346_[Source:MGI_Symbol;Acc:MGI:3030180]
Olfr347_olfactory_receptor_347_[Source:MGI_Symbol;Acc:MGI:3030181]
Olfr348_olfactory_receptor_348_[Source:MGI_Symbol;Acc:MGI:3030182]
Olfr50_olfactory_receptor_50_[Source:MGI_Symbol;Acc:MGI:1333746]
Olfr3_olfactory_receptor_3_[Source:MGI_Symbol;Acc:MGI:102697]
Olfr350_olfactory_receptor_350_[Source:MGI_Symbol;Acc:MGI:3030184]
Olfr351_olfactory_receptor_351_[Source:MGI_Symbol;Acc:MGI:3030185]
Olfr352_olfactory_receptor_352_[Source:MGI_Symbol;Acc:MGI:3030186]
Olfr353_olfactory_receptor_353_[Source:MGI_Symbol;Acc:MGI:3030187]
Olfr354_olfactory_receptor_354_[Source:MGI_Symbol;Acc:MGI:3030188]
Olfr355_olfactory_receptor_355_[Source:MGI_Symbol;Acc:MGI:3030189]
Olfr356_olfactory_receptor_356_[Source:MGI_Symbol;Acc:MGI:3030190]
Olfr357_olfactory_receptor_357_[Source:MGI_Symbol;Acc:MGI:3030191]
Olfr358_olfactory_receptor_358_[Source:MGI_Symbol;Acc:MGI:3030192]
Olfr360_olfactory_receptor_360_[Source:MGI_Symbol;Acc:MGI:3030194]
Olfr361_olfactory_receptor_361_[Source:MGI_Symbol;Acc:MGI:3030195]
Olfr362_olfactory_receptor_362_[Source:MGI_Symbol;Acc:MGI:3030196]
Olfr365_olfactory_receptor_365_[Source:MGI_Symbol;Acc:MGI:3030199]
Olfr366_olfactory_receptor_366_[Source:MGI_Symbol;Acc:MGI:3030200]
Olfr368_olfactory_receptor_368_[Source:MGI_Symbol;Acc:MGI:3030202]

Average distance within the cluster 4 is (Kb): 29

Genes in cluster 41 (chr16:58759544-59363993) are (26 genes):
Olfr172_olfactory_receptor_172_[Source:MGI_Symbol;Acc:MGI:3030006]
Olfr173_olfactory_receptor_173_[Source:MGI_Symbol;Acc:MGI:3030007]
Olfr177_olfactory_receptor_177_[Source:MGI_Symbol;Acc:MGI:3030011]
Olfr178_olfactory_receptor_178_[Source:MGI_Symbol;Acc:MGI:3030012]
Olfr180_olfactory_receptor_180_[Source:MGI_Symbol;Acc:MGI:3030014]
Olfr181_olfactory_receptor_181_[Source:MGI_Symbol;Acc:MGI:3030015]
Olfr183_olfactory_receptor_183_[Source:MGI_Symbol;Acc:MGI:3030017]
Olfr186_olfactory_receptor_186_[Source:MGI_Symbol;Acc:MGI:3030020]
Olfr187_olfactory_receptor_187_[Source:MGI_Symbol;Acc:MGI:3030021]
Olfr190_olfactory_receptor_190_[Source:MGI_Symbol;Acc:MGI:3030024]
Olfr191_olfactory_receptor_191_[Source:MGI_Symbol;Acc:MGI:3030025]
Olfr190_olfactory_receptor_190_[Source:MGI_Symbol;Acc:MGI:3030024]
Olfr193_olfactory_receptor_193_[Source:MGI_Symbol;Acc:MGI:3030027]
Olfr194_olfactory_receptor_194_[Source:MGI_Symbol;Acc:MGI:3030028]
Olfr195_olfactory_receptor_195_[Source:MGI_Symbol;Acc:MGI:3030029]
Olfr196_olfactory_receptor_196_[Source:MGI_Symbol;Acc:MGI:3030030]
AC121290.1_olfactory_receptor_197__[Source:RefSeq_peptide;Acc:NP_666695]
Olfr198_olfactory_receptor_198_[Source:MGI_Symbol;Acc:MGI:3030032]
Olfr199_olfactory_receptor_199_[Source:MGI_Symbol;Acc:MGI:3030033]
Olfr201_olfactory_receptor_201_[Source:MGI_Symbol;Acc:MGI:3030035]
Olfr202_olfactory_receptor_202_[Source:MGI_Symbol;Acc:MGI:3030036]
Olfr203_olfactory_receptor_203_[Source:MGI_Symbol;Acc:MGI:3030037]
Olfr204_olfactory_receptor_204_[Source:MGI_Symbol;Acc:MGI:3030038]
Olfr205_olfactory_receptor_205_[Source:MGI_Symbol;Acc:MGI:3030039]
Olfr206_olfactory_receptor_206_[Source:MGI_Symbol;Acc:MGI:3030040]
Olfr209_olfactory_receptor_209_[Source:MGI_Symbol;Acc:MGI:3030043]

Average distance within the cluster 41 is (Kb): 19

Genes in cluster 18 (chr7:106675005-107150581) are (23 genes):
Olfr693_olfactory_receptor_693_[Source:MGI_Symbol;Acc:MGI:3030527]
Olfr694_olfactory_receptor_694_[Source:MGI_Symbol;Acc:MGI:3030528]
Olfr695_olfactory_receptor_695_[Source:MGI_Symbol;Acc:MGI:3030529]
Olfr697_olfactory_receptor_697_[Source:MGI_Symbol;Acc:MGI:3030531]
Olfr698_olfactory_receptor_698_[Source:MGI_Symbol;Acc:MGI:3030532]
Olfr699_olfactory_receptor_699_[Source:MGI_Symbol;Acc:MGI:3030533]
Olfr700_olfactory_receptor_700_[Source:MGI_Symbol;Acc:MGI:3030534]
Olfr701_olfactory_receptor_701_[Source:MGI_Symbol;Acc:MGI:3030535]
Olfr702_olfactory_receptor_702_[Source:MGI_Symbol;Acc:MGI:3030536]
Olfr703_olfactory_receptor_703_[Source:MGI_Symbol;Acc:MGI:3030537]
Olfr704_olfactory_receptor_704_[Source:MGI_Symbol;Acc:MGI:3030538]
Olfr705_olfactory_receptor_705_[Source:MGI_Symbol;Acc:MGI:3030539]
Olfr706_olfactory_receptor_706_[Source:MGI_Symbol;Acc:MGI:3030540]
Olfr707_olfactory_receptor_707_[Source:MGI_Symbol;Acc:MGI:3030541]
Olfr710_olfactory_receptor_710_[Source:MGI_Symbol;Acc:MGI:3030544]
Olfr6_olfactory_receptor_6_[Source:MGI_Symbol;Acc:MGI:104713]
Olfr711_olfactory_receptor_711_[Source:MGI_Symbol;Acc:MGI:3030545]
Olfr2_olfactory_receptor_2_[Source:MGI_Symbol;Acc:MGI:97432]
Olfr713_olfactory_receptor_713_[Source:MGI_Symbol;Acc:MGI:3030547]
Olfr714_olfactory_receptor_714_[Source:MGI_Symbol;Acc:MGI:3030548]
Olfr17_olfactory_receptor_17_[Source:MGI_Symbol;Acc:MGI:109148]
Olfr715_olfactory_receptor_715_[Source:MGI_Symbol;Acc:MGI:3030549]
Olfr716_olfactory_receptor_716_[Source:MGI_Symbol;Acc:MGI:3030550]

Average distance within the cluster 18 is (Kb): 14

Genes in cluster 30 (chr11:58454105-58844111) are (20 genes):
Olfr30_olfactory_receptor_30_[Source:MGI_Symbol;Acc:MGI:109305]
Olfr332_olfactory_receptor_332_[Source:MGI_Symbol;Acc:MGI:3030166]
Olfr331_olfactory_receptor_331_[Source:MGI_Symbol;Acc:MGI:3030165]
Olfr330_olfactory_receptor_330_[Source:MGI_Symbol;Acc:MGI:3030164]
Olfr328_olfactory_receptor_328_[Source:MGI_Symbol;Acc:MGI:3030162]
Olfr224_olfactory_receptor_224_[Source:MGI_Symbol;Acc:MGI:3030058]
Olfr325_olfactory_receptor_325_[Source:MGI_Symbol;Acc:MGI:3030159]
Olfr324_olfactory_receptor_324_[Source:MGI_Symbol;Acc:MGI:3030158]
Olfr323_olfactory_receptor_323_[Source:MGI_Symbol;Acc:MGI:3030157]
Olfr322_olfactory_receptor_322_[Source:MGI_Symbol;Acc:MGI:3030156]
Olfr320_olfactory_receptor_320_[Source:MGI_Symbol;Acc:MGI:3030155]
Olfr319_olfactory_receptor_319_[Source:MGI_Symbol;Acc:MGI:3030153]
Olfr318_olfactory_receptor_318_[Source:MGI_Symbol;Acc:MGI:3030152]
Olfr317_olfactory_receptor_317_[Source:MGI_Symbol;Acc:MGI:3030151]
Olfr316_olfactory_receptor_316_[Source:MGI_Symbol;Acc:MGI:3030150]
Olfr315_olfactory_receptor_315_[Source:MGI_Symbol;Acc:MGI:3030149]
Olfr314_olfactory_receptor_314_[Source:MGI_Symbol;Acc:MGI:3030148]
Olfr313_olfactory_receptor_313_[Source:MGI_Symbol;Acc:MGI:3030147]
Olfr312_olfactory_receptor_312_[Source:MGI_Symbol;Acc:MGI:3030146]
Olfr311_olfactory_receptor_311_[Source:MGI_Symbol;Acc:MGI:3030145]

Average distance within the cluster 30 is (Kb): 14

Genes in cluster 11 (chr6:42459979-43236959) are (19 genes):
Olfr458_olfactory_receptor_458_[Source:MGI_Symbol;Acc:MGI:3030292]
Olfr457_olfactory_receptor_457_[Source:MGI_Symbol;Acc:MGI:3030291]
Olfr456_olfactory_receptor_456_[Source:MGI_Symbol;Acc:MGI:3030290]
Olfr455_olfactory_receptor_455_[Source:MGI_Symbol;Acc:MGI:3030289]
Olfr453_olfactory_receptor_453_[Source:MGI_Symbol;Acc:MGI:3030287]
Olfr38_olfactory_receptor_38_[Source:MGI_Symbol;Acc:MGI:1313140]
Olfr452_olfactory_receptor_452_[Source:MGI_Symbol;Acc:MGI:3030286]
Olfr450_olfactory_receptor_450_[Source:MGI_Symbol;Acc:MGI:3030284]
Olfr449_olfactory_receptor_449_[Source:MGI_Symbol;Acc:MGI:3030283]
Olfr448_olfactory_receptor_448_[Source:MGI_Symbol;Acc:MGI:3030282]
Olfr447_olfactory_receptor_447_[Source:MGI_Symbol;Acc:MGI:3030281]
Olfr446_olfactory_receptor_446_[Source:MGI_Symbol;Acc:MGI:3030280]
Olfr444_olfactory_receptor_444_[Source:MGI_Symbol;Acc:MGI:3030278]
Olfr441_olfactory_receptor_441_[Source:MGI_Symbol;Acc:MGI:3030275]
Olfr437_olfactory_receptor_437_[Source:MGI_Symbol;Acc:MGI:3030271]
Olfr13_olfactory_receptor_13_[Source:MGI_Symbol;Acc:MGI:104812]
Olfr435_olfactory_receptor_435_[Source:MGI_Symbol;Acc:MGI:3030269]
Olfr434_olfactory_receptor_434_[Source:MGI_Symbol;Acc:MGI:3030268]
Olfr47_olfactory_receptor_47_[Source:MGI_Symbol;Acc:MGI:1333821]

Average distance within the cluster 11 is (Kb): 35

Genes in cluster 20 (chr7:140159999-140705606) are (19 genes):
Olfr522_olfactory_receptor_522_[Source:MGI_Symbol;Acc:MGI:3030356]
Olfr523_olfactory_receptor_523_[Source:MGI_Symbol;Acc:MGI:3030357]
Olfr524_olfactory_receptor_524_[Source:MGI_Symbol;Acc:MGI:3030358]
Olfr525_olfactory_receptor_525_[Source:MGI_Symbol;Acc:MGI:3030359]
Olfr527_olfactory_receptor_527_[Source:MGI_Symbol;Acc:MGI:3030361]
Olfr60_olfactory_receptor_60_[Source:MGI_Symbol;Acc:MGI:1333881]
Olfr530_olfactory_receptor_530_[Source:MGI_Symbol;Acc:MGI:3030364]
Olfr531_olfactory_receptor_531_[Source:MGI_Symbol;Acc:MGI:3030365]
Olfr532_olfactory_receptor_532_[Source:MGI_Symbol;Acc:MGI:3030366]
Olfr533_olfactory_receptor_533_[Source:MGI_Symbol;Acc:MGI:3030367]
Olfr535_olfactory_receptor_535_[Source:MGI_Symbol;Acc:MGI:3030369]
Olfr536_olfactory_receptor_536_[Source:MGI_Symbol;Acc:MGI:3030370]
Olfr538_olfactory_receptor_538_[Source:MGI_Symbol;Acc:MGI:3030372]
Olfr46_olfactory_receptor_46_[Source:MGI_Symbol;Acc:MGI:1333824]
Olfr61_olfactory_receptor_61_[Source:MGI_Symbol;Acc:MGI:1333885]
Olfr53_olfactory_receptor_53_[Source:MGI_Symbol;Acc:MGI:1333749]
Olfr539_olfactory_receptor_539_[Source:MGI_Symbol;Acc:MGI:3030373]
Olfr45_olfactory_receptor_45_[Source:MGI_Symbol;Acc:MGI:1333826]
Olfr541_olfactory_receptor_541_[Source:MGI_Symbol;Acc:MGI:3030375]

Average distance within the cluster 20 is (Kb): 20

Genes in cluster 27 (chr11:48978889-49565859) are (19 genes):
Olfr56_olfactory_receptor_56_[Source:MGI_Symbol;Acc:MGI:1333785]
Olfr1396_olfactory_receptor_1396_[Source:MGI_Symbol;Acc:MGI:3031230]
Olfr1395_olfactory_receptor_1395_[Source:MGI_Symbol;Acc:MGI:3031229]
Olfr1394_olfactory_receptor_1394_[Source:MGI_Symbol;Acc:MGI:3031228]
Olfr1393_olfactory_receptor_1393_[Source:MGI_Symbol;Acc:MGI:3031227]
Olfr1392_olfactory_receptor_1392_[Source:MGI_Symbol;Acc:MGI:3031226]
Olfr10_olfactory_receptor_10_[Source:MGI_Symbol;Acc:MGI:107598]
Olfr1391_olfactory_receptor_1391_[Source:MGI_Symbol;Acc:MGI:3031225]
Olfr1390_olfactory_receptor_1390_[Source:MGI_Symbol;Acc:MGI:3031224]
Olfr1389_olfactory_receptor_1389_[Source:MGI_Symbol;Acc:MGI:3031223]
Olfr1388_olfactory_receptor_1388_[Source:MGI_Symbol;Acc:MGI:3031222]
Olfr1387_olfactory_receptor_1387_[Source:MGI_Symbol;Acc:MGI:3031221]
Olfr1386_olfactory_receptor_1386_[Source:MGI_Symbol;Acc:MGI:3031220]
Olfr1385_olfactory_receptor_1385_[Source:MGI_Symbol;Acc:MGI:3031219]
Olfr1384_olfactory_receptor_1384_[Source:MGI_Symbol;Acc:MGI:3031218]
Olfr1383_olfactory_receptor_1383_[Source:MGI_Symbol;Acc:MGI:3031217]
Olfr1382_olfactory_receptor_1382_[Source:MGI_Symbol;Acc:MGI:3031216]
Olfr1381_olfactory_receptor_1381_[Source:MGI_Symbol;Acc:MGI:3031215]
Olfr1380_olfactory_receptor_1380_[Source:MGI_Symbol;Acc:MGI:3031214]

Average distance within the cluster 27 is (Kb): 17

Genes in cluster 15 (chr7:86268487-86697507) are (15 genes):
Olfr310_olfactory_receptor_310_[Source:MGI_Symbol;Acc:MGI:3030144]
Olfr309_olfactory_receptor_309_[Source:MGI_Symbol;Acc:MGI:3030143]
Olfr308_olfactory_receptor_308_[Source:MGI_Symbol;Acc:MGI:3030142]
Olfr307_olfactory_receptor_307_[Source:MGI_Symbol;Acc:MGI:3030141]
Olfr305_olfactory_receptor_305_[Source:MGI_Symbol;Acc:MGI:3030139]
Olfr304_olfactory_receptor_304_[Source:MGI_Symbol;Acc:MGI:3030138]
Olfr303_olfactory_receptor_303_[Source:MGI_Symbol;Acc:MGI:3030137]
Olfr301_olfactory_receptor_301_[Source:MGI_Symbol;Acc:MGI:3030135]
Olfr299_olfactory_receptor_299_[Source:MGI_Symbol;Acc:MGI:3030133]
Olfr298_olfactory_receptor_298_[Source:MGI_Symbol;Acc:MGI:3030132]
Olfr297_olfactory_receptor_297_[Source:MGI_Symbol;Acc:MGI:3030131]
Olfr295_olfactory_receptor_295_[Source:MGI_Symbol;Acc:MGI:3030129]
Olfr294_olfactory_receptor_294_[Source:MGI_Symbol;Acc:MGI:3030128]
Olfr293_olfactory_receptor_293_[Source:MGI_Symbol;Acc:MGI:3030127]
Olfr292_olfactory_receptor_292_[Source:MGI_Symbol;Acc:MGI:3030126]

Average distance within the cluster 15 is (Kb): 22

Genes in cluster 24 (chr10:23920356-24109534) are (15 genes):
Taar1_trace_amine-associated_receptor_1_[Source:MGI_Symbol;Acc:MGI:2148258]
Taar2_trace_amine-associated_receptor_2_[Source:MGI_Symbol;Acc:MGI:2685071]
Taar3_trace_amine-associated_receptor_3_[Source:MGI_Symbol;Acc:MGI:3527427]
Taar4_trace_amine-associated_receptor_4_[Source:MGI_Symbol;Acc:MGI:2685072]
Taar5_trace_amine-associated_receptor_5_[Source:MGI_Symbol;Acc:MGI:2685073]
Taar6_trace_amine-associated_receptor_6_[Source:MGI_Symbol;Acc:MGI:2685074]
Taar7a_trace_amine-associated_receptor_7A_[Source:MGI_Symbol;Acc:MGI:2685075]
Taar7b_trace_amine-associated_receptor_7B_[Source:MGI_Symbol;Acc:MGI:3527438]
Taar7d_trace_amine-associated_receptor_7D_[Source:MGI_Symbol;Acc:MGI:3527443]
Taar7e_trace_amine-associated_receptor_7E_[Source:MGI_Symbol;Acc:MGI:3527445]
Taar7f_trace_amine-associated_receptor_7F_[Source:MGI_Symbol;Acc:MGI:3527447]
Taar8a_trace_amine-associated_receptor_8A_[Source:MGI_Symbol;Acc:MGI:2685076]
Taar8b_trace_amine-associated_receptor_8B_[Source:MGI_Symbol;Acc:MGI:2685995]
Taar8c_trace_amine-associated_receptor_8C_[Source:MGI_Symbol;Acc:MGI:3527452]
Taar9_trace_amine-associated_receptor_9_[Source:MGI_Symbol;Acc:MGI:3527454]

Average distance within the cluster 24 is (Kb): 12

Genes in cluster 3 (chr1:174040705-174451277) are (13 genes):
Olfr433_olfactory_receptor_433_[Source:MGI_Symbol;Acc:MGI:3030267]
Olfr432_olfactory_receptor_432_[Source:MGI_Symbol;Acc:MGI:3030266]
Olfr430_olfactory_receptor_430_[Source:MGI_Symbol;Acc:MGI:3030264]
Olfr429_olfactory_receptor_429_[Source:MGI_Symbol;Acc:MGI:3030263]
Olfr427_olfactory_receptor_427_[Source:MGI_Symbol;Acc:MGI:3030261]
Olfr231_olfactory_receptor_231_[Source:MGI_Symbol;Acc:MGI:3030065]
Olfr424_olfactory_receptor_424_[Source:MGI_Symbol;Acc:MGI:3030258]
Olfr420_olfactory_receptor_420_[Source:MGI_Symbol;Acc:MGI:3030254]
Olfr419_olfactory_receptor_419_[Source:MGI_Symbol;Acc:MGI:3030253]
Olfr417_olfactory_receptor_417_[Source:MGI_Symbol;Acc:MGI:3030251]
Olfr248_olfactory_receptor_248_[Source:MGI_Symbol;Acc:MGI:3030082]
Olfr414_olfactory_receptor_414_[Source:MGI_Symbol;Acc:MGI:3030248]
Olfr220_olfactory_receptor_220_[Source:MGI_Symbol;Acc:MGI:3030054]

Average distance within the cluster 3 is (Kb): 27

Genes in cluster 9 (chr4:118658952-118938612) are (13 genes):
Olfr62_olfactory_receptor_62_[Source:MGI_Symbol;Acc:MGI:1333887]
Olfr1342_olfactory_receptor_1342_[Source:MGI_Symbol;Acc:MGI:3031176]
Olfr1341_olfactory_receptor_1341_[Source:MGI_Symbol;Acc:MGI:3031175]
Olfr1340_olfactory_receptor_1340_[Source:MGI_Symbol;Acc:MGI:3031174]
Olfr1339_olfactory_receptor_1339_[Source:MGI_Symbol;Acc:MGI:3031173]
Olfr1338_olfactory_receptor_1338_[Source:MGI_Symbol;Acc:MGI:3031172]
Olfr1337_olfactory_receptor_1337_[Source:MGI_Symbol;Acc:MGI:3031171]
Olfr1335_olfactory_receptor_1335_[Source:MGI_Symbol;Acc:MGI:3031168]
Olfr1333_olfactory_receptor_1333_[Source:MGI_Symbol;Acc:MGI:3031167]
Olfr1331_olfactory_receptor_1331_[Source:MGI_Symbol;Acc:MGI:3031165]
Olfr1330_olfactory_receptor_1330_[Source:MGI_Symbol;Acc:MGI:3031164]
Olfr1329_olfactory_receptor_1329_[Source:MGI_Symbol;Acc:MGI:3031163]
Olfr1328_olfactory_receptor_1328_[Source:MGI_Symbol;Acc:MGI:3031162]

Average distance within the cluster 9 is (Kb): 16

Genes in cluster 34 (chr13:21069334-21706833) are (12 genes):
Olfr1370_olfactory_receptor_1370_[Source:MGI_Symbol;Acc:MGI:3031204]
Olfr263_olfactory_receptor_263_[Source:MGI_Symbol;Acc:MGI:3030097]
Olfr1368_olfactory_receptor_1368_[Source:MGI_Symbol;Acc:MGI:3031202]
Olfr1367_olfactory_receptor_1367_[Source:MGI_Symbol;Acc:MGI:3031201]
Olfr1366_olfactory_receptor_1366_[Source:MGI_Symbol;Acc:MGI:3031200]
Olfr1535_olfactory_receptor_1535_[Source:MGI_Symbol;Acc:MGI:3031369]
Olfr1364_olfactory_receptor_1364_[Source:MGI_Symbol;Acc:MGI:3031198]
Olfr1362_olfactory_receptor_1362_[Source:MGI_Symbol;Acc:MGI:3031196]
Olfr11_olfactory_receptor_11_[Source:MGI_Symbol;Acc:MGI:104715]
Olfr1361_olfactory_receptor_1361_[Source:MGI_Symbol;Acc:MGI:3031195]
Olfr1360_olfactory_receptor_1360_[Source:MGI_Symbol;Acc:MGI:3031194]
Olfr1359_olfactory_receptor_1359_[Source:MGI_Symbol;Acc:MGI:3031193]

Average distance within the cluster 34 is (Kb): 51

Genes in cluster 25 (chr10:78517428-79036274) are (10 genes):
Olfr1358_olfactory_receptor_1358_[Source:MGI_Symbol;Acc:MGI:3031192]
Olfr1357_olfactory_receptor_1357_[Source:MGI_Symbol;Acc:MGI:3031191]
Olfr1356_olfactory_receptor_1356_[Source:MGI_Symbol;Acc:MGI:3031190]
Olfr1355_olfactory_receptor_1355_[Source:MGI_Symbol;Acc:MGI:3031189]
Olfr1354_olfactory_receptor_1354_[Source:MGI_Symbol;Acc:MGI:3031188]
Olfr8_olfactory_receptor_8_[Source:MGI_Symbol;Acc:MGI:107174]
Olfr1353_olfactory_receptor_1353_[Source:MGI_Symbol;Acc:MGI:3031187]
Olfr1352_olfactory_receptor_1352_[Source:MGI_Symbol;Acc:MGI:3031186]
Olfr1351_olfactory_receptor_1351_[Source:MGI_Symbol;Acc:MGI:3031185]
Olfr57_olfactory_receptor_57_[Source:MGI_Symbol;Acc:MGI:1333808]

Average distance within the cluster 25 is (Kb): 50

Genes in cluster 38 (chr15:98186013-98502637) are (9 genes):
Olfr288_olfactory_receptor_288_[Source:MGI_Symbol;Acc:MGI:3030122]
Olfr287_olfactory_receptor_287_[Source:MGI_Symbol;Acc:MGI:3030121]
Olfr286_olfactory_receptor_286_[Source:MGI_Symbol;Acc:MGI:3030120]
Olfr285_olfactory_receptor_285_[Source:MGI_Symbol;Acc:MGI:3030119]
Olfr284_olfactory_receptor_284_[Source:MGI_Symbol;Acc:MGI:3030118]
Olfr283_olfactory_receptor_283_[Source:MGI_Symbol;Acc:MGI:3030117]
Olfr282_olfactory_receptor_282_[Source:MGI_Symbol;Acc:MGI:3030116]
Olfr281_olfactory_receptor_281_[Source:MGI_Symbol;Acc:MGI:3030115]
Olfr279_olfactory_receptor_279_[Source:MGI_Symbol;Acc:MGI:3030113]

Average distance within the cluster 38 is (Kb): 30

Genes in cluster 1 (chr1:92475925-92623412) are (8 genes):
Olfr1416_olfactory_receptor_1416_[Source:MGI_Symbol;Acc:MGI:3031250]
Olfr1415_olfactory_receptor_1415_[Source:MGI_Symbol;Acc:MGI:3031249]
Olfr1414_olfactory_receptor_1414_[Source:MGI_Symbol;Acc:MGI:3031248]
Olfr1413_olfactory_receptor_1413_[Source:MGI_Symbol;Acc:MGI:3031247]
Olfr1412_olfactory_receptor_1412_[Source:MGI_Symbol;Acc:MGI:3031246]
Olfr1411_olfactory_receptor_1411_[Source:MGI_Symbol;Acc:MGI:3031245]
Olfr1410_olfactory_receptor_1410_[Source:MGI_Symbol;Acc:MGI:3031244]
Olfr12_olfactory_receptor_12_[Source:MGI_Symbol;Acc:MGI:107863]

Average distance within the cluster 1 is (Kb): 13

Genes in cluster 13 (chr7:6438688-6571401) are (8 genes):
Olfr1344_olfactory_receptor_1344_[Source:MGI_Symbol;Acc:MGI:3031178]
Olfr1336_olfactory_receptor_1336_[Source:MGI_Symbol;Acc:MGI:3031170]
Olfr1346_olfactory_receptor_1346_[Source:MGI_Symbol;Acc:MGI:3031180]
Olfr5_olfactory_receptor_5_[Source:MGI_Symbol;Acc:MGI:106685]
Olfr1347_olfactory_receptor_1347_[Source:MGI_Symbol;Acc:MGI:3031181]
Olfr1348_olfactory_receptor_1348_[Source:MGI_Symbol;Acc:MGI:3031182]
Olfr1349_olfactory_receptor_1349_[Source:MGI_Symbol;Acc:MGI:3031183]
Olfr1350_olfactory_receptor_1350_[Source:MGI_Symbol;Acc:MGI:3031184]

Average distance within the cluster 13 is (Kb): 8

Genes in cluster 37 (chr14:52033962-52495749) are (8 genes):
Olfr221_olfactory_receptor_221_[Source:MGI_Symbol;Acc:MGI:3030055]
Olfr1513_olfactory_receptor_1513_[Source:MGI_Symbol;Acc:MGI:3031347]
Olfr1512_olfactory_receptor_1512_[Source:MGI_Symbol;Acc:MGI:3031346]
Olfr1511_olfactory_receptor_1511_[Source:MGI_Symbol;Acc:MGI:3031345]
Olfr1510_olfactory_receptor_1510_[Source:MGI_Symbol;Acc:MGI:3031344]
Olfr1509_olfactory_receptor_1509_[Source:MGI_Symbol;Acc:MGI:3031343]
Olfr1508_olfactory_receptor_1508_[Source:MGI_Symbol;Acc:MGI:3031342]
Olfr1507_olfactory_receptor_1507_[Source:MGI_Symbol;Acc:MGI:3031341]

Average distance within the cluster 37 is (Kb): 56

Genes in cluster 40 (chr16:19284104-19629916) are (8 genes):
Olfr164_olfactory_receptor_164_[Source:MGI_Symbol;Acc:MGI:3029998]
Olfr165_olfactory_receptor_165_[Source:MGI_Symbol;Acc:MGI:3029999]
Olfr166_olfactory_receptor_166_[Source:MGI_Symbol;Acc:MGI:3030000]
Olfr167_olfactory_receptor_167_[Source:MGI_Symbol;Acc:MGI:3030001]
Olfr168_olfactory_receptor_168_[Source:MGI_Symbol;Acc:MGI:3030002]
Olfr169_olfactory_receptor_169_[Source:MGI_Symbol;Acc:MGI:3030003]
Olfr170_olfactory_receptor_170_[Source:MGI_Symbol;Acc:MGI:3030004]
Olfr171_olfactory_receptor_171_[Source:MGI_Symbol;Acc:MGI:3030005]

Average distance within the cluster 40 is (Kb): 36

Genes in cluster 2 (chr1:172950409-173273994) are (6 genes):
Olfr16_olfactory_receptor_16_[Source:MGI_Symbol;Acc:MGI:106648]
Olfr1408_olfactory_receptor_1408_[Source:MGI_Symbol;Acc:MGI:3031242]
Olfr1406_olfactory_receptor_1406_[Source:MGI_Symbol;Acc:MGI:3031240]
Olfr218_olfactory_receptor_218_[Source:MGI_Symbol;Acc:MGI:3030052]
Olfr1404_olfactory_receptor_1404_[Source:MGI_Symbol;Acc:MGI:3031238]
Olfr418_olfactory_receptor_418_[Source:MGI_Symbol;Acc:MGI:3030252]

Average distance within the cluster 2 is (Kb): 54

Genes in cluster 7 (chr4:43694784-43857595) are (6 genes):
Olfr70_olfactory_receptor_70_[Source:MGI_Symbol;Acc:MGI:1860079]
Olfr71_olfactory_receptor_71_[Source:MGI_Symbol;Acc:MGI:1860080]
Olfr159_olfactory_receptor_159_[Source:MGI_Symbol;Acc:MGI:1352686]
Olfr156_olfactory_receptor_156_[Source:MGI_Symbol;Acc:MGI:1352683]
Olfr157_olfactory_receptor_157_[Source:MGI_Symbol;Acc:MGI:1352684]
Olfr155_olfactory_receptor_155_[Source:MGI_Symbol;Acc:MGI:1352681]

Average distance within the cluster 7 is (Kb): 26

Genes in cluster 12 (chr6:116489091-116584195) are (5 genes):
Olfr211_olfactory_receptor_211_[Source:MGI_Symbol;Acc:MGI:3030045]
Olfr212_olfactory_receptor_212_[Source:MGI_Symbol;Acc:MGI:3030046]
Olfr213_olfactory_receptor_213_[Source:MGI_Symbol;Acc:MGI:3030047]
Olfr214_olfactory_receptor_214_[Source:MGI_Symbol;Acc:MGI:3030048]
Olfr215_olfactory_receptor_215_[Source:MGI_Symbol;Acc:MGI:3030049]

Average distance within the cluster 12 is (Kb): 14

Genes in cluster 28 (chr11:50966530-51049050) are (5 genes):
Olfr1378_olfactory_receptor_1378_[Source:MGI_Symbol;Acc:MGI:3031212]
Olfr1377_olfactory_receptor_1377_[Source:MGI_Symbol;Acc:MGI:3031211]
Olfr51_olfactory_receptor_51_[Source:MGI_Symbol;Acc:MGI:1333747]
Olfr54_olfactory_receptor_54_[Source:MGI_Symbol;Acc:MGI:1333750]
Olfr1375_olfactory_receptor_1375_[Source:MGI_Symbol;Acc:MGI:3031209]

Average distance within the cluster 28 is (Kb): 11

Genes in cluster 45 (chrX:49672333-50428498) are (5 genes):
Olfr1320_olfactory_receptor_1320_[Source:MGI_Symbol;Acc:MGI:3031154]
Olfr1321_olfactory_receptor_1321_[Source:MGI_Symbol;Acc:MGI:3031155]
Olfr1322_olfactory_receptor_1322_[Source:MGI_Symbol;Acc:MGI:3031156]
Olfr1323_olfactory_receptor_1323_[Source:MGI_Symbol;Acc:MGI:3031157]
Olfr1324_olfactory_receptor_1324_[Source:MGI_Symbol;Acc:MGI:3031158]

Average distance within the cluster 45 is (Kb): 175

Genes in cluster 8 (chr4:52814604-52972474) are (4 genes):
Olfr275_olfactory_receptor_275_[Source:MGI_Symbol;Acc:MGI:3030109]
Olfr273_olfactory_receptor_273_[Source:MGI_Symbol;Acc:MGI:3030107]
Olfr272_olfactory_receptor_272_[Source:MGI_Symbol;Acc:MGI:3030106]
Olfr270_olfactory_receptor_270_[Source:MGI_Symbol;Acc:MGI:3030104]

Average distance within the cluster 8 is (Kb): 40

Genes in cluster 21 (chr8:72041218-72118200) are (3 genes):
Olfr372_olfactory_receptor_372_[Source:MGI_Symbol;Acc:MGI:3030206]
Olfr373_olfactory_receptor_373_[Source:MGI_Symbol;Acc:MGI:3030207]
Olfr374_olfactory_receptor_374_[Source:MGI_Symbol;Acc:MGI:3030208]

Average distance within the cluster 21 is (Kb): 13

Genes in cluster 31 (chr11:59570255-59615060) are (3 genes):
Olfr222_olfactory_receptor_222_[Source:MGI_Symbol;Acc:MGI:3030056]
Olfr223_olfactory_receptor_223_[Source:MGI_Symbol;Acc:MGI:3030057]
Olfr225_olfactory_receptor_225_[Source:MGI_Symbol;Acc:MGI:3030059]

Average distance within the cluster 31 is (Kb): 14

Genes in cluster 33 (chr11:87884979-87920967) are (3 genes):
Olfr462_olfactory_receptor_462_[Source:MGI_Symbol;Acc:MGI:3030296]
Olfr463_olfactory_receptor_463_[Source:MGI_Symbol;Acc:MGI:3030297]
Olfr464_olfactory_receptor_464_[Source:MGI_Symbol;Acc:MGI:3030298]

Average distance within the cluster 33 is (Kb): 8

Genes in cluster 42 (chr17:33168447-33275644) are (3 genes):
Olfr55_olfactory_receptor_55_[Source:MGI_Symbol;Acc:MGI:1333751]
Olfr239_olfactory_receptor_239_[Source:MGI_Symbol;Acc:MGI:3030073]
Olfr63_olfactory_receptor_63_[Source:MGI_Symbol;Acc:MGI:1335096]

Average distance within the cluster 42 is (Kb): 36

Genes in cluster 10 (chr6:40542171-40574343) are (2 genes):
Olfr461_olfactory_receptor_461_[Source:MGI_Symbol;Acc:MGI:3030295]
Olfr460_olfactory_receptor_460_[Source:MGI_Symbol;Acc:MGI:3030294]

Average distance within the cluster 10 is (Kb): 14

Genes in cluster 14 (chr7:84853553-84920861) are (2 genes):
Olfr291_olfactory_receptor_291_[Source:MGI_Symbol;Acc:MGI:3030125]
Olfr290_olfactory_receptor_290_[Source:MGI_Symbol;Acc:MGI:3030124]

Average distance within the cluster 14 is (Kb): 53

Genes in cluster 16 (chr7:99730273-99769321) are (2 genes):
Olfr520_olfactory_receptor_520_[Source:MGI_Symbol;Acc:MGI:3030354]
Olfr521_olfactory_receptor_521_[Source:MGI_Symbol;Acc:MGI:3030355]

Average distance within the cluster 16 is (Kb): 27

Genes in cluster 29 (chr11:52144593-52213987) are (2 genes):
Olfr1373_olfactory_receptor_1373_[Source:MGI_Symbol;Acc:MGI:3031207]
Olfr1371_olfactory_receptor_1371_[Source:MGI_Symbol;Acc:MGI:3031205]

Average distance within the cluster 29 is (Kb): 67

Genes in cluster 35 (chr14:14171738-14331791) are (2 genes):
Olfr720_olfactory_receptor_720_[Source:MGI_Symbol;Acc:MGI:3030554]
Olfr31_olfactory_receptor_31_[Source:MGI_Symbol;Acc:MGI:109304]

Average distance within the cluster 35 is (Kb): 135

Genes in cluster 39 (chr16:3591042-3844747) are (2 genes):
Olfr161_olfactory_receptor_161_[Source:MGI_Symbol;Acc:MGI:3032605]
Olfr15_olfactory_receptor_15_[Source:MGI_Symbol;Acc:MGI:106182]

Average distance within the cluster 39 is (Kb): 231

The solitary genes are:
Olfr1402_olfactory_receptor_1402_[Source:MGI_Symbol;Acc:MGI:3031236]
Olfr266_olfactory_receptor_266_[Source:MGI_Symbol;Acc:MGI:3030100]
Olfr267_olfactory_receptor_267_[Source:MGI_Symbol;Acc:MGI:3030101]
Olfr459_olfactory_receptor_459_[Source:MGI_Symbol;Acc:MGI:3030293]
Olfr370_olfactory_receptor_370_[Source:MGI_Symbol;Acc:MGI:3030204]
Olfr371_olfactory_receptor_371_[Source:MGI_Symbol;Acc:MGI:3030205]
Olfr466_olfactory_receptor_466_[Source:MGI_Symbol;Acc:MGI:3030300]
Olfr49_olfactory_receptor_49_[Source:MGI_Symbol;Acc:MGI:1333764]
Olfr19_olfactory_receptor_19_[Source:MGI_Symbol;Acc:MGI:109316]

Total number of solitary genes: 9
Total number of clusters: 45
