# Supplementary material for: A purely bioinformatic pipeline for the prediction of mammalian odorant receptor gene enhancers
Source: BMC Bioinformatics. 2019 Sep 14;20:474. doi: 10.1186/s12859-019-3012-1 (PMC6744719; doi:10.1186/s12859-019-3012-1)
Supplement: Supplementary file 3 — Detailed information about locus composition at various threshold distances. Text files (.txt) detailing on locus composition, at a given threshold distance (in Mb), for different gene lists. File names are composed by list type (either: main olfactory epithelium, MOE; olfactome; vomeronasal organ, VNO; T-cell receptor genes, “t_cell_receptor”), species and threshold value (periods in numerical values being replaced by underscores, “_”). A “NO-PSEUDO” at the beginning of the file name indicates that the gene list originating the file is devoid of pseudogene-flagged entries. Clusters are presented from the richest (in terms of number of genes) to miniclusters; for each locus, the average intergenic distance (in Kb) is reported. Solitary genes are listed after clusters. Text files are provided as a single compressed (.zip) file available in the Open Science Framework repository, see paragraph “Availability of data and material”. (ZIP 719 kb) [file 12859_2019_3012_MOESM3_ESM.zip › Supplementary file 1/NO-PSEUDO-olfactome-human-0_1Mb.txt]

Genes in cluster 3 (chr1:247451029-248682304) are (41 genes):
OR2B11_olfactory_receptor_family_2_subfamily_B_member_11_[Source:HGNC_Symbol;Acc:HGNC:31249]
OR2C3_olfactory_receptor_family_2_subfamily_C_member_3_[Source:HGNC_Symbol;Acc:HGNC:15005]
OR2G2_olfactory_receptor_family_2_subfamily_G_member_2_[Source:HGNC_Symbol;Acc:HGNC:15007]
OR2G3_olfactory_receptor_family_2_subfamily_G_member_3_[Source:HGNC_Symbol;Acc:HGNC:15008]
OR13G1_olfactory_receptor_family_13_subfamily_G_member_1_[Source:HGNC_Symbol;Acc:HGNC:14999]
OR6F1_olfactory_receptor_family_6_subfamily_F_member_1_[Source:HGNC_Symbol;Acc:HGNC:15027]
OR14A2_olfactory_receptor_family_14_subfamily_A_member_2_[Source:HGNC_Symbol;Acc:HGNC:15024]
OR14K1_olfactory_receptor_family_14_subfamily_K_member_1_[Source:HGNC_Symbol;Acc:HGNC:15025]
OR1C1_olfactory_receptor_family_1_subfamily_C_member_1_[Source:HGNC_Symbol;Acc:HGNC:8182]
OR14A16_olfactory_receptor_family_14_subfamily_A_member_16_[Source:HGNC_Symbol;Acc:HGNC:15022]
OR11L1_olfactory_receptor_family_11_subfamily_L_member_1_[Source:HGNC_Symbol;Acc:HGNC:14998]
OR2W3_olfactory_receptor_family_2_subfamily_W_member_3_[Source:HGNC_Symbol;Acc:HGNC:15021]
OR2T8_olfactory_receptor_family_2_subfamily_T_member_8_[Source:HGNC_Symbol;Acc:HGNC:15020]
OR2AJ1_olfactory_receptor_family_2_subfamily_AJ_member_1_[Source:HGNC_Symbol;Acc:HGNC:15001]
OR2AK2_olfactory_receptor_family_2_subfamily_AK_member_2_[Source:HGNC_Symbol;Acc:HGNC:19569]
OR2L5_olfactory_receptor_family_2_subfamily_L_member_5_[Source:HGNC_Symbol;Acc:HGNC:15011]
OR2L2_olfactory_receptor_family_2_subfamily_L_member_2_[Source:HGNC_Symbol;Acc:HGNC:8266]
OR2L3_olfactory_receptor_family_2_subfamily_L_member_3_[Source:HGNC_Symbol;Acc:HGNC:15009]
OR2L13_olfactory_receptor_family_2_subfamily_L_member_13_[Source:HGNC_Symbol;Acc:HGNC:19578]
OR2M5_olfactory_receptor_family_2_subfamily_M_member_5_[Source:HGNC_Symbol;Acc:HGNC:19576]
OR2M2_olfactory_receptor_family_2_subfamily_M_member_2_[Source:HGNC_Symbol;Acc:HGNC:8268]
OR2M3_olfactory_receptor_family_2_subfamily_M_member_3_[Source:HGNC_Symbol;Acc:HGNC:8269]
OR2M4_olfactory_receptor_family_2_subfamily_M_member_4_[Source:HGNC_Symbol;Acc:HGNC:8270]
OR2T33_olfactory_receptor_family_2_subfamily_T_member_33_[Source:HGNC_Symbol;Acc:HGNC:31255]
OR2T12_olfactory_receptor_family_2_subfamily_T_member_12_[Source:HGNC_Symbol;Acc:HGNC:19592]
OR2M7_olfactory_receptor_family_2_subfamily_M_member_7_[Source:HGNC_Symbol;Acc:HGNC:19594]
OR14C36_olfactory_receptor_family_14_subfamily_C_member_36_[Source:HGNC_Symbol;Acc:HGNC:15026]
OR2T4_olfactory_receptor_family_2_subfamily_T_member_4_[Source:HGNC_Symbol;Acc:HGNC:15016]
OR2T6_olfactory_receptor_family_2_subfamily_T_member_6_[Source:HGNC_Symbol;Acc:HGNC:15018]
OR2T1_olfactory_receptor_family_2_subfamily_T_member_1_[Source:HGNC_Symbol;Acc:HGNC:8277]
OR2T7_olfactory_receptor_family_2_subfamily_T_member_7_[Source:HGNC_Symbol;Acc:HGNC:15019]
OR2T2_olfactory_receptor_family_2_subfamily_T_member_2_[Source:HGNC_Symbol;Acc:HGNC:14725]
OR2T3_olfactory_receptor_family_2_subfamily_T_member_3_[Source:HGNC_Symbol;Acc:HGNC:14727]
OR2T5_olfactory_receptor_family_2_subfamily_T_member_5_[Source:HGNC_Symbol;Acc:HGNC:15017]
OR2G6_olfactory_receptor_family_2_subfamily_G_member_6_[Source:HGNC_Symbol;Acc:HGNC:27019]
OR2T29_olfactory_receptor_family_2_subfamily_T_member_29_[Source:HGNC_Symbol;Acc:HGNC:31253]
OR2T34_olfactory_receptor_family_2_subfamily_T_member_34_[Source:HGNC_Symbol;Acc:HGNC:31256]
OR2T10_olfactory_receptor_family_2_subfamily_T_member_10_[Source:HGNC_Symbol;Acc:HGNC:19573]
OR2T35_olfactory_receptor_family_2_subfamily_T_member_35_[Source:HGNC_Symbol;Acc:HGNC:31257]
OR2T27_olfactory_receptor_family_2_subfamily_T_member_27_[Source:HGNC_Symbol;Acc:HGNC:31252]
OR14I1_olfactory_receptor_family_14_subfamily_I_member_1_[Source:HGNC_Symbol;Acc:HGNC:19575]

Average distance within the cluster 3 is (Kb): 29

Genes in cluster 27 (chr11:55795556-56743811) are (31 genes):
OR5D14_olfactory_receptor_family_5_subfamily_D_member_14_[Source:HGNC_Symbol;Acc:HGNC:15281]
OR5D18_olfactory_receptor_family_5_subfamily_D_member_18_[Source:HGNC_Symbol;Acc:HGNC:15285]
OR5L2_olfactory_receptor_family_5_subfamily_L_member_2_[Source:HGNC_Symbol;Acc:HGNC:8351]
OR5D16_olfactory_receptor_family_5_subfamily_D_member_16_[Source:HGNC_Symbol;Acc:HGNC:15283]
OR5W2_olfactory_receptor_family_5_subfamily_W_member_2_[Source:HGNC_Symbol;Acc:HGNC:15299]
OR5I1_olfactory_receptor_family_5_subfamily_I_member_1_[Source:HGNC_Symbol;Acc:HGNC:8347]
OR10AG1_olfactory_receptor_family_10_subfamily_AG_member_1_[Source:HGNC_Symbol;Acc:HGNC:19607]
OR5F1_olfactory_receptor_family_5_subfamily_F_member_1_[Source:HGNC_Symbol;Acc:HGNC:8343]
OR5AS1_olfactory_receptor_family_5_subfamily_AS_member_1_[Source:HGNC_Symbol;Acc:HGNC:15261]
OR8I2_olfactory_receptor_family_8_subfamily_I_member_2_[Source:HGNC_Symbol;Acc:HGNC:15310]
OR8H2_olfactory_receptor_family_8_subfamily_H_member_2_[Source:HGNC_Symbol;Acc:HGNC:15308]
OR8H3_olfactory_receptor_family_8_subfamily_H_member_3_[Source:HGNC_Symbol;Acc:HGNC:15309]
OR8J3_olfactory_receptor_family_8_subfamily_J_member_3_[Source:HGNC_Symbol;Acc:HGNC:15312]
OR8K5_olfactory_receptor_family_8_subfamily_K_member_5_[Source:HGNC_Symbol;Acc:HGNC:15315]
OR5J2_olfactory_receptor_family_5_subfamily_J_member_2_[Source:HGNC_Symbol;Acc:HGNC:19612]
OR5T2_olfactory_receptor_family_5_subfamily_T_member_2_[Source:HGNC_Symbol;Acc:HGNC:15296]
OR5T3_olfactory_receptor_family_5_subfamily_T_member_3_[Source:HGNC_Symbol;Acc:HGNC:15297]
OR5T1_olfactory_receptor_family_5_subfamily_T_member_1_[Source:HGNC_Symbol;Acc:HGNC:14821]
OR8H1_olfactory_receptor_family_8_subfamily_H_member_1_[Source:HGNC_Symbol;Acc:HGNC:14824]
OR8K1_olfactory_receptor_family_8_subfamily_K_member_1_[Source:HGNC_Symbol;Acc:HGNC:14831]
OR8J1_olfactory_receptor_family_8_subfamily_J_member_1_[Source:HGNC_Symbol;Acc:HGNC:14855]
OR8U1_olfactory_receptor_family_8_subfamily_U_member_1_[Source:HGNC_Symbol;Acc:HGNC:19611]
OR5M9_olfactory_receptor_family_5_subfamily_M_member_9_[Source:HGNC_Symbol;Acc:HGNC:15294]
OR5M3_olfactory_receptor_family_5_subfamily_M_member_3_[Source:HGNC_Symbol;Acc:HGNC:14806]
OR5M8_olfactory_receptor_family_5_subfamily_M_member_8_[Source:HGNC_Symbol;Acc:HGNC:14846]
OR5M11_olfactory_receptor_family_5_subfamily_M_member_11_[Source:HGNC_Symbol;Acc:HGNC:15291]
OR5M10_olfactory_receptor_family_5_subfamily_M_member_10_[Source:HGNC_Symbol;Acc:HGNC:15290]
OR5M1_olfactory_receptor_family_5_subfamily_M_member_1_[Source:HGNC_Symbol;Acc:HGNC:8352]
OR5AP2_olfactory_receptor_family_5_subfamily_AP_member_2_[Source:HGNC_Symbol;Acc:HGNC:15258]
OR9G1_olfactory_receptor_family_9_subfamily_G_member_1_[Source:HGNC_Symbol;Acc:HGNC:15319]
OR9G4_olfactory_receptor_family_9_subfamily_G_member_4_[Source:HGNC_Symbol;Acc:HGNC:15322]

Average distance within the cluster 27 is (Kb): 30

Genes in cluster 20 (chr11:5736517-6200259) are (16 genes):
OR56B1_olfactory_receptor_family_56_subfamily_B_member_1_[Source:HGNC_Symbol;Acc:HGNC:15245]
OR52N5_olfactory_receptor_family_52_subfamily_N_member_5_[Source:HGNC_Symbol;Acc:HGNC:15231]
OR52N1_olfactory_receptor_family_52_subfamily_N_member_1_[Source:HGNC_Symbol;Acc:HGNC:14853]
OR52N2_olfactory_receptor_family_52_subfamily_N_member_2_[Source:HGNC_Symbol;Acc:HGNC:15228]
OR52E6_olfactory_receptor_family_52_subfamily_E_member_6_[Source:HGNC_Symbol;Acc:HGNC:15215]
OR52E8_olfactory_receptor_family_52_subfamily_E_member_8_[Source:HGNC_Symbol;Acc:HGNC:15217]
OR52E4_olfactory_receptor_family_52_subfamily_E_member_4_[Source:HGNC_Symbol;Acc:HGNC:15213]
OR52E5_olfactory_receptor_family_52_subfamily_E_member_5_[Source:HGNC_Symbol;Acc:HGNC:15214]
OR56A3_olfactory_receptor_family_56_subfamily_A_member_3_[Source:HGNC_Symbol;Acc:HGNC:14786]
OR56A5_olfactory_receptor_family_56_subfamily_A_member_5_[Source:HGNC_Symbol;Acc:HGNC:14792]
OR52L1_olfactory_receptor_family_52_subfamily_L_member_1_[Source:HGNC_Symbol;Acc:HGNC:14785]
OR56A4_olfactory_receptor_family_56_subfamily_A_member_4_[Source:HGNC_Symbol;Acc:HGNC:14791]
OR56A1_olfactory_receptor_family_56_subfamily_A_member_1_[Source:HGNC_Symbol;Acc:HGNC:14781]
OR56B4_olfactory_receptor_family_56_subfamily_B_member_4_[Source:HGNC_Symbol;Acc:HGNC:15248]
OR52B2_olfactory_receptor_family_52_subfamily_B_member_2_[Source:HGNC_Symbol;Acc:HGNC:15207]
OR52W1_olfactory_receptor_family_52_subfamily_W_member_1_[Source:HGNC_Symbol;Acc:HGNC:15239]

Average distance within the cluster 20 is (Kb): 29

Genes in cluster 34 (chr14:19712936-20243820) are (16 genes):
OR11H2_olfactory_receptor_family_11_subfamily_H_member_2_[Source:HGNC_Symbol;Acc:HGNC:14716]
OR4N2_olfactory_receptor_family_4_subfamily_N_member_2_[Source:HGNC_Symbol;Acc:HGNC:14742]
OR4Q3_olfactory_receptor_family_4_subfamily_Q_member_3_[Source:HGNC_Symbol;Acc:HGNC:15426]
OR4M1_olfactory_receptor_family_4_subfamily_M_member_1_[Source:HGNC_Symbol;Acc:HGNC:14735]
OR4K2_olfactory_receptor_family_4_subfamily_K_member_2_[Source:HGNC_Symbol;Acc:HGNC:14728]
OR4K5_olfactory_receptor_family_4_subfamily_K_member_5_[Source:HGNC_Symbol;Acc:HGNC:14745]
OR4K1_olfactory_receptor_family_4_subfamily_K_member_1_[Source:HGNC_Symbol;Acc:HGNC:14726]
OR4K15_olfactory_receptor_family_4_subfamily_K_member_15_[Source:HGNC_Symbol;Acc:HGNC:15353]
OR4K14_olfactory_receptor_family_4_subfamily_K_member_14_[Source:HGNC_Symbol;Acc:HGNC:15352]
OR4K13_olfactory_receptor_family_4_subfamily_K_member_13_[Source:HGNC_Symbol;Acc:HGNC:15351]
OR4L1_olfactory_receptor_family_4_subfamily_L_member_1_[Source:HGNC_Symbol;Acc:HGNC:15356]
OR4K17_olfactory_receptor_family_4_subfamily_K_member_17_[Source:HGNC_Symbol;Acc:HGNC:15355]
OR4N5_olfactory_receptor_family_4_subfamily_N_member_5_[Source:HGNC_Symbol;Acc:HGNC:15358]
OR11G2_olfactory_receptor_family_11_subfamily_G_member_2_[Source:HGNC_Symbol;Acc:HGNC:15346]
OR11H6_olfactory_receptor_family_11_subfamily_H_member_6_[Source:HGNC_Symbol;Acc:HGNC:15349]
OR11H4_olfactory_receptor_family_11_subfamily_H_member_4_[Source:HGNC_Symbol;Acc:HGNC:15347]

Average distance within the cluster 34 is (Kb): 37

Genes in cluster 33 (chr12:55129681-55637854) are (15 genes):
OR9K2_olfactory_receptor_family_9_subfamily_K_member_2_[Source:HGNC_Symbol;Acc:HGNC:15339]
OR10A7_olfactory_receptor_family_10_subfamily_A_member_7_[Source:HGNC_Symbol;Acc:HGNC:15329]
OR6C74_olfactory_receptor_family_6_subfamily_C_member_74_[Source:HGNC_Symbol;Acc:HGNC:31303]
OR6C6_olfactory_receptor_family_6_subfamily_C_member_6_[Source:HGNC_Symbol;Acc:HGNC:31293]
OR6C1_olfactory_receptor_family_6_subfamily_C_member_1_[Source:HGNC_Symbol;Acc:HGNC:8355]
OR6C3_olfactory_receptor_family_6_subfamily_C_member_3_[Source:HGNC_Symbol;Acc:HGNC:15437]
OR6C75_olfactory_receptor_family_6_subfamily_C_member_75_[Source:HGNC_Symbol;Acc:HGNC:31304]
OR6C65_olfactory_receptor_family_6_subfamily_C_member_65_[Source:HGNC_Symbol;Acc:HGNC:31295]
OR6C76_olfactory_receptor_family_6_subfamily_C_member_76_[Source:HGNC_Symbol;Acc:HGNC:31305]
OR6C2_olfactory_receptor_family_6_subfamily_C_member_2_[Source:HGNC_Symbol;Acc:HGNC:15436]
OR6C70_olfactory_receptor_family_6_subfamily_C_member_70_[Source:HGNC_Symbol;Acc:HGNC:31299]
OR6C68_olfactory_receptor_family_6_subfamily_C_member_68_[Source:HGNC_Symbol;Acc:HGNC:31297]
OR6C4_olfactory_receptor_family_6_subfamily_C_member_4_[Source:HGNC_Symbol;Acc:HGNC:19632]
OR2AP1_olfactory_receptor_family_2_subfamily_AP_member_1_[Source:HGNC_Symbol;Acc:HGNC:15335]
OR10P1_olfactory_receptor_family_10_subfamily_P_member_1_[Source:HGNC_Symbol;Acc:HGNC:15378]

Average distance within the cluster 33 is (Kb): 35

Genes in cluster 18 (chr11:4821386-5200700) are (14 genes):
OR51F2_olfactory_receptor_family_51_subfamily_F_member_2_[Source:HGNC_Symbol;Acc:HGNC:15197]
OR51S1_olfactory_receptor_family_51_subfamily_S_member_1_[Source:HGNC_Symbol;Acc:HGNC:15204]
OR51H1_olfactory_receptor_family_51_subfamily_H_member_1_[Source:HGNC_Symbol;Acc:HGNC:14833]
OR51T1_olfactory_receptor_family_51_subfamily_T_member_1_[Source:HGNC_Symbol;Acc:HGNC:15205]
OR51A7_olfactory_receptor_family_51_subfamily_A_member_7_[Source:HGNC_Symbol;Acc:HGNC:15188]
OR51G2_olfactory_receptor_family_51_subfamily_G_member_2_[Source:HGNC_Symbol;Acc:HGNC:15198]
OR51A4_olfactory_receptor_family_51_subfamily_A_member_4_[Source:HGNC_Symbol;Acc:HGNC:14795]
OR51A2_olfactory_receptor_family_51_subfamily_A_member_2_[Source:HGNC_Symbol;Acc:HGNC:14764]
OR51L1_olfactory_receptor_family_51_subfamily_L_member_1_[Source:HGNC_Symbol;Acc:HGNC:14759]
OR52J3_olfactory_receptor_family_52_subfamily_J_member_3_[Source:HGNC_Symbol;Acc:HGNC:14799]
OR52E2_olfactory_receptor_family_52_subfamily_E_member_2_[Source:HGNC_Symbol;Acc:HGNC:14769]
OR52A5_olfactory_receptor_family_52_subfamily_A_member_5_[Source:HGNC_Symbol;Acc:HGNC:19580]
OR52A1_olfactory_receptor_family_52_subfamily_A_member_1_[Source:HGNC_Symbol;Acc:HGNC:8318]
OR51V1_olfactory_receptor_family_51_subfamily_V_member_1_[Source:HGNC_Symbol;Acc:HGNC:19597]

Average distance within the cluster 18 is (Kb): 25

Genes in cluster 16 (chr9:122476958-122801073) are (13 genes):
OR1J1_olfactory_receptor_family_1_subfamily_J_member_1_[Source:HGNC_Symbol;Acc:HGNC:8208]
OR1J2_olfactory_receptor_family_1_subfamily_J_member_2_[Source:HGNC_Symbol;Acc:HGNC:8209]
OR1J4_olfactory_receptor_family_1_subfamily_J_member_4_[Source:HGNC_Symbol;Acc:HGNC:8211]
OR1N1_olfactory_receptor_family_1_subfamily_N_member_1_[Source:HGNC_Symbol;Acc:HGNC:8221]
OR1N2_olfactory_receptor_family_1_subfamily_N_member_2_[Source:HGNC_Symbol;Acc:HGNC:15111]
OR1L8_olfactory_receptor_family_1_subfamily_L_member_8_[Source:HGNC_Symbol;Acc:HGNC:15110]
OR1Q1_olfactory_receptor_family_1_subfamily_Q_member_1_[Source:HGNC_Symbol;Acc:HGNC:8223]
OR1L1_olfactory_receptor_family_1_subfamily_L_member_1_[Source:HGNC_Symbol;Acc:HGNC:8213]
OR1L3_olfactory_receptor_family_1_subfamily_L_member_3_[Source:HGNC_Symbol;Acc:HGNC:8215]
OR1L4_olfactory_receptor_family_1_subfamily_L_member_4_[Source:HGNC_Symbol;Acc:HGNC:8216]
OR1L6_olfactory_receptor_family_1_subfamily_L_member_6_[Source:HGNC_Symbol;Acc:HGNC:8218]
OR5C1_olfactory_receptor_family_5_subfamily_C_member_1_[Source:HGNC_Symbol;Acc:HGNC:8331]
OR1K1_olfactory_receptor_family_1_subfamily_K_member_1_[Source:HGNC_Symbol;Acc:HGNC:8212]

Average distance within the cluster 16 is (Kb): 25

Genes in cluster 1 (chr1:158398522-158777635) are (12 genes):
OR10T2_olfactory_receptor_family_10_subfamily_T_member_2_[Source:HGNC_Symbol;Acc:HGNC:14816]
OR10K2_olfactory_receptor_family_10_subfamily_K_member_2_[Source:HGNC_Symbol;Acc:HGNC:14826]
OR10K1_olfactory_receptor_family_10_subfamily_K_member_1_[Source:HGNC_Symbol;Acc:HGNC:14693]
OR10R2_olfactory_receptor_family_10_subfamily_R_member_2_[Source:HGNC_Symbol;Acc:HGNC:14820]
OR6Y1_olfactory_receptor_family_6_subfamily_Y_member_1_[Source:HGNC_Symbol;Acc:HGNC:14823]
OR6P1_olfactory_receptor_family_6_subfamily_P_member_1_[Source:HGNC_Symbol;Acc:HGNC:15036]
OR10Z1_olfactory_receptor_family_10_subfamily_Z_member_1_[Source:HGNC_Symbol;Acc:HGNC:14996]
OR6K2_olfactory_receptor_family_6_subfamily_K_member_2_[Source:HGNC_Symbol;Acc:HGNC:15029]
OR6K3_olfactory_receptor_family_6_subfamily_K_member_3_[Source:HGNC_Symbol;Acc:HGNC:15030]
OR6K6_olfactory_receptor_family_6_subfamily_K_member_6_[Source:HGNC_Symbol;Acc:HGNC:15033]
OR6N1_olfactory_receptor_family_6_subfamily_N_member_1_[Source:HGNC_Symbol;Acc:HGNC:15034]
OR6N2_olfactory_receptor_family_6_subfamily_N_member_2_[Source:HGNC_Symbol;Acc:HGNC:15035]

Average distance within the cluster 1 is (Kb): 33

Genes in cluster 28 (chr11:58023881-58508105) are (11 genes):
OR9Q1_olfactory_receptor_family_9_subfamily_Q_member_1_[Source:HGNC_Symbol;Acc:HGNC:14724]
OR9I1_olfactory_receptor_family_9_subfamily_I_member_1_[Source:HGNC_Symbol;Acc:HGNC:14718]
OR9Q2_olfactory_receptor_family_9_subfamily_Q_member_2_[Source:HGNC_Symbol;Acc:HGNC:15328]
OR1S2_olfactory_receptor_family_1_subfamily_S_member_2_[Source:HGNC_Symbol;Acc:HGNC:15141]
OR10Q1_olfactory_receptor_family_10_subfamily_Q_member_1_[Source:HGNC_Symbol;Acc:HGNC:15134]
OR10W1_olfactory_receptor_family_10_subfamily_W_member_1_[Source:HGNC_Symbol;Acc:HGNC:15139]
OR5B17_olfactory_receptor_family_5_subfamily_B_member_17_[Source:HGNC_Symbol;Acc:HGNC:15267]
OR5B3_olfactory_receptor_family_5_subfamily_B_member_3_[Source:HGNC_Symbol;Acc:HGNC:8324]
OR5B2_olfactory_receptor_family_5_subfamily_B_member_2_[Source:HGNC_Symbol;Acc:HGNC:8323]
OR5B12_olfactory_receptor_family_5_subfamily_B_member_12_[Source:HGNC_Symbol;Acc:HGNC:15432]
OR5B21_olfactory_receptor_family_5_subfamily_B_member_21_[Source:HGNC_Symbol;Acc:HGNC:19616]

Average distance within the cluster 28 is (Kb): 44

Genes in cluster 30 (chr11:123753488-124039010) are (11 genes):
OR6X1_olfactory_receptor_family_6_subfamily_X_member_1_[Source:HGNC_Symbol;Acc:HGNC:14737]
OR6M1_olfactory_receptor_family_6_subfamily_M_member_1_[Source:HGNC_Symbol;Acc:HGNC:14711]
OR8D4_olfactory_receptor_family_8_subfamily_D_member_4_[Source:HGNC_Symbol;Acc:HGNC:14840]
OR4D5_olfactory_receptor_family_4_subfamily_D_member_5_[Source:HGNC_Symbol;Acc:HGNC:14852]
OR6T1_olfactory_receptor_family_6_subfamily_T_member_1_[Source:HGNC_Symbol;Acc:HGNC:14848]
OR10S1_olfactory_receptor_family_10_subfamily_S_member_1_[Source:HGNC_Symbol;Acc:HGNC:14807]
OR10G6_olfactory_receptor_family_10_subfamily_G_member_6_[Source:HGNC_Symbol;Acc:HGNC:14836]
OR10G4_olfactory_receptor_family_10_subfamily_G_member_4_[Source:HGNC_Symbol;Acc:HGNC:14809]
OR10G9_olfactory_receptor_family_10_subfamily_G_member_9_[Source:HGNC_Symbol;Acc:HGNC:15129]
OR10G8_olfactory_receptor_family_10_subfamily_G_member_8_[Source:HGNC_Symbol;Acc:HGNC:14845]
OR10G7_olfactory_receptor_family_10_subfamily_G_member_7_[Source:HGNC_Symbol;Acc:HGNC:14842]

Average distance within the cluster 30 is (Kb): 27

Genes in cluster 19 (chr11:5301014-5581884) are (9 genes):
OR51B4_olfactory_receptor_family_51_subfamily_B_member_4_[Source:HGNC_Symbol;Acc:HGNC:14708]
OR51B5_olfactory_receptor_family_51_subfamily_B_member_5_[Source:HGNC_Symbol;Acc:HGNC:19599]
OR51B6_olfactory_receptor_family_51_subfamily_B_member_6_[Source:HGNC_Symbol;Acc:HGNC:19600]
OR51M1_olfactory_receptor_family_51_subfamily_M_member_1_[Source:HGNC_Symbol;Acc:HGNC:14847]
OR51I1_olfactory_receptor_family_51_subfamily_I_member_1_[Source:HGNC_Symbol;Acc:HGNC:15200]
OR51I2_olfactory_receptor_family_51_subfamily_I_member_2_[Source:HGNC_Symbol;Acc:HGNC:15201]
OR52D1_olfactory_receptor_family_52_subfamily_D_member_1_[Source:HGNC_Symbol;Acc:HGNC:15212]
OR52H1_olfactory_receptor_family_52_subfamily_H_member_1_[Source:HGNC_Symbol;Acc:HGNC:15218]
OR52B6_olfactory_receptor_family_52_subfamily_B_member_6_[Source:HGNC_Symbol;Acc:HGNC:15211]

Average distance within the cluster 19 is (Kb): 34

Genes in cluster 15 (chr9:104504263-104695462) are (8 genes):
OR13F1_olfactory_receptor_family_13_subfamily_F_member_1_[Source:HGNC_Symbol;Acc:HGNC:14723]
OR13C4_olfactory_receptor_family_13_subfamily_C_member_4_[Source:HGNC_Symbol;Acc:HGNC:14722]
OR13C3_olfactory_receptor_family_13_subfamily_C_member_3_[Source:HGNC_Symbol;Acc:HGNC:14704]
OR13C8_olfactory_receptor_family_13_subfamily_C_member_8_[Source:HGNC_Symbol;Acc:HGNC:15103]
OR13C5_olfactory_receptor_family_13_subfamily_C_member_5_[Source:HGNC_Symbol;Acc:HGNC:15100]
OR13C2_olfactory_receptor_family_13_subfamily_C_member_2_[Source:HGNC_Symbol;Acc:HGNC:14701]
OR13C9_olfactory_receptor_family_13_subfamily_C_member_9_[Source:HGNC_Symbol;Acc:HGNC:15104]
OR13D1_olfactory_receptor_family_13_subfamily_D_member_1_[Source:HGNC_Symbol;Acc:HGNC:14695]

Average distance within the cluster 15 is (Kb): 26

Genes in cluster 17 (chr11:4449295-4697854) are (8 genes):
OR52K2_olfactory_receptor_family_52_subfamily_K_member_2_[Source:HGNC_Symbol;Acc:HGNC:15223]
OR52K1_olfactory_receptor_family_52_subfamily_K_member_1_[Source:HGNC_Symbol;Acc:HGNC:15222]
OR52M1_olfactory_receptor_family_52_subfamily_M_member_1_[Source:HGNC_Symbol;Acc:HGNC:15225]
OR52I2_olfactory_receptor_family_52_subfamily_I_member_2_[Source:HGNC_Symbol;Acc:HGNC:15221]
OR52I1_olfactory_receptor_family_52_subfamily_I_member_1_[Source:HGNC_Symbol;Acc:HGNC:15220]
OR51D1_olfactory_receptor_family_51_subfamily_D_member_1_[Source:HGNC_Symbol;Acc:HGNC:15193]
OR51E1_olfactory_receptor_family_51_subfamily_E_member_1_[Source:HGNC_Symbol;Acc:HGNC:15194]
OR51E2_olfactory_receptor_family_51_subfamily_E_member_2_[Source:HGNC_Symbol;Acc:HGNC:15195]

Average distance within the cluster 17 is (Kb): 30

Genes in cluster 13 (chr7:143935166-144130069) are (7 genes):
OR2F2_olfactory_receptor_family_2_subfamily_F_member_2_[Source:HGNC_Symbol;Acc:HGNC:8247]
OR6B1_olfactory_receptor_family_6_subfamily_B_member_1_[Source:HGNC_Symbol;Acc:HGNC:8354]
OR2A5_olfactory_receptor_family_2_subfamily_A_member_5_[Source:HGNC_Symbol;Acc:HGNC:8232]
OR2A25_olfactory_receptor_family_2_subfamily_A_member_25_[Source:HGNC_Symbol;Acc:HGNC:19562]
OR2A12_olfactory_receptor_family_2_subfamily_A_member_12_[Source:HGNC_Symbol;Acc:HGNC:15082]
OR2A2_olfactory_receptor_family_2_subfamily_A_member_2_[Source:HGNC_Symbol;Acc:HGNC:8230]
OR2A14_olfactory_receptor_family_2_subfamily_A_member_14_[Source:HGNC_Symbol;Acc:HGNC:15084]

Average distance within the cluster 13 is (Kb): 31

Genes in cluster 21 (chr11:6767987-6922043) are (7 genes):
OR2AG2_olfactory_receptor_family_2_subfamily_AG_member_2_[Source:HGNC_Symbol;Acc:HGNC:15143]
OR6A2_olfactory_receptor_family_6_subfamily_A_member_2_[Source:HGNC_Symbol;Acc:HGNC:15301]
OR10A5_olfactory_receptor_family_10_subfamily_A_member_5_[Source:HGNC_Symbol;Acc:HGNC:15131]
OR10A2_olfactory_receptor_family_10_subfamily_A_member_2_[Source:HGNC_Symbol;Acc:HGNC:8161]
OR10A4_olfactory_receptor_family_10_subfamily_A_member_4_[Source:HGNC_Symbol;Acc:HGNC:15130]
OR2D2_olfactory_receptor_family_2_subfamily_D_member_2_[Source:HGNC_Symbol;Acc:HGNC:8244]
OR2D3_olfactory_receptor_family_2_subfamily_D_member_3_[Source:HGNC_Symbol;Acc:HGNC:15146]

Average distance within the cluster 21 is (Kb): 24

Genes in cluster 29 (chr11:59364412-59515857) are (7 genes):
OR5AN1_olfactory_receptor_family_5_subfamily_AN_member_1_[Source:HGNC_Symbol;Acc:HGNC:15255]
OR5A2_olfactory_receptor_family_5_subfamily_A_member_2_[Source:HGNC_Symbol;Acc:HGNC:15249]
OR5A1_olfactory_receptor_family_5_subfamily_A_member_1_[Source:HGNC_Symbol;Acc:HGNC:8319]
OR4D6_olfactory_receptor_family_4_subfamily_D_member_6_[Source:HGNC_Symbol;Acc:HGNC:15175]
OR4D10_olfactory_receptor_family_4_subfamily_D_member_10_[Source:HGNC_Symbol;Acc:HGNC:15173]
OR4D11_olfactory_receptor_family_4_subfamily_D_member_11_[Source:HGNC_Symbol;Acc:HGNC:15174]
OR4D9_olfactory_receptor_family_4_subfamily_D_member_9_[Source:HGNC_Symbol;Acc:HGNC:15178]

Average distance within the cluster 29 is (Kb): 24

Genes in cluster 38 (chr17:3062669-3292600) are (7 genes):
OR1D5_olfactory_receptor_family_1_subfamily_D_member_5_[Source:HGNC_Symbol;Acc:HGNC:8186]
OR1D2_olfactory_receptor_family_1_subfamily_D_member_2_[Source:HGNC_Symbol;Acc:HGNC:8183]
OR1G1_olfactory_receptor_family_1_subfamily_G_member_1_[Source:HGNC_Symbol;Acc:HGNC:8204]
OR1A2_olfactory_receptor_family_1_subfamily_A_member_2_[Source:HGNC_Symbol;Acc:HGNC:8180]
OR1A1_olfactory_receptor_family_1_subfamily_A_member_1_[Source:HGNC_Symbol;Acc:HGNC:8179]
OR3A2_olfactory_receptor_family_3_subfamily_A_member_2_[Source:HGNC_Symbol;Acc:HGNC:8283]
OR3A1_olfactory_receptor_family_3_subfamily_A_member_1_[Source:HGNC_Symbol;Acc:HGNC:8282]

Average distance within the cluster 38 is (Kb): 37

Genes in cluster 41 (chr19:9093179-9252479) are (7 genes):
OR1M1_olfactory_receptor_family_1_subfamily_M_member_1_[Source:HGNC_Symbol;Acc:HGNC:8220]
OR7G2_olfactory_receptor_family_7_subfamily_G_member_2_[Source:HGNC_Symbol;Acc:HGNC:8466]
OR7G1_olfactory_receptor_family_7_subfamily_G_member_1_[Source:HGNC_Symbol;Acc:HGNC:8465]
OR7G3_olfactory_receptor_family_7_subfamily_G_member_3_[Source:HGNC_Symbol;Acc:HGNC:8467]
OR7D2_olfactory_receptor_family_7_subfamily_D_member_2_[Source:HGNC_Symbol;Acc:HGNC:8378]
OR7D4_olfactory_receptor_family_7_subfamily_D_member_4_[Source:HGNC_Symbol;Acc:HGNC:8380]
OR7E24_olfactory_receptor_family_7_subfamily_E_member_24_[Source:HGNC_Symbol;Acc:HGNC:8396]

Average distance within the cluster 41 is (Kb): 24

Genes in cluster 31 (chr11:124185216-124441158) are (6 genes):
OR10D3_olfactory_receptor_family_10_subfamily_D_member_3_(putative)_[Source:HGNC_Symbol;Acc:HGNC:8168]
OR8G5_olfactory_receptor_family_8_subfamily_G_member_5_[Source:HGNC_Symbol;Acc:HGNC:19622]
OR8D1_olfactory_receptor_family_8_subfamily_D_member_1_[Source:HGNC_Symbol;Acc:HGNC:8481]
OR8B2_olfactory_receptor_family_8_subfamily_B_member_2_[Source:HGNC_Symbol;Acc:HGNC:8471]
OR8B3_olfactory_receptor_family_8_subfamily_B_member_3_[Source:HGNC_Symbol;Acc:HGNC:8472]
OR8B8_olfactory_receptor_family_8_subfamily_B_member_8_[Source:HGNC_Symbol;Acc:HGNC:8477]

Average distance within the cluster 31 is (Kb): 49

Genes in cluster 6 (chr3:98282888-98498663) are (5 genes):
OR5H2_olfactory_receptor_family_5_subfamily_H_member_2_[Source:HGNC_Symbol;Acc:HGNC:14752]
OR5K4_olfactory_receptor_family_5_subfamily_K_member_4_[Source:HGNC_Symbol;Acc:HGNC:31291]
OR5K3_olfactory_receptor_family_5_subfamily_K_member_3_[Source:HGNC_Symbol;Acc:HGNC:31290]
OR5K1_olfactory_receptor_family_5_subfamily_K_member_1_[Source:HGNC_Symbol;Acc:HGNC:8349]
OR5K2_olfactory_receptor_family_5_subfamily_K_member_2_[Source:HGNC_Symbol;Acc:HGNC:14774]

Average distance within the cluster 6 is (Kb): 52

Genes in cluster 10 (chr6:29306690-29464328) are (5 genes):
OR14J1_olfactory_receptor_family_14_subfamily_J_member_1_[Source:HGNC_Symbol;Acc:HGNC:13971]
OR5V1_olfactory_receptor_family_5_subfamily_V_member_1_[Source:HGNC_Symbol;Acc:HGNC:13972]
OR12D3_olfactory_receptor_family_12_subfamily_D_member_3_[Source:HGNC_Symbol;Acc:HGNC:13963]
OR11A1_olfactory_receptor_family_11_subfamily_A_member_1_[Source:HGNC_Symbol;Acc:HGNC:8176]
OR2H1_olfactory_receptor_family_2_subfamily_H_member_1_[Source:HGNC_Symbol;Acc:HGNC:8252]

Average distance within the cluster 10 is (Kb): 39

Genes in cluster 26 (chr11:55554307-55666096) are (5 genes):
OR4C15_olfactory_receptor_family_4_subfamily_C_member_15_[Source:HGNC_Symbol;Acc:HGNC:15171]
OR4C11_olfactory_receptor_family_4_subfamily_C_member_11_[Source:HGNC_Symbol;Acc:HGNC:15167]
OR4P4_olfactory_receptor_family_4_subfamily_P_member_4_[Source:HGNC_Symbol;Acc:HGNC:15180]
OR4S2_olfactory_receptor_family_4_subfamily_S_member_2_[Source:HGNC_Symbol;Acc:HGNC:15183]
OR4C6_olfactory_receptor_family_4_subfamily_C_member_6_[Source:HGNC_Symbol;Acc:HGNC:14743]

Average distance within the cluster 26 is (Kb): 26

Genes in cluster 42 (chr19:14792490-14942448) are (5 genes):
OR7A5_olfactory_receptor_family_7_subfamily_A_member_5_[Source:HGNC_Symbol;Acc:HGNC:8368]
OR7C1_olfactory_receptor_family_7_subfamily_C_member_1_[Source:HGNC_Symbol;Acc:HGNC:8373]
OR7A10_olfactory_receptor_family_7_subfamily_A_member_10_[Source:HGNC_Symbol;Acc:HGNC:8356]
OR7A17_olfactory_receptor_family_7_subfamily_A_member_17_[Source:HGNC_Symbol;Acc:HGNC:8363]
OR7C2_olfactory_receptor_family_7_subfamily_C_member_2_[Source:HGNC_Symbol;Acc:HGNC:8374]

Average distance within the cluster 42 is (Kb): 43

Genes in cluster 5 (chr3:98087173-98169733) are (4 genes):
OR5AC2_olfactory_receptor_family_5_subfamily_AC_member_2_[Source:HGNC_Symbol;Acc:HGNC:15431]
OR5H1_olfactory_receptor_family_5_subfamily_H_member_1_[Source:HGNC_Symbol;Acc:HGNC:8346]
OR5H14_olfactory_receptor_family_5_subfamily_H_member_14_[Source:HGNC_Symbol;Acc:HGNC:31286]
OR5H15_olfactory_receptor_family_5_subfamily_H_member_15_[Source:HGNC_Symbol;Acc:HGNC:31287]

Average distance within the cluster 5 is (Kb): 26

Genes in cluster 9 (chr6:29044213-29174574) are (4 genes):
OR2W1_olfactory_receptor_family_2_subfamily_W_member_1_[Source:HGNC_Symbol;Acc:HGNC:8281]
OR2B3_olfactory_receptor_family_2_subfamily_B_member_3_[Source:HGNC_Symbol;Acc:HGNC:8238]
OR2J3_olfactory_receptor_family_2_subfamily_J_member_3_[Source:HGNC_Symbol;Acc:HGNC:8261]
OR2J2_olfactory_receptor_family_2_subfamily_J_member_2_[Source:HGNC_Symbol;Acc:HGNC:8260]

Average distance within the cluster 9 is (Kb): 42

Genes in cluster 11 (chr6:132552693-132646003) are (4 genes):
TAAR8_trace_amine_associated_receptor_8_[Source:HGNC_Symbol;Acc:HGNC:14964]
TAAR6_trace_amine_associated_receptor_6_[Source:HGNC_Symbol;Acc:HGNC:20978]
TAAR5_trace_amine_associated_receptor_5_[Source:HGNC_Symbol;Acc:HGNC:30236]
TAAR1_trace_amine_associated_receptor_1_[Source:HGNC_Symbol;Acc:HGNC:17734]

Average distance within the cluster 11 is (Kb): 29

Genes in cluster 43 (chr19:15728020-15808126) are (4 genes):
OR10H2_olfactory_receptor_family_10_subfamily_H_member_2_[Source:HGNC_Symbol;Acc:HGNC:8173]
OR10H3_olfactory_receptor_family_10_subfamily_H_member_3_[Source:HGNC_Symbol;Acc:HGNC:8174]
OR10H5_olfactory_receptor_family_10_subfamily_H_member_5_[Source:HGNC_Symbol;Acc:HGNC:15389]
OR10H1_olfactory_receptor_family_10_subfamily_H_member_1_[Source:HGNC_Symbol;Acc:HGNC:8172]

Average distance within the cluster 43 is (Kb): 25

Genes in cluster 14 (chr7:144231911-144319057) are (3 genes):
OR2A42_olfactory_receptor_family_2_subfamily_A_member_42_[Source:HGNC_Symbol;Acc:HGNC:31230]
OR2A7_olfactory_receptor_family_2_subfamily_A_member_7_[Source:HGNC_Symbol;Acc:HGNC:8234]
OR2A1_olfactory_receptor_family_2_subfamily_A_member_1_[Source:HGNC_Symbol;Acc:HGNC:8229]

Average distance within the cluster 14 is (Kb): 42

Genes in cluster 23 (chr11:48216792-48328471) are (3 genes):
OR4B1_olfactory_receptor_family_4_subfamily_B_member_1_[Source:HGNC_Symbol;Acc:HGNC:8290]
OR4S1_olfactory_receptor_family_4_subfamily_S_member_1_[Source:HGNC_Symbol;Acc:HGNC:14705]
OR4C3_olfactory_receptor_family_4_subfamily_C_member_3_[Source:HGNC_Symbol;Acc:HGNC:14697]

Average distance within the cluster 23 is (Kb): 53

Genes in cluster 35 (chr14:21569803-21666024) are (3 genes):
OR10G3_olfactory_receptor_family_10_subfamily_G_member_3_[Source:HGNC_Symbol;Acc:HGNC:8171]
OR10G2_olfactory_receptor_family_10_subfamily_G_member_2_[Source:HGNC_Symbol;Acc:HGNC:8170]
OR4E2_olfactory_receptor_family_4_subfamily_E_member_2_[Source:HGNC_Symbol;Acc:HGNC:8297]

Average distance within the cluster 35 is (Kb): 46

Genes in cluster 39 (chr17:3397104-3433841) are (3 genes):
OR1E1_olfactory_receptor_family_1_subfamily_E_member_1_[Source:HGNC_Symbol;Acc:HGNC:8189]
OR3A3_olfactory_receptor_family_3_subfamily_A_member_3_[Source:HGNC_Symbol;Acc:HGNC:8284]
OR1E2_olfactory_receptor_family_1_subfamily_E_member_2_[Source:HGNC_Symbol;Acc:HGNC:8190]

Average distance within the cluster 39 is (Kb): 16

Genes in cluster 44 (chr19:51745172-51826189) are (3 genes):
FPR1_formyl_peptide_receptor_1_[Source:HGNC_Symbol;Acc:HGNC:3826]
FPR2_formyl_peptide_receptor_2_[Source:HGNC_Symbol;Acc:HGNC:3827]
FPR3_formyl_peptide_receptor_3_[Source:HGNC_Symbol;Acc:HGNC:3828]

Average distance within the cluster 44 is (Kb): 38

Genes in cluster 2 (chr1:159439722-159536007) are (2 genes):
OR10J1_olfactory_receptor_family_10_subfamily_J_member_1_[Source:HGNC_Symbol;Acc:HGNC:8175]
OR10J5_olfactory_receptor_family_10_subfamily_J_member_5_[Source:HGNC_Symbol;Acc:HGNC:14993]

Average distance within the cluster 2 is (Kb): 94

Genes in cluster 4 (chr2:240028965-240046072) are (2 genes):
OR6B2_olfactory_receptor_family_6_subfamily_B_member_2_[Source:HGNC_Symbol;Acc:HGNC:15041]
OR6B3_olfactory_receptor_family_6_subfamily_B_member_3_[Source:HGNC_Symbol;Acc:HGNC:15042]

Average distance within the cluster 4 is (Kb): 14

Genes in cluster 7 (chr5:181124357-181155890) are (2 genes):
OR2V1_olfactory_receptor_family_2_subfamily_V_member_1_[Source:HGNC_Symbol;Acc:HGNC:8280]
OR2V2_olfactory_receptor_family_2_subfamily_V_member_2_[Source:HGNC_Symbol;Acc:HGNC:15341]

Average distance within the cluster 7 is (Kb): 29

Genes in cluster 8 (chr6:27911185-27958182) are (2 genes):
OR2B2_olfactory_receptor_family_2_subfamily_B_member_2_[Source:HGNC_Symbol;Acc:HGNC:13966]
OR2B6_olfactory_receptor_family_2_subfamily_B_member_6_[Source:HGNC_Symbol;Acc:HGNC:8241]

Average distance within the cluster 8 is (Kb): 44

Genes in cluster 12 (chr7:143026158-143053347) are (2 genes):
OR9A2_olfactory_receptor_family_9_subfamily_A_member_2_[Source:HGNC_Symbol;Acc:HGNC:15093]
OR6V1_olfactory_receptor_family_6_subfamily_V_member_1_[Source:HGNC_Symbol;Acc:HGNC:15090]

Average distance within the cluster 12 is (Kb): 25

Genes in cluster 22 (chr11:7795905-7825972) are (2 genes):
OR5P2_olfactory_receptor_family_5_subfamily_P_member_2_[Source:HGNC_Symbol;Acc:HGNC:14783]
OR5P3_olfactory_receptor_family_5_subfamily_P_member_3_[Source:HGNC_Symbol;Acc:HGNC:14784]

Average distance within the cluster 22 is (Kb): 28

Genes in cluster 24 (chr11:49952391-49982535) are (2 genes):
OR4C13_olfactory_receptor_family_4_subfamily_C_member_13_[Source:HGNC_Symbol;Acc:HGNC:15169]
OR4C12_olfactory_receptor_family_4_subfamily_C_member_12_[Source:HGNC_Symbol;Acc:HGNC:15168]

Average distance within the cluster 24 is (Kb): 28

Genes in cluster 25 (chr11:55343201-55368918) are (2 genes):
OR4A16_olfactory_receptor_family_4_subfamily_A_member_16_[Source:HGNC_Symbol;Acc:HGNC:15153]
OR4A15_olfactory_receptor_family_4_subfamily_A_member_15_[Source:HGNC_Symbol;Acc:HGNC:15152]

Average distance within the cluster 25 is (Kb): 23

Genes in cluster 32 (chr11:124542682-124571142) are (2 genes):
OR8B12_olfactory_receptor_family_8_subfamily_B_member_12_[Source:HGNC_Symbol;Acc:HGNC:15307]
OR8A1_olfactory_receptor_family_8_subfamily_A_member_1_[Source:HGNC_Symbol;Acc:HGNC:8469]

Average distance within the cluster 32 is (Kb): 26

Genes in cluster 36 (chr15:22080527-22095556) are (2 genes):
OR4M2_olfactory_receptor_family_4_subfamily_M_member_2_[Source:HGNC_Symbol;Acc:HGNC:15373]
OR4N4_olfactory_receptor_family_4_subfamily_N_member_4_[Source:HGNC_Symbol;Acc:HGNC:15375]

Average distance within the cluster 36 is (Kb): 12

Genes in cluster 37 (chr15:101805699-101819147) are (2 genes):
OR4F6_olfactory_receptor_family_4_subfamily_F_member_6_[Source:HGNC_Symbol;Acc:HGNC:15372]
OR4F15_olfactory_receptor_family_4_subfamily_F_member_15_[Source:HGNC_Symbol;Acc:HGNC:15078]

Average distance within the cluster 37 is (Kb): 11

Genes in cluster 40 (chr17:58155133-58170579) are (2 genes):
OR4D1_olfactory_receptor_family_4_subfamily_D_member_1_[Source:HGNC_Symbol;Acc:HGNC:8293]
OR4D2_olfactory_receptor_family_4_subfamily_D_member_2_[Source:HGNC_Symbol;Acc:HGNC:8294]

Average distance within the cluster 40 is (Kb): 13

Genes in cluster 45 (chr19:53258292-53267723) are (2 genes):
VN1R2_vomeronasal_1_receptor_2_[Source:HGNC_Symbol;Acc:HGNC:19872]
VN1R4_vomeronasal_1_receptor_4_[Source:HGNC_Symbol;Acc:HGNC:19871]

Average distance within the cluster 45 is (Kb): 4

The solitary genes are:
OR4F5_olfactory_receptor_family_4_subfamily_F_member_5_[Source:HGNC_Symbol;Acc:HGNC:14825]
OR4F29_olfactory_receptor_family_4_subfamily_F_member_29_[Source:HGNC_Symbol;Acc:HGNC:31275]
OR4F16_olfactory_receptor_family_4_subfamily_F_member_16_[Source:HGNC_Symbol;Acc:HGNC:15079]
OR10J3_olfactory_receptor_family_10_subfamily_J_member_3_[Source:HGNC_Symbol;Acc:HGNC:14992]
OR2Y1_olfactory_receptor_family_2_subfamily_Y_member_1_[Source:HGNC_Symbol;Acc:HGNC:14837]
OR4F3_olfactory_receptor_family_4_subfamily_F_member_3_[Source:HGNC_Symbol;Acc:HGNC:8300]
OR1F12_olfactory_receptor_family_1_subfamily_F_member_12_[Source:HGNC_Symbol;Acc:HGNC:13964]
OR2H2_olfactory_receptor_family_2_subfamily_H_member_2_[Source:HGNC_Symbol;Acc:HGNC:8253]
OR2A4_olfactory_receptor_family_2_subfamily_A_member_4_[Source:HGNC_Symbol;Acc:HGNC:14729]
OR2AE1_olfactory_receptor_family_2_subfamily_AE_member_1_[Source:HGNC_Symbol;Acc:HGNC:15087]
OR9A4_olfactory_receptor_family_9_subfamily_A_member_4_[Source:HGNC_Symbol;Acc:HGNC:15095]
OR4F21_olfactory_receptor_family_4_subfamily_F_member_21_[Source:HGNC_Symbol;Acc:HGNC:19583]
OR13J1_olfactory_receptor_family_13_subfamily_J_member_1_[Source:HGNC_Symbol;Acc:HGNC:15108]
OR2K2_olfactory_receptor_family_2_subfamily_K_member_2_[Source:HGNC_Symbol;Acc:HGNC:8264]
OR13A1_olfactory_receptor_family_13_subfamily_A_member_1_[Source:HGNC_Symbol;Acc:HGNC:14772]
OR10A3_olfactory_receptor_family_10_subfamily_A_member_3_[Source:HGNC_Symbol;Acc:HGNC:8162]
OR4A47_olfactory_receptor_family_4_subfamily_A_member_47_[Source:HGNC_Symbol;Acc:HGNC:31266]
OR4C46_olfactory_receptor_family_4_subfamily_C_member_46_[Source:HGNC_Symbol;Acc:HGNC:31271]
OR4A5_olfactory_receptor_family_4_subfamily_A_member_5_[Source:HGNC_Symbol;Acc:HGNC:15162]
OR5AK2_olfactory_receptor_family_5_subfamily_AK_member_2_[Source:HGNC_Symbol;Acc:HGNC:15251]
OR10V1_olfactory_receptor_family_10_subfamily_V_member_1_[Source:HGNC_Symbol;Acc:HGNC:15136]
OR2AT4_olfactory_receptor_family_2_subfamily_AT_member_4_[Source:HGNC_Symbol;Acc:HGNC:19620]
OR10AD1_olfactory_receptor_family_10_subfamily_AD_member_1_[Source:HGNC_Symbol;Acc:HGNC:14819]
OR8S1_olfactory_receptor_family_8_subfamily_S_member_1_[Source:HGNC_Symbol;Acc:HGNC:19628]
OR11H12_olfactory_receptor_family_11_subfamily_H_member_12_[Source:HGNC_Symbol;Acc:HGNC:30738]
OR6S1_olfactory_receptor_family_6_subfamily_S_member_1_[Source:HGNC_Symbol;Acc:HGNC:15363]
OR5AU1_olfactory_receptor_family_5_subfamily_AU_member_1_[Source:HGNC_Symbol;Acc:HGNC:15362]
OR4F4_olfactory_receptor_family_4_subfamily_F_member_4_[Source:HGNC_Symbol;Acc:HGNC:8301]
OR1F1_olfactory_receptor_family_1_subfamily_F_member_1_[Source:HGNC_Symbol;Acc:HGNC:8194]
OR2C1_olfactory_receptor_family_2_subfamily_C_member_1_[Source:HGNC_Symbol;Acc:HGNC:8242]
OR4F17_olfactory_receptor_family_4_subfamily_F_member_17_[Source:HGNC_Symbol;Acc:HGNC:15381]
OR2Z1_olfactory_receptor_family_2_subfamily_Z_member_1_[Source:HGNC_Symbol;Acc:HGNC:15391]
OR1I1_olfactory_receptor_family_1_subfamily_I_member_1_[Source:HGNC_Symbol;Acc:HGNC:8207]
OR10H4_olfactory_receptor_family_10_subfamily_H_member_4_[Source:HGNC_Symbol;Acc:HGNC:15388]
VN1R1_vomeronasal_1_receptor_1_[Source:HGNC_Symbol;Acc:HGNC:13548]
OR11H1_olfactory_receptor_family_11_subfamily_H_member_1_[Source:HGNC_Symbol;Acc:HGNC:15404]

Total number of solitary genes: 36
Total number of clusters: 45
