# Supplementary material for: A purely bioinformatic pipeline for the prediction of mammalian odorant receptor gene enhancers
Source: BMC Bioinformatics. 2019 Sep 14;20:474. doi: 10.1186/s12859-019-3012-1 (PMC6744719; doi:10.1186/s12859-019-3012-1)
Supplement: Supplementary file 3 — Detailed information about locus composition at various threshold distances. Text files (.txt) detailing on locus composition, at a given threshold distance (in Mb), for different gene lists. File names are composed by list type (either: main olfactory epithelium, MOE; olfactome; vomeronasal organ, VNO; T-cell receptor genes, “t_cell_receptor”), species and threshold value (periods in numerical values being replaced by underscores, “_”). A “NO-PSEUDO” at the beginning of the file name indicates that the gene list originating the file is devoid of pseudogene-flagged entries. Clusters are presented from the richest (in terms of number of genes) to miniclusters; for each locus, the average intergenic distance (in Kb) is reported. Solitary genes are listed after clusters. Text files are provided as a single compressed (.zip) file available in the Open Science Framework repository, see paragraph “Availability of data and material”. (ZIP 719 kb) [file 12859_2019_3012_MOESM3_ESM.zip › Supplementary file 1/NO-PSEUDO-olfactome-rat-1_0Mb.txt]

Genes in cluster 21 (chr3:72739590-79187984) are (237 genes):
Olr436_olfactory_receptor_436_[Source:RGD_Symbol;Acc:1332907]
Olr439_olfactory_receptor_439_[Source:RGD_Symbol;Acc:1333498]
Olr440_olfactory_receptor_440_[Source:RGD_Symbol;Acc:1334273]
Olr441_olfactory_receptor_441_[Source:RGD_Symbol;Acc:1333144]
Olr442_olfactory_receptor_442_[Source:RGD_Symbol;Acc:1332704]
Olr443_olfactory_receptor_443_[Source:RGD_Symbol;Acc:1332940]
Olr444_olfactory_receptor_444_[Source:RGD_Symbol;Acc:1333598]
Olr445_olfactory_receptor_445_[Source:RGD_Symbol;Acc:1333550]
Olr446_olfactory_receptor_446_[Source:RGD_Symbol;Acc:1333624]
Olr447_olfactory_receptor_447_[Source:RGD_Symbol;Acc:1333128]
Olr448_olfactory_receptor_448_[Source:RGD_Symbol;Acc:1333343]
Olr450_olfactory_receptor_450_[Source:RGD_Symbol;Acc:1334313]
LOC684539_similar_to_olfactory_receptor_Olr490_[Source:RGD_Symbol;Acc:1589146]
Olr453_olfactory_receptor_453_[Source:RGD_Symbol;Acc:1333910]
Olr454_olfactory_receptor_454_[Source:RGD_Symbol;Acc:1333692]
Olr455_olfactory_receptor_455_[Source:RGD_Symbol;Acc:1334426]
Olr456_olfactory_receptor_456_[Source:RGD_Symbol;Acc:1333552]
Olr458_olfactory_receptor_458_[Source:RGD_Symbol;Acc:1333797]
Olr459_olfactory_receptor_459_[Source:RGD_Symbol;Acc:1332820]
Olr461_olfactory_receptor_461_[Source:RGD_Symbol;Acc:1333928]
Olr462_olfactory_receptor_462_[Source:RGD_Symbol;Acc:1333623]
Olr463_olfactory_receptor_463_[Source:RGD_Symbol;Acc:1333086]
Olr464_olfactory_receptor_464_[Source:RGD_Symbol;Acc:1332819]
Olr465_olfactory_receptor_465_[Source:RGD_Symbol;Acc:1333556]
Olr466_olfactory_receptor_466_[Source:RGD_Symbol;Acc:1332636]
Olr468_olfactory_receptor_468_[Source:RGD_Symbol;Acc:1333815]
Olr469_olfactory_receptor_469_[Source:RGD_Symbol;Acc:1333537]
LOC684683_similar_to_olfactory_receptor_Olr470_[Source:RGD_Symbol;Acc:1587891]
Olr470_olfactory_receptor_470_[Source:RGD_Symbol;Acc:1332745]
Olr471_olfactory_receptor_471_[Source:RGD_Symbol;Acc:1333102]
Olr472_olfactory_receptor_472_[Source:RGD_Symbol;Acc:1333400]
Olr473_olfactory_receptor_473_[Source:RGD_Symbol;Acc:1332991]
Olr475_olfactory_receptor_475_[Source:RGD_Symbol;Acc:1332647]
Olr476_olfactory_receptor_476_[Source:RGD_Symbol;Acc:1332926]
Olr477_olfactory_receptor_477_[Source:RGD_Symbol;Acc:1332967]
Olr479_olfactory_receptor_479_[Source:RGD_Symbol;Acc:1334269]
Olr480_olfactory_receptor_480_[Source:RGD_Symbol;Acc:1333774]
Olr481_olfactory_receptor_481_[Source:RGD_Symbol;Acc:1332770]
Olr482_olfactory_receptor_482_[Source:RGD_Symbol;Acc:1333859]
Olr483_olfactory_receptor_483_[Source:RGD_Symbol;Acc:1334276]
Olr484_olfactory_receptor_484_[Source:RGD_Symbol;Acc:1333455]
Olr485_olfactory_receptor_485_[Source:RGD_Symbol;Acc:1333365]
Olr486_olfactory_receptor_486_[Source:RGD_Symbol;Acc:1332674]
Olr488_olfactory_receptor_488_[Source:RGD_Symbol;Acc:1333129]
LOC100909796_olfactory_receptor_8K5-like_[Source:RGD_Symbol;Acc:6501552]
LOC100909831_olfactory_receptor_8K3-like_[Source:RGD_Symbol;Acc:6501719]
Olr493_olfactory_receptor_493_[Source:RGD_Symbol;Acc:1332829]
LOC100909940_olfactory_receptor_8J3-like_[Source:RGD_Symbol;Acc:6501009]
Olr496_olfactory_receptor_496_[Source:RGD_Symbol;Acc:1334187]
LOC100912540_olfactory_receptor_8K1-like_[Source:RGD_Symbol;Acc:6486161]
Olr500_olfactory_receptor_500_[Source:RGD_Symbol;Acc:1334278]
Olr502_olfactory_receptor_502_[Source:RGD_Symbol;Acc:1332911]
Olr505_olfactory_receptor_505_[Source:RGD_Symbol;Acc:1332619]
Olr507_olfactory_receptor_507_[Source:RGD_Symbol;Acc:1333663]
Olr508_olfactory_receptor_508_[Source:RGD_Symbol;Acc:1334025]
Olr496_olfactory_receptor_496_[Source:RGD_Symbol;Acc:1334187]
Olr510_olfactory_receptor_510_[Source:RGD_Symbol;Acc:1333222]
LOC686180_similar_to_olfactory_receptor_1085_[Source:RGD_Symbol;Acc:1585422]
Olr513_olfactory_receptor_513_[Source:RGD_Symbol;Acc:1333066]
Olr514_olfactory_receptor_514_[Source:RGD_Symbol;Acc:1333259]
Olr515_olfactory_receptor_515_[Source:RGD_Symbol;Acc:1333988]
Olr516_olfactory_receptor_516_[Source:RGD_Symbol;Acc:1333823]
Olr517_olfactory_receptor_517_[Source:RGD_Symbol;Acc:1333653]
Olr522_olfactory_receptor_522_[Source:RGD_Symbol;Acc:1333046]
Olr519_olfactory_receptor_519_[Source:RGD_Symbol;Acc:1334112]
Olr518_olfactory_receptor_518_[Source:RGD_Symbol;Acc:1333437]
Olr526_olfactory_receptor_526_[Source:RGD_Symbol;Acc:1333246]
Olr527_olfactory_receptor_527_[Source:RGD_Symbol;Acc:1334405]
Olr528_olfactory_receptor_528_[Source:RGD_Symbol;Acc:1333410]
Olr529_olfactory_receptor_529_[Source:RGD_Symbol;Acc:1333349]
Olr530_olfactory_receptor_530_[Source:RGD_Symbol;Acc:1332695]
Olr531_olfactory_receptor_531_[Source:RGD_Symbol;Acc:1332657]
Olr532_olfactory_receptor_532_[Source:RGD_Symbol;Acc:1333655]
Olr533_olfactory_receptor_533_[Source:RGD_Symbol;Acc:1334282]
Olr535_olfactory_receptor_535_[Source:RGD_Symbol;Acc:1334115]
Olr536_olfactory_receptor_536_[Source:RGD_Symbol;Acc:1334050]
Olr537_olfactory_receptor_537_[Source:RGD_Symbol;Acc:1332650]
Olr539_olfactory_receptor_539_[Source:RGD_Symbol;Acc:1333285]
Olr540_olfactory_receptor_540_[Source:RGD_Symbol;Acc:1333789]
Olr541_olfactory_receptor_541_[Source:RGD_Symbol;Acc:1332637]
Olr490_olfactory_receptor_490_[Source:RGD_Symbol;Acc:1333472]
Olr491_olfactory_receptor_491_[Source:RGD_Symbol;Acc:1334227]
LOC100909900_olfactory_receptor_8K1-like_[Source:RGD_Symbol;Acc:6501481]
Olr495_olfactory_receptor_495_[Source:RGD_Symbol;Acc:1333916]
LOC100912505_olfactory_receptor_8K3-like_[Source:RGD_Symbol;Acc:6486727]
Olr499_olfactory_receptor_499_[Source:RGD_Symbol;Acc:1332795]
Olr544_olfactory_receptor_544_[Source:RGD_Symbol;Acc:1333932]
Olr545_olfactory_receptor_545_[Source:RGD_Symbol;Acc:1332604]
Olr550_olfactory_receptor_550_[Source:RGD_Symbol;Acc:1332922]
LOC100910165_olfactory_receptor_1052-like_[Source:RGD_Symbol;Acc:6499738]
Olr542_olfactory_receptor_542_[Source:RGD_Symbol;Acc:1333836]
LOC103691842_olfactory_receptor_10AG1-like_[Source:RGD_Symbol;Acc:9385431]
Olr546_olfactory_receptor_546_[Source:RGD_Symbol;Acc:1333346]
Olr552_olfactory_receptor_552_[Source:RGD_Symbol;Acc:1333948]
Olr554_olfactory_receptor_554_[Source:RGD_Symbol;Acc:1333825]
Olr555_olfactory_receptor_555_[Source:RGD_Symbol;Acc:1333038]
Olr556_olfactory_receptor_556_[Source:RGD_Symbol;Acc:1334309]
Olr557_olfactory_receptor_557_[Source:RGD_Symbol;Acc:1333935]
Olr558_olfactory_receptor_558_[Source:RGD_Symbol;Acc:1333235]
Olr559_olfactory_receptor_559_[Source:RGD_Symbol;Acc:1333703]
Olr560_olfactory_receptor_560_[Source:RGD_Symbol;Acc:1333686]
Olr561_olfactory_receptor_561_[Source:RGD_Symbol;Acc:1333264]
Olr562_olfactory_receptor_562_[Source:RGD_Symbol;Acc:1334121]
Olr563_olfactory_receptor_563_[Source:RGD_Symbol;Acc:1332777]
Olr566_olfactory_receptor_566_[Source:RGD_Symbol;Acc:1333224]
Olr567_olfactory_receptor_567_[Source:RGD_Symbol;Acc:1333049]
Olr569_olfactory_receptor_569_[Source:RGD_Symbol;Acc:1334285]
Olr575_olfactory_receptor_575_[Source:RGD_Symbol;Acc:1334372]
Olr576_olfactory_receptor_576_[Source:RGD_Symbol;Acc:1333225]
Olr577_olfactory_receptor_577_[Source:RGD_Symbol;Acc:1334360]
Olr578_olfactory_receptor_578_[Source:RGD_Symbol;Acc:1333165]
Olr598_olfactory_receptor_598_[Source:RGD_Symbol;Acc:1332937]
Olr581_olfactory_receptor_581_[Source:RGD_Symbol;Acc:1333069]
Olr582_olfactory_receptor_582_[Source:RGD_Symbol;Acc:1333782]
Olr583_olfactory_receptor_583_[Source:RGD_Symbol;Acc:1332942]
Olr584_olfactory_receptor_584_[Source:RGD_Symbol;Acc:1333237]
Olr586_olfactory_receptor_586_[Source:RGD_Symbol;Acc:1333092]
Olr587_olfactory_receptor_587_[Source:RGD_Symbol;Acc:1334356]
Olr588_olfactory_receptor_588_[Source:RGD_Symbol;Acc:1333671]
Olr590_olfactory_receptor_590_[Source:RGD_Symbol;Acc:1333758]
Olr592_olfactory_receptor_592_[Source:RGD_Symbol;Acc:1334027]
Olr594_olfactory_receptor_594_[Source:RGD_Symbol;Acc:1333019]
Olr595_olfactory_receptor_595_[Source:RGD_Symbol;Acc:1333944]
Olr596_olfactory_receptor_596_[Source:RGD_Symbol;Acc:1333606]
Olr597_olfactory_receptor_597_[Source:RGD_Symbol;Acc:1333538]
LOC100911380_olfactory_receptor_5W2-like_[Source:RGD_Symbol;Acc:6493136]
Olr601_olfactory_receptor_601_[Source:RGD_Symbol;Acc:1333310]
Olr602_olfactory_receptor_602_[Source:RGD_Symbol;Acc:1333645]
LOC102555599_olfactory_receptor_5L1-like_[Source:RGD_Symbol;Acc:7579074]
Olr604_olfactory_receptor_604_[Source:RGD_Symbol;Acc:1333473]
LOC686677_similar_to_olfactory_receptor_1161_[Source:RGD_Symbol;Acc:1594971]
LOC686683_similar_to_olfactory_receptor_73_[Source:RGD_Symbol;Acc:1594965]
Olr606_olfactory_receptor_606_[Source:RGD_Symbol;Acc:1333682]
Olr607_olfactory_receptor_607_[Source:RGD_Symbol;Acc:1332951]
LOC100912605_olfactory_receptor_5D14-like_[Source:RGD_Symbol;Acc:6485999]
Olr608_olfactory_receptor_608_[Source:RGD_Symbol;Acc:1332892]
Olr609_olfactory_receptor_609_[Source:RGD_Symbol;Acc:1334192]
Olr610_olfactory_receptor_610_[Source:RGD_Symbol;Acc:1333420]
Olr613_olfactory_receptor_613_[Source:RGD_Symbol;Acc:1332686]
Olr614_olfactory_receptor_614_[Source:RGD_Symbol;Acc:1332979]
Olr619_olfactory_receptor_619_[Source:RGD_Symbol;Acc:1334429]
Olr611_olfactory_receptor_611_[Source:RGD_Symbol;Acc:1333687]
Olr623_olfactory_receptor_623_[Source:RGD_Symbol;Acc:1334023]
Olr621_olfactory_receptor_621_[Source:RGD_Symbol;Acc:1334422]
Olr625_olfactory_receptor_625_[Source:RGD_Symbol;Acc:1332692]
Olr629_olfactory_receptor_629_[Source:RGD_Symbol;Acc:1333063]
Olr630_olfactory_receptor_630_[Source:RGD_Symbol;Acc:1333510]
Olr631_olfactory_receptor_631_[Source:RGD_Symbol;Acc:1332640]
Olr633_olfactory_receptor_633_[Source:RGD_Symbol;Acc:1333052]
Olr634_olfactory_receptor_634_[Source:RGD_Symbol;Acc:1333053]
Olr635_olfactory_receptor_635_[Source:RGD_Symbol;Acc:1334280]
Olr636_olfactory_receptor_636_[Source:RGD_Symbol;Acc:1333305]
LOC100910893_olfactory_receptor_4C11-like_[Source:RGD_Symbol;Acc:6495799]
Olr639_olfactory_receptor_639_[Source:RGD_Symbol;Acc:1333746]
Olr640_olfactory_receptor_640_[Source:RGD_Symbol;Acc:1332952]
Olr641_olfactory_receptor_641_[Source:RGD_Symbol;Acc:1333978]
Olr646_olfactory_receptor_646_[Source:RGD_Symbol;Acc:1333370]
Olr648_olfactory_receptor_648_[Source:RGD_Symbol;Acc:1333456]
Olr649_olfactory_receptor_649_[Source:RGD_Symbol;Acc:1333439]
Olr650_olfactory_receptor_650_[Source:RGD_Symbol;Acc:1333354]
Olr651_olfactory_receptor_651_[Source:RGD_Symbol;Acc:1333415]
Olr652_olfactory_receptor_652_[Source:RGD_Symbol;Acc:1334434]
Olr653_olfactory_receptor_653_[Source:RGD_Symbol;Acc:1334412]
Olr654_olfactory_receptor_654_[Source:RGD_Symbol;Acc:1334116]
LOC103691843_olfactory_receptor_4P4-like_[Source:RGD_Symbol;Acc:9265291]
LOC103690355_olfactory_receptor_4C11-like_[Source:RGD_Symbol;Acc:9287218]
LOC100910858_olfactory_receptor_4P4-like_[Source:RGD_Symbol;Acc:6496341]
Olr637_olfactory_receptor_637_[Source:RGD_Symbol;Acc:1332956]
LOC103690075_olfactory_receptor_4P4-like_[Source:RGD_Symbol;Acc:9112676]
LOC686900_similar_to_olfactory_receptor_1198_[Source:RGD_Symbol;Acc:1591313]
Olr657_olfactory_receptor_657_[Source:RGD_Symbol;Acc:1332707]
Olr658_olfactory_receptor_658_[Source:RGD_Symbol;Acc:1332849]
Olr659_olfactory_receptor_659_[Source:RGD_Symbol;Acc:1334176]
Olr660_olfactory_receptor_660_[Source:RGD_Symbol;Acc:1332834]
Olr661_olfactory_receptor_661_[Source:RGD_Symbol;Acc:1332993]
Olr662_olfactory_receptor_662_[Source:RGD_Symbol;Acc:1334046]
Olr663_olfactory_receptor_663_[Source:RGD_Symbol;Acc:1333985]
Olr664_olfactory_receptor_664_[Source:RGD_Symbol;Acc:1333650]
Olr665_olfactory_receptor_665_[Source:RGD_Symbol;Acc:1333773]
Olr666_olfactory_receptor_666_[Source:RGD_Symbol;Acc:1333643]
Olr668_olfactory_receptor_668_[Source:RGD_Symbol;Acc:1332842]
Olr669_olfactory_receptor_669_[Source:RGD_Symbol;Acc:1334218]
Olr670_olfactory_receptor_670_[Source:RGD_Symbol;Acc:1333817]
Olr671_olfactory_receptor_671_[Source:RGD_Symbol;Acc:1334252]
Olr675_olfactory_receptor_675_[Source:RGD_Symbol;Acc:1332723]
Olr677_olfactory_receptor_677_[Source:RGD_Symbol;Acc:1334151]
Olr678_olfactory_receptor_678_[Source:RGD_Symbol;Acc:1333756]
Olr679_olfactory_receptor_679_[Source:RGD_Symbol;Acc:1332811]
Olr681_olfactory_receptor_681_[Source:RGD_Symbol;Acc:1332600]
Olr684_olfactory_receptor_684_[Source:RGD_Symbol;Acc:1332635]
Olr686_olfactory_receptor_686_[Source:RGD_Symbol;Acc:1334069]
Olr687_olfactory_receptor_687_[Source:RGD_Symbol;Acc:1333660]
Olr689_olfactory_receptor_689_[Source:RGD_Symbol;Acc:1333430]
Olr690_olfactory_receptor_690_[Source:RGD_Symbol;Acc:1333693]
Olr691_olfactory_receptor_691_[Source:RGD_Symbol;Acc:1332941]
Olr693_olfactory_receptor_693_[Source:RGD_Symbol;Acc:1333562]
Olr694_olfactory_receptor_694_[Source:RGD_Symbol;Acc:1333350]
LOC687065_similar_to_olfactory_receptor_Olr695_[Source:RGD_Symbol;Acc:1590104]
Olr695_olfactory_receptor_695_[Source:RGD_Symbol;Acc:1332799]
Olr696_olfactory_receptor_696_[Source:RGD_Symbol;Acc:1333999]
Olr697_olfactory_receptor_697_[Source:RGD_Symbol;Acc:1333480]
Olr698_olfactory_receptor_698_[Source:RGD_Symbol;Acc:1332822]
Olr701_olfactory_receptor_701_[Source:RGD_Symbol;Acc:1333172]
Olr702_olfactory_receptor_702_[Source:RGD_Symbol;Acc:1334144]
LOC103690375_olfactory_receptor_4C15-like_[Source:RGD_Symbol;Acc:9409894]
Olr713_olfactory_receptor_713_[Source:RGD_Symbol;Acc:1332997]
Olr714_olfactory_receptor_714_[Source:RGD_Symbol;Acc:1333089]
Olr704_olfactory_receptor_704_[Source:RGD_Symbol;Acc:1333603]
Olr705_olfactory_receptor_705_[Source:RGD_Symbol;Acc:1333747]
Olr707_olfactory_receptor_707_[Source:RGD_Symbol;Acc:1334341]
Olr709_olfactory_receptor_709_[Source:RGD_Symbol;Acc:1333105]
Olr710_olfactory_receptor_710_[Source:RGD_Symbol;Acc:1333594]
Olr711_olfactory_receptor_711_[Source:RGD_Symbol;Acc:1332696]
Olr712_olfactory_receptor_712_[Source:RGD_Symbol;Acc:1333189]
Olr715_olfactory_receptor_715_[Source:RGD_Symbol;Acc:1333119]
Olr716_olfactory_receptor_716_[Source:RGD_Symbol;Acc:1332720]
Olr717_olfactory_receptor_717_[Source:RGD_Symbol;Acc:1334286]
Olr718_olfactory_receptor_718_[Source:RGD_Symbol;Acc:1334377]
Olr720_olfactory_receptor_720_[Source:RGD_Symbol;Acc:1333140]
Olr721_olfactory_receptor_721_[Source:RGD_Symbol;Acc:1332655]
Olr722_olfactory_receptor_722_[Source:RGD_Symbol;Acc:1333833]
Olr724_olfactory_receptor_724_[Source:RGD_Symbol;Acc:1333962]
Olr725_olfactory_receptor_725_[Source:RGD_Symbol;Acc:1334210]
Olr726_olfactory_receptor_726_[Source:RGD_Symbol;Acc:1334281]
Olr727_olfactory_receptor_727_[Source:RGD_Symbol;Acc:1333254]
Olr726_olfactory_receptor_726_[Source:RGD_Symbol;Acc:1334281]
Olr729_olfactory_receptor_729_[Source:RGD_Symbol;Acc:1333798]
Olr731_olfactory_receptor_731_[Source:RGD_Symbol;Acc:1332947]
Olr733_olfactory_receptor_733_[Source:RGD_Symbol;Acc:1333493]
Olr734_olfactory_receptor_734_[Source:RGD_Symbol;Acc:1333748]
Olr735_olfactory_receptor_735_[Source:RGD_Symbol;Acc:1332801]
Olr736_olfactory_receptor_736_[Source:RGD_Symbol;Acc:1332783]
Olr737_olfactory_receptor_737_[Source:RGD_Symbol;Acc:1334287]
Olr741_olfactory_receptor_741_[Source:RGD_Symbol;Acc:1333754]
Olr742_olfactory_receptor_742_[Source:RGD_Symbol;Acc:1334323]
Olr744_olfactory_receptor_744_[Source:RGD_Symbol;Acc:1334071]
Olr745_olfactory_receptor_745_[Source:RGD_Symbol;Acc:1333461]

Average distance within the cluster 21 is (Kb): 25

Genes in cluster 10 (chr1:167587641-173469699) are (192 genes):
Olr39_olfactory_receptor_39_[Source:RGD_Symbol;Acc:1333356]
Olr40_olfactory_receptor_40_[Source:RGD_Symbol;Acc:1334204]
Olr41_olfactory_receptor_41_[Source:RGD_Symbol;Acc:1334081]
Olr43_olfactory_receptor_43_[Source:RGD_Symbol;Acc:1333514]
Olr44_olfactory_receptor_44_[Source:RGD_Symbol;Acc:1333531]
Olr45_olfactory_receptor_45_[Source:RGD_Symbol;Acc:1333028]
Olr46_olfactory_receptor_46_[Source:RGD_Symbol;Acc:1333293]
Olr47_olfactory_receptor_47_[Source:RGD_Symbol;Acc:1334009]
Olr48_olfactory_receptor_48_[Source:RGD_Symbol;Acc:1333547]
LOC684171_similar_to_olfactory_receptor_555_[Source:RGD_Symbol;Acc:1593885]
LOC684179_similar_to_olfactory_receptor_556_[Source:RGD_Symbol;Acc:1593877]
LOC684208_similar_to_olfactory_receptor_557_[Source:RGD_Symbol;Acc:1592737]
Olr63_olfactory_receptor_63_[Source:RGD_Symbol;Acc:1332833]
Olr62_olfactory_receptor_62_[Source:RGD_Symbol;Acc:1334421]
Olr61_olfactory_receptor_61_[Source:RGD_Symbol;Acc:1333377]
Olr60_olfactory_receptor_60_[Source:RGD_Symbol;Acc:1333240]
Olr59_olfactory_receptor_59_[Source:RGD_Symbol;Acc:628858]
Olr57_olfactory_receptor_57_[Source:RGD_Symbol;Acc:1332953]
Olr56_olfactory_receptor_56_[Source:RGD_Symbol;Acc:1333218]
Olr53_olfactory_receptor_53_[Source:RGD_Symbol;Acc:1333228]
LOC684170_similar_to_olfactory_receptor_566_[Source:RGD_Symbol;Acc:1593886]
Olr51_olfactory_receptor_51_[Source:RGD_Symbol;Acc:1332773]
Olr50_olfactory_receptor_50_[Source:RGD_Symbol;Acc:1333662]
Olr49_olfactory_receptor_49_[Source:RGD_Symbol;Acc:1333161]
LOC684365_similar_to_olfactory_receptor_572_[Source:RGD_Symbol;Acc:1591447]
LOC684376_similar_to_olfactory_receptor_555_[Source:RGD_Symbol;Acc:1591436]
Or51t1_olfactory_receptor,_family_51,_subfamily_T,_member_1_[Source:RGD_Symbol;Acc:1563481]
Olr67_olfactory_receptor_67_[Source:RGD_Symbol;Acc:1334397]
Olr68_olfactory_receptor_68_[Source:RGD_Symbol;Acc:1333806]
Olr69_olfactory_receptor_69_[Source:RGD_Symbol;Acc:1332641]
Olr70_olfactory_receptor_70_[Source:RGD_Symbol;Acc:1334292]
Olr72_olfactory_receptor_72_[Source:RGD_Symbol;Acc:1333720]
Olr74_olfactory_receptor_74_[Source:RGD_Symbol;Acc:1332815]
Olr75_olfactory_receptor_75_[Source:RGD_Symbol;Acc:1332889]
Olr77_olfactory_receptor_77_[Source:RGD_Symbol;Acc:1334432]
Olr78_olfactory_receptor_78_[Source:RGD_Symbol;Acc:1333532]
Olr79_olfactory_receptor_79_[Source:RGD_Symbol;Acc:1589774]
Olr80_olfactory_receptor_80_[Source:RGD_Symbol;Acc:1334015]
Olr81_olfactory_receptor_81_[Source:RGD_Symbol;Acc:1332721]
Olr82_olfactory_receptor_82_[Source:RGD_Symbol;Acc:1333176]
Olr83_olfactory_receptor_83_[Source:RGD_Symbol;Acc:1333934]
Olr84_olfactory_receptor_84_[Source:RGD_Symbol;Acc:1333158]
Olr85_olfactory_receptor_85_[Source:RGD_Symbol;Acc:1333207]
Olr86_olfactory_receptor_86_[Source:RGD_Symbol;Acc:1333697]
Olr87_olfactory_receptor_87_[Source:RGD_Symbol;Acc:1332971]
Olr88_olfactory_receptor_88_[Source:RGD_Symbol;Acc:1333956]
Olr89_olfactory_receptor_89_[Source:RGD_Symbol;Acc:1333865]
Olr91_olfactory_receptor_91_[Source:RGD_Symbol;Acc:1333576]
Olr92_olfactory_receptor_92_[Source:RGD_Symbol;Acc:1333961]
Olr93_olfactory_receptor_93_[Source:RGD_Symbol;Acc:1333424]
Olr94_olfactory_receptor_94_[Source:RGD_Symbol;Acc:1333794]
Olr95_olfactory_receptor_95_[Source:RGD_Symbol;Acc:1333223]
Olr96_olfactory_receptor_96_[Source:RGD_Symbol;Acc:1333486]
Olr97_olfactory_receptor_97_[Source:RGD_Symbol;Acc:1333983]
Olr98_olfactory_receptor_98_[Source:RGD_Symbol;Acc:1334262]
Olr101_olfactory_receptor_101_[Source:RGD_Symbol;Acc:1333874]
Olr103_olfactory_receptor_103_[Source:RGD_Symbol;Acc:1333435]
Olr104_olfactory_receptor_104_[Source:RGD_Symbol;Acc:1333997]
Olr105_olfactory_receptor_105_[Source:RGD_Symbol;Acc:1333791]
Olr106_olfactory_receptor_106_[Source:RGD_Symbol;Acc:1334302]
Olr107_olfactory_receptor_107_[Source:RGD_Symbol;Acc:1334037]
Olr108_olfactory_receptor_108_[Source:RGD_Symbol;Acc:1332894]
Olr109_olfactory_receptor_109_[Source:RGD_Symbol;Acc:1333707]
Olr110_olfactory_receptor_110_[Source:RGD_Symbol;Acc:1333316]
Olr113_olfactory_receptor_113_[Source:RGD_Symbol;Acc:1333416]
Olr114_olfactory_receptor_114_[Source:RGD_Symbol;Acc:1334390]
Olr115_olfactory_receptor_115_[Source:RGD_Symbol;Acc:1334316]
Olr119_olfactory_receptor_119_[Source:RGD_Symbol;Acc:1334425]
Olr120_olfactory_receptor_120_[Source:RGD_Symbol;Acc:1334212]
Olr121_olfactory_receptor_121_[Source:RGD_Symbol;Acc:1332659]
Olr122_olfactory_receptor_122_[Source:RGD_Symbol;Acc:1334424]
Olr124_olfactory_receptor_124_[Source:RGD_Symbol;Acc:1333546]
Olr125_olfactory_receptor_125_[Source:RGD_Symbol;Acc:1332630]
Olr126_olfactory_receptor_126_[Source:RGD_Symbol;Acc:1333008]
Olr127_olfactory_receptor_127_[Source:RGD_Symbol;Acc:1333141]
LOC103694854_olfactory_receptor_52Z1-like_[Source:RGD_Symbol;Acc:9119569]
Olr129_olfactory_receptor_129_[Source:RGD_Symbol;Acc:1332980]
Olr130_olfactory_receptor_130_[Source:RGD_Symbol;Acc:1333816]
Olr131_olfactory_receptor_131_[Source:RGD_Symbol;Acc:1333394]
Olr132_olfactory_receptor_132_[Source:RGD_Symbol;Acc:1333371]
Olr135_olfactory_receptor_135_[Source:RGD_Symbol;Acc:1334260]
Olr136_olfactory_receptor_136_[Source:RGD_Symbol;Acc:1333481]
Olr137_olfactory_receptor_137_[Source:RGD_Symbol;Acc:1334354]
Olr139_olfactory_receptor_139_[Source:RGD_Symbol;Acc:1333861]
Olr140_olfactory_receptor_140_[Source:RGD_Symbol;Acc:1334277]
Olr141_olfactory_receptor_141_[Source:RGD_Symbol;Acc:1332931]
Olr142_olfactory_receptor_142_[Source:RGD_Symbol;Acc:1334127]
Olr143_olfactory_receptor_143_[Source:RGD_Symbol;Acc:1332767]
Olr144_olfactory_receptor_144_[Source:RGD_Symbol;Acc:1333953]
Olr145_olfactory_receptor_145_[Source:RGD_Symbol;Acc:1333379]
Olr148_olfactory_receptor_148_[Source:RGD_Symbol;Acc:1333972]
Olr149_olfactory_receptor_149_[Source:RGD_Symbol;Acc:1333715]
Olr150_olfactory_receptor_150_[Source:RGD_Symbol;Acc:1333444]
Olr152_olfactory_receptor_152_[Source:RGD_Symbol;Acc:1333771]
Olr153_olfactory_receptor_153_[Source:RGD_Symbol;Acc:1332939]
Olr154_olfactory_receptor_154_[Source:RGD_Symbol;Acc:1333320]
Olr155_olfactory_receptor_155_[Source:RGD_Symbol;Acc:1332954]
Olr156_olfactory_receptor_156_[Source:RGD_Symbol;Acc:1332984]
Olr157_olfactory_receptor_157_[Source:RGD_Symbol;Acc:1334093]
Olr158_olfactory_receptor_158_[Source:RGD_Symbol;Acc:1334411]
Olr159_olfactory_receptor_159_[Source:RGD_Symbol;Acc:1333201]
Olr160_olfactory_receptor_160_[Source:RGD_Symbol;Acc:1334089]
Olr161_olfactory_receptor_161_[Source:RGD_Symbol;Acc:1333757]
Olr162_olfactory_receptor_162_[Source:RGD_Symbol;Acc:1333452]
Olr163_olfactory_receptor_163_[Source:RGD_Symbol;Acc:1333167]
Olr164_olfactory_receptor_164_[Source:RGD_Symbol;Acc:1333818]
Olr165_olfactory_receptor_165_[Source:RGD_Symbol;Acc:1332871]
Olr167_olfactory_receptor_167_[Source:RGD_Symbol;Acc:1332985]
Olr179_olfactory_receptor_179_[Source:RGD_Symbol;Acc:1334060]
Olr180_olfactory_receptor_180_[Source:RGD_Symbol;Acc:1334364]
Olr181_olfactory_receptor_181_[Source:RGD_Symbol;Acc:1333770]
Olr183_olfactory_receptor_183_[Source:RGD_Symbol;Acc:1333157]
Olr184_olfactory_receptor_184_[Source:RGD_Symbol;Acc:1333955]
Olr185_olfactory_receptor_185_[Source:RGD_Symbol;Acc:1332841]
Olr186_olfactory_receptor_186_[Source:RGD_Symbol;Acc:1332760]
Olr188_olfactory_receptor_188_[Source:RGD_Symbol;Acc:1332780]
Olr189_olfactory_receptor_189_[Source:RGD_Symbol;Acc:1333390]
Olr190_olfactory_receptor_190_[Source:RGD_Symbol;Acc:1332687]
Olr192_olfactory_receptor_192_[Source:RGD_Symbol;Acc:1332789]
Olr194_olfactory_receptor_194_[Source:RGD_Symbol;Acc:1334283]
Olr196_olfactory_receptor_196_[Source:RGD_Symbol;Acc:1332776]
Olr197_olfactory_receptor_197_[Source:RGD_Symbol;Acc:1333835]
Olr198_olfactory_receptor_198_[Source:RGD_Symbol;Acc:1333227]
Olr199_olfactory_receptor_199_[Source:RGD_Symbol;Acc:1334153]
Olr200_olfactory_receptor_200_[Source:RGD_Symbol;Acc:1334048]
Olr201_olfactory_receptor_201_[Source:RGD_Symbol;Acc:1333229]
Olr202_olfactory_receptor_202_[Source:RGD_Symbol;Acc:1332958]
LOC686660_similar_to_olfactory_receptor_692_[Source:RGD_Symbol;Acc:1594988]
LOC100911839_olfactory_receptor_2D3-like_[Source:RGD_Symbol;Acc:6490623]
Olr208_olfactory_receptor_208_[Source:RGD_Symbol;Acc:1333636]
Olr209_olfactory_receptor_209_[Source:RGD_Symbol;Acc:1332741]
Olr210_olfactory_receptor_210_[Source:RGD_Symbol;Acc:1333691]
Olr211_olfactory_receptor_211_[Source:RGD_Symbol;Acc:1334173]
Olr213_olfactory_receptor_213_[Source:RGD_Symbol;Acc:1332902]
Olr214_olfactory_receptor_214_[Source:RGD_Symbol;Acc:1333664]
Olr215_olfactory_receptor_215_[Source:RGD_Symbol;Acc:1333866]
Olr217_olfactory_receptor_217_[Source:RGD_Symbol;Acc:1332882]
Olr218_olfactory_receptor_218_[Source:RGD_Symbol;Acc:1332846]
Olr219_olfactory_receptor_219_[Source:RGD_Symbol;Acc:1334028]
Olr221_olfactory_receptor_221_[Source:RGD_Symbol;Acc:1334043]
Olr222_olfactory_receptor_222_[Source:RGD_Symbol;Acc:1333443]
Olr223_olfactory_receptor_223_[Source:RGD_Symbol;Acc:1333522]
Olr224_olfactory_receptor_224_[Source:RGD_Symbol;Acc:1333026]
Olr226_olfactory_receptor_226_[Source:RGD_Symbol;Acc:68340]
Olr227_olfactory_receptor_227_[Source:RGD_Symbol;Acc:1332598]
Olr229_olfactory_receptor_229_[Source:RGD_Symbol;Acc:1333075]
Olr230_olfactory_receptor_230_[Source:RGD_Symbol;Acc:1334002]
Olr231_olfactory_receptor_231_[Source:RGD_Symbol;Acc:1333909]
Olr232_olfactory_receptor_232_[Source:RGD_Symbol;Acc:1334160]
Olr233_olfactory_receptor_233_[Source:RGD_Symbol;Acc:1333500]
Olr234_olfactory_receptor_234_[Source:RGD_Symbol;Acc:1333621]
Olr235_olfactory_receptor_235_[Source:RGD_Symbol;Acc:1333421]
Olr237_olfactory_receptor_237_[Source:RGD_Symbol;Acc:1333336]
Olr239_olfactory_receptor_239_[Source:RGD_Symbol;Acc:1334219]
Olr240_olfactory_receptor_240_[Source:RGD_Symbol;Acc:1333958]
Olr241_olfactory_receptor_241_[Source:RGD_Symbol;Acc:1334165]
Olr242_olfactory_receptor_242_[Source:RGD_Symbol;Acc:1332645]
Olr244_olfactory_receptor_244_[Source:RGD_Symbol;Acc:1332781]
Olr245_olfactory_receptor_245_[Source:RGD_Symbol;Acc:1334180]
Olr246_olfactory_receptor_246_[Source:RGD_Symbol;Acc:1334008]
Olr247_olfactory_receptor_247_[Source:RGD_Symbol;Acc:1334362]
RGD1562400_similar_to_olfactory_receptor_MOR204-14_[Source:RGD_Symbol;Acc:1562400]
Olr250_olfactory_receptor_250_[Source:RGD_Symbol;Acc:1334370]
Olr251_olfactory_receptor_251_[Source:RGD_Symbol;Acc:1333255]
Olr252_olfactory_receptor_252_[Source:RGD_Symbol;Acc:1333639]
LOC103690410_olfactory_receptor_484-like_[Source:RGD_Symbol;Acc:9162335]
Olr255_olfactory_receptor_255_[Source:RGD_Symbol;Acc:1332743]
Olr257_olfactory_receptor_257_[Source:RGD_Symbol;Acc:1334255]
Olr259_olfactory_receptor_259_[Source:RGD_Symbol;Acc:1333441]
Olr260_olfactory_receptor_260_[Source:RGD_Symbol;Acc:1333174]
Olr262_olfactory_receptor_262_[Source:RGD_Symbol;Acc:1334168]
Olr263_olfactory_receptor_263_[Source:RGD_Symbol;Acc:1332928]
Olr264_olfactory_receptor_264_[Source:RGD_Symbol;Acc:1334301]
Olr267_olfactory_receptor_267_[Source:RGD_Symbol;Acc:1332813]
Olr268_olfactory_receptor_268_[Source:RGD_Symbol;Acc:1333901]
Olr270_olfactory_receptor_270_[Source:RGD_Symbol;Acc:1333728]
Olr271_olfactory_receptor_271_[Source:RGD_Symbol;Acc:1332950]
Olr272_olfactory_receptor_272_[Source:RGD_Symbol;Acc:1333977]
LOC687082_similar_to_olfactory_receptor_508_[Source:RGD_Symbol;Acc:1590087]
Olr1875_olfactory_receptor_1875_[Source:RGD_Symbol;Acc:1592197]
Olr276_olfactory_receptor_276_[Source:RGD_Symbol;Acc:1333605]
RGD1564933_similar_to_olfactory_receptor_Olr271_[Source:RGD_Symbol;Acc:1564933]
Olr278_olfactory_receptor_278_[Source:RGD_Symbol;Acc:1332675]
LOC100912217_olfactory_receptor_10A3-like_[Source:RGD_Symbol;Acc:6488460]
LOC687119_similar_to_olfactory_receptor_513_[Source:RGD_Symbol;Acc:1588967]
Olr279_olfactory_receptor_279_[Source:RGD_Symbol;Acc:1332769]
LOC100912408_olfactory_receptor_10A3-like_[Source:RGD_Symbol;Acc:6486846]
Olr203_olfactory_receptor_203_[Source:RGD_Symbol;Acc:1333669]
Olr285_olfactory_receptor_285_[Source:RGD_Symbol;Acc:1334387]
Olr283_olfactory_receptor_283_[Source:RGD_Symbol;Acc:1333156]
Olr282_olfactory_receptor_282_[Source:RGD_Symbol;Acc:1333752]
Olr281_olfactory_receptor_281_[Source:RGD_Symbol;Acc:1334171]

Average distance within the cluster 10 is (Kb): 29

Genes in cluster 42 (chr8:40191902-44667876) are (105 genes):
Olr1194_olfactory_receptor_1194_[Source:RGD_Symbol;Acc:1334242]
Olr1195_olfactory_receptor_1195_[Source:RGD_Symbol;Acc:1332735]
Olr1196_olfactory_receptor_1196_[Source:RGD_Symbol;Acc:1334306]
Olr1197_olfactory_receptor_1197_[Source:RGD_Symbol;Acc:1332823]
Olr1199_olfactory_receptor_1199_[Source:RGD_Symbol;Acc:1332681]
Olr1200_olfactory_receptor_1200_[Source:RGD_Symbol;Acc:1333920]
Olr1201_olfactory_receptor_1201_[Source:RGD_Symbol;Acc:1334188]
Olr1202_olfactory_receptor_1202_[Source:RGD_Symbol;Acc:1333142]
Olr1203_olfactory_receptor_1203_[Source:RGD_Symbol;Acc:1333406]
Olr1204_olfactory_receptor_1204_[Source:RGD_Symbol;Acc:1334026]
Olr1206_olfactory_receptor_1206_[Source:RGD_Symbol;Acc:1333121]
Olfr883_olfactory_receptor_883_[Source:MGI_Symbol;Acc:MGI:3030717]
Olr1213_olfactory_receptor_1213_[Source:RGD_Symbol;Acc:1333164]
Olr1214_olfactory_receptor_1214_[Source:RGD_Symbol;Acc:1333397]
Olr1217_olfactory_receptor_1217_[Source:RGD_Symbol;Acc:1332836]
LOC100911958_olfactory_receptor_147-like_[Source:RGD_Symbol;Acc:6489852]
Olr1219_olfactory_receptor_1219_[Source:RGD_Symbol;Acc:1332662]
Olr1220_olfactory_receptor_1220_[Source:RGD_Symbol;Acc:1333214]
Olr1222_olfactory_receptor_1222_[Source:RGD_Symbol;Acc:1332714]
LOC100910822_olfactory_receptor_143-like_[Source:RGD_Symbol;Acc:6496074]
Olr1225_olfactory_receptor_1225_[Source:RGD_Symbol;Acc:1333819]
LOC100911758_olfactory_receptor_143-like_[Source:RGD_Symbol;Acc:6490860]
LOC100911801_olfactory_receptor_143-like_[Source:RGD_Symbol;Acc:6490385]
Olr1228_olfactory_receptor_1228_[Source:RGD_Symbol;Acc:1334183]
LOC100910939_olfactory_receptor_143-like_[Source:RGD_Symbol;Acc:6495956]
Olr1218_olfactory_receptor_1218_[Source:RGD_Symbol;Acc:1334147]
LOC100912067_olfactory_receptor_143-like_[Source:RGD_Symbol;Acc:6488960]
LOC102554388_olfactory_receptor_143-like_[Source:RGD_Symbol;Acc:7594678]
Olr1222_olfactory_receptor_1222_[Source:RGD_Symbol;Acc:1332714]
Olr1223_olfactory_receptor_1223_[Source:RGD_Symbol;Acc:1333270]
LOC100911999_olfactory_receptor_143-like_[Source:RGD_Symbol;Acc:6489265]
Olr1226_olfactory_receptor_1226_[Source:RGD_Symbol;Acc:1332728]
LOC100911801_olfactory_receptor_143-like_[Source:RGD_Symbol;Acc:6490385]
LOC100911845_olfactory_receptor_143-like_[Source:RGD_Symbol;Acc:6490694]
Olr1229_olfactory_receptor_1229_[Source:RGD_Symbol;Acc:1333009]
LOC100912245_olfactory_receptor_143-like_[Source:RGD_Symbol;Acc:6487950]
Olr1220_olfactory_receptor_1220_[Source:RGD_Symbol;Acc:1333214]
LOC100911939_olfactory_receptor_8B3-like_[Source:RGD_Symbol;Acc:6489757]
Olr1238_olfactory_receptor_1238_[Source:RGD_Symbol;Acc:1332689]
Olr1239_olfactory_receptor_1239_[Source:RGD_Symbol;Acc:1333041]
LOC103692019_olfactory_receptor_8B3-like_[Source:RGD_Symbol;Acc:9287839]
Olr1241_olfactory_receptor_1241_[Source:RGD_Symbol;Acc:1334120]
Olr1246_olfactory_receptor_1246_[Source:RGD_Symbol;Acc:1334003]
LOC100912186_olfactory_receptor_8B3-like_[Source:RGD_Symbol;Acc:6488291]
LOC103692018_olfactory_receptor_8B3-like_[Source:RGD_Symbol;Acc:9280938]
LOC103692041_olfactory_receptor_8B3-like_[Source:RGD_Symbol;Acc:9213002]
LOC100912580_olfactory_receptor_8B3-like_[Source:RGD_Symbol;Acc:6486377]
Olr1256_olfactory_receptor_1256_[Source:RGD_Symbol;Acc:1333525]
Olr1257_olfactory_receptor_1257_[Source:RGD_Symbol;Acc:1332639]
Olr1259_olfactory_receptor_1259_[Source:RGD_Symbol;Acc:1334332]
Olr1260_olfactory_receptor_1260_[Source:RGD_Symbol;Acc:1333403]
Olr1264_olfactory_receptor_1264_[Source:RGD_Symbol;Acc:1332727]
LOC108350227_olfactory_receptor_147-like_[Source:RGD_Symbol;Acc:11376212]
Olr1266_olfactory_receptor_1266_[Source:RGD_Symbol;Acc:1334033]
LOC100910224_olfactory_receptor_8D1-like_[Source:RGD_Symbol;Acc:6499446]
LOC100910120_olfactory_receptor_8D1-like_[Source:RGD_Symbol;Acc:6500186]
LOC100910227_olfactory_receptor_149-like_[Source:RGD_Symbol;Acc:6499495]
LOC100910193_olfactory_receptor_8D1-like_[Source:RGD_Symbol;Acc:6499892]
LOC100909885_olfactory_receptor_8D1-like_[Source:RGD_Symbol;Acc:6501343]
Olr1275_olfactory_receptor_1275_[Source:RGD_Symbol;Acc:1333840]
LOC100910256_olfactory_receptor_146-like_[Source:RGD_Symbol;Acc:6499613]
LOC100910409_olfactory_receptor_146-like_[Source:RGD_Symbol;Acc:6498554]
LOC100910439_olfactory_receptor_146-like_[Source:RGD_Symbol;Acc:6498714]
LOC100910445_olfactory_receptor_146-like_[Source:RGD_Symbol;Acc:6498766]
Olr1273_olfactory_receptor_1273_[Source:RGD_Symbol;Acc:1333145]
LOC100910051_olfactory_receptor_146-like_[Source:RGD_Symbol;Acc:6500436]
LOC103693054_olfactory_receptor_8G1-like_[Source:RGD_Symbol;Acc:9176036]
LOC100910667_olfactory_receptor_8G5-like_[Source:RGD_Symbol;Acc:6497390]
Olr1302_olfactory_receptor_1302_[Source:RGD_Symbol;Acc:1333329]
Olr1303_olfactory_receptor_1303_[Source:RGD_Symbol;Acc:1333431]
Olr1304_olfactory_receptor_1304_[Source:RGD_Symbol;Acc:1333478]
Olr1305_olfactory_receptor_1305_[Source:RGD_Symbol;Acc:1333195]
Olr1306_olfactory_receptor_1306_[Source:RGD_Symbol;Acc:1333668]
Olr1307_olfactory_receptor_1307_[Source:RGD_Symbol;Acc:1333860]
Olr1308_olfactory_receptor_1308_[Source:RGD_Symbol;Acc:1333249]
Olr1309_olfactory_receptor_1309_[Source:RGD_Symbol;Acc:1332870]
Olr1311_olfactory_receptor_1311_[Source:RGD_Symbol;Acc:1333074]
Olr1313_olfactory_receptor_1313_[Source:RGD_Symbol;Acc:1332827]
LOC103693060_olfactory_receptor_148-like_[Source:RGD_Symbol;Acc:9306123]
LOC103690273_olfactory_receptor_149_[Source:RGD_Symbol;Acc:9219033]
Olr1314_olfactory_receptor_1314_[Source:RGD_Symbol;Acc:1334386]
Olr1315_olfactory_receptor_1315_[Source:RGD_Symbol;Acc:1332791]
Olr1316_olfactory_receptor_1316_[Source:RGD_Symbol;Acc:1333360]
Olr1318_olfactory_receptor_1318_[Source:RGD_Symbol;Acc:1333217]
Olr1319_olfactory_receptor_1319_[Source:RGD_Symbol;Acc:1333266]
Olr1320_olfactory_receptor_1320_[Source:RGD_Symbol;Acc:1333918]
Olr1321_olfactory_receptor_1321_[Source:RGD_Symbol;Acc:1333175]
LOC100362319_olfactory_receptor_Olr1323-like_[Source:RGD_Symbol;Acc:2318366]
Olr1323_olfactory_receptor_1323_[Source:RGD_Symbol;Acc:1332597]
Olr1325_olfactory_receptor_1325_[Source:RGD_Symbol;Acc:1332881]
Olr1326_olfactory_receptor_1326_[Source:RGD_Symbol;Acc:1332765]
Olr1327_olfactory_receptor_1327_[Source:RGD_Symbol;Acc:1333701]
Olr1328_olfactory_receptor_1328_[Source:RGD_Symbol;Acc:1332693]
Olr1329_olfactory_receptor_1329_[Source:RGD_Symbol;Acc:1332698]
Olr1330_olfactory_receptor_1330_[Source:RGD_Symbol;Acc:1333673]
Olr1331_olfactory_receptor_1331_[Source:RGD_Symbol;Acc:1334315]
Olr1334_olfactory_receptor_1334_[Source:RGD_Symbol;Acc:1333039]
Olr1335_olfactory_receptor_1335_[Source:RGD_Symbol;Acc:1333391]
Olr1337_olfactory_receptor_1337_[Source:RGD_Symbol;Acc:1333299]
Olr1338_olfactory_receptor_1338_[Source:RGD_Symbol;Acc:1332974]
Olr1339_olfactory_receptor_1339_[Source:RGD_Symbol;Acc:1332863]
Olr1340_olfactory_receptor_1340_[Source:RGD_Symbol;Acc:1333740]
Olr1341_olfactory_receptor_1341_[Source:RGD_Symbol;Acc:1334385]
Vom2r65_vomeronasal_2_receptor,_65_[Source:RGD_Symbol;Acc:1592357]
Vom2r3_vomeronasal_2_receptor,_3_[Source:RGD_Symbol;Acc:1565892]

Average distance within the cluster 42 is (Kb): 42

Genes in cluster 3 (chr1:59765835-70496347) are (62 genes):
Fpr1_formyl_peptide_receptor_1_[Source:RGD_Symbol;Acc:1310883]
Fpr2_formyl_peptide_receptor_2_[Source:RGD_Symbol;Acc:1584013]
Fpr-rs3_formyl_peptide_receptor,_related_sequence_3_[Source:RGD_Symbol;Acc:1309032]
Vom1r6_vomeronasal_1_receptor_6_[Source:RGD_Symbol;Acc:1359507]
Vom1r7_vomeronasal_1_receptor_7_[Source:RGD_Symbol;Acc:1359169]
Vom1r8_vomeronasal_1_receptor_8_[Source:RGD_Symbol;Acc:1359374]
Vom1r9_vomeronasal_1_receptor_9_[Source:RGD_Symbol;Acc:2316475]
Vom1r10_vomeronasal_1_receptor_10_[Source:RGD_Symbol;Acc:1359612]
LOC108348087_vomeronasal_type-1_receptor_4-like_[Source:RGD_Symbol;Acc:11373673]
Vom1r12_vomeronasal_1_receptor_12_[Source:RGD_Symbol;Acc:1359512]
Vom1r11_vomeronasal_1_receptor_11_[Source:RGD_Symbol;Acc:1359457]
Vom1r15_vomeronasal_1_receptor_15_[Source:RGD_Symbol;Acc:1359235]
LOC100365363_vomeronasal_1_receptor,_F4-like_[Source:RGD_Symbol;Acc:2319215]
Vom1r19_vomeronasal_1_receptor_19_[Source:RGD_Symbol;Acc:1359134]
Vom1r20_vomeronasal_1_receptor_20_[Source:RGD_Symbol;Acc:1359652]
Vom1r22_vomeronasal_1_receptor_22_[Source:RGD_Symbol;Acc:1359531]
Vom1r23_vomeronasal_1_receptor_23_[Source:RGD_Symbol;Acc:1359420]
Vom2r15_vomeronasal_2_receptor,_15_[Source:RGD_Symbol;Acc:1593392]
Vom2r16_vomeronasal_2_receptor,_16_[Source:RGD_Symbol;Acc:1593384]
LOC100365824_vomeronasal_2_receptor,_22-like_[Source:RGD_Symbol;Acc:2318263]
Vom1r110_vomeronasal_1_receptor_110_[Source:RGD_Symbol;Acc:1359530]
LOC108348164_vomeronasal_type-1_receptor_4-like_[Source:RGD_Symbol;Acc:11518080]
Vom1r29_vomeronasal_1_receptor_29_[Source:RGD_Symbol;Acc:1359287]
LOC100911184_vomeronasal_type-1_receptor_4-like_[Source:RGD_Symbol;Acc:6494866]
Vom1r30_vomeronasal_1_receptor_30_[Source:RGD_Symbol;Acc:1359155]
Vom2r30_vomeronasal_2_receptor,_30_[Source:RGD_Symbol;Acc:1561133]
Olr1l_olfactory_receptor_1-like_[Source:RGD_Symbol;Acc:1333287]
LOC103689958_olfactory_receptor_49-like_[Source:RGD_Symbol;Acc:9074148]
Olr386_olfactory_receptor_386_[Source:RGD_Symbol;Acc:1333767]
Vom2r27_vomeronasal_2_receptor,_27_[Source:RGD_Symbol;Acc:708442]
Vom2r12_vomeronasal_2_receptor,_12_[Source:RGD_Symbol;Acc:1594694]
Vom2r80_vomeronasal_2_receptor,_80_[Source:RGD_Symbol;Acc:1559687]
Vom2r19_vomeronasal_2_receptor,_19_[Source:RGD_Symbol;Acc:1592235]
Vom2r34_vomeronasal_2_receptor,_34_[Source:RGD_Symbol;Acc:1595956]
Vom2r33_vomeronasal_2_receptor,_33_[Source:RGD_Symbol;Acc:1595960]
Vom1r53_vomeronasal_1_receptor_53_[Source:RGD_Symbol;Acc:1359524]
LOC108348135_vomeronasal_type-1_receptor_2-like_[Source:RGD_Symbol;Acc:11426849]
Vom1r57_vomeronasal_1_receptor_57_[Source:RGD_Symbol;Acc:1359484]
Vom1r52_vomeronasal_1_receptor_52_[Source:RGD_Symbol;Acc:1359285]
Vom1r51_vomeronasal_1_receptor_51_[Source:RGD_Symbol;Acc:1359291]
Vom1r48_vomeronasal_1_receptor_48_[Source:RGD_Symbol;Acc:1359590]
Vom1r47_vomeronasal_1_receptor_47_[Source:RGD_Symbol;Acc:1359700]
Vom1r46_vomeronasal_1_receptor_46_[Source:RGD_Symbol;Acc:1359306]
Vom1r45_vomeronasal_1_receptor_45_[Source:RGD_Symbol;Acc:1359121]
Vom1r44_vomeronasal_1_receptor_44_[Source:RGD_Symbol;Acc:1359382]
Vom1r43_vomeronasal_1_receptor_43_[Source:RGD_Symbol;Acc:1359095]
Vom1r42_vomeronasal_1_receptor_42_[Source:RGD_Symbol;Acc:1549734]
LOC102551504_vomeronasal_type-1_receptor_4-like_[Source:RGD_Symbol;Acc:7677185]
Vom1r41_vomeronasal_1_receptor_41_[Source:RGD_Symbol;Acc:1359462]
Vom2r32_vomeronasal_2_receptor,_32_[Source:RGD_Symbol;Acc:708398]
Vom1r40_vomeronasal_1_receptor_40_[Source:RGD_Symbol;Acc:1359184]
Vom1r28_vomeronasal_1_receptor_28_[Source:RGD_Symbol;Acc:1359632]
Vom1r29_vomeronasal_1_receptor_29_[Source:RGD_Symbol;Acc:1359287]
Vom1r109_vomeronasal_1_receptor_109_[Source:RGD_Symbol;Acc:1359228]
Vom1r27_vomeronasal_1_receptor_27_[Source:RGD_Symbol;Acc:1359724]
Vom1r63_vomeronasal_1_receptor_63_[Source:RGD_Symbol;Acc:1359330]
Vom2r28_vomeronasal_2_receptor,_28_[Source:RGD_Symbol;Acc:1565786]
Olr3_olfactory_receptor_3_[Source:RGD_Symbol;Acc:1332869]
Olr4_olfactory_receptor_4_[Source:RGD_Symbol;Acc:1332771]
Olr6_olfactory_receptor_6_[Source:RGD_Symbol;Acc:1332761]
Olr7_olfactory_receptor_7_[Source:RGD_Symbol;Acc:1333093]
Olr8_olfactory_receptor_8_[Source:RGD_Symbol;Acc:1333700]

Average distance within the cluster 3 is (Kb): 169

Genes in cluster 36 (chr7:3425912-9630611) are (61 genes):
Olr875_olfactory_receptor_875_[Source:RGD_Symbol;Acc:1333548]
Olr877_olfactory_receptor_877_[Source:RGD_Symbol;Acc:1333670]
Olr878_olfactory_receptor_878_[Source:RGD_Symbol;Acc:1332910]
Olr879_olfactory_receptor_879_[Source:RGD_Symbol;Acc:1334413]
Olr880_olfactory_receptor_880_[Source:RGD_Symbol;Acc:1334056]
Olr881_olfactory_receptor_881_[Source:RGD_Symbol;Acc:1334220]
Olr883_olfactory_receptor_883_[Source:RGD_Symbol;Acc:1332891]
Olr921_olfactory_receptor_921_[Source:RGD_Symbol;Acc:1333844]
Olr916_olfactory_receptor_916_[Source:RGD_Symbol;Acc:1334322]
Olr907_olfactory_receptor_907_[Source:RGD_Symbol;Acc:1333837]
Olr889_olfactory_receptor_889_[Source:RGD_Symbol;Acc:1334433]
Olr982_olfactory_receptor_982_[Source:RGD_Symbol;Acc:1332643]
Olr984_olfactory_receptor_984_[Source:RGD_Symbol;Acc:1333196]
Olr908_olfactory_receptor_908_[Source:RGD_Symbol;Acc:1333569]
LOC102555501_olfactory_receptor_6C3-like_[Source:RGD_Symbol;Acc:7661895]
Olr892_olfactory_receptor_892_[Source:RGD_Symbol;Acc:1334254]
Olr894_olfactory_receptor_894_[Source:RGD_Symbol;Acc:1332890]
Olr896_olfactory_receptor_896_[Source:RGD_Symbol;Acc:1334017]
Olr898_olfactory_receptor_898_[Source:RGD_Symbol;Acc:1334235]
Olr901_olfactory_receptor_901_[Source:RGD_Symbol;Acc:1334098]
Olr903_olfactory_receptor_903_[Source:RGD_Symbol;Acc:1333793]
Olr920_olfactory_receptor_920_[Source:RGD_Symbol;Acc:1333557]
LOC108349829_olfactory_receptor_6C3-like_[Source:RGD_Symbol;Acc:11407497]
Olr917_olfactory_receptor_917_[Source:RGD_Symbol;Acc:1333104]
LOC108348038_olfactory_receptor_6C2-like_[Source:RGD_Symbol;Acc:11356498]
Olr1000_olfactory_receptor_1000_[Source:RGD_Symbol;Acc:1334395]
Olr886_olfactory_receptor_886_[Source:RGD_Symbol;Acc:1332824]
Olr1007_olfactory_receptor_1007_[Source:RGD_Symbol;Acc:1334418]
Olr1006_olfactory_receptor_1006_[Source:RGD_Symbol;Acc:1333022]
Olr1002_olfactory_receptor_1002_[Source:RGD_Symbol;Acc:1333549]
Olr964_olfactory_receptor_964_[Source:RGD_Symbol;Acc:1333014]
Olr962_olfactory_receptor_962_[Source:RGD_Symbol;Acc:1332970]
Olr959_olfactory_receptor_959_[Source:RGD_Symbol;Acc:1333555]
Olr956_olfactory_receptor_956_[Source:RGD_Symbol;Acc:1334430]
Olr954_olfactory_receptor_954_[Source:RGD_Symbol;Acc:1333462]
LOC108348039_olfactory_receptor_6C1-like_[Source:RGD_Symbol;Acc:11415387]
Olr960_olfactory_receptor_960_[Source:RGD_Symbol;Acc:1333511]
Olr1012_olfactory_receptor_1012_[Source:RGD_Symbol;Acc:1332702]
Olr1016_olfactory_receptor_1016_[Source:RGD_Symbol;Acc:1332909]
Olr1020_olfactory_receptor_1020_[Source:RGD_Symbol;Acc:1333194]
Olr1014_olfactory_receptor_1014_[Source:RGD_Symbol;Acc:1333361]
Olr1022_olfactory_receptor_1022_[Source:RGD_Symbol;Acc:1333115]
Olr950_olfactory_receptor_950_[Source:RGD_Symbol;Acc:1332976]
Olr1029_olfactory_receptor_1029_[Source:RGD_Symbol;Acc:1333243]
Olr943_olfactory_receptor_943_[Source:RGD_Symbol;Acc:1332888]
Olfr798_olfactory_receptor_798_[Source:MGI_Symbol;Acc:MGI:3030632]
Olr1049_olfactory_receptor_1049_[Source:RGD_Symbol;Acc:1333072]
Olr937_olfactory_receptor_937_[Source:RGD_Symbol;Acc:1334317]
LOC103692758_olfactory_receptor_6C74-like_[Source:RGD_Symbol;Acc:9134166]
Olr1059_olfactory_receptor_1059_[Source:RGD_Symbol;Acc:1332880]
Olr1060_olfactory_receptor_1060_[Source:RGD_Symbol;Acc:1333635]
Olr1061_olfactory_receptor_1061_[Source:RGD_Symbol;Acc:1333516]
Olr1063_olfactory_receptor_1063_[Source:RGD_Symbol;Acc:1332732]
Olr1064_olfactory_receptor_1064_[Source:RGD_Symbol;Acc:1332775]
Olr1065_olfactory_receptor_1065_[Source:RGD_Symbol;Acc:1332908]
Olr1067_olfactory_receptor_1067_[Source:RGD_Symbol;Acc:1332593]
Olr1068_olfactory_receptor_1068_[Source:RGD_Symbol;Acc:1333726]
Olr1069_olfactory_receptor_1069_[Source:RGD_Symbol;Acc:1334178]
Olr1070_olfactory_receptor_1070_[Source:RGD_Symbol;Acc:1333055]
Olr1071_olfactory_receptor_1071_[Source:RGD_Symbol;Acc:1334409]
Olr1072_olfactory_receptor_1072_[Source:RGD_Symbol;Acc:1333941]

Average distance within the cluster 36 is (Kb): 102

Genes in cluster 41 (chr8:17775423-21341431) are (55 genes):
Olr1115_olfactory_receptor_1115_[Source:RGD_Symbol;Acc:1333981]
Olr1117_olfactory_receptor_1117_[Source:RGD_Symbol;Acc:1333879]
Olr1118_olfactory_receptor_1118_[Source:RGD_Symbol;Acc:1334196]
LOC103693022_olfactory_receptor_7G2-like_[Source:RGD_Symbol;Acc:9398762]
Olr1137_olfactory_receptor_1137_[Source:RGD_Symbol;Acc:1333659]
LOC100911944_olfactory_receptor_7G1-like_[Source:RGD_Symbol;Acc:6489779]
Olr1139_olfactory_receptor_1139_[Source:RGD_Symbol;Acc:1333385]
Olr1119_olfactory_receptor_1119_[Source:RGD_Symbol;Acc:1333800]
Olr1121_olfactory_receptor_1121_[Source:RGD_Symbol;Acc:1333021]
Olr1122_olfactory_receptor_1122_[Source:RGD_Symbol;Acc:1332848]
LOC686748_similar_to_olfactory_receptor_829_[Source:RGD_Symbol;Acc:1593713]
Olr1124_olfactory_receptor_1124_[Source:RGD_Symbol;Acc:1333539]
Olr1125_olfactory_receptor_1125_[Source:RGD_Symbol;Acc:1333031]
Olr1126_olfactory_receptor_1126_[Source:RGD_Symbol;Acc:1332715]
Olr1128_olfactory_receptor_1128_[Source:RGD_Symbol;Acc:1333592]
Olr1130_olfactory_receptor_1130_[Source:RGD_Symbol;Acc:1333873]
Olr1129_olfactory_receptor_1129_[Source:RGD_Symbol;Acc:1333745]
Olr1132_olfactory_receptor_1132_[Source:RGD_Symbol;Acc:1333897]
Olr1135_olfactory_receptor_1135_[Source:RGD_Symbol;Acc:1333399]
LOC100911893_olfactory_receptor_7G1-like_[Source:RGD_Symbol;Acc:6490234]
Olr1138_olfactory_receptor_1138_[Source:RGD_Symbol;Acc:1333334]
LOC100911988_olfactory_receptor_7G1-like_[Source:RGD_Symbol;Acc:6489196]
Olr1142_olfactory_receptor_1142_[Source:RGD_Symbol;Acc:1334400]
Olr1143_olfactory_receptor_1143_[Source:RGD_Symbol;Acc:1333080]
Olr1144_olfactory_receptor_1144_[Source:RGD_Symbol;Acc:1333665]
Olr1145_olfactory_receptor_1145_[Source:RGD_Symbol;Acc:1333466]
Olr1147_olfactory_receptor_1147_[Source:RGD_Symbol;Acc:1333779]
Olr1148_olfactory_receptor_1148_[Source:RGD_Symbol;Acc:1334128]
Olr1149_olfactory_receptor_1149_[Source:RGD_Symbol;Acc:1333035]
Olr1151_olfactory_receptor_1151_[Source:RGD_Symbol;Acc:1334193]
Olr1155_olfactory_receptor_1155_[Source:RGD_Symbol;Acc:1334335]
Olr1156_olfactory_receptor_1156_[Source:RGD_Symbol;Acc:1332998]
Olr1158_olfactory_receptor_1158_[Source:RGD_Symbol;Acc:1333111]
Olr1159_olfactory_receptor_1159_[Source:RGD_Symbol;Acc:1334067]
Olr1160_olfactory_receptor_1160_[Source:RGD_Symbol;Acc:1334148]
Olr1162_olfactory_receptor_1162_[Source:RGD_Symbol;Acc:1333973]
Olr1163_olfactory_receptor_1163_[Source:RGD_Symbol;Acc:1334266]
Olr1164_olfactory_receptor_1164_[Source:RGD_Symbol;Acc:1333826]
Olr1165_olfactory_receptor_1165_[Source:RGD_Symbol;Acc:1334149]
Olr1166_olfactory_receptor_1166_[Source:RGD_Symbol;Acc:1332992]
Olr1169_olfactory_receptor_1169_[Source:RGD_Symbol;Acc:1333617]
Olr1171_olfactory_receptor_1171_[Source:RGD_Symbol;Acc:1333610]
Olr1172_olfactory_receptor_1172_[Source:RGD_Symbol;Acc:1334163]
Olr1174_olfactory_receptor_1174_[Source:RGD_Symbol;Acc:1332742]
Olr1867_olfactory_receptor_1867_[Source:RGD_Symbol;Acc:1554299]
Olr1179_olfactory_receptor_1179_[Source:RGD_Symbol;Acc:1332873]
LOC690821_similar_to_olfactory_receptor_Olr1185_[Source:RGD_Symbol;Acc:1591011]
Olr1186_olfactory_receptor_1186_[Source:RGD_Symbol;Acc:1334297]
Olfr873_olfactory_receptor_873_[Source:RGD_Symbol;Acc:2323270]
LOC100911547_olfactory_receptor_7E24-like_[Source:RGD_Symbol;Acc:6492551]
Olr1185_olfactory_receptor_1185_[Source:RGD_Symbol;Acc:1334291]
Or7e24_olfactory_receptor,_family_7,_subfamily_E,_member_24_[Source:RGD_Symbol;Acc:1590984]
LOC100361194_olfactory_receptor_Olr1192-like_[Source:RGD_Symbol;Acc:2320667]
Olr1193_olfactory_receptor_1193_[Source:RGD_Symbol;Acc:1333761]
Olr1192_olfactory_receptor_1192_[Source:RGD_Symbol;Acc:1333078]

Average distance within the cluster 41 is (Kb): 64

Genes in cluster 70 (chr20:34404-1945844) are (51 genes):
LOC100910263_olfactory_receptor_2B11-like_[Source:RGD_Symbol;Acc:6499653]
Olr1668_olfactory_receptor_1668_[Source:RGD_Symbol;Acc:1332634]
Olr1670_olfactory_receptor_1670_[Source:RGD_Symbol;Acc:1333994]
Olr1671_olfactory_receptor_1671_[Source:RGD_Symbol;Acc:1333177]
Olr1673_olfactory_receptor_1673_[Source:RGD_Symbol;Acc:1332701]
Olr1675_olfactory_receptor_1675_[Source:RGD_Symbol;Acc:1333465]
Olr1683_olfactory_receptor_1683_[Source:RGD_Symbol;Acc:1333502]
Olr1684_olfactory_receptor_1684_[Source:RGD_Symbol;Acc:1334222]
LOC100910479_olfactory_receptor_2G3-like_[Source:RGD_Symbol;Acc:6498308]
Olr1687_olfactory_receptor_1687_[Source:RGD_Symbol;Acc:735190]
Olr1688_olfactory_receptor_1688_[Source:RGD_Symbol;Acc:1333186]
Olr1689_olfactory_receptor_1689_[Source:RGD_Symbol;Acc:1333506]
Olr1690_olfactory_receptor_1690_[Source:RGD_Symbol;Acc:1333813]
Olr1691_olfactory_receptor_1691_[Source:RGD_Symbol;Acc:1332763]
Olr1692_olfactory_receptor_1692_[Source:RGD_Symbol;Acc:1334122]
Olr1693_olfactory_receptor_1693_[Source:RGD_Symbol;Acc:1333127]
Olr1694_olfactory_receptor_1694_[Source:RGD_Symbol;Acc:1332782]
Olr1695_olfactory_receptor_1695_[Source:RGD_Symbol;Acc:1333191]
Olr1696_olfactory_receptor_1696_[Source:RGD_Symbol;Acc:1333123]
LOC100910382_olfactory_receptor_14J1-like_[Source:RGD_Symbol;Acc:6499045]
Olr1704_olfactory_receptor_1704_[Source:RGD_Symbol;Acc:1334388]
LOC100910936_olfactory_receptor_14J1-like_[Source:RGD_Symbol;Acc:6495953]
LOC100362856_olfactory_receptor-like_protein-like_[Source:RGD_Symbol;Acc:2323923]
Olr1702_olfactory_receptor_1702_[Source:RGD_Symbol;Acc:1333714]
LOC100910894_olfactory_receptor_14J1-like_[Source:RGD_Symbol;Acc:6495795]
Olr1705_olfactory_receptor_1705_[Source:RGD_Symbol;Acc:1333667]
LOC103690308_olfactory_receptor_14J1-like_[Source:RGD_Symbol;Acc:9081777]
Olr1708_olfactory_receptor_1708_[Source:RGD_Symbol;Acc:1332733]
Olr1709_olfactory_receptor_1709_[Source:RGD_Symbol;Acc:1332628]
Olr1710_olfactory_receptor_1710_[Source:RGD_Symbol;Acc:1333409]
Olr1714_olfactory_receptor_1714_[Source:RGD_Symbol;Acc:1332691]
Olr1868_olfactory_receptor_1868_[Source:RGD_Symbol;Acc:1303153]
Olr1718_olfactory_receptor_1718_[Source:RGD_Symbol;Acc:1333711]
Olr1722_olfactory_receptor_1722_[Source:RGD_Symbol;Acc:1334000]
Olr1726_olfactory_receptor_1726_[Source:RGD_Symbol;Acc:1332651]
Olr1724_olfactory_receptor_1724_[Source:RGD_Symbol;Acc:1334019]
Olr1730_olfactory_receptor_1730_[Source:RGD_Symbol;Acc:1334062]
Olr1733_olfactory_receptor_1733_[Source:RGD_Symbol;Acc:1333940]
Olr1734_olfactory_receptor_1734_[Source:RGD_Symbol;Acc:1334232]
Olr1735_olfactory_receptor_1735_[Source:RGD_Symbol;Acc:1334001]
Olr1736_olfactory_receptor_1736_[Source:RGD_Symbol;Acc:1332623]
Olr1737_olfactory_receptor_1737_[Source:RGD_Symbol;Acc:1333060]
Olr1738_olfactory_receptor_1738_[Source:RGD_Symbol;Acc:1333138]
Olr1739_olfactory_receptor_1739_[Source:RGD_Symbol;Acc:1333738]
Olr1742_olfactory_receptor_1742_[Source:RGD_Symbol;Acc:1333568]
Olr1743_olfactory_receptor_1743_[Source:RGD_Symbol;Acc:1333000]
Olr1744_olfactory_receptor_1744_[Source:RGD_Symbol;Acc:1332620]
Olr1746_olfactory_receptor_1746_[Source:RGD_Symbol;Acc:1332725]
Olr1748_olfactory_receptor_1748_[Source:RGD_Symbol;Acc:1333395]
Olr1749_olfactory_receptor_1749_[Source:RGD_Symbol;Acc:1333311]
Olr1750_olfactory_receptor_1750_[Source:RGD_Symbol;Acc:1332876]

Average distance within the cluster 70 is (Kb): 38

Genes in cluster 12 (chr1:228225398-230812750) are (50 genes):
Olr318_olfactory_receptor_318_[Source:RGD_Symbol;Acc:1334072]
Olr1874_olfactory_receptor_1874_[Source:RGD_Symbol;Acc:1593675]
Olr319_olfactory_receptor_319_[Source:RGD_Symbol;Acc:1333276]
Olr321_olfactory_receptor_321_[Source:RGD_Symbol;Acc:1334346]
Olr322_olfactory_receptor_322_[Source:RGD_Symbol;Acc:1332621]
Olr323_olfactory_receptor_323_[Source:RGD_Symbol;Acc:1333126]
Olr324_olfactory_receptor_324_[Source:RGD_Symbol;Acc:1333150]
Olr325_olfactory_receptor_325_[Source:RGD_Symbol;Acc:1333601]
Olr326_olfactory_receptor_326_[Source:RGD_Symbol;Acc:1333796]
Olr330_olfactory_receptor_330_[Source:RGD_Symbol;Acc:1334070]
Olr337_olfactory_receptor_337_[Source:RGD_Symbol;Acc:1333015]
LOC686967_similar_to_olfactory_receptor_1442_[Source:RGD_Symbol;Acc:1591254]
Olr338_olfactory_receptor_338_[Source:RGD_Symbol;Acc:1334154]
Olr336_olfactory_receptor_336_[Source:RGD_Symbol;Acc:1333328]
Olr334_olfactory_receptor_334_[Source:RGD_Symbol;Acc:1334079]
Olr332_olfactory_receptor_332_[Source:RGD_Symbol;Acc:1333575]
Olr387_olfactory_receptor_387_[Source:RGD_Symbol;Acc:1333407]
Olr339_olfactory_receptor_339_[Source:RGD_Symbol;Acc:1334091]
Olr340_olfactory_receptor_340_[Source:RGD_Symbol;Acc:1334063]
Olr341_olfactory_receptor_341_[Source:RGD_Symbol;Acc:1333323]
Olr343_olfactory_receptor_343_[Source:RGD_Symbol;Acc:1334374]
Olr344_olfactory_receptor_344_[Source:RGD_Symbol;Acc:1333125]
Olr346_olfactory_receptor_346_[Source:RGD_Symbol;Acc:1333625]
Olr347_olfactory_receptor_347_[Source:RGD_Symbol;Acc:1333760]
Olr348_olfactory_receptor_348_[Source:RGD_Symbol;Acc:1333475]
Olr349_olfactory_receptor_349_[Source:RGD_Symbol;Acc:1334406]
Olr352_olfactory_receptor_352_[Source:RGD_Symbol;Acc:1332654]
Olr354_olfactory_receptor_354_[Source:RGD_Symbol;Acc:1333250]
Olr357_olfactory_receptor_357_[Source:RGD_Symbol;Acc:1333477]
Olr358_olfactory_receptor_358_[Source:RGD_Symbol;Acc:1333912]
Olr360_olfactory_receptor_360_[Source:RGD_Symbol;Acc:1333366]
Olr361_olfactory_receptor_361_[Source:RGD_Symbol;Acc:1333423]
LOC103691301_olfactory_receptor_5B3-like_[Source:RGD_Symbol;Acc:9121299]
LOC687088_similar_to_olfactory_receptor_1467_[Source:RGD_Symbol;Acc:1590081]
Olr363_olfactory_receptor_363_[Source:RGD_Symbol;Acc:1334416]
Olr365_olfactory_receptor_365_[Source:RGD_Symbol;Acc:1332812]
Olr367_olfactory_receptor_367_[Source:RGD_Symbol;Acc:1333483]
Olr371_olfactory_receptor_371_[Source:RGD_Symbol;Acc:1333922]
Olr372_olfactory_receptor_372_[Source:RGD_Symbol;Acc:1333289]
Olr373_olfactory_receptor_373_[Source:RGD_Symbol;Acc:1334396]
Olr374_olfactory_receptor_374_[Source:RGD_Symbol;Acc:1333050]
Olr375_olfactory_receptor_375_[Source:RGD_Symbol;Acc:1333045]
Olr376_olfactory_receptor_376_[Source:RGD_Symbol;Acc:1333888]
Olr377_olfactory_receptor_377_[Source:RGD_Symbol;Acc:1333595]
Olr378_olfactory_receptor_378_[Source:RGD_Symbol;Acc:1333303]
Olr379_olfactory_receptor_379_[Source:RGD_Symbol;Acc:1334108]
Olr380_olfactory_receptor_380_[Source:RGD_Symbol;Acc:1333030]
Olr382_olfactory_receptor_382_[Source:RGD_Symbol;Acc:1333288]
Olr383_olfactory_receptor_383_[Source:RGD_Symbol;Acc:1333181]
Olr384_olfactory_receptor_384_[Source:RGD_Symbol;Acc:1333930]

Average distance within the cluster 12 is (Kb): 51

Genes in cluster 22 (chr3:102431541-103658050) are (48 genes):
Olr747_olfactory_receptor_747_[Source:RGD_Symbol;Acc:1332919]
Olr748_olfactory_receptor_748_[Source:RGD_Symbol;Acc:1334379]
Olr749_olfactory_receptor_749_[Source:RGD_Symbol;Acc:1333136]
Olr750_olfactory_receptor_750_[Source:RGD_Symbol;Acc:1333604]
LOC691368_similar_to_olfactory_receptor_1278_[Source:RGD_Symbol;Acc:1585049]
Olr752_olfactory_receptor_752_[Source:RGD_Symbol;Acc:1333744]
Olr753_olfactory_receptor_753_[Source:RGD_Symbol;Acc:1333980]
Olr754_olfactory_receptor_754_[Source:RGD_Symbol;Acc:1333545]
Olr756_olfactory_receptor_756_[Source:RGD_Symbol;Acc:1332749]
Olr757_olfactory_receptor_757_[Source:RGD_Symbol;Acc:1334334]
Olr758_olfactory_receptor_758_[Source:RGD_Symbol;Acc:1332964]
RGD1561276_similar_to_olfactory_receptor_Olfr1289_[Source:RGD_Symbol;Acc:1561276]
Olr760_olfactory_receptor_760_[Source:RGD_Symbol;Acc:1333521]
RGD1566059_similar_to_olfactory_receptor_Olfr1289_[Source:RGD_Symbol;Acc:1566059]
Olr765_olfactory_receptor_765_[Source:RGD_Symbol;Acc:1334032]
Olr766_olfactory_receptor_766_[Source:RGD_Symbol;Acc:1333795]
Olr767_olfactory_receptor_767_[Source:RGD_Symbol;Acc:1332626]
Olr768_olfactory_receptor_768_[Source:RGD_Symbol;Acc:1334047]
Olr769_olfactory_receptor_769_[Source:RGD_Symbol;Acc:1333526]
Olr770_olfactory_receptor_770_[Source:RGD_Symbol;Acc:1332807]
Olr771_olfactory_receptor_771_[Source:RGD_Symbol;Acc:1333904]
Olr772_olfactory_receptor_772_[Source:RGD_Symbol;Acc:1332860]
Olr773_olfactory_receptor_773_[Source:RGD_Symbol;Acc:1332850]
Olr774_olfactory_receptor_774_[Source:RGD_Symbol;Acc:1334162]
Olr775_olfactory_receptor_775_[Source:RGD_Symbol;Acc:1333829]
Olr776_olfactory_receptor_776_[Source:RGD_Symbol;Acc:1333335]
Olr777_olfactory_receptor_777_[Source:RGD_Symbol;Acc:1334011]
Olr778_olfactory_receptor_778_[Source:RGD_Symbol;Acc:1333821]
Olr779_olfactory_receptor_779_[Source:RGD_Symbol;Acc:1333499]
Olr780_olfactory_receptor_780_[Source:RGD_Symbol;Acc:1333588]
Olr781_olfactory_receptor_781_[Source:RGD_Symbol;Acc:1334408]
Olr782_olfactory_receptor_782_[Source:RGD_Symbol;Acc:1333867]
Olr783_olfactory_receptor_783_[Source:RGD_Symbol;Acc:1332734]
Olr784_olfactory_receptor_784_[Source:RGD_Symbol;Acc:1333326]
Olr785_olfactory_receptor_785_[Source:RGD_Symbol;Acc:1332868]
LOC100909613_olfactory_receptor_4F15-like_[Source:RGD_Symbol;Acc:6502618]
LOC103691873_putative_olfactory_receptor_GPCRLTM7_[Source:RGD_Symbol;Acc:9120807]
Olr788_olfactory_receptor_788_[Source:RGD_Symbol;Acc:1333067]
LOC100909692_olfactory_receptor_4F3/4F16/4F29-like_[Source:RGD_Symbol;Acc:6502422]
Olr790_olfactory_receptor_790_[Source:RGD_Symbol;Acc:1332772]
Olr791_olfactory_receptor_791_[Source:RGD_Symbol;Acc:1334294]
LOC100909573_olfactory_receptor_4F6-like_[Source:RGD_Symbol;Acc:6503041]
Olr786_olfactory_receptor_786_[Source:RGD_Symbol;Acc:1334249]
Olr789_olfactory_receptor_789_[Source:RGD_Symbol;Acc:1332602]
Olr792_olfactory_receptor_792_[Source:RGD_Symbol;Acc:1333491]
LOC502660_similar_to_olfactory_receptor_1318_[Source:RGD_Symbol;Acc:1588370]
Olr795_olfactory_receptor_795_[Source:RGD_Symbol;Acc:1333641]
Olr796_olfactory_receptor_796_[Source:RGD_Symbol;Acc:1333951]

Average distance within the cluster 22 is (Kb): 25

Genes in cluster 49 (chr10:43894429-45968307) are (44 genes):
Olr1413_olfactory_receptor_1413_[Source:RGD_Symbol;Acc:621541]
Olr1414_olfactory_receptor_1414_[Source:RGD_Symbol;Acc:1333036]
Olr1415_olfactory_receptor_1415_[Source:RGD_Symbol;Acc:1333245]
Olr1416_olfactory_receptor_1416_[Source:RGD_Symbol;Acc:1332603]
Olr1417_olfactory_receptor_1417_[Source:RGD_Symbol;Acc:1333640]
Olr1418_olfactory_receptor_1418_[Source:RGD_Symbol;Acc:1333422]
Olr1421_olfactory_receptor_1421_[Source:RGD_Symbol;Acc:1333061]
Olr1422_olfactory_receptor_1422_[Source:RGD_Symbol;Acc:1332615]
Olr1423_olfactory_receptor_1423_[Source:RGD_Symbol;Acc:1333736]
Olr1424_olfactory_receptor_1424_[Source:RGD_Symbol;Acc:1332688]
Olr1425_olfactory_receptor_1425_[Source:RGD_Symbol;Acc:1332670]
LOC103690286_olfactory_receptor_2T29-like_[Source:RGD_Symbol;Acc:9196653]
Olr1431_olfactory_receptor_1431_[Source:RGD_Symbol;Acc:1334088]
Olr1432_olfactory_receptor_1432_[Source:RGD_Symbol;Acc:1334164]
Olr1433_olfactory_receptor_1433_[Source:RGD_Symbol;Acc:1332706]
LOC100911398_olfactory_receptor_2AK2-like_[Source:RGD_Symbol;Acc:6493203]
Olr1435_olfactory_receptor_1435_[Source:RGD_Symbol;Acc:1333898]
Olr1436_olfactory_receptor_1436_[Source:RGD_Symbol;Acc:1332835]
Olr1437_olfactory_receptor_1437_[Source:RGD_Symbol;Acc:1332708]
LOC103690280_olfactory_receptor_2AK2-like_[Source:RGD_Symbol;Acc:9348758]
Olr1440_olfactory_receptor_1440_[Source:RGD_Symbol;Acc:1332945]
LOC501698_similar_to_olfactory_receptor_Olr1448_[Source:RGD_Symbol;Acc:1584857]
Olr1442_olfactory_receptor_1442_[Source:RGD_Symbol;Acc:1332943]
Olr1443_olfactory_receptor_1443_[Source:RGD_Symbol;Acc:1333051]
Olr1445_olfactory_receptor_1445_[Source:RGD_Symbol;Acc:1334167]
Olr1448_olfactory_receptor_1448_[Source:RGD_Symbol;Acc:1333911]
Olr1449_olfactory_receptor_1449_[Source:RGD_Symbol;Acc:1332774]
Olr1450_olfactory_receptor_1450_[Source:RGD_Symbol;Acc:1332690]
Olr1454_olfactory_receptor_1454_[Source:RGD_Symbol;Acc:1333852]
Olr1456_olfactory_receptor_1456_[Source:RGD_Symbol;Acc:1334326]
Olr1457_olfactory_receptor_1457_[Source:RGD_Symbol;Acc:1333878]
Olr1458_olfactory_receptor_1458_[Source:RGD_Symbol;Acc:1332948]
Olr1459_olfactory_receptor_1459_[Source:RGD_Symbol;Acc:1334155]
Olr1460_olfactory_receptor_1460_[Source:RGD_Symbol;Acc:1332809]
Olr1434_olfactory_receptor_1434_[Source:RGD_Symbol;Acc:1333938]
LOC100910837_olfactory_receptor_2AK2-like_[Source:RGD_Symbol;Acc:6496208]
LOC103690280_olfactory_receptor_2AK2-like_[Source:RGD_Symbol;Acc:9348758]
Olr1439_olfactory_receptor_1439_[Source:RGD_Symbol;Acc:1334096]
LOC100910876_olfactory_receptor_2AK2-like_[Source:RGD_Symbol;Acc:6495966]
LOC100911586_olfactory_receptor_2AK2-like_[Source:RGD_Symbol;Acc:6491978]
Olr1461_olfactory_receptor_1461_[Source:RGD_Symbol;Acc:1333085]
Olr1462_olfactory_receptor_1462_[Source:RGD_Symbol;Acc:1333777]
Olr1463_olfactory_receptor_1463_[Source:RGD_Symbol;Acc:1333969]
Olfr225_olfactory_receptor_225_[Source:MGI_Symbol;Acc:MGI:3030059]

Average distance within the cluster 49 is (Kb): 47

Genes in cluster 65 (chr15:26780039-28935269) are (34 genes):
Olr1624_olfactory_receptor_1624_[Source:RGD_Symbol;Acc:1334059]
Olr1625_olfactory_receptor_1625_[Source:RGD_Symbol;Acc:1332610]
Olr1626_olfactory_receptor_1626_[Source:RGD_Symbol;Acc:1334075]
Olr1627_olfactory_receptor_1627_[Source:RGD_Symbol;Acc:1334431]
Olr1629_olfactory_receptor_1629_[Source:RGD_Symbol;Acc:1333529]
Olr1630_olfactory_receptor_1630_[Source:RGD_Symbol;Acc:1334248]
Olr1608_olfactory_receptor_1608_[Source:RGD_Symbol;Acc:1333964]
Olr1609_olfactory_receptor_1609_[Source:RGD_Symbol;Acc:1333849]
Olr1611_olfactory_receptor_1611_[Source:RGD_Symbol;Acc:1333578]
Olr1610_olfactory_receptor_1610_[Source:RGD_Symbol;Acc:1333453]
Olr1612_olfactory_receptor_1612_[Source:RGD_Symbol;Acc:1333393]
Olr1614_olfactory_receptor_1614_[Source:RGD_Symbol;Acc:1333269]
Olr1615_olfactory_receptor_1615_[Source:RGD_Symbol;Acc:1333946]
Olr1616_olfactory_receptor_1616_[Source:RGD_Symbol;Acc:1333242]
Olr1617_olfactory_receptor_1617_[Source:RGD_Symbol;Acc:1332642]
LOC103693383_olfactory_receptor_11G2-like_[Source:RGD_Symbol;Acc:9076871]
Olr1619_olfactory_receptor_1619_[Source:RGD_Symbol;Acc:1332633]
Olr1620_olfactory_receptor_1620_[Source:RGD_Symbol;Acc:1333151]
Olr1621_olfactory_receptor_1621_[Source:RGD_Symbol;Acc:1334349]
Olr1622_olfactory_receptor_1622_[Source:RGD_Symbol;Acc:1334259]
Olr1631_olfactory_receptor_1631_[Source:RGD_Symbol;Acc:1333318]
LOC103693822_olfactory_receptor_11H4-like_[Source:RGD_Symbol;Acc:9330207]
Olr1635_olfactory_receptor_1635_[Source:RGD_Symbol;Acc:1333574]
Olr1632_olfactory_receptor_1632_[Source:RGD_Symbol;Acc:1334182]
Olr1633_olfactory_receptor_1633_[Source:RGD_Symbol;Acc:1333781]
Olr1637_olfactory_receptor_1637_[Source:RGD_Symbol;Acc:1333368]
Olr1638_olfactory_receptor_1638_[Source:RGD_Symbol;Acc:1333383]
Olr1639_olfactory_receptor_1639_[Source:RGD_Symbol;Acc:1333903]
Olr1640_olfactory_receptor_1640_[Source:RGD_Symbol;Acc:1334263]
Olr1641_olfactory_receptor_1641_[Source:RGD_Symbol;Acc:1333427]
Olr1642_olfactory_receptor_1642_[Source:RGD_Symbol;Acc:1333016]
Olr1643_olfactory_receptor_1643_[Source:RGD_Symbol;Acc:1334073]
Olr1644_olfactory_receptor_1644_[Source:RGD_Symbol;Acc:1334197]
Olr1645_olfactory_receptor_1645_[Source:RGD_Symbol;Acc:1333503]

Average distance within the cluster 65 is (Kb): 64

Genes in cluster 24 (chr4:1355820-1843031) are (32 genes):
LOC100911438_olfactory_receptor_143-like_[Source:RGD_Symbol;Acc:6492568]
LOC100910863_olfactory_receptor_143-like_[Source:RGD_Symbol;Acc:6496419]
LOC100910899_olfactory_receptor_143-like_[Source:RGD_Symbol;Acc:6495812]
LOC100911888_olfactory_receptor_143-like_[Source:RGD_Symbol;Acc:6490196]
Olr1230_olfactory_receptor_1230_[Source:RGD_Symbol;Acc:1333512]
Olr1231_olfactory_receptor_1231_[Source:RGD_Symbol;Acc:1333520]
Olr1232_olfactory_receptor_1232_[Source:RGD_Symbol;Acc:1332666]
Olr1233_olfactory_receptor_1233_[Source:RGD_Symbol;Acc:1333768]
Olr1234_olfactory_receptor_1234_[Source:RGD_Symbol;Acc:1334104]
Olr1235_olfactory_receptor_1235_[Source:RGD_Symbol;Acc:1334039]
Olr1236_olfactory_receptor_1236_[Source:RGD_Symbol;Acc:1333698]
Olr1237_olfactory_receptor_1237_[Source:RGD_Symbol;Acc:1333864]
LOC103692039_olfactory_receptor_8B3-like_[Source:RGD_Symbol;Acc:9410932]
Olr1239_olfactory_receptor_1239_[Source:RGD_Symbol;Acc:1333041]
Olr1240_olfactory_receptor_1240_[Source:RGD_Symbol;Acc:1333265]
LOC100912488_olfactory_receptor_147-like_[Source:RGD_Symbol;Acc:6486652]
Olr1242_olfactory_receptor_1242_[Source:RGD_Symbol;Acc:1333059]
Olr1243_olfactory_receptor_1243_[Source:RGD_Symbol;Acc:1333764]
Olr1244_olfactory_receptor_1244_[Source:RGD_Symbol;Acc:1333908]
Olr1245_olfactory_receptor_1245_[Source:RGD_Symbol;Acc:1333788]
LOC100912152_olfactory_receptor_8B3-like_[Source:RGD_Symbol;Acc:6488812]
Olr1247_olfactory_receptor_1247_[Source:RGD_Symbol;Acc:1333436]
Olr1248_olfactory_receptor_1248_[Source:RGD_Symbol;Acc:1333476]
Olr1249_olfactory_receptor_1249_[Source:RGD_Symbol;Acc:1333392]
Olr1250_olfactory_receptor_1250_[Source:RGD_Symbol;Acc:1333936]
Olr1251_olfactory_receptor_1251_[Source:RGD_Symbol;Acc:1333213]
LOC100912507_olfactory_receptor_8B3-like_[Source:RGD_Symbol;Acc:6486730]
Olr1253_olfactory_receptor_1253_[Source:RGD_Symbol;Acc:1332988]
LOC103692042_olfactory_receptor_8B3-like_[Source:RGD_Symbol;Acc:9384460]
LOC100912371_olfactory_receptor_8B3-like_[Source:RGD_Symbol;Acc:6487344]
LOC100912415_olfactory_receptor_150-like_[Source:RGD_Symbol;Acc:6486861]
Olr1096_olfactory_receptor_1096_[Source:RGD_Symbol;Acc:1334055]

Average distance within the cluster 24 is (Kb): 14

Genes in cluster 50 (chr10:59923201-61161060) are (32 genes):
Olr1498_olfactory_receptor_1498_[Source:RGD_Symbol;Acc:1334181]
Olr1485_olfactory_receptor_1485_[Source:RGD_Symbol;Acc:1333644]
Olr1485_olfactory_receptor_1485_[Source:RGD_Symbol;Acc:1333644]
Olr1481_olfactory_receptor_1481_[Source:RGD_Symbol;Acc:1333952]
Olr1498_olfactory_receptor_1498_[Source:RGD_Symbol;Acc:1334181]
Olr1485_olfactory_receptor_1485_[Source:RGD_Symbol;Acc:1333644]
Olr1482_olfactory_receptor_1482_[Source:RGD_Symbol;Acc:1333012]
Olr1486_olfactory_receptor_1486_[Source:RGD_Symbol;Acc:1333088]
Olr1505_olfactory_receptor_1505_[Source:RGD_Symbol;Acc:1334253]
Olr1488_olfactory_receptor_1488_[Source:RGD_Symbol;Acc:1333517]
Olr1490_olfactory_receptor_1490_[Source:RGD_Symbol;Acc:1333612]
Olr1492_olfactory_receptor_1492_[Source:RGD_Symbol;Acc:1332844]
Olr1493_olfactory_receptor_gene_Olr1493_[Source:RGD_Symbol;Acc:1549701]
Olfr390_olfactory_receptor_390_[Source:MGI_Symbol;Acc:MGI:3030224]
Olr1496_olfactory_receptor_1496_[Source:RGD_Symbol;Acc:1332757]
Olr1498_olfactory_receptor_1498_[Source:RGD_Symbol;Acc:1334181]
Olr1499_olfactory_receptor_1499_[Source:RGD_Symbol;Acc:1333585]
LOC687881_similar_to_olfactory_receptor_394_[Source:RGD_Symbol;Acc:1596222]
Olr1500_olfactory_receptor_1500_[Source:RGD_Symbol;Acc:1334013]
Olr1501_olfactory_receptor_1501_[Source:RGD_Symbol;Acc:1333253]
Olr1504_olfactory_receptor_1504_[Source:RGD_Symbol;Acc:1333178]
Olr1491_olfactory_receptor_1491_[Source:RGD_Symbol;Acc:1333854]
Olr1507_olfactory_receptor_1507_[Source:RGD_Symbol;Acc:1333058]
Olr1509_olfactory_receptor_1509_[Source:RGD_Symbol;Acc:1334195]
Olr1511_olfactory_receptor_1511_[Source:RGD_Symbol;Acc:1333146]
Olr1512_olfactory_receptor_1512_[Source:RGD_Symbol;Acc:1334237]
Olr1513_olfactory_receptor_1513_[Source:RGD_Symbol;Acc:1332685]
Olr1514_olfactory_receptor_1514_[Source:RGD_Symbol;Acc:1334436]
LOC100909754_olfactory_receptor_1P1-like_[Source:RGD_Symbol;Acc:6502022]
Olr1516_olfactory_receptor_1516_[Source:RGD_Symbol;Acc:1333482]
Olr1517_olfactory_receptor_1517_[Source:RGD_Symbol;Acc:1333892]
Olr1519_olfactory_receptor_1519_[Source:RGD_Symbol;Acc:1333845]

Average distance within the cluster 50 is (Kb): 41

Genes in cluster 8 (chr1:148846679-150610062) are (26 genes):
LOC100911376_olfactory_receptor_226-like_[Source:RGD_Symbol;Acc:6493071]
LOC100912097_olfactory_receptor_10A5-like_[Source:RGD_Symbol;Acc:6489170]
Vom2r42_vomeronasal_2_receptor,_42_[Source:RGD_Symbol;Acc:1587126]
Vom2r41_vomeronasal_2_receptor,_41_[Source:RGD_Symbol;Acc:1561322]
Vom2r43_vomeronasal_2_receptor,_43_[Source:RGD_Symbol;Acc:1587090]
Olr12_olfactory_receptor_12_[Source:RGD_Symbol;Acc:1333584]
Olr13_olfactory_receptor_13_[Source:RGD_Symbol;Acc:1334399]
LOC100910049_olfactory_receptor_14A2-like_[Source:RGD_Symbol;Acc:6500417]
Olr294_olfactory_receptor_294_[Source:RGD_Symbol;Acc:6501433]
Olr17_olfactory_receptor_17_[Source:RGD_Symbol;Acc:1333998]
Olr16_olfactory_receptor_16_[Source:RGD_Symbol;Acc:1333647]
LOC100909935_olfactory_receptor_6F1-like_[Source:RGD_Symbol;Acc:6500977]
LOC100909966_olfactory_receptor_6F1-like_[Source:RGD_Symbol;Acc:6500576]
Olr14_olfactory_receptor_14_[Source:RGD_Symbol;Acc:1332929]
LOC100910009_olfactory_receptor_14A2-like_[Source:RGD_Symbol;Acc:6500802]
Olr19_olfactory_receptor_19_[Source:RGD_Symbol;Acc:1333281]
Olr20_olfactory_receptor_20_[Source:RGD_Symbol;Acc:1332905]
Olr23_olfactory_receptor_23_[Source:RGD_Symbol;Acc:1332664]
Olr24_olfactory_receptor_24_[Source:RGD_Symbol;Acc:1334267]
Olr25_olfactory_receptor_25_[Source:RGD_Symbol;Acc:1333809]
Olr27_olfactory_receptor_27_[Source:RGD_Symbol;Acc:1332768]
Olr29_olfactory_receptor_29_[Source:RGD_Symbol;Acc:1334054]
Olr30_olfactory_receptor_30_[Source:RGD_Symbol;Acc:1333057]
Olr32_olfactory_receptor_32_[Source:RGD_Symbol;Acc:1333387]
Olr34_olfactory_receptor_34_[Source:RGD_Symbol;Acc:1333763]
Vmn2r79_vomeronasal_2,_receptor_79_[Source:MGI_Symbol;Acc:MGI:3646882]

Average distance within the cluster 8 is (Kb): 53

Genes in cluster 11 (chr1:212632366-213452653) are (25 genes):
Olr286_olfactory_receptor_286_[Source:RGD_Symbol;Acc:1333221]
Olr287_olfactory_receptor_287_[Source:RGD_Symbol;Acc:727837]
Olr288_olfactory_receptor_288_[Source:RGD_Symbol;Acc:1333358]
Olr292_olfactory_receptor_292_[Source:RGD_Symbol;Acc:1333185]
Olr289_olfactory_receptor_289_[Source:RGD_Symbol;Acc:1333302]
LOC100360557_olfactory_receptor_525-like_[Source:RGD_Symbol;Acc:2321900]
Olr292_olfactory_receptor_292_[Source:RGD_Symbol;Acc:1333185]
Olr295_olfactory_receptor_295_[Source:RGD_Symbol;Acc:1333577]
Olr297_olfactory_receptor_297_[Source:RGD_Symbol;Acc:1333199]
Olr298_olfactory_receptor_298_[Source:RGD_Symbol;Acc:1334051]
Olr299_olfactory_receptor_299_[Source:RGD_Symbol;Acc:1333828]
Olr300_olfactory_receptor_300_[Source:RGD_Symbol;Acc:1333923]
Olr302_olfactory_receptor_302_[Source:RGD_Symbol;Acc:1332644]
Olr303_olfactory_receptor_303_[Source:RGD_Symbol;Acc:1333730]
Olr304_olfactory_receptor_304_[Source:RGD_Symbol;Acc:1332957]
Olr305_olfactory_receptor_305_[Source:RGD_Symbol;Acc:1333124]
Olr306_olfactory_receptor_306_[Source:RGD_Symbol;Acc:1333372]
LOC103690271_olfactory_receptor_13A1-like_[Source:RGD_Symbol;Acc:9460823]
Olr308_olfactory_receptor_308_[Source:RGD_Symbol;Acc:1333032]
Olr309_olfactory_receptor_309_[Source:RGD_Symbol;Acc:1334251]
Olr310_olfactory_receptor_310_[Source:RGD_Symbol;Acc:1333513]
Olr311_olfactory_receptor_311_[Source:RGD_Symbol;Acc:1332754]
Olr312_olfactory_receptor_312_[Source:RGD_Symbol;Acc:1333205]
Olr313_olfactory_receptor_313_[Source:RGD_Symbol;Acc:1334099]
Olr315_olfactory_receptor_315_[Source:RGD_Symbol;Acc:1333353]

Average distance within the cluster 11 is (Kb): 29

Genes in cluster 55 (chr11:43143882-43867446) are (25 genes):
Olr1528_olfactory_receptor_1528_[Source:RGD_Symbol;Acc:1333369]
Olr1529_olfactory_receptor_1529_[Source:RGD_Symbol;Acc:1333619]
Olr1530_olfactory_receptor_1530_[Source:RGD_Symbol;Acc:1333309]
Olr1531_olfactory_receptor_1531_[Source:RGD_Symbol;Acc:1332924]
Olr1532_olfactory_receptor_1532_[Source:RGD_Symbol;Acc:1333081]
Olr1538_olfactory_receptor_1538_[Source:RGD_Symbol;Acc:1334226]
Olr1539_olfactory_receptor_1539_[Source:RGD_Symbol;Acc:1333853]
Olr1540_olfactory_receptor_1540_[Source:RGD_Symbol;Acc:1332608]
Olr1541_olfactory_receptor_1541_[Source:RGD_Symbol;Acc:1333239]
Olr1542_olfactory_receptor_1542_[Source:RGD_Symbol;Acc:1332965]
Olr1543_olfactory_receptor_1543_[Source:RGD_Symbol;Acc:1334428]
Olr1545_olfactory_receptor_1545_[Source:RGD_Symbol;Acc:1333347]
Olr1546_olfactory_receptor_1546_[Source:RGD_Symbol;Acc:1334123]
Olr1547_olfactory_receptor_1547_[Source:RGD_Symbol;Acc:1333633]
Olr1548_olfactory_receptor_1548_[Source:RGD_Symbol;Acc:1333775]
Olr1549_olfactory_receptor_1549_[Source:RGD_Symbol;Acc:1333231]
Olr1551_olfactory_receptor_1551_[Source:RGD_Symbol;Acc:1333073]
Olr1553_olfactory_receptor_1553_[Source:RGD_Symbol;Acc:1332847]
Olr1555_olfactory_receptor_1555_[Source:RGD_Symbol;Acc:1332966]
Olr1557_olfactory_receptor_1557_[Source:RGD_Symbol;Acc:1332995]
Olr1558_olfactory_receptor_1558_[Source:RGD_Symbol;Acc:1333626]
Olr1559_olfactory_receptor_1559_[Source:RGD_Symbol;Acc:1333528]
Olr1560_olfactory_receptor_1560_[Source:RGD_Symbol;Acc:1333735]
LOC100909884_olfactory_receptor_Olfr180-like_[Source:RGD_Symbol;Acc:6501340]
Olr1561_olfactory_receptor_1561_[Source:RGD_Symbol;Acc:1333804]

Average distance within the cluster 55 is (Kb): 24

Genes in cluster 27 (chr4:87312766-88424305) are (23 genes):
Vom1r71_vomeronasal_1_receptor_71_[Source:RGD_Symbol;Acc:1549777]
Vom1r67_vomeronasal_1_receptor_67_[Source:RGD_Symbol;Acc:1549708]
Vom1r68_vomeronasal_1_receptor_68_[Source:RGD_Symbol;Acc:1549721]
Vom1r69_vomeronasal_1_receptor_69_[Source:RGD_Symbol;Acc:1549722]
Vom1r66_vomeronasal_1_receptor_66_[Source:RGD_Symbol;Acc:1549744]
Vom1r71_vomeronasal_1_receptor_71_[Source:RGD_Symbol;Acc:1549777]
Vom1r72_vomeronasal_1_receptor_72_[Source:RGD_Symbol;Acc:1549709]
Vom1r73_vomeronasal_1_receptor_73_[Source:RGD_Symbol;Acc:1549715]
LOC108348089_putative_vomeronasal_receptor-like_protein_4_[Source:RGD_Symbol;Acc:11402879]
LOC108348088_putative_vomeronasal_receptor-like_protein_4_[Source:RGD_Symbol;Acc:11405111]
Vom1r76_vomeronasal_1_receptor_76_[Source:RGD_Symbol;Acc:1549714]
Vom1r77_vomeronasal_1_receptor_77_[Source:RGD_Symbol;Acc:1359218]
Vom1r78_vomeronasal_1_receptor_78_[Source:RGD_Symbol;Acc:1549704]
Vom1r79_vomeronasal_1_receptor_79_[Source:RGD_Symbol;Acc:1359257]
Vom1r80_vomeronasal_1_receptor_80_[Source:RGD_Symbol;Acc:1549747]
Vom1r81_vomeronasal_1_receptor_81_[Source:RGD_Symbol;Acc:1549765]
Vom1r82_vomeronasal_1_receptor_82_[Source:RGD_Symbol;Acc:1549746]
Vom1r83_vomeronasal_1_receptor_83_[Source:RGD_Symbol;Acc:1549731]
Vom1r84_vomeronasal_1_receptor_84_[Source:RGD_Symbol;Acc:1549753]
Vom1r85_vomeronasal_1_receptor_85_[Source:RGD_Symbol;Acc:1549732]
Vom1r86_vomeronasal_1_receptor_86_[Source:RGD_Symbol;Acc:1549696]
Vom1r87_vomeronasal_1_receptor_87_[Source:RGD_Symbol;Acc:1549756]
Vom1r88_vomeronasal_1_receptor_88_[Source:RGD_Symbol;Acc:1549699]

Average distance within the cluster 27 is (Kb): 49

Genes in cluster 62 (chr13:91481461-92505351) are (22 genes):
Olr1576_olfactory_receptor_1576_[Source:RGD_Symbol;Acc:1333702]
Olr1579_olfactory_receptor_1579_[Source:RGD_Symbol;Acc:1332648]
Olr1581_olfactory_receptor_1581_[Source:RGD_Symbol;Acc:1332808]
Olr1582_olfactory_receptor_1582_[Source:RGD_Symbol;Acc:1333672]
Olr1583_olfactory_receptor_1583_[Source:RGD_Symbol;Acc:1333448]
LOC681470_similar_to_olfactory_receptor_1403_[Source:RGD_Symbol;Acc:1595361]
Olr1584_olfactory_receptor_1584_[Source:RGD_Symbol;Acc:1334087]
Olr1587_olfactory_receptor_1587_[Source:RGD_Symbol;Acc:1334407]
Olr1588_olfactory_receptor_1588_[Source:RGD_Symbol;Acc:1333597]
Olr1589_olfactory_receptor_1589_[Source:RGD_Symbol;Acc:1334435]
Olr1590_olfactory_receptor_1590_[Source:RGD_Symbol;Acc:1332994]
Olr1591_olfactory_receptor_1591_[Source:RGD_Symbol;Acc:1332683]
Olr1592_olfactory_receptor_1592_[Source:RGD_Symbol;Acc:1333957]
Olr1593_olfactory_receptor_1593_[Source:RGD_Symbol;Acc:1332672]
Olr1595_olfactory_receptor_1595_[Source:RGD_Symbol;Acc:1334338]
Olr1596_olfactory_receptor_1596_[Source:RGD_Symbol;Acc:1333784]
Olr1597_olfactory_receptor_1597_[Source:RGD_Symbol;Acc:1333906]
Olr1598_olfactory_receptor_1598_[Source:RGD_Symbol;Acc:1333675]
Olr1600_olfactory_receptor_1600_[Source:RGD_Symbol;Acc:1333184]
Olr1601_olfactory_receptor_1601_[Source:RGD_Symbol;Acc:1332986]
LOC103693685_olfactory_receptor_6P1_[Source:RGD_Symbol;Acc:9072810]
Olr1602_olfactory_receptor_1602_[Source:RGD_Symbol;Acc:1334224]

Average distance within the cluster 62 is (Kb): 46

Genes in cluster 26 (chr4:71869332-72671505) are (21 genes):
Olr801_olfactory_receptor_801_[Source:RGD_Symbol;Acc:1334194]
Olr802_olfactory_receptor_802_[Source:RGD_Symbol;Acc:1333188]
Olr803_olfactory_receptor_803_[Source:RGD_Symbol;Acc:1333811]
Olr804_olfactory_receptor_804_[Source:RGD_Symbol;Acc:1333381]
Olr806_olfactory_receptor_806_[Source:RGD_Symbol;Acc:1332594]
Olr807_olfactory_receptor_807_[Source:RGD_Symbol;Acc:1333677]
Olr808_olfactory_receptor_808_[Source:RGD_Symbol;Acc:1333950]
LOC103690255_olfactory_receptor-like_protein_OLF3_[Source:RGD_Symbol;Acc:9076846]
LOC103690291_olfactory_receptor-like_protein_OLF3_[Source:RGD_Symbol;Acc:9314430]
LOC103692138_olfactory_receptor_6B1_[Source:RGD_Symbol;Acc:9395576]
Olr809_olfactory_receptor_809_[Source:RGD_Symbol;Acc:1333504]
Olr810_olfactory_receptor_810_[Source:RGD_Symbol;Acc:1333975]
Olr811_olfactory_receptor_811_[Source:RGD_Symbol;Acc:1333367]
Olr812_olfactory_receptor_812_[Source:RGD_Symbol;Acc:1334415]
Olr813_olfactory_receptor_813_[Source:RGD_Symbol;Acc:1332716]
Olr816_olfactory_receptor_816_[Source:RGD_Symbol;Acc:1333098]
Olr437_olfactory_receptor_437_[Source:RGD_Symbol;Acc:1587195]
Olr818_olfactory_receptor_818_[Source:RGD_Symbol;Acc:1334209]
Olr819_olfactory_receptor_819_[Source:RGD_Symbol;Acc:1332872]
Olr820_olfactory_receptor_820_[Source:RGD_Symbol;Acc:1333011]
Olr821_olfactory_receptor_821_[Source:RGD_Symbol;Acc:1334159]

Average distance within the cluster 26 is (Kb): 39

Genes in cluster 46 (chr10:11941947-12818137) are (21 genes):
Olr1356_olfactory_receptor_1356_[Source:RGD_Symbol;Acc:1334376]
Olr1358_olfactory_receptor_1358_[Source:RGD_Symbol;Acc:1333581]
Olr1365_olfactory_receptor_1365_[Source:RGD_Symbol;Acc:1334265]
Olr1381_olfactory_receptor_1381_[Source:RGD_Symbol;Acc:1332969]
Olr1355_olfactory_receptor_1355_[Source:RGD_Symbol;Acc:1333251]
Olr1361_olfactory_receptor_1361_[Source:RGD_Symbol;Acc:708422]
Olr1362_olfactory_receptor_1362_[Source:RGD_Symbol;Acc:1333886]
Olr1364_olfactory_receptor_1364_[Source:RGD_Symbol;Acc:1333960]
Olr1365_olfactory_receptor_1365_[Source:RGD_Symbol;Acc:1334265]
AC129054.1_olfactory_receptor_Olr1366__[Source:RefSeq_peptide;Acc:NP_001000980]
Olr1368_olfactory_receptor_1368_[Source:RGD_Symbol;Acc:1334368]
Olr1369_olfactory_receptor_1369_[Source:RGD_Symbol;Acc:1334290]
Olr1370_olfactory_receptor_1370_[Source:RGD_Symbol;Acc:1332925]
Olr1372_olfactory_receptor_1372_[Source:RGD_Symbol;Acc:1333630]
Olr1373_olfactory_receptor_1373_[Source:RGD_Symbol;Acc:1332671]
Olr1374_olfactory_receptor_1374_[Source:RGD_Symbol;Acc:1334113]
Olr1375_olfactory_receptor_1375_[Source:RGD_Symbol;Acc:1333212]
Olr1376_olfactory_receptor_1376_[Source:RGD_Symbol;Acc:1334086]
Olr1378_olfactory_receptor_1378_[Source:RGD_Symbol;Acc:1332786]
Olr1380_olfactory_receptor_1380_[Source:RGD_Symbol;Acc:1333926]
Olr1382_olfactory_receptor_1382_[Source:RGD_Symbol;Acc:1333149]

Average distance within the cluster 46 is (Kb): 42

Genes in cluster 20 (chr3:20852767-21364268) are (19 genes):
Olr411_olfactory_receptor_411_[Source:RGD_Symbol;Acc:1332682]
Olr413_olfactory_receptor_413_[Source:RGD_Symbol;Acc:1333082]
Olr414_olfactory_receptor_414_[Source:RGD_Symbol;Acc:621629]
Olr415_olfactory_receptor_415_[Source:RGD_Symbol;Acc:1333209]
Olr416_olfactory_receptor_416_[Source:RGD_Symbol;Acc:1334305]
Olr417_olfactory_receptor_417_[Source:RGD_Symbol;Acc:1333103]
Olr418_olfactory_receptor_418_[Source:RGD_Symbol;Acc:1333496]
Olr419_olfactory_receptor_419_[Source:RGD_Symbol;Acc:1334437]
Olr420_olfactory_receptor_420_[Source:RGD_Symbol;Acc:1333656]
Olr421_olfactory_receptor_421_[Source:RGD_Symbol;Acc:1333411]
Olr422_olfactory_receptor_422_[Source:RGD_Symbol;Acc:1332758]
Olr423_olfactory_receptor_423_[Source:RGD_Symbol;Acc:1334389]
Olr424_olfactory_receptor_424_[Source:RGD_Symbol;Acc:1333742]
Olr425_olfactory_receptor_425_[Source:RGD_Symbol;Acc:1333333]
Olr427_olfactory_receptor_427_[Source:RGD_Symbol;Acc:1332825]
Olr428_olfactory_receptor_428_[Source:RGD_Symbol;Acc:1332944]
Olr429_olfactory_receptor_429_[Source:RGD_Symbol;Acc:1333332]
LOC690140_similar_to_olfactory_receptor_Olr1374_[Source:RGD_Symbol;Acc:1584028]
Olr434_olfactory_receptor_434_[Source:RGD_Symbol;Acc:1333139]

Average distance within the cluster 20 is (Kb): 27

Genes in cluster 35 (chr5:137497363-137928107) are (19 genes):
LOC100910606_olfactory_receptor_2A5-like_[Source:RGD_Symbol;Acc:6497677]
LOC100912421_olfactory_receptor_2D2-like_[Source:RGD_Symbol;Acc:6486897]
Olr858_olfactory_receptor_858_[Source:RGD_Symbol;Acc:1333843]
LOC100912529_olfactory_receptor_2B6-like_[Source:RGD_Symbol;Acc:6486433]
Olr859_olfactory_receptor_859_[Source:RGD_Symbol;Acc:1333211]
LOC100911100_olfactory_receptor_2A2-like_[Source:RGD_Symbol;Acc:6495081]
Olr862_olfactory_receptor_862_[Source:RGD_Symbol;Acc:1334007]
LOC679803_similar_to_olfactory_receptor_Olr869_[Source:RGD_Symbol;Acc:1583684]
Olr855_olfactory_receptor_855_[Source:RGD_Symbol;Acc:1333931]
Olr856_olfactory_receptor_856_[Source:RGD_Symbol;Acc:1332845]
Olr857_olfactory_receptor_857_[Source:RGD_Symbol;Acc:1333749]
LOC100912491_olfactory_receptor_2A2-like_[Source:RGD_Symbol;Acc:6486657]
LOC686209_similar_to_olfactory_receptor_1340_[Source:RGD_Symbol;Acc:1584354]
LOC100910682_putative_olfactory_receptor_2B3-like_[Source:RGD_Symbol;Acc:6497505]
Olr865_olfactory_receptor_865_[Source:RGD_Symbol;Acc:1333331]
Olr866_olfactory_receptor_866_[Source:RGD_Symbol;Acc:1332921]
Olr867_olfactory_receptor_867_[Source:RGD_Symbol;Acc:1334318]
Olr868_olfactory_receptor_868_[Source:RGD_Symbol;Acc:1333113]
Olr869_olfactory_receptor_869_[Source:RGD_Symbol;Acc:1332893]

Average distance within the cluster 35 is (Kb): 22

Genes in cluster 47 (chr10:34300250-34805813) are (19 genes):
Olr1383_olfactory_receptor_1383_[Source:RGD_Symbol;Acc:1333300]
Olr1384_olfactory_receptor_gene_Olr1384_[Source:RGD_Symbol;Acc:1586044]
Olr1385_olfactory_receptor_1385_[Source:RGD_Symbol;Acc:1333024]
Olr1386_olfactory_receptor_1386_[Source:RGD_Symbol;Acc:1334353]
Tpcr12_putative_olfactory_receptor_[Source:RGD_Symbol;Acc:1589570]
LOC684471_similar_to_olfactory_receptor_1394_[Source:RGD_Symbol;Acc:1590296]
Olr1387_olfactory_receptor_1387_[Source:RGD_Symbol;Acc:1333402]
Olr1388_olfactory_receptor_1388_[Source:RGD_Symbol;Acc:1333100]
Olr1389_olfactory_receptor_1389_[Source:RGD_Symbol;Acc:1332792]
Olr1391_olfactory_receptor_1391_[Source:RGD_Symbol;Acc:1334152]
Olr1392_olfactory_receptor_1392_[Source:RGD_Symbol;Acc:1332722]
Olr1393_olfactory_receptor_1393_[Source:RGD_Symbol;Acc:1333419]
Olr1394_olfactory_receptor_1394_[Source:RGD_Symbol;Acc:1333571]
Olr1395_olfactory_receptor_1395_[Source:RGD_Symbol;Acc:1333858]
Olr1396_olfactory_receptor_1396_[Source:RGD_Symbol;Acc:1333440]
Olr1397_olfactory_receptor_1397_[Source:RGD_Symbol;Acc:1334139]
Olr1398_olfactory_receptor_1398_[Source:RGD_Symbol;Acc:735025]
Olr1399_olfactory_receptor_1399_[Source:RGD_Symbol;Acc:1333732]
Olr1401_olfactory_receptor_1401_[Source:RGD_Symbol;Acc:1332806]

Average distance within the cluster 47 is (Kb): 26

Genes in cluster 38 (chr7:15523926-19088972) are (18 genes):
Olr1092_olfactory_receptor_1092_[Source:RGD_Symbol;Acc:1332867]
Olr1095_olfactory_receptor_1095_[Source:RGD_Symbol;Acc:1333565]
Olr1091_olfactory_receptor_1091_[Source:RGD_Symbol;Acc:1333631]
LOC100909683_olfactory_receptor_63-like_[Source:RGD_Symbol;Acc:6502391]
Olr996_olfactory_receptor_996_[Source:RGD_Symbol;Acc:1332717]
LOC108348036_olfactory_receptor_6C2-like_[Source:RGD_Symbol;Acc:11491185]
Olr922_olfactory_receptor_922_[Source:RGD_Symbol;Acc:1333970]
Olr927_olfactory_receptor_927_[Source:RGD_Symbol;Acc:1333893]
Olr1059_olfactory_receptor_1059_[Source:RGD_Symbol;Acc:1332880]
Olr1058_olfactory_receptor_1058_[Source:RGD_Symbol;Acc:1332810]
LOC108349290_olfactory_receptor_6C70-like_[Source:RGD_Symbol;Acc:11389850]
Olr932_olfactory_receptor_932_[Source:RGD_Symbol;Acc:1334198]
Olr1055_olfactory_receptor_1055_[Source:RGD_Symbol;Acc:1332632]
Vom2r54_vomeronasal_2_receptor,_54_[Source:RGD_Symbol;Acc:1583935]
Vom1r106_vomeronasal_1_receptor_106_[Source:RGD_Symbol;Acc:1359426]
Vom1r107_vomeronasal_1_receptor_107_[Source:RGD_Symbol;Acc:1359561]
Vom1r108_vomeronasal_1_receptor_108_[Source:RGD_Symbol;Acc:1305257]
Vom2r57_vomeronasal_2_receptor,_57_[Source:RGD_Symbol;Acc:1562007]

Average distance within the cluster 38 is (Kb): 206

Genes in cluster 66 (chr15:35504845-36302945) are (18 genes):
Olr1297_olfactory_receptor_1297_[Source:RGD_Symbol;Acc:1334189]
Olr1295_olfactory_receptor_1295_[Source:RGD_Symbol;Acc:1333803]
Olr1294_olfactory_receptor_1294_[Source:RGD_Symbol;Acc:1333894]
Olr1293_olfactory_receptor_1293_[Source:RGD_Symbol;Acc:1333247]
Olr1292_olfactory_receptor_1292_[Source:RGD_Symbol;Acc:1334200]
LOC100911064_olfactory_receptor_144-like_[Source:RGD_Symbol;Acc:6495474]
LOC100911127_olfactory_receptor_144-like_[Source:RGD_Symbol;Acc:6494568]
Olr1286_olfactory_receptor_1286_[Source:RGD_Symbol;Acc:1334391]
Olr1285_olfactory_receptor_1285_[Source:RGD_Symbol;Acc:1332884]
Olr1283_olfactory_receptor_1283_[Source:RGD_Symbol;Acc:1332788]
LOC100910640_olfactory_receptor_144-like_[Source:RGD_Symbol;Acc:6497293]
Olr1279_olfactory_receptor_1279_[Source:RGD_Symbol;Acc:1333741]
Olr1278_olfactory_receptor_1278_[Source:RGD_Symbol;Acc:1332744]
Olr1288_olfactory_receptor_1288_[Source:RGD_Symbol;Acc:1333004]
LOC100911015_olfactory_receptor_144-like_[Source:RGD_Symbol;Acc:6495200]
Olr1291_olfactory_receptor_1291_[Source:RGD_Symbol;Acc:1333561]
LOC100910719_olfactory_receptor_144-like_[Source:RGD_Symbol;Acc:6496986]
LOC100910599_olfactory_receptor_144-like_[Source:RGD_Symbol;Acc:6497645]

Average distance within the cluster 66 is (Kb): 45

Genes in cluster 2 (chr1:22319353-22596475) are (17 genes):
Taar9_trace_amine-associated_receptor_9_[Source:RGD_Symbol;Acc:631383]
AABR07000663.1_trace_amine-associated_receptor_8c_(Taar8c),_mRNA_[Source:RefSeq_mRNA;Acc:NM_175600]
LOC108348200_trace_amine-associated_receptor_8a_[Source:RGD_Symbol;Acc:11501093]
Taar8a_trace_amine-associated_receptor_8a_[Source:RGD_Symbol;Acc:631391]
Taar7h_trace_amine-associated_receptor_7h_[Source:RGD_Symbol;Acc:631385]
Taar7g_trace_amine-associated_receptor_7g_[Source:RGD_Symbol;Acc:631388]
Taar7e_trace-amine-associated_receptor_7e_[Source:RGD_Symbol;Acc:631394]
Taar7d_trace-amine-associated_receptor_7d_[Source:RGD_Symbol;Acc:631395]
Taar7c_trace_amine-associated_receptor_7C_[Source:RGD_Symbol;Acc:1359258]
Taar7b_trace_amine-associated_receptor_7b_[Source:RGD_Symbol;Acc:631392]
Taar7a_trace_amine-associated_receptor_7a_[Source:RGD_Symbol;Acc:631387]
Taar6_trace_amine-associated_receptor_6_[Source:RGD_Symbol;Acc:631384]
Taar5_trace_amine-associated_receptor_5_[Source:RGD_Symbol;Acc:1359185]
Taar4_trace_amine-associated_receptor_4_[Source:RGD_Symbol;Acc:631382]
Taar3_trace_amine-associated_receptor_3_[Source:RGD_Symbol;Acc:1359566]
Taar2_trace_amine-associated_receptor_2_[Source:RGD_Symbol;Acc:1311240]
Taar1_trace-amine-associated_receptor_1_[Source:RGD_Symbol;Acc:621621]

Average distance within the cluster 2 is (Kb): 14

Genes in cluster 19 (chr3:15688992-16319367) are (15 genes):
Olr395_olfactory_receptor_395_[Source:RGD_Symbol;Acc:1332916]
Olr396_olfactory_receptor_396_[Source:RGD_Symbol;Acc:1333442]
Olr397_olfactory_receptor_397_[Source:RGD_Symbol;Acc:1334157]
Olr398_olfactory_receptor_398_[Source:RGD_Symbol;Acc:1333097]
Olr399_olfactory_receptor_399_[Source:RGD_Symbol;Acc:1333418]
Olr400_olfactory_receptor_400_[Source:RGD_Symbol;Acc:1333084]
Olr401_olfactory_receptor_401_[Source:RGD_Symbol;Acc:1333467]
Olr402_olfactory_receptor_402_[Source:RGD_Symbol;Acc:1333900]
Olr403_olfactory_receptor_403_[Source:RGD_Symbol;Acc:1332955]
Olr404_olfactory_receptor_404_[Source:RGD_Symbol;Acc:1334217]
Olr406_olfactory_receptor_406_[Source:RGD_Symbol;Acc:1333812]
Olr407_olfactory_receptor_407_[Source:RGD_Symbol;Acc:1332629]
Olr408_olfactory_receptor_408_[Source:RGD_Symbol;Acc:1333536]
Olr409_olfactory_receptor_409_[Source:RGD_Symbol;Acc:1333882]
Olr410_olfactory_receptor_410_[Source:RGD_Symbol;Acc:1333914]

Average distance within the cluster 19 is (Kb): 44

Genes in cluster 37 (chr7:13151592-14117687) are (14 genes):
Vom2r53_vomeronasal_2_receptor,_53_[Source:RGD_Symbol;Acc:727942]
Olr1073_olfactory_receptor_1073_[Source:RGD_Symbol;Acc:1332740]
Olr1075_olfactory_receptor_1075_[Source:RGD_Symbol;Acc:1333658]
Olr1076_olfactory_receptor_1076_[Source:RGD_Symbol;Acc:1333434]
Olr1077_olfactory_receptor_1077_[Source:RGD_Symbol;Acc:1333306]
Olr1079_olfactory_receptor_1079_[Source:RGD_Symbol;Acc:1333801]
Olr1081_olfactory_receptor_1081_[Source:RGD_Symbol;Acc:1333044]
Olr1082_olfactory_receptor_1082_[Source:RGD_Symbol;Acc:727865]
Olr1083_olfactory_receptor_1083_[Source:RGD_Symbol;Acc:1333875]
Olr1084_olfactory_receptor_1084_[Source:RGD_Symbol;Acc:1334279]
Olr1085_olfactory_receptor_1085_[Source:RGD_Symbol;Acc:1333620]
Olr1086_olfactory_receptor_1086_[Source:RGD_Symbol;Acc:1334014]
Olr1087_olfactory_receptor_1087_[Source:RGD_Symbol;Acc:1334246]
Olr1088_olfactory_receptor_1088_[Source:RGD_Symbol;Acc:1333182]

Average distance within the cluster 37 is (Kb): 70

Genes in cluster 14 (chr2:35178507-35550204) are (13 genes):
Olr1271_olfactory_receptor_1271_[Source:RGD_Symbol;Acc:631358]
LOC100909937_olfactory_receptor_149-like_[Source:RGD_Symbol;Acc:6500980]
LOC100910402_olfactory_receptor_146-like_[Source:RGD_Symbol;Acc:6498517]
LOC100910041_olfactory_receptor_146-like_[Source:RGD_Symbol;Acc:6500375]
LOC100910077_olfactory_receptor_145-like_[Source:RGD_Symbol;Acc:6500536]
LOC108350226_olfactory_receptor_147-like_[Source:RGD_Symbol;Acc:11356511]
LOC100910145_olfactory_receptor_147-like_[Source:RGD_Symbol;Acc:6499648]
LOC100910363_olfactory_receptor_149-like_[Source:RGD_Symbol;Acc:6498905]
Olr1274_olfactory_receptor_1274_[Source:RGD_Symbol;Acc:1334310]
LOC100910041_olfactory_receptor_146-like_[Source:RGD_Symbol;Acc:6500375]
LOC100910467_olfactory_receptor_144-like_[Source:RGD_Symbol;Acc:6498270]
LOC103691445_olfactory_receptor_150-like_[Source:RGD_Symbol;Acc:9463885]
Olr1280_olfactory_receptor_1280_[Source:RGD_Symbol;Acc:1332726]

Average distance within the cluster 14 is (Kb): 29

Genes in cluster 16 (chr2:115074344-115307494) are (12 genes):
LOC100910500_olfactory_receptor_144-like_[Source:RGD_Symbol;Acc:6498423]
LOC100910543_olfactory_receptor_150-like_[Source:RGD_Symbol;Acc:6497940]
LOC100909862_olfactory_receptor_144-like_[Source:RGD_Symbol;Acc:6501208]
LOC100910548_olfactory_receptor_149-like_[Source:RGD_Symbol;Acc:6497945]
LOC100910010_olfactory_receptor_146-like_[Source:RGD_Symbol;Acc:6500805]
LOC100910199_olfactory_receptor_146-like_[Source:RGD_Symbol;Acc:6499944]
LOC100910086_olfactory_receptor_149-like_[Source:RGD_Symbol;Acc:6499955]
LOC100910128_olfactory_receptor_8D1-like_[Source:RGD_Symbol;Acc:6500205]
LOC100910162_olfactory_receptor_8D1-like_[Source:RGD_Symbol;Acc:6499729]
LOC100909993_olfactory_receptor_146-like_[Source:RGD_Symbol;Acc:6500725]
LOC100910153_olfactory_receptor_149-like_[Source:RGD_Symbol;Acc:6499688]
LOC100910294_olfactory_receptor_8D1-like_[Source:RGD_Symbol;Acc:6499243]

Average distance within the cluster 16 is (Kb): 19

Genes in cluster 34 (chr5:68619202-69785744) are (12 genes):
Olr848_olfactory_receptor_848_[Source:RGD_Symbol;Acc:1333384]
LOC100912327_olfactory_receptor_13C3-like_[Source:RGD_Symbol;Acc:6487777]
LOC103690011_olfactory_receptor_13C3-like_[Source:RGD_Symbol;Acc:9279262]
Olr844_olfactory_receptor_844_[Source:RGD_Symbol;Acc:1333133]
Olr845_olfactory_receptor_845_[Source:RGD_Symbol;Acc:1332933]
Olr847_olfactory_receptor_847_[Source:RGD_Symbol;Acc:1333321]
LOC108348075_olfactory_receptor_13C3-like_[Source:RGD_Symbol;Acc:11506982]
Olr845_olfactory_receptor_845_[Source:RGD_Symbol;Acc:1332933]
Olr850_olfactory_receptor_850_[Source:RGD_Symbol;Acc:1332612]
Olr851_olfactory_receptor_851_[Source:RGD_Symbol;Acc:1333398]
Olr852_olfactory_receptor_852_[Source:RGD_Symbol;Acc:1333551]
Olr853_olfactory_receptor_853_[Source:RGD_Symbol;Acc:1334138]

Average distance within the cluster 34 is (Kb): 104

Genes in cluster 29 (chr4:121675261-122178757) are (11 genes):
Vom1r90_vomeronasal_1_receptor_90_[Source:RGD_Symbol;Acc:708509]
Vom1r92_vomeronasal_1_receptor_92_[Source:RGD_Symbol;Acc:1564573]
Vom1r93_vomeronasal_1_receptor_93_[Source:RGD_Symbol;Acc:1549740]
Vom1r94_vomeronasal_1_receptor_94_[Source:RGD_Symbol;Acc:1359098]
Vom1r95_vomeronasal_1_receptor_95_[Source:RGD_Symbol;Acc:1359401]
Vom1r96_vomeronasal_1_receptor_96_[Source:RGD_Symbol;Acc:1549781]
Vom1r97_vomeronasal_1_receptor_97_[Source:RGD_Symbol;Acc:708391]
Vom1r98_vomeronasal_1_receptor_98_[Source:RGD_Symbol;Acc:1549694]
Vom1r99_vomeronasal_1_receptor_99_[Source:RGD_Symbol;Acc:1589006]
Vom1r100_vomeronasal_1_receptor_100_[Source:RGD_Symbol;Acc:1549727]
V1ra14_vomeronasal_1_receptor_A14_[Source:RGD_Symbol;Acc:1359628]

Average distance within the cluster 29 is (Kb): 43

Genes in cluster 30 (chr4:148476943-148711830) are (10 genes):
Olr823_olfactory_receptor_823_[Source:RGD_Symbol;Acc:1333902]
Olr824_olfactory_receptor_824_[Source:RGD_Symbol;Acc:1333048]
Olr825_olfactory_receptor_825_[Source:RGD_Symbol;Acc:1333814]
Olr826_olfactory_receptor_826_[Source:RGD_Symbol;Acc:1332818]
Olr827_olfactory_receptor_827_[Source:RGD_Symbol;Acc:1332631]
Olr828_olfactory_receptor_828_[Source:RGD_Symbol;Acc:1333047]
Olr829_olfactory_receptor_829_[Source:RGD_Symbol;Acc:1332875]
Olr830_olfactory_receptor_830_[Source:RGD_Symbol;Acc:1334034]
Olr831_olfactory_receptor_831_[Source:RGD_Symbol;Acc:1333628]
Olr832_olfactory_receptor_832_[Source:RGD_Symbol;Acc:1333171]

Average distance within the cluster 30 is (Kb): 25

Genes in cluster 44 (chr9:99658487-99796732) are (10 genes):
Olr1343_olfactory_receptor_1343_[Source:RGD_Symbol;Acc:1332746]
Olr1344_olfactory_receptor_1344_[Source:RGD_Symbol;Acc:1334214]
Olr1345_olfactory_receptor_1345_[Source:RGD_Symbol;Acc:1334141]
Olr1346_olfactory_receptor_1346_[Source:RGD_Symbol;Acc:1333294]
Olr1347_olfactory_receptor_1347_[Source:RGD_Symbol;Acc:1333345]
Olr1349_olfactory_receptor_1349_[Source:RGD_Symbol;Acc:1333615]
Olr1350_olfactory_receptor_1350_[Source:RGD_Symbol;Acc:1333489]
Olr1351_olfactory_receptor_1351_[Source:RGD_Symbol;Acc:1333485]
Olr1352_olfactory_receptor_1352_[Source:RGD_Symbol;Acc:1333070]
Olr1353_olfactory_receptor_1353_[Source:RGD_Symbol;Acc:1333848]

Average distance within the cluster 44 is (Kb): 14

Genes in cluster 5 (chr1:74251167-75327164) are (9 genes):
Vom2r29_vomeronasal_2_receptor,_29_[Source:RGD_Symbol;Acc:1582754]
Vom2r30_vomeronasal_2_receptor,_30_[Source:RGD_Symbol;Acc:1561133]
Vmn2r33_vomeronasal_2,_receptor_33_[Source:MGI_Symbol;Acc:MGI:3757694]
Vom2r31_vomeronasal_2_receptor,_31_[Source:RGD_Symbol;Acc:708412]
Vom1r58_vomeronasal_1_receptor_58_[Source:RGD_Symbol;Acc:1359358]
Vom1r59_vomeronasal_1_receptor_59_[Source:RGD_Symbol;Acc:1359709]
Vom1r60_vomeronasal_1_receptor_60_[Source:RGD_Symbol;Acc:2316470]
Vom1r61_vomeronasal_1_receptor_61_[Source:RGD_Symbol;Acc:1359582]
Vom1r62_vomeronasal_1_receptor_62_[Source:RGD_Symbol;Acc:1359608]

Average distance within the cluster 5 is (Kb): 117

Genes in cluster 23 (chr3:158808793-158985814) are (9 genes):
LOC100912340_olfactory_receptor_8B8-like_[Source:RGD_Symbol;Acc:6487837]
LOC100912388_olfactory_receptor_8B8-like_[Source:RGD_Symbol;Acc:6487455]
LOC100912432_olfactory_receptor_8B8-like_[Source:RGD_Symbol;Acc:6486933]
Olr1261_olfactory_receptor_1261_[Source:RGD_Symbol;Acc:1333739]
Olr1252_olfactory_receptor_1252_[Source:RGD_Symbol;Acc:1332874]
LOC100912543_olfactory_receptor_8B3-like_[Source:RGD_Symbol;Acc:6486184]
Olr1254_olfactory_receptor_1254_[Source:RGD_Symbol;Acc:1333492]
LOC100912340_olfactory_receptor_8B8-like_[Source:RGD_Symbol;Acc:6487837]
LOC100909423_olfactory_receptor_150-like_[Source:RGD_Symbol;Acc:6503544]

Average distance within the cluster 23 is (Kb): 21

Genes in cluster 39 (chr7:139802542-140108420) are (8 genes):
Olr1102_olfactory_receptor_1102_[Source:RGD_Symbol;Acc:1332673]
Olr1877_olfactory_receptor_1877_[Source:RGD_Symbol;Acc:1560560]
Olr1104_olfactory_receptor_1104_[Source:RGD_Symbol;Acc:1333884]
Olr1105_olfactory_receptor_1105_[Source:RGD_Symbol;Acc:1333494]
Olr1106_olfactory_receptor_1106_[Source:RGD_Symbol;Acc:1333319]
Olr1107_olfactory_receptor_1107_[Source:RGD_Symbol;Acc:1333183]
Olr1108_olfactory_receptor_1108_[Source:RGD_Symbol;Acc:1333018]
Olr1111_olfactory_receptor_1111_[Source:RGD_Symbol;Acc:1333079]

Average distance within the cluster 39 is (Kb): 42

Genes in cluster 40 (chr8:3540361-4419384) are (8 genes):
Vom1r25_vomeronasal_1_receptor_25_[Source:RGD_Symbol;Acc:1359162]
Vom1r24_vomeronasal_1_receptor_24_[Source:RGD_Symbol;Acc:1359695]
Vom2r25_vomeronasal_2_receptor,_25_[Source:RGD_Symbol;Acc:1564853]
Vom2r24_vomeronasal_2_receptor,_24_[Source:RGD_Symbol;Acc:1591015]
Vom2r23_vomeronasal_2_receptor,_23_[Source:RGD_Symbol;Acc:1560836]
Vom2r18_vomeronasal_2_receptor,_18_[Source:RGD_Symbol;Acc:708409]
Vom2r22_vomeronasal_2_receptor,_22_[Source:RGD_Symbol;Acc:1592206]
LOC100910798_vomeronasal_type-2_receptor_26-like_[Source:RGD_Symbol;Acc:6496699]

Average distance within the cluster 40 is (Kb): 102

Genes in cluster 4 (chr1:71606503-72230961) are (7 genes):
Vom2r71_vomeronasal_2_receptor,_71_[Source:RGD_Symbol;Acc:1597426]
Vom1r32_vomeronasal_1_receptor_32_[Source:RGD_Symbol;Acc:1359734]
Vom1r34_vomeronasal_1_receptor_34_[Source:RGD_Symbol;Acc:1359300]
Vom1r35_vomeronasal_1_receptor_35_[Source:RGD_Symbol;Acc:1359552]
Vom1r36_vomeronasal_1_receptor_36_[Source:RGD_Symbol;Acc:1359659]
Vom1r37_vomeronasal_1_receptor_37_[Source:RGD_Symbol;Acc:1359340]
Vom1r38_vomeronasal_1_receptor_38_[Source:RGD_Symbol;Acc:1359541]

Average distance within the cluster 4 is (Kb): 99

Genes in cluster 32 (chr5:59197700-59327762) are (7 genes):
Olr833_olfactory_receptor_833_[Source:RGD_Symbol;Acc:1332684]
Olr834_olfactory_receptor_834_[Source:RGD_Symbol;Acc:1333724]
Olr836_olfactory_receptor_836_[Source:RGD_Symbol;Acc:1332606]
Olr837_olfactory_receptor_837_[Source:RGD_Symbol;Acc:1334264]
Olr838_olfactory_receptor_838_[Source:RGD_Symbol;Acc:1334076]
Olr839_olfactory_receptor_839_[Source:RGD_Symbol;Acc:1332747]
Olr840_olfactory_receptor_840_[Source:RGD_Symbol;Acc:1333374]

Average distance within the cluster 32 is (Kb): 20

Genes in cluster 48 (chr10:36466229-36568132) are (7 genes):
Olr1404_olfactory_receptor_1404_[Source:RGD_Symbol;Acc:1334321]
Olr1405_olfactory_receptor_1405_[Source:RGD_Symbol;Acc:1334258]
Olr1406_olfactory_receptor_1406_[Source:RGD_Symbol;Acc:1333596]
Olr1407_olfactory_receptor_1407_[Source:RGD_Symbol;Acc:1333856]
Olr1408_olfactory_receptor_1408_[Source:RGD_Symbol;Acc:1333846]
Olr1409_olfactory_receptor_1409_[Source:RGD_Symbol;Acc:1332843]
Olr1411_olfactory_receptor_1411_[Source:RGD_Symbol;Acc:1332794]

Average distance within the cluster 48 is (Kb): 13

Genes in cluster 63 (chr14:216098-1791636) are (7 genes):
Vom2r65_vomeronasal_2_receptor,_65_[Source:RGD_Symbol;Acc:1592357]
Vom2r70_vomeronasal_2_receptor,_70_[Source:RGD_Symbol;Acc:1562647]
Vom2r71_vomeronasal_2_receptor,_71_[Source:RGD_Symbol;Acc:1597426]
Vom2r69_vomeronasal_2_receptor,_69_[Source:RGD_Symbol;Acc:1564750]
Vom2r68_vomeronasal_2_receptor,_68_[Source:RGD_Symbol;Acc:1560816]
Vom2r67_vomeronasal_2_receptor,_67_[Source:RGD_Symbol;Acc:1592277]
Vom2r73_vomeronasal_2_receptor,_73_[Source:RGD_Symbol;Acc:1589908]

Average distance within the cluster 63 is (Kb): 236

Genes in cluster 68 (chr17:44852489-45802478) are (7 genes):
Olr1654_olfactory_receptor_1654_[Source:RGD_Symbol;Acc:621794]
LOC103690297_putative_olfactory_receptor_2W6_[Source:RGD_Symbol;Acc:9225340]
Olr1658_olfactory_receptor_1658_[Source:RGD_Symbol;Acc:1333681]
Olr1660_olfactory_receptor_1660_[Source:RGD_Symbol;Acc:1333109]
Olr1662_olfactory_receptor_1662_[Source:RGD_Symbol;Acc:1334041]
LOC100912958_olfactory_receptor_2W1-like_[Source:RGD_Symbol;Acc:6484939]
Olr1664_olfactory_receptor_1664_[Source:RGD_Symbol;Acc:1332759]

Average distance within the cluster 68 is (Kb): 157

Genes in cluster 6 (chr1:86073435-86534023) are (6 genes):
Fpr-rs4_formyl_peptide_receptor,_related_sequence_4_[Source:RGD_Symbol;Acc:1310130]
Vom2r10_vomeronasal_2_receptor,_10_[Source:RGD_Symbol;Acc:1565464]
Fpr-rs6_formyl_peptide_receptor,_related_sequence_6_[Source:RGD_Symbol;Acc:1582880]
Vom1r2_vomeronasal_1_receptor_2_[Source:RGD_Symbol;Acc:1359101]
Vom1r3_vomeronasal_1_receptor_3_[Source:RGD_Symbol;Acc:1359495]
Vom1r4_vomeronasal_1_receptor_4_[Source:RGD_Symbol;Acc:1359091]

Average distance within the cluster 6 is (Kb): 81

Genes in cluster 15 (chr2:46066780-46223959) are (6 genes):
LOC108350225_olfactory_receptor_8B8-like_[Source:RGD_Symbol;Acc:11457032]
Olr1262_olfactory_receptor_1262_[Source:RGD_Symbol;Acc:1333637]
LOC100910378_olfactory_receptor_145-like_[Source:RGD_Symbol;Acc:6498960]
LOC108350228_olfactory_receptor_147-like_[Source:RGD_Symbol;Acc:11502980]
LOC100910111_olfactory_receptor_147-like_[Source:RGD_Symbol;Acc:6500141]
Olr1265_olfactory_receptor_1265_[Source:RGD_Symbol;Acc:1333722]

Average distance within the cluster 15 is (Kb): 30

Genes in cluster 53 (chr10:111278985-112065884) are (5 genes):
Vom2r65_vomeronasal_2_receptor,_65_[Source:RGD_Symbol;Acc:1592357]
Vom2r1_vomeronasal_2_receptor,_1_[Source:RGD_Symbol;Acc:1596944]
LOC100911926_vomeronasal_type-2_receptor_26-like_[Source:RGD_Symbol;Acc:6489646]
Vom2r65_vomeronasal_2_receptor,_65_[Source:RGD_Symbol;Acc:1592357]
Vom2r65_vomeronasal_2_receptor,_65_[Source:RGD_Symbol;Acc:1592357]

Average distance within the cluster 53 is (Kb): 179

Genes in cluster 58 (chr11:85014910-85314028) are (5 genes):
Olr1567_olfactory_receptor_1567_[Source:RGD_Symbol;Acc:1333712]
LOC100911043_olfactory_receptor_2L3-like_[Source:RGD_Symbol;Acc:6495384]
Olr1565_olfactory_receptor_1565_[Source:RGD_Symbol;Acc:1333751]
Olr1566_olfactory_receptor_1566_[Source:RGD_Symbol;Acc:1333622]
Olr1569_olfactory_receptor_1569_[Source:RGD_Symbol;Acc:1333362]

Average distance within the cluster 58 is (Kb): 73

Genes in cluster 31 (chr4:156324922-156629949) are (4 genes):
Vom2r48_vomeronasal_2_receptor,_48_[Source:RGD_Symbol;Acc:1585454]
Vom2r50_vomeronasal_2_receptor,_50_[Source:RGD_Symbol;Acc:1566165]
Vom2r51_vomeronasal_2_receptor,_51_[Source:RGD_Symbol;Acc:1561712]
Vom2r52_vomeronasal_2_receptor,_52_[Source:RGD_Symbol;Acc:735022]

Average distance within the cluster 31 is (Kb): 53

Genes in cluster 51 (chr10:62361019-62428488) are (4 genes):
LOC108348032_olfactory_receptor_1_[Source:RGD_Symbol;Acc:11393461]
Olr1474_olfactory_receptor_1474_[Source:RGD_Symbol;Acc:1332851]
LOC100909578_olfactory_receptor_1496-like_[Source:RGD_Symbol;Acc:6503103]
Olr1515_olfactory_receptor_1515_[Source:RGD_Symbol;Acc:1332804]

Average distance within the cluster 51 is (Kb): 21

Genes in cluster 72 (chrX:136715598-137015266) are (4 genes):
Olfr1320_olfactory_receptor_1320_[Source:MGI_Symbol;Acc:MGI:3031154]
Olr1765_olfactory_receptor_1765_[Source:RGD_Symbol;Acc:1334403]
Olr1766_olfactory_receptor_1766_[Source:RGD_Symbol;Acc:1332669]
Olr1767_olfactory_receptor_1767_[Source:RGD_Symbol;Acc:1334384]

Average distance within the cluster 72 is (Kb): 98

Genes in cluster 13 (chr2:4800361-4859854) are (3 genes):
Olr206_olfactory_receptor_206_[Source:RGD_Symbol;Acc:1333885]
Olr205_olfactory_receptor_205_[Source:RGD_Symbol;Acc:1334018]
Olr204_olfactory_receptor_204_[Source:RGD_Symbol;Acc:1334348]

Average distance within the cluster 13 is (Kb): 28

Genes in cluster 17 (chr2:154604832-155381839) are (3 genes):
Vom2r44_vomeronasal_2_receptor_44_[Source:RGD_Symbol;Acc:708515]
Vom2r46_vomeronasal_2_receptor,_46_[Source:RGD_Symbol;Acc:735122]
Vom2r47_vomeronasal_2_receptor,_47_[Source:RGD_Symbol;Acc:1559813]

Average distance within the cluster 17 is (Kb): 310

Genes in cluster 56 (chr11:45615509-45688560) are (3 genes):
Olr1533_olfactory_receptor_1533_[Source:RGD_Symbol;Acc:1334206]
Olr1535_olfactory_receptor_1535_[Source:RGD_Symbol;Acc:1334340]
Olr1536_olfactory_receptor_1536_[Source:RGD_Symbol;Acc:1333449]

Average distance within the cluster 56 is (Kb): 35

Genes in cluster 59 (chr12:3969493-5201595) are (3 genes):
Vom2r59_vomeronasal_2_receptor,_59_[Source:RGD_Symbol;Acc:1566381]
Vom2r60_vomeronasal_2_receptor,_60_[Source:RGD_Symbol;Acc:1560561]
Vom2r58_vomeronasal_2_receptor,_58_[Source:RGD_Symbol;Acc:1583708]

Average distance within the cluster 59 is (Kb): 449

Genes in cluster 64 (chr15:12128252-12364324) are (3 genes):
Olr1605_olfactory_receptor_1605_[Source:RGD_Symbol;Acc:1333947]
Olr1606_olfactory_receptor_1606_[Source:RGD_Symbol;Acc:1334361]
Olr1607_olfactory_receptor_1607_[Source:RGD_Symbol;Acc:1334102]

Average distance within the cluster 64 is (Kb): 116

Genes in cluster 1 (chr1:744616-813517) are (2 genes):
Vom2r6_vomeronasal_2_receptor,_6_[Source:RGD_Symbol;Acc:1562697]
Vom2r5_vomeronasal_2_receptor,_5_[Source:RGD_Symbol;Acc:1585898]

Average distance within the cluster 1 is (Kb): 49

Genes in cluster 7 (chr1:116152667-116885644) are (2 genes):
Fpr3_formyl_peptide_receptor_3_[Source:RGD_Symbol;Acc:1566044]
Vom2r25_vomeronasal_2_receptor,_25_[Source:RGD_Symbol;Acc:1564853]

Average distance within the cluster 7 is (Kb): 716

Genes in cluster 9 (chr1:164705604-164756039) are (2 genes):
Olr36_olfactory_receptor_36_[Source:RGD_Symbol;Acc:1333325]
Olr37_olfactory_receptor_37_[Source:RGD_Symbol;Acc:1332982]

Average distance within the cluster 9 is (Kb): 0

Genes in cluster 18 (chr2:168228099-168260536) are (2 genes):
Vom1r56_vomeronasal_1_receptor_56_[Source:RGD_Symbol;Acc:1359419]
Vom1r55_vomeronasal_1_receptor_55_[Source:RGD_Symbol;Acc:1595934]

Average distance within the cluster 18 is (Kb): 30

Genes in cluster 25 (chr4:13564879-13645351) are (2 genes):
Olr987_olfactory_receptor_987_[Source:RGD_Symbol;Acc:1333563]
Olr990_olfactory_receptor_990_[Source:RGD_Symbol;Acc:1334213]

Average distance within the cluster 25 is (Kb): 78

Genes in cluster 28 (chr4:119398198-119466491) are (2 genes):
Vom1r101_vomeronasal_1_receptor_101_[Source:RGD_Symbol;Acc:708395]
Vom1r102_vomeronasal_1_receptor_102_[Source:RGD_Symbol;Acc:708384]

Average distance within the cluster 28 is (Kb): 66

Genes in cluster 33 (chr5:64614755-64622360) are (2 genes):
LOC500460_similar_to_olfactory_receptor_Olr841_[Source:RGD_Symbol;Acc:1583730]
Olr841_olfactory_receptor_841_[Source:RGD_Symbol;Acc:1332764]

Average distance within the cluster 33 is (Kb): 5

Genes in cluster 43 (chr9:7643533-7815144) are (2 genes):
Vom2r76_vomeronasal_2_receptor,_76_[Source:RGD_Symbol;Acc:1588569]
Vom2r77_vomeronasal_2_receptor,_77_[Source:RGD_Symbol;Acc:1582883]

Average distance within the cluster 43 is (Kb): 81

Genes in cluster 45 (chr9:101222846-101269843) are (2 genes):
Vom1r64_vomeronasal_1_receptor_64_[Source:RGD_Symbol;Acc:4108498]
Olr178_olfactory_receptor_178_[Source:RGD_Symbol;Acc:1333263]

Average distance within the cluster 45 is (Kb): 45

Genes in cluster 52 (chr10:75186572-75202030) are (2 genes):
Olr1521_olfactory_receptor_1521_[Source:RGD_Symbol;Acc:1333783]
Olr1522_olfactory_receptor_1522_[Source:RGD_Symbol;Acc:1332601]

Average distance within the cluster 52 is (Kb): 3

Genes in cluster 54 (chr11:23057512-23063414) are (2 genes):
LOC103693533_olfactory_receptor_6C6-like_[Source:RGD_Symbol;Acc:9247757]
LOC103690036_olfactory_receptor_6C6-like_[Source:RGD_Symbol;Acc:9097616]

Average distance within the cluster 54 is (Kb): 4

Genes in cluster 57 (chr11:55474820-55498163) are (2 genes):
Olr1453_olfactory_receptor_1453_[Source:RGD_Symbol;Acc:1334077]
LOC108348268_olfactory_receptor_2T33-like_[Source:RGD_Symbol;Acc:11518968]

Average distance within the cluster 57 is (Kb): 21

Genes in cluster 60 (chr12:19753207-21077539) are (2 genes):
Vom2r62_vomeronasal_2_receptor,_62_[Source:RGD_Symbol;Acc:1598200]
Vom2r64_vomeronasal_2_receptor,_64_[Source:RGD_Symbol;Acc:1584665]

Average distance within the cluster 60 is (Kb): 915

Genes in cluster 61 (chr13:9464906-9480933) are (2 genes):
LOC100910928_olfactory_receptor_6C74-like_[Source:RGD_Symbol;Acc:6495916]
LOC100910887_olfactory_receptor_6C4-like_[Source:RGD_Symbol;Acc:6495778]

Average distance within the cluster 61 is (Kb): 14

Genes in cluster 67 (chr17:2690062-2705123) are (2 genes):
Olr1653_olfactory_receptor_1653_[Source:RGD_Symbol;Acc:1334058]
Olr1652_olfactory_receptor_1652_[Source:RGD_Symbol;Acc:1333425]

Average distance within the cluster 67 is (Kb): 13

Genes in cluster 69 (chr19:27534854-28378118) are (2 genes):
Olr1666_olfactory_receptor_1666_[Source:RGD_Symbol;Acc:1333226]
Vom1r21_vomeronasal_1_receptor_21_[Source:RGD_Symbol;Acc:1359719]

Average distance within the cluster 69 is (Kb): 841

Genes in cluster 71 (chrX:95344825-95353344) are (2 genes):
Olr10_olfactory_receptor_10_[Source:RGD_Symbol;Acc:1333106]
Olr11_olfactory_receptor_11_[Source:RGD_Symbol;Acc:1334373]

Average distance within the cluster 71 is (Kb): 6

The solitary genes are:
LOC100909435_olfactory_receptor_6C3-like_[Source:RGD_Symbol;Acc:6503580]
Vom2r9_vomeronasal_2_receptor,_9_[Source:RGD_Symbol;Acc:1591347]
Vom2r38_vomeronasal_2_receptor,_38_[Source:RGD_Symbol;Acc:1565669]
Vom1r70_vomeronasal_1_receptor_70_[Source:RGD_Symbol;Acc:1549710]
Olr390_olfactory_receptor_390_[Source:RGD_Symbol;Acc:1334203]
Olr392_olfactory_receptor_392_[Source:RGD_Symbol;Acc:1333023]
Olr799_olfactory_receptor_799_[Source:RGD_Symbol;Acc:1332737]
Vom1r89_vomeronasal_1_receptor_89_[Source:RGD_Symbol;Acc:1359215]
Olr854_olfactory_receptor_854_[Source:RGD_Symbol;Acc:1332920]
Vom2r49_vomeronasal_2_receptor,_49_[Source:RGD_Symbol;Acc:1589986]
Vom2r57_vomeronasal_2_receptor,_57_[Source:RGD_Symbol;Acc:1562007]
Vom2r79_vomeronasal_2_receptor,_79_[Source:RGD_Symbol;Acc:1588571]
Vom1r50_vomeronasal_1_receptor_50_[Source:RGD_Symbol;Acc:1359168]
LOC100912028_olfactory_receptor_19-like_[Source:RGD_Symbol;Acc:6489505]
LOC103693627_putative_olfactory_receptor_10AC1_[Source:RGD_Symbol;Acc:9271212]
Vom1r26_vomeronasal_1_receptor_26_[Source:RGD_Symbol;Acc:1359102]
Olr1646_olfactory_receptor_1646_[Source:RGD_Symbol;Acc:1333203]
Vom2r75_vomeronasal_2_receptor,_75_[Source:RGD_Symbol;Acc:708414]
Olr1667_olfactory_receptor_1667_[Source:RGD_Symbol;Acc:1333116]

Total number of solitary genes: 19
Total number of clusters: 72
