# Supplementary material for: A purely bioinformatic pipeline for the prediction of mammalian odorant receptor gene enhancers
Source: BMC Bioinformatics. 2019 Sep 14;20:474. doi: 10.1186/s12859-019-3012-1 (PMC6744719; doi:10.1186/s12859-019-3012-1)
Supplement: Supplementary file 3 — Detailed information about locus composition at various threshold distances. Text files (.txt) detailing on locus composition, at a given threshold distance (in Mb), for different gene lists. File names are composed by list type (either: main olfactory epithelium, MOE; olfactome; vomeronasal organ, VNO; T-cell receptor genes, “t_cell_receptor”), species and threshold value (periods in numerical values being replaced by underscores, “_”). A “NO-PSEUDO” at the beginning of the file name indicates that the gene list originating the file is devoid of pseudogene-flagged entries. Clusters are presented from the richest (in terms of number of genes) to miniclusters; for each locus, the average intergenic distance (in Kb) is reported. Solitary genes are listed after clusters. Text files are provided as a single compressed (.zip) file available in the Open Science Framework repository, see paragraph “Availability of data and material”. (ZIP 719 kb) [file 12859_2019_3012_MOESM3_ESM.zip › Supplementary file 1/t_cell_receptor-mouse-0_5Mb.txt]

Genes in cluster 3 (chr14:52427928-54224206) are (200 genes):
Trav1_T_cell_receptor_alpha_variable_1_[Source:MGI_Symbol;Acc:MGI:3651476]
Trav2_T_cell_receptor_alpha_variable_2_[Source:MGI_Symbol;Acc:MGI:3642679]
Trav3-1_T_cell_receptor_alpha_variable_3-1_[Source:MGI_Symbol;Acc:MGI:3644489]
Trav4-1_T_cell_receptor_alpha_variable_4-1_[Source:MGI_Symbol;Acc:MGI:3781986]
Trav5-1_T_cell_receptor_alpha_variable_5-1_[Source:MGI_Symbol;Acc:MGI:3815062]
Trav6-1_T_cell_receptor_alpha_variable_6-1_[Source:MGI_Symbol;Acc:MGI:3644497]
Trav7-1_T_cell_receptor_alpha_variable_7-1_[Source:MGI_Symbol;Acc:MGI:3647460]
Trav6-2_T_cell_receptor_alpha_variable_6-2_[Source:MGI_Symbol;Acc:MGI:3642602]
Trav7d-2_T_cell_receptor_alpha_variable_7D-2_[Source:MGI_Symbol;Acc:MGI:3711992]
Trav4d-2_T_cell_receptor_alpha_variable_4D-2_[Source:MGI_Symbol;Acc:MGI:3650629]
Trav6d-3_T_cell_receptor_alpha_variable_6D-3_[Source:MGI_Symbol;Acc:MGI:3650097]
Trav7d-3_T_cell_receptor_alpha_variable_7D-3_[Source:MGI_Symbol;Acc:MGI:3649861]
Trav6d-4_T_cell_receptor_alpha_variable_6D-4_[Source:MGI_Symbol;Acc:MGI:2685547]
Trav7d-4_T_cell_receptor_alpha_variable_7D-4_[Source:MGI_Symbol;Acc:MGI:3651273]
Trav8d-1_T_cell_receptor_alpha_variable_8D-1_[Source:MGI_Symbol;Acc:MGI:3650121]
Trav9d-1_T_cell_receptor_alpha_variable_9D-1_[Source:MGI_Symbol;Acc:MGI:3650631]
Trav6d-5_T_cell_receptor_alpha_variable_6D-5_[Source:MGI_Symbol;Acc:MGI:3649416]
Trav10d_T_cell_receptor_alpha_variable_10D_[Source:MGI_Symbol;Acc:MGI:5293417]
Trav6d-6_T_cell_receptor_alpha_variable_6D-6_[Source:MGI_Symbol;Acc:MGI:2686066]
Trav11d_T_cell_receptor_alpha_variable_11D_[Source:MGI_Symbol;Acc:MGI:3649423]
Trav7d-5_T_cell_receptor_alpha_variable_7D-5_[Source:MGI_Symbol;Acc:MGI:3649422]
Trav12d-1_T_cell_receptor_alpha_variable_12D-1_[Source:MGI_Symbol;Acc:MGI:3649417]
Trav13d-1_T_cell_receptor_alpha_variable_13D-1_[Source:MGI_Symbol;Acc:MGI:3652171]
Trav14d-1_T_cell_receptor_alpha_variable_14D-1_[Source:MGI_Symbol;Acc:MGI:3651279]
Trav15d-1-dv6d-1_T_cell_receptor_alpha_variable_15D-1-DV6D-1_[Source:MGI_Symbol;Acc:MGI:3651288]
Trav3d-2_T_cell_receptor_alpha_variable_3D-2_[Source:MGI_Symbol;Acc:MGI:3782032]
Trav9d-2_T_cell_receptor_alpha__variable_9D-2_[Source:MGI_Symbol;Acc:MGI:3704129]
Trav4d-3_T_cell_receptor_alpha_variable_4D-3_[Source:MGI_Symbol;Acc:MGI:3782037]
Trav5d-2_T_cell_receptor_alpha_variable_5D-2_[Source:MGI_Symbol;Acc:MGI:5009954]
Trav12d-2_T_cell_receptor_alpha_variable_12D-2_[Source:MGI_Symbol;Acc:MGI:3642520]
Trav9d-3_T_cell_receptor_alpha__variable_9D-3_[Source:MGI_Symbol;Acc:MGI:3780142]
Trav5d-3_T_cell_receptor_alpha_variable_5D-3_[Source:MGI_Symbol;Acc:MGI:4936976]
Trav12d-3_T_cell_receptor_alpha_variable_12D-3_[Source:MGI_Symbol;Acc:MGI:3704434]
Trav13d-2_T_cell_receptor_alpha_variable_13D-2_[Source:MGI_Symbol;Acc:MGI:3643151]
Trav14d-2_T_cell_receptor_alpha_variable_14D-2_[Source:MGI_Symbol;Acc:MGI:3646138]
Trav15d-2-dv6d-2_T_cell_receptor_alpha_variable_15D-2-DV6D-2_[Source:MGI_Symbol;Acc:MGI:3800299]
Trav3d-3_T_cell_receptor_alpha_variable_3D-3_[Source:MGI_Symbol;Acc:MGI:3782469]
Trav9d-4_T_cell_receptor_alpha_variable_9D-4_[Source:MGI_Symbol;Acc:MGI:4889087]
Trav4d-4_T_cell_receptor_alpha_variable_4D-4_[Source:MGI_Symbol;Acc:MGI:2684872]
Trav5d-4_T_cell_receptor_alpha_variable_5D-4_[Source:MGI_Symbol;Acc:MGI:3704130]
Trav6d-7_T_cell_receptor_alpha_variable_6D-7_[Source:MGI_Symbol;Acc:MGI:2686335]
Trav13d-3_T_cell_receptor_alpha_variable_13D-3_[Source:MGI_Symbol;Acc:MGI:5293419]
Trav8d-2_T_cell_receptor_alpha__variable_8D-2_[Source:MGI_Symbol;Acc:MGI:3647760]
Trav16d-dv11_T_cell_receptor_alpha_variable_16D-DV11_[Source:MGI_Symbol;Acc:MGI:3704436]
Trav13d-4_T_cell_receptor_alpha_variable_13D-4_[Source:MGI_Symbol;Acc:MGI:4440515]
Trav14d-3-dv8_T_cell_receptor_alpha_variable_14D-3-DV8_[Source:MGI_Symbol;Acc:MGI:3822547]
Trav15d-3_T_cell_receptor_alpha_variable_15D-3_[Source:MGI_Symbol;Acc:MGI:5009955]
Trav7n-4_T_cell_receptor_alpha_variable_7N-4_[Source:MGI_Symbol;Acc:MGI:3644878]
Trav9n-1_T_cell_receptor_alpha__variable_9N-1_[Source:MGI_Symbol;Acc:MGI:3809200]
Trav6n-5_T_cell_receptor_alpha_variable_6N-5_[Source:MGI_Symbol;Acc:MGI:3704437]
Trav10n_T_cell_receptor_alpha_variable_10N_[Source:MGI_Symbol;Acc:MGI:3647936]
Trav6n-6_T_cell_receptor_alpha_variable_6N-6_[Source:MGI_Symbol;Acc:MGI:3642618]
Trav11n_T_cell_receptor_alpha_variable_11N_[Source:MGI_Symbol;Acc:MGI:3782076]
Trav7n-5_T_cell_receptor_alpha_variable_7N-5_[Source:MGI_Symbol;Acc:MGI:3644782]
Trav12n-1_T_cell_receptor_alpha_variable_12N-1_[Source:MGI_Symbol;Acc:MGI:3782477]
Trav13n-1_T_cell_receptor_alpha_variable_13N-1_[Source:MGI_Symbol;Acc:MGI:5009926]
Trav14n-1_T_cell_receptor_alpha_variable_14N-1_[Source:MGI_Symbol;Acc:MGI:3642439]
Trav15n-1_T_cell_receptor_alpha_variable_15N-1_[Source:MGI_Symbol;Acc:MGI:4439864]
Trav3n-2_T_cell_receptor_alpha_variable_3N-2_[Source:MGI_Symbol;Acc:MGI:3782082]
Trav9n-2_T_cell_receptor_alpha__variable_9N-2_[Source:MGI_Symbol;Acc:MGI:3704438]
Trav4n-3_T_cell_receptor_alpha_variable_4N-3_[Source:MGI_Symbol;Acc:MGI:3782086]
Trav5n-2_T_cell_receptor_alpha_variable_5N-2_[Source:MGI_Symbol;Acc:MGI:5009974]
Trav12n-2_T_cell_receptor_alpha_variable_12N-2_[Source:MGI_Symbol;Acc:MGI:3644334]
Trav9n-3_T_cell_receptor_alpha__variable_9N-3_[Source:MGI_Symbol;Acc:MGI:3782511]
Trav5n-3_T_cell_receptor_alpha_variable_5N-3_[Source:MGI_Symbol;Acc:MGI:4937282]
Trav12n-3_T_cell_receptor_alpha_variable_12N-3_[Source:MGI_Symbol;Acc:MGI:3704131]
Trav13n-2_T_cell_receptor_alpha_variable_13N-2_[Source:MGI_Symbol;Acc:MGI:3642345]
Trav14n-2_T_cell_receptor_alpha_variable_14N-2_[Source:MGI_Symbol;Acc:MGI:3645258]
Trav15n-2_T_cell_receptor_alpha_variable_15N-2_[Source:MGI_Symbol;Acc:MGI:3649172]
Trav3n-3_T_cell_receptor_alpha_variable_3N-3_[Source:MGI_Symbol;Acc:MGI:3782518]
Trav9n-4_T_cell_receptor_alpha_variable_9N-4_[Source:MGI_Symbol;Acc:MGI:3583949]
Trav4n-4_T_cell_receptor_alpha_variable_4N-4_[Source:MGI_Symbol;Acc:MGI:3704439]
Trav5n-4_T_cell_receptor_alpha_variable_5N-4_[Source:MGI_Symbol;Acc:MGI:3704440]
Trav6n-7_T_cell_receptor_alpha_variable_6N-7_[Source:MGI_Symbol;Acc:MGI:3704441]
Trav7n-6_T_cell_receptor_alpha_variable_7N-6_[Source:MGI_Symbol;Acc:MGI:3704442]
Trav13n-3_T_cell_receptor_alpha_variable_13N-3_[Source:MGI_Symbol;Acc:MGI:3645598]
Trav8n-2_T_cell_receptor_alpha__variable_8n-2_[Source:MGI_Symbol;Acc:MGI:3641705]
Trav16n_T_cell_receptor_alpha_variable_16n_[Source:MGI_Symbol;Acc:MGI:4439761]
Trav13n-4_T_cell_receptor_alpha_variable_13N-4_[Source:MGI_Symbol;Acc:MGI:3642678]
Trav14n-3_T_cell_receptor_alpha_variable_14N-3_[Source:MGI_Symbol;Acc:MGI:3584039]
Trav15n-3_T_cell_receptor_alpha_variable_15N-3_[Source:MGI_Symbol;Acc:MGI:5009975]
Trav7-2_T_cell_receptor_alpha_variable_7-2_[Source:MGI_Symbol;Acc:MGI:3649607]
Trav4-2_T_cell_receptor_alpha_variable_4-2_[Source:MGI_Symbol;Acc:MGI:3649605]
Trav6-3_T_cell_receptor_alpha_variable_6-3_[Source:MGI_Symbol;Acc:MGI:3649610]
Trav7-3_T_cell_receptor_alpha_variable_7-3_[Source:MGI_Symbol;Acc:MGI:3649556]
Trav6-4_T_cell_receptor_alpha_variable_6-4_[Source:MGI_Symbol;Acc:MGI:3702153]
Trav7-4_T_cell_receptor_alpha_variable_7-4_[Source:MGI_Symbol;Acc:MGI:3649611]
Trav8-1_T_cell_receptor_alpha_variable_8-1_[Source:MGI_Symbol;Acc:MGI:3649608]
Trav9-1_T_cell_receptor_alpha__variable_9-1_[Source:MGI_Symbol;Acc:MGI:3650356]
Trav6-5_T_cell_receptor_alpha_variable_6-5_[Source:MGI_Symbol;Acc:MGI:3649609]
Trav10_T_cell_receptor_alpha_variable_10_[Source:MGI_Symbol;Acc:MGI:3704132]
Trav6-6_T_cell_receptor_alpha_variable_6-6_[Source:MGI_Symbol;Acc:MGI:4439905]
Trav11_T_cell_receptor_alpha_variable_11_[Source:MGI_Symbol;Acc:MGI:3642163]
Trav7-5_T_cell_receptor_alpha_variable_7-5_[Source:MGI_Symbol;Acc:MGI:3648929]
Trav12-1_T_cell_receptor_alpha_variable_12-1_[Source:MGI_Symbol;Acc:MGI:4440525]
Trav13-1_T_cell_receptor_alpha_variable_13-1_[Source:MGI_Symbol;Acc:MGI:4439904]
Trav14-1_T_cell_receptor_alpha_variable_14-1_[Source:MGI_Symbol;Acc:MGI:3646773]
Trav15-1-dv6-1_T_cell_receptor_alpha_variable_15-1-DV6-1_[Source:MGI_Symbol;Acc:MGI:4439369]
Trav3-2_T_cell_receptor_alpha_variable_3-2_[Source:MGI_Symbol;Acc:MGI:5009976]
Trav9-2_T_cell_receptor_alpha__variable_9-2_[Source:MGI_Symbol;Acc:MGI:4439903]
Trav4-3_T_cell_receptor_alpha_variable_4-3_[Source:MGI_Symbol;Acc:MGI:4440478]
Trav5-2_T_cell_receptor_alpha_variable_5-2_[Source:MGI_Symbol;Acc:MGI:5009977]
Trav12-2_T_cell_receptor_alpha_variable_12-2_[Source:MGI_Symbol;Acc:MGI:5293447]
Trav12-3_T_cell_receptor_alpha_variable_12-3_[Source:MGI_Symbol;Acc:MGI:3648633]
Trav13-2_T_cell_receptor_alpha_variable_13-2_[Source:MGI_Symbol;Acc:MGI:3651611]
Trav14-2_T_cell_receptor_alpha_variable_14-2_[Source:MGI_Symbol;Acc:MGI:3649206]
Trav15-2-dv6-2_T_cell_receptor_alpha_variable_15-2-DV6-2_[Source:MGI_Symbol;Acc:MGI:3702147]
Trav3-3_T_cell_receptor_alpha_variable_3-3_[Source:MGI_Symbol;Acc:MGI:3702145]
Trav9-4_T_cell_receptor_alpha_variable_9-4_[Source:MGI_Symbol;Acc:MGI:3702135]
Trav4-4-dv10_T_cell_receptor_alpha_variable_4-4-DV10_[Source:MGI_Symbol;Acc:MGI:3702138]
Trav5-4_T_cell_receptor_alpha_variable_5-4_[Source:MGI_Symbol;Acc:MGI:1196221]
Trav6-7-dv9_T_cell_receptor_alpha_variable_6-7-DV9_[Source:MGI_Symbol;Acc:MGI:3702143]
Trav7-6_T_cell_receptor_alpha_variable_7-6_[Source:MGI_Symbol;Acc:MGI:3702133]
Trav13-3_T_cell_receptor_alpha_variable_13-3_[Source:MGI_Symbol;Acc:MGI:3652331]
Trav8-2_T-cell_receptor_alpha_variable_8-2_[Source:MGI_Symbol;Acc:MGI:3650859]
Trav16_T_cell_receptor_alpha_variable_16_[Source:MGI_Symbol;Acc:MGI:3702130]
Trav13-4-dv7_T_cell_receptor_alpha_variable_13-4-DV7_[Source:MGI_Symbol;Acc:MGI:3702151]
Trav14-3_T_cell_receptor_alpha_variable_14-3_[Source:MGI_Symbol;Acc:MGI:3702149]
Trav15-3_T_cell_receptor_alpha_variable_15-3_[Source:MGI_Symbol;Acc:MGI:5009958]
Trav3-4_T_cell_receptor_alpha_variable_3-4_[Source:MGI_Symbol;Acc:MGI:2684925]
Trav12-4_T_cell_receptor_alpha_variable_12-4_[Source:MGI_Symbol;Acc:MGI:5009956]
Trav17_T_cell_receptor_alpha_variable_17_[Source:MGI_Symbol;Acc:MGI:3702128]
Trav18_T_cell_receptor_alpha_variable_18_[Source:MGI_Symbol;Acc:MGI:3649382]
Trav19_T_cell_receptor_alpha_variable_19_[Source:MGI_Symbol;Acc:MGI:3649383]
Trav20_T_cell_receptor_alpha_variable_20_[Source:MGI_Symbol;Acc:MGI:3702156]
Trav21-dv12_T_cell_receptor_alpha_variable_21-DV12_[Source:MGI_Symbol;Acc:MGI:3652097]
Trdv1_T_cell_receptor_delta_variable_1_[Source:MGI_Symbol;Acc:MGI:3649381]
Trav22_T_cell_receptor_alpha_variable_22_[Source:MGI_Symbol;Acc:MGI:5009957]
Trdv2-1_T_cell_receptor_delta_variable_2-1_[Source:MGI_Symbol;Acc:MGI:3642826]
Trdv2-2_T_cell_receptor_delta_variable_2-2_[Source:MGI_Symbol;Acc:MGI:4819748]
Trav23_T_cell_receptor_alpha_variable_23_[Source:MGI_Symbol;Acc:MGI:5009959]
Trdv3_T_cell_receptor_delta_variable_3_[Source:MGI_Symbol;Acc:MGI:5009960]
Trdv4_T_cell_receptor_delta_variable_4_[Source:MGI_Symbol;Acc:MGI:4887419]
Trdd1_T_cell_receptor_delta_diversity_1_[Source:MGI_Symbol;Acc:MGI:4439547]
Trdd2_T_cell_receptor_delta_diversity_2_[Source:MGI_Symbol;Acc:MGI:4439546]
Trdj1_T_cell_receptor_delta_joining_1_[Source:MGI_Symbol;Acc:MGI:4819753]
Trdj2_T_cell_receptor_delta_joining_2_[Source:MGI_Symbol;Acc:MGI:4887422]
Trdc_T_cell_receptor_delta,_constant_region_[Source:MGI_Symbol;Acc:MGI:98612]
Trdv5_T_cell_receptor_delta_variable_5_[Source:MGI_Symbol;Acc:MGI:3704133]
Traj61_T_cell_receptor_alpha_joining_61_[Source:MGI_Symbol;Acc:MGI:4936997]
Traj60_T_cell_receptor_alpha_joining_60_[Source:MGI_Symbol;Acc:MGI:4937168]
Traj59_T_cell_receptor_alpha_joining_59_[Source:MGI_Symbol;Acc:MGI:4439694]
Traj58_T_cell_receptor_alpha_joining_58_[Source:MGI_Symbol;Acc:MGI:4439695]
Traj57_T_cell_receptor_alpha_joining_57_[Source:MGI_Symbol;Acc:MGI:4439692]
Traj56_T_cell_receptor_alpha_joining_56_[Source:MGI_Symbol;Acc:MGI:4439693]
Traj55_T_cell_receptor_alpha_joining_55_[Source:MGI_Symbol;Acc:MGI:4937105]
Traj54_T_cell_receptor_alpha_joining_54_[Source:MGI_Symbol;Acc:MGI:4937113]
Traj53_T_cell_receptor_alpha_joining_53_[Source:MGI_Symbol;Acc:MGI:4439696]
Traj52_T_cell_receptor_alpha_joining_52_[Source:MGI_Symbol;Acc:MGI:4439697]
Traj51_T_cell_receptor_alpha_joining_51_[Source:MGI_Symbol;Acc:MGI:4439848]
Traj50_T_cell_receptor_alpha_joining_50_[Source:MGI_Symbol;Acc:MGI:4440517]
Traj49_T_cell_receptor_alpha_joining_49_[Source:MGI_Symbol;Acc:MGI:4440527]
Traj48_T_cell_receptor_alpha_joining_48_[Source:MGI_Symbol;Acc:MGI:4439847]
Traj47_T_cell_receptor_alpha_joining_47_[Source:MGI_Symbol;Acc:MGI:5009961]
Traj46_T_cell_receptor_alpha_joining_46_[Source:MGI_Symbol;Acc:MGI:4439852]
Traj45_T_cell_receptor_alpha_joining_45_[Source:MGI_Symbol;Acc:MGI:4439851]
Traj44_T_cell_receptor_alpha_joining_44_[Source:MGI_Symbol;Acc:MGI:4439850]
Traj43_T_cell_receptor_alpha_joining_43_[Source:MGI_Symbol;Acc:MGI:4439849]
Traj42_T_cell_receptor_alpha_joining_42_[Source:MGI_Symbol;Acc:MGI:4439846]
Traj41_T_cell_receptor_alpha_joining_41_[Source:MGI_Symbol;Acc:MGI:4439845]
Traj40_T_cell_receptor_alpha_joining_40_[Source:MGI_Symbol;Acc:MGI:4439592]
Traj39_T_cell_receptor_alpha_joining_39_[Source:MGI_Symbol;Acc:MGI:4439593]
Traj38_T_cell_receptor_alpha_joining_38_[Source:MGI_Symbol;Acc:MGI:4439594]
Traj37_T_cell_receptor_alpha_joining_37_[Source:MGI_Symbol;Acc:MGI:4439595]
Traj36_T_cell_receptor_alpha_joining_36_[Source:MGI_Symbol;Acc:MGI:4937244]
Traj35_T_cell_receptor_alpha_joining_35_[Source:MGI_Symbol;Acc:MGI:4439588]
Traj34_T_cell_receptor_alpha_joining_34_[Source:MGI_Symbol;Acc:MGI:4439589]
Traj33_T_cell_receptor_alpha_joining_33_[Source:MGI_Symbol;Acc:MGI:4439590]
Traj32_T_cell_receptor_alpha_joining_32_[Source:MGI_Symbol;Acc:MGI:4439591]
Traj31_T_cell_receptor_alpha_joining_31_[Source:MGI_Symbol;Acc:MGI:4440519]
Traj30_T_cell_receptor_alpha_joining_30_[Source:MGI_Symbol;Acc:MGI:4439596]
Traj29_T_cell_receptor_alpha_joining_29_[Source:MGI_Symbol;Acc:MGI:4439743]
Traj28_T_cell_receptor_alpha_joining_28_[Source:MGI_Symbol;Acc:MGI:4439744]
Traj27_T_cell_receptor_alpha_joining_27_[Source:MGI_Symbol;Acc:MGI:4439741]
Traj26_T_cell_receptor_alpha_joining_26_[Source:MGI_Symbol;Acc:MGI:4439742]
Traj25_T_cell_receptor_alpha_joining_25_[Source:MGI_Symbol;Acc:MGI:4439747]
Traj24_T_cell_receptor_alpha_joining_24_[Source:MGI_Symbol;Acc:MGI:4439748]
Traj23_T_cell_receptor_alpha_joining_23_[Source:MGI_Symbol;Acc:MGI:4439745]
Traj22_T_cell_receptor_alpha_joining_22_[Source:MGI_Symbol;Acc:MGI:4439746]
Traj21_T_cell_receptor_alpha_joining_21_[Source:MGI_Symbol;Acc:MGI:4439739]
Traj20_T_cell_receptor_alpha_joining_20_[Source:MGI_Symbol;Acc:MGI:4439740]
Traj19_T_cell_receptor_alpha_joining_19_[Source:MGI_Symbol;Acc:MGI:4439579]
Traj18_T_cell_receptor_alpha_joining_18_[Source:MGI_Symbol;Acc:MGI:4440521]
Traj17_T_cell_receptor_alpha_joining_17_[Source:MGI_Symbol;Acc:MGI:4440523]
Traj16_T_cell_receptor_alpha_joining_16_[Source:MGI_Symbol;Acc:MGI:4439580]
Traj15_T_cell_receptor_alpha_joining_15_[Source:MGI_Symbol;Acc:MGI:4439582]
Traj14_T_cell_receptor_alpha_joining_14_[Source:MGI_Symbol;Acc:MGI:4439581]
Traj13_T_cell_receptor_alpha_joining_13_[Source:MGI_Symbol;Acc:MGI:4439584]
Traj12_T_cell_receptor_alpha_joining_12_[Source:MGI_Symbol;Acc:MGI:4439583]
Traj11_T_cell_receptor_alpha_joining_11_[Source:MGI_Symbol;Acc:MGI:4439578]
Traj9_T_cell_receptor_alpha_joining_9_[Source:MGI_Symbol;Acc:MGI:4439577]
Traj8_T_cell_receptor_alpha_joining_8_[Source:MGI_Symbol;Acc:MGI:4439842]
Traj7_T_cell_receptor_alpha_joining_7_[Source:MGI_Symbol;Acc:MGI:4439843]
Traj6_T_cell_receptor_alpha_joining_6_[Source:MGI_Symbol;Acc:MGI:4439844]
Traj5_T_cell_receptor_alpha_joining_5_[Source:MGI_Symbol;Acc:MGI:4840258]
Traj4_T_cell_receptor_alpha_joining_4_[Source:MGI_Symbol;Acc:MGI:4439839]
Traj3_T_cell_receptor_alpha_joining_3_[Source:MGI_Symbol;Acc:MGI:4439840]
Traj2_T_cell_receptor_alpha_joining_2_[Source:MGI_Symbol;Acc:MGI:4840255]
Traj1_T_cell_receptor_alpha_joining_1_[Source:MGI_Symbol;Acc:MGI:4439841]
Trac_T_cell_receptor_alpha_constant_[Source:MGI_Symbol;Acc:MGI:4439838]

Average distance within the cluster 3 is (Kb): 8

Genes in cluster 1 (chr6:40891229-41558452) are (53 genes):
Trbv1_T_cell_receptor_beta,_variable_1_[Source:MGI_Symbol;Acc:MGI:98594]
Trbv2_T_cell_receptor_beta,_variable_2_[Source:MGI_Symbol;Acc:MGI:98599]
Trbv3_T_cell_receptor_beta,_variable_3_[Source:MGI_Symbol;Acc:MGI:98590]
Trbv4_T_cell_receptor_beta,_variable_10_[Source:MGI_Symbol;Acc:MGI:98584]
Trbv5_T_cell_receptor_beta,_variable_5_[Source:MGI_Symbol;Acc:MGI:98583]
Trbv6_T_cell_receptor_beta_variable_6_[Source:MGI_Symbol;Acc:MGI:5009962]
Trbv7_T_cell_receptor_beta_variable_7_[Source:MGI_Symbol;Acc:MGI:5009963]
Trbv8_T_cell_receptor_beta_variable_8_[Source:MGI_Symbol;Acc:MGI:5009964]
Trbv9_T_cell_receptor_beta_variable_9_[Source:MGI_Symbol;Acc:MGI:5009965]
Trbv10_T_cell_receptor_beta_variable_10_[Source:MGI_Symbol;Acc:MGI:4937160]
Trbv11_T_cell_receptor_beta_variable_11_[Source:MGI_Symbol;Acc:MGI:5009966]
Trbv12-1_T_cell_receptor_beta,_variable_12-1_[Source:MGI_Symbol;Acc:MGI:98602]
Trbv13-1_T_cell_receptor_beta,_variable_13-1_[Source:MGI_Symbol;Acc:MGI:98609]
Trbv12-2_T_cell_receptor_beta,_variable_12-2_[Source:MGI_Symbol;Acc:MGI:98601]
Trbv13-2_T_cell_receptor_beta,_variable_13-2_[Source:MGI_Symbol;Acc:MGI:98608]
Trbv12-3_T_cell_receptor_beta,_variable_12-3_[Source:MGI_Symbol;Acc:MGI:98603]
Trbv13-3_T_cell_receptor_beta,_variable_13-3_[Source:MGI_Symbol;Acc:MGI:98607]
Trbv14_T_cell_receptor_beta,_variable_14_[Source:MGI_Symbol;Acc:MGI:98587]
Trbv15_T_cell_receptor_beta,_variable_15_[Source:MGI_Symbol;Acc:MGI:98586]
Trbv16_T_cell_receptor_beta,_variable_16_[Source:MGI_Symbol;Acc:MGI:98585]
Trbv17_T_cell_receptor_beta,_variable_17_[Source:MGI_Symbol;Acc:MGI:98610]
Trbv18_T_cell_receptor_beta_variable_18_[Source:MGI_Symbol;Acc:MGI:5009967]
Trbv19_T_cell_receptor_beta,_variable_19_[Source:MGI_Symbol;Acc:MGI:98604]
Trbv20_T_cell_receptor_beta,_variable_20_[Source:MGI_Symbol;Acc:MGI:98589]
Trbv21_T_cell_receptor_beta,_variable_21_[Source:MGI_Symbol;Acc:MGI:98593]
Trbv22_T_cell_receptor_beta_variable_22_[Source:MGI_Symbol;Acc:MGI:5009968]
Trbv23_T_cell_receptor_beta,_variable_V23_[Source:MGI_Symbol;Acc:MGI:98595]
Trbv24_T_cell_receptor_beta,_variable_24_[Source:MGI_Symbol;Acc:MGI:98591]
Trbv25_T_cell_receptor_beta_variable_25_[Source:MGI_Symbol;Acc:MGI:5009969]
Trbv26_T_cell_receptor_beta,_variable_26_[Source:MGI_Symbol;Acc:MGI:98596]
Trbv27_T_cell_receptor_beta_variable_27_[Source:MGI_Symbol;Acc:MGI:5009970]
Trbv28_T_cell_receptor_beta_variable_28_[Source:MGI_Symbol;Acc:MGI:5009971]
Trbv29_T_cell_receptor_beta,_variable_29_[Source:MGI_Symbol;Acc:MGI:98605]
Trbv30_T_cell_receptor_beta,_variable_30_[Source:MGI_Symbol;Acc:MGI:98592]
Trbd1_T_cell_receptor_beta,_D_region_1_[Source:MGI_Symbol;Acc:MGI:4439571]
Trbj1-1_T_cell_receptor_beta_joining_1-1_[Source:MGI_Symbol;Acc:MGI:4439570]
Trbj1-2_T_cell_receptor_beta_joining_1-2_[Source:MGI_Symbol;Acc:MGI:4439569]
Trbj1-3_T_cell_receptor_beta_joining_1-3_[Source:MGI_Symbol;Acc:MGI:4439568]
Trbj1-4_T_cell_receptor_beta_joining_1-4_[Source:MGI_Symbol;Acc:MGI:4439567]
Trbj1-5_T_cell_receptor_beta_joining_1-5_[Source:MGI_Symbol;Acc:MGI:4439566]
Trbj1-6_T_cell_receptor_beta_joining_1-6_[Source:MGI_Symbol;Acc:MGI:4439575]
Trbj1-7_T_cell_receptor_beta_joining_1-7_[Source:MGI_Symbol;Acc:MGI:4439574]
Trbc1_T_cell_receptor_beta,_constant_region_1_[Source:MGI_Symbol;Acc:MGI:4439726]
Trbd2_T_cell_receptor_beta,_D_region_2_[Source:MGI_Symbol;Acc:MGI:4439727]
Trbj2-1_T_cell_receptor_beta_joining_2-1_[Source:MGI_Symbol;Acc:MGI:4439728]
Trbj2-2_T_cell_receptor_beta_joining_2-2_[Source:MGI_Symbol;Acc:MGI:4439729]
Trbj2-3_T_cell_receptor_beta_joining_2-3_[Source:MGI_Symbol;Acc:MGI:4439898]
Trbj2-4_T_cell_receptor_beta_joining_2-4_[Source:MGI_Symbol;Acc:MGI:4439730]
Trbj2-5_T_cell_receptor_beta_joining_2-5_[Source:MGI_Symbol;Acc:MGI:4439899]
Trbj2-6_T_cell_receptor_beta_joining_2-6_[Source:MGI_Symbol;Acc:MGI:4937236]
Trbj2-7_T_cell_receptor_beta_joining_2-7_[Source:MGI_Symbol;Acc:MGI:4439731]
Trbc2_T_cell_receptor_beta,_constant_2_[Source:MGI_Symbol;Acc:MGI:4835227]
Trbv31_T_cell_receptor_beta,_variable_31_[Source:MGI_Symbol;Acc:MGI:98588]

Average distance within the cluster 1 is (Kb): 12

Genes in cluster 2 (chr13:19178024-19352756) are (15 genes):
Tcrg-V7_T_cell_receptor_gamma,_variable_7_[Source:MGI_Symbol;Acc:MGI:98637]
Tcrg-V4_T_cell_receptor_gamma,_variable_4_[Source:MGI_Symbol;Acc:MGI:98634]
Tcrg-V6_T_cell_receptor_gamma,_variable_6_[Source:MGI_Symbol;Acc:MGI:98636]
Tcrg-V5_T_cell_receptor_gamma,_variable_5_[Source:MGI_Symbol;Acc:MGI:98635]
Trgj1_T_cell_receptor_gamma_joining_1_[Source:MGI_Symbol;Acc:MGI:4440480]
Tcrg-C1_T_cell_receptor_gamma,_constant_1_[Source:MGI_Symbol;Acc:MGI:98625]
Tcrg-V3_T_cell_receptor_gamma,_variable_3_[Source:MGI_Symbol;Acc:MGI:98633]
Trgj3_T_cell_receptor_gamma_joining_3_[Source:MGI_Symbol;Acc:MGI:4439528]
Tcrg-C3_T_cell_receptor_gamma,_constant_3_[Source:MGI_Symbol;Acc:MGI:98627]
Tcrg-C2_T-cell_receptor_gamma,_constant_2_[Source:MGI_Symbol;Acc:MGI:98626]
Trgj2_T_cell_receptor_gamma_joining_2_[Source:MGI_Symbol;Acc:MGI:4439598]
Trgv2_T_cell_receptor_gamma_variable_2_[Source:MGI_Symbol;Acc:MGI:98632]
Gm16602_T_cell_receptor_gamma,_variable_1_[Source:MGI_Symbol;Acc:MGI:98631]
Trgj4_T_cell_receptor_gamma_joining_4_[Source:MGI_Symbol;Acc:MGI:4439597]
Tcrg-C4_T_cell_receptor_gamma,_constant_4_[Source:MGI_Symbol;Acc:MGI:98628]

Average distance within the cluster 2 is (Kb): 11

The solitary genes are:

Total number of solitary genes: 0
Total number of clusters: 3
