# Supplementary material for: A purely bioinformatic pipeline for the prediction of mammalian odorant receptor gene enhancers
Source: BMC Bioinformatics. 2019 Sep 14;20:474. doi: 10.1186/s12859-019-3012-1 (PMC6744719; doi:10.1186/s12859-019-3012-1)
Supplement: Supplementary file 4 — Annotation tracks highlighting clusters and solitary genes for selected genomic architectures. BED-formatted text files (.bed) annotating loci, at a given threshold distance (in Mb), for different gene lists. File names are composed by list type (either: main olfactory epithelium, MOE; olfactome; vomeronasal organ, VNO; T-cell receptor genes, “t_cell_receptor”), species and threshold value (periods in numerical values being replaced by underscores, “_”). A “NO-PSEUDO” at the beginning of the file name indicates that the gene list originating the file is devoid of pseudogene-flagged entries. Text files are provided as a single compressed (.zip) file available in the Open Science Framework repository, see paragraph “Availability of data and material”. (ZIP 155 kb) [file 12859_2019_3012_MOESM4_ESM.zip]

Archive with 156 entries (153 files):
- Supplementary file 2_final/
- Supplementary file 2_final/MOE-human-0_1Mb.bed
- __MACOSX/
- __MACOSX/Supplementary file 2_final/
- __MACOSX/Supplementary file 2_final/._MOE-human-0_1Mb.bed
- Supplementary file 2_final/MOE-human-0_2Mb.bed
- __MACOSX/Supplementary file 2_final/._MOE-human-0_2Mb.bed
- Supplementary file 2_final/MOE-human-0_5Mb.bed
- __MACOSX/Supplementary file 2_final/._MOE-human-0_5Mb.bed
- Supplementary file 2_final/MOE-human-1_0Mb.bed
- __MACOSX/Supplementary file 2_final/._MOE-human-1_0Mb.bed
- Supplementary file 2_final/MOE-mouse-0_1Mb.bed
- __MACOSX/Supplementary file 2_final/._MOE-mouse-0_1Mb.bed
- Supplementary file 2_final/MOE-mouse-0_2Mb.bed
- __MACOSX/Supplementary file 2_final/._MOE-mouse-0_2Mb.bed
- Supplementary file 2_final/MOE-mouse-0_5Mb.bed
- __MACOSX/Supplementary file 2_final/._MOE-mouse-0_5Mb.bed
- Supplementary file 2_final/MOE-mouse-1_0Mb.bed
- __MACOSX/Supplementary file 2_final/._MOE-mouse-1_0Mb.bed
- Supplementary file 2_final/MOE-rat-0_1Mb.bed
- __MACOSX/Supplementary file 2_final/._MOE-rat-0_1Mb.bed
- Supplementary file 2_final/MOE-rat-0_2Mb.bed
- __MACOSX/Supplementary file 2_final/._MOE-rat-0_2Mb.bed
- Supplementary file 2_final/MOE-rat-0_5Mb.bed
- __MACOSX/Supplementary file 2_final/._MOE-rat-0_5Mb.bed
- Supplementary file 2_final/MOE-rat-1_0Mb.bed
- __MACOSX/Supplementary file 2_final/._MOE-rat-1_0Mb.bed
- Supplementary file 2_final/NO-PSEUDO-MOE-human-0_1Mb.bed
- __MACOSX/Supplementary file 2_final/._NO-PSEUDO-MOE-human-0_1Mb.bed
- Supplementary file 2_final/NO-PSEUDO-MOE-human-0_2Mb.bed
- __MACOSX/Supplementary file 2_final/._NO-PSEUDO-MOE-human-0_2Mb.bed
- Supplementary file 2_final/NO-PSEUDO-MOE-human-0_5Mb.bed
- __MACOSX/Supplementary file 2_final/._NO-PSEUDO-MOE-human-0_5Mb.bed
- Supplementary file 2_final/NO-PSEUDO-MOE-human-1_0Mb.bed
- __MACOSX/Supplementary file 2_final/._NO-PSEUDO-MOE-human-1_0Mb.bed
- Supplementary file 2_final/NO-PSEUDO-MOE-mouse-0_1Mb.bed
- __MACOSX/Supplementary file 2_final/._NO-PSEUDO-MOE-mouse-0_1Mb.bed
- Supplementary file 2_final/NO-PSEUDO-MOE-mouse-0_2Mb.bed
- __MACOSX/Supplementary file 2_final/._NO-PSEUDO-MOE-mouse-0_2Mb.bed
- Supplementary file 2_final/NO-PSEUDO-MOE-mouse-0_5Mb.bed
- __MACOSX/Supplementary file 2_final/._NO-PSEUDO-MOE-mouse-0_5Mb.bed
- Supplementary file 2_final/NO-PSEUDO-MOE-mouse-1_0Mb.bed
- __MACOSX/Supplementary file 2_final/._NO-PSEUDO-MOE-mouse-1_0Mb.bed
- Supplementary file 2_final/NO-PSEUDO-MOE-rat-0_1Mb.bed
- __MACOSX/Supplementary file 2_final/._NO-PSEUDO-MOE-rat-0_1Mb.bed
- Supplementary file 2_final/NO-PSEUDO-MOE-rat-0_2Mb.bed
- __MACOSX/Supplementary file 2_final/._NO-PSEUDO-MOE-rat-0_2Mb.bed
- Supplementary file 2_final/NO-PSEUDO-MOE-rat-0_5Mb.bed
- __MACOSX/Supplementary file 2_final/._NO-PSEUDO-MOE-rat-0_5Mb.bed
- Supplementary file 2_final/NO-PSEUDO-MOE-rat-1_0Mb.bed
- __MACOSX/Supplementary file 2_final/._NO-PSEUDO-MOE-rat-1_0Mb.bed
- Supplementary file 2_final/NO-PSEUDO-olfactome-human-0_1Mb.bed
- __MACOSX/Supplementary file 2_final/._NO-PSEUDO-olfactome-human-0_1Mb.bed
- Supplementary file 2_final/NO-PSEUDO-olfactome-human-0_2Mb.bed
- __MACOSX/Supplementary file 2_final/._NO-PSEUDO-olfactome-human-0_2Mb.bed
- Supplementary file 2_final/NO-PSEUDO-olfactome-human-0_5Mb.bed
- __MACOSX/Supplementary file 2_final/._NO-PSEUDO-olfactome-human-0_5Mb.bed
- Supplementary file 2_final/NO-PSEUDO-olfactome-human-1_0Mb.bed
- __MACOSX/Supplementary file 2_final/._NO-PSEUDO-olfactome-human-1_0Mb.bed
- Supplementary file 2_final/NO-PSEUDO-olfactome-mouse-0_1Mb.bed
- __MACOSX/Supplementary file 2_final/._NO-PSEUDO-olfactome-mouse-0_1Mb.bed
- Supplementary file 2_final/NO-PSEUDO-olfactome-mouse-0_2Mb.bed
- __MACOSX/Supplementary file 2_final/._NO-PSEUDO-olfactome-mouse-0_2Mb.bed
- Supplementary file 2_final/NO-PSEUDO-olfactome-mouse-0_5Mb.bed
- __MACOSX/Supplementary file 2_final/._NO-PSEUDO-olfactome-mouse-0_5Mb.bed
- Supplementary file 2_final/NO-PSEUDO-olfactome-mouse-1_0Mb.bed
- __MACOSX/Supplementary file 2_final/._NO-PSEUDO-olfactome-mouse-1_0Mb.bed
- Supplementary file 2_final/NO-PSEUDO-olfactome-rat-0_1Mb.bed
- __MACOSX/Supplementary file 2_final/._NO-PSEUDO-olfactome-rat-0_1Mb.bed
- Supplementary file 2_final/NO-PSEUDO-olfactome-rat-0_2Mb.bed
- __MACOSX/Supplementary file 2_final/._NO-PSEUDO-olfactome-rat-0_2Mb.bed
- Supplementary file 2_final/NO-PSEUDO-olfactome-rat-0_5Mb.bed
- __MACOSX/Supplementary file 2_final/._NO-PSEUDO-olfactome-rat-0_5Mb.bed
- Supplementary file 2_final/NO-PSEUDO-olfactome-rat-1_0Mb.bed
- __MACOSX/Supplementary file 2_final/._NO-PSEUDO-olfactome-rat-1_0Mb.bed
- Supplementary file 2_final/NO-PSEUDO-VNO-human-0_1Mb.bed
- __MACOSX/Supplementary file 2_final/._NO-PSEUDO-VNO-human-0_1Mb.bed
- Supplementary file 2_final/NO-PSEUDO-VNO-human-0_2Mb.bed
- __MACOSX/Supplementary file 2_final/._NO-PSEUDO-VNO-human-0_2Mb.bed
- Supplementary file 2_final/NO-PSEUDO-VNO-human-0_5Mb.bed
- __MACOSX/Supplementary file 2_final/._NO-PSEUDO-VNO-human-0_5Mb.bed
- Supplementary file 2_final/NO-PSEUDO-VNO-human-1_0Mb.bed
- __MACOSX/Supplementary file 2_final/._NO-PSEUDO-VNO-human-1_0Mb.bed
- Supplementary file 2_final/NO-PSEUDO-VNO-mouse-0_1Mb.bed
- __MACOSX/Supplementary file 2_final/._NO-PSEUDO-VNO-mouse-0_1Mb.bed
- Supplementary file 2_final/NO-PSEUDO-VNO-mouse-0_2Mb.bed
- __MACOSX/Supplementary file 2_final/._NO-PSEUDO-VNO-mouse-0_2Mb.bed
- Supplementary file 2_final/NO-PSEUDO-VNO-mouse-0_5Mb.bed
- __MACOSX/Supplementary file 2_final/._NO-PSEUDO-VNO-mouse-0_5Mb.bed
- Supplementary file 2_final/NO-PSEUDO-VNO-mouse-1_0Mb.bed
- __MACOSX/Supplementary file 2_final/._NO-PSEUDO-VNO-mouse-1_0Mb.bed
- Supplementary file 2_final/NO-PSEUDO-VNO-rat-0_1Mb.bed
- __MACOSX/Supplementary file 2_final/._NO-PSEUDO-VNO-rat-0_1Mb.bed
- Supplementary file 2_final/NO-PSEUDO-VNO-rat-0_2Mb.bed
- __MACOSX/Supplementary file 2_final/._NO-PSEUDO-VNO-rat-0_2Mb.bed
- Supplementary file 2_final/NO-PSEUDO-VNO-rat-0_5Mb.bed
- __MACOSX/Supplementary file 2_final/._NO-PSEUDO-VNO-rat-0_5Mb.bed
- Supplementary file 2_final/NO-PSEUDO-VNO-rat-1_0Mb.bed
- __MACOSX/Supplementary file 2_final/._NO-PSEUDO-VNO-rat-1_0Mb.bed
- Supplementary file 2_final/olfactome-human-0_1Mb.bed
- __MACOSX/Supplementary file 2_final/._olfactome-human-0_1Mb.bed
- Supplementary file 2_final/olfactome-human-0_2Mb.bed
- __MACOSX/Supplementary file 2_final/._olfactome-human-0_2Mb.bed
- Supplementary file 2_final/olfactome-human-0_5Mb.bed
- __MACOSX/Supplementary file 2_final/._olfactome-human-0_5Mb.bed
- Supplementary file 2_final/olfactome-human-1_0Mb.bed
- __MACOSX/Supplementary file 2_final/._olfactome-human-1_0Mb.bed
- Supplementary file 2_final/olfactome-mouse-0_1Mb.bed
- __MACOSX/Supplementary file 2_final/._olfactome-mouse-0_1Mb.bed
- Supplementary file 2_final/olfactome-mouse-0_2Mb.bed
- __MACOSX/Supplementary file 2_final/._olfactome-mouse-0_2Mb.bed
- Supplementary file 2_final/olfactome-mouse-0_5Mb.bed
- __MACOSX/Supplementary file 2_final/._olfactome-mouse-0_5Mb.bed
- Supplementary file 2_final/olfactome-mouse-1_0Mb.bed
- __MACOSX/Supplementary file 2_final/._olfactome-mouse-1_0Mb.bed
- Supplementary file 2_final/olfactome-rat-0_1Mb.bed
- __MACOSX/Supplementary file 2_final/._olfactome-rat-0_1Mb.bed
- Supplementary file 2_final/olfactome-rat-0_2Mb.bed
- __MACOSX/Supplementary file 2_final/._olfactome-rat-0_2Mb.bed
- Supplementary file 2_final/olfactome-rat-0_5Mb.bed
- __MACOSX/Supplementary file 2_final/._olfactome-rat-0_5Mb.bed
- Supplementary file 2_final/olfactome-rat-1_0Mb.bed
- __MACOSX/Supplementary file 2_final/._olfactome-rat-1_0Mb.bed
- Supplementary file 2_final/t_cell_receptor-mouse-0_1Mb.bed
- __MACOSX/Supplementary file 2_final/._t_cell_receptor-mouse-0_1Mb.bed
- Supplementary file 2_final/t_cell_receptor-mouse-0_2Mb.bed
- __MACOSX/Supplementary file 2_final/._t_cell_receptor-mouse-0_2Mb.bed
- Supplementary file 2_final/t_cell_receptor-mouse-0_5Mb.bed
- __MACOSX/Supplementary file 2_final/._t_cell_receptor-mouse-0_5Mb.bed
- Supplementary file 2_final/t_cell_receptor-mouse-1_0Mb.bed
- __MACOSX/Supplementary file 2_final/._t_cell_receptor-mouse-1_0Mb.bed
- Supplementary file 2_final/VNO-human-0_1Mb.bed
- __MACOSX/Supplementary file 2_final/._VNO-human-0_1Mb.bed
- Supplementary file 2_final/VNO-human-0_2Mb.bed
- __MACOSX/Supplementary file 2_final/._VNO-human-0_2Mb.bed
- Supplementary file 2_final/VNO-human-0_5Mb.bed
- __MACOSX/Supplementary file 2_final/._VNO-human-0_5Mb.bed
- Supplementary file 2_final/VNO-human-1_0Mb.bed
- __MACOSX/Supplementary file 2_final/._VNO-human-1_0Mb.bed
- Supplementary file 2_final/VNO-mouse-0_1Mb.bed
- __MACOSX/Supplementary file 2_final/._VNO-mouse-0_1Mb.bed
- Supplementary file 2_final/VNO-mouse-0_2Mb.bed
- __MACOSX/Supplementary file 2_final/._VNO-mouse-0_2Mb.bed
- Supplementary file 2_final/VNO-mouse-0_5Mb.bed
- __MACOSX/Supplementary file 2_final/._VNO-mouse-0_5Mb.bed
- Supplementary file 2_final/VNO-mouse-1_0Mb.bed
- __MACOSX/Supplementary file 2_final/._VNO-mouse-1_0Mb.bed
- Supplementary file 2_final/VNO-rat-0_1Mb.bed
- __MACOSX/Supplementary file 2_final/._VNO-rat-0_1Mb.bed
- Supplementary file 2_final/VNO-rat-0_2Mb.bed
- __MACOSX/Supplementary file 2_final/._VNO-rat-0_2Mb.bed
- Supplementary file 2_final/VNO-rat-0_5Mb.bed
- __MACOSX/Supplementary file 2_final/._VNO-rat-0_5Mb.bed
- Supplementary file 2_final/VNO-rat-1_0Mb.bed
- __MACOSX/Supplementary file 2_final/._VNO-rat-1_0Mb.bed
- __MACOSX/._Supplementary file 2_final
