# Supplementary material for: A purely bioinformatic pipeline for the prediction of mammalian odorant receptor gene enhancers
Source: BMC Bioinformatics. 2019 Sep 14;20:474. doi: 10.1186/s12859-019-3012-1 (PMC6744719; doi:10.1186/s12859-019-3012-1)
Supplement: Supplementary file 4 — Annotation tracks highlighting clusters and solitary genes for selected genomic architectures. BED-formatted text files (.bed) annotating loci, at a given threshold distance (in Mb), for different gene lists. File names are composed by list type (either: main olfactory epithelium, MOE; olfactome; vomeronasal organ, VNO; T-cell receptor genes, “t_cell_receptor”), species and threshold value (periods in numerical values being replaced by underscores, “_”). A “NO-PSEUDO” at the beginning of the file name indicates that the gene list originating the file is devoid of pseudogene-flagged entries. Text files are provided as a single compressed (.zip) file available in the Open Science Framework repository, see paragraph “Availability of data and material”. (ZIP 155 kb) [file 12859_2019_3012_MOESM4_ESM.zip › Supplementary file 2_final/MOE-human-0_2Mb.bed]

chr1	62948	70008	cluster1	.	+
chr1	450740	451678	OR4F29_olfactory_receptor_family_4_subfamily_F_member_29_[Source:HGNC_Symbol;Acc:HGNC:31275]	.	-
chr1	685716	686654	OR4F16_olfactory_receptor_family_4_subfamily_F_member_16_[Source:HGNC_Symbol;Acc:HGNC:15079]	.	-
chr1	110853938	110854891	OR11I1P_olfactory_receptor_family_11_subfamily_I_member_1_pseudogene_[Source:HGNC_Symbol;Acc:HGNC:14997]	.	+
chr1	147419050	147446133	cluster2	.	+
chr1	158398522	158809335	cluster3	.	+
chr1	159279041	159599227	cluster4	.	+
chr1	247451029	248682304	cluster5	.	+
chr2	71029028	71056003	cluster6	.	+
chr2	95546531	95547545	OR7E102P_olfactory_receptor_family_7_subfamily_E_member_102_pseudogene_[Source:HGNC_Symbol;Acc:HGNC:15043]	.	+
chr2	158853755	158875670	cluster7	.	+
chr2	240028965	240110052	cluster8	.	+
chr3	8688143	8689159	OR7E122P_olfactory_receptor_family_7_subfamily_E_member_122_pseudogene_[Source:HGNC_Symbol;Acc:HGNC:15050]	.	+
chr3	75356516	75357503	OR7E22P_olfactory_receptor_family_7_subfamily_E_member_22_pseudogene_[Source:HGNC_Symbol;Acc:HGNC:8394]	.	-
chr3	75598652	75599673	OR7E121P_olfactory_receptor_family_7_subfamily_E_member_121_pseudogene_[Source:HGNC_Symbol;Acc:HGNC:15049]	.	-
chr3	98053374	98498663	cluster9	.	+
chr3	112524187	112525201	OR7E100P_olfactory_receptor_family_7_subfamily_E_member_100_pseudogene_[Source:HGNC_Symbol;Acc:HGNC:15048]	.	-
chr3	130021553	130022520	OR7E129P_olfactory_receptor_family_7_subfamily_E_member_129_pseudogene_[Source:HGNC_Symbol;Acc:HGNC:15052]	.	-
chr4	3889356	3902594	cluster10	.	+
chr4	4126659	4175238	cluster11	.	+
chr4	9459255	9513874	cluster12	.	+
chr4	41722538	41723512	OR5M14P_olfactory_receptor_family_5_subfamily_M_member_14_pseudogene_[Source:HGNC_Symbol;Acc:HGNC:15057]	.	-
chr4	79587302	79588130	OR7E94P_olfactory_receptor_family_7_subfamily_E_member_94_pseudogene_[Source:HGNC_Symbol;Acc:HGNC:14789]	.	-
chr5	101816475	101816780	OR7H2P_olfactory_receptor_family_7_subfamily_H_member_2_pseudogene_[Source:HGNC_Symbol;Acc:HGNC:31314]	.	-
chr5	176006145	176007387	OR1X1P_olfactory_receptor_family_1_subfamily_X_member_1_pseudogene_[Source:HGNC_Symbol;Acc:HGNC:15062]	.	+
chr5	177836434	177837646	OR1X5P_olfactory_receptor_family_1_subfamily_X_member_5_pseudogene_[Source:HGNC_Symbol;Acc:HGNC:31245]	.	-
chr5	180692832	180740099	cluster13	.	+
chr5	181124357	181155890	cluster14	.	+
chr5	181367268	181368262	OR4F3_olfactory_receptor_family_4_subfamily_F_member_3_[Source:HGNC_Symbol;Acc:HGNC:8300]	.	+
chr6	105919	106856	OR4F1P_olfactory_receptor_family_4_subfamily_F_member_1_pseudogene_[Source:HGNC_Symbol;Acc:HGNC:8298]	.	-
chr6	27911185	28074233	cluster15	.	+
chr6	29044213	29589038	cluster16	.	+
chr6	131700469	131701401	OR2A4_olfactory_receptor_family_2_subfamily_A_member_4_[Source:HGNC_Symbol;Acc:HGNC:14729]	.	-
chr6	132538290	132646003	cluster17	.	+
chr6	170639606	170640536	OR4F7P_olfactory_receptor_family_4_subfamily_F_member_7_pseudogene_[Source:HGNC_Symbol;Acc:HGNC:15089]	.	+
chr7	6866658	6867672	OR7E136P_olfactory_receptor_family_7_subfamily_E_member_136_pseudogene_[Source:HGNC_Symbol;Acc:HGNC:19557]	.	-
chr7	97946987	97967074	cluster18	.	+
chr7	99875987	99877057	OR2AE1_olfactory_receptor_family_2_subfamily_AE_member_1_[Source:HGNC_Symbol;Acc:HGNC:15087]	.	-
chr7	141862860	141919909	cluster19	.	+
chr7	143026158	143063585	cluster20	.	+
chr7	143488489	143511911	cluster21	.	+
chr7	143935166	144319057	cluster22	.	+
chr8	166049	167043	OR4F21_olfactory_receptor_family_4_subfamily_F_member_21_[Source:HGNC_Symbol;Acc:HGNC:19583]	.	-
chr8	7246726	7247571	OR7E125P_olfactory_receptor_family_7_subfamily_E_member_125_pseudogene_[Source:HGNC_Symbol;Acc:HGNC:15098]	.	-
chr8	7592006	7706113	cluster23	.	+
chr8	8039978	8040953	OR7E96P_olfactory_receptor_family_7_subfamily_E_member_96_pseudogene_[Source:HGNC_Symbol;Acc:HGNC:14815]	.	+
chr8	11919900	11929563	cluster24	.	+
chr8	12684154	12704056	cluster25	.	+
chr8	21797460	21797759	OR6R2P_olfactory_receptor_family_6_subfamily_R_member_2_pseudogene_[Source:HGNC_Symbol;Acc:HGNC:31307]	.	+
chr9	35859062	36022113	cluster26	.	+
chr9	90216039	90233141	cluster27	.	+
chr9	90742526	90752230	cluster28	.	+
chr9	104504263	104723271	cluster29	.	+
chr9	111327483	111328520	OR2K2_olfactory_receptor_family_2_subfamily_K_member_2_[Source:HGNC_Symbol;Acc:HGNC:8264]	.	-
chr9	122476958	122801073	cluster30	.	+
chr10	14986942	15008884	cluster31	.	+
chr10	45258185	45315608	cluster32	.	+
chr10	133430394	133576031	cluster33	.	+
chr11	86649	87586	OR4F2P_olfactory_receptor_family_4_subfamily_F_member_2_pseudogene_[Source:HGNC_Symbol;Acc:HGNC:8299]	.	-
chr11	3390780	3391752	OR7E12P_olfactory_receptor_family_7_subfamily_E_member_12_pseudogene_[Source:HGNC_Symbol;Acc:HGNC:8383]	.	-
chr11	3599595	3600706	OR7E117P_olfactory_receptor_family_7_subfamily_E_member_117_pseudogene_[Source:HGNC_Symbol;Acc:HGNC:15303]	.	-
chr11	4146282	4147295	OR55B1P_olfactory_receptor_family_55_subfamily_B_member_1_pseudogene_[Source:HGNC_Symbol;Acc:HGNC:15241]	.	-
chr11	4367263	6200259	cluster34	.	+
chr11	6767987	6922043	cluster35	.	+
chr11	7728400	7939594	cluster36	.	+
chr11	17013998	17053024	OR7E14P_olfactory_receptor_family_7_subfamily_E_member_14_pseudogene_[Source:HGNC_Symbol;Acc:HGNC:8385]	.	+
chr11	28986635	28987498	OR2BH1P_olfactory_receptor_family_2_subfamily_BH_member_1_pseudogene_[Source:HGNC_Symbol;Acc:HGNC:31250]	.	+
chr11	48216792	48628493	cluster37	.	+
chr11	49898267	50054309	cluster38	.	+
chr11	54591480	54725816	cluster39	.	+
chr11	55318560	57038436	cluster40	.	+
chr11	57866298	58508105	cluster41	.	+
chr11	59309681	59749574	cluster42	.	+
chr11	67735608	67736559	OR7E11P_olfactory_receptor_family_7_subfamily_E_member_11_pseudogene_[Source:HGNC_Symbol;Acc:HGNC:8382]	.	-
chr11	67974286	67975243	OR7E1P_olfactory_receptor_family_7_subfamily_E_member_1_pseudogene_[Source:HGNC_Symbol;Acc:HGNC:8391]	.	-
chr11	71593454	71621032	cluster43	.	+
chr11	71893410	71904081	cluster44	.	+
chr11	73248779	73249867	OR8R1P_olfactory_receptor_family_8_subfamily_R_member_1_pseudogene_[Source:HGNC_Symbol;Acc:HGNC:15318]	.	+
chr11	75071148	75131880	cluster45	.	+
chr11	86832540	86857947	cluster46	.	+
chr11	105194440	105194946	OR2AL1P_olfactory_receptor_family_2_subfamily_AL_member_1_pseudogene_[Source:HGNC_Symbol;Acc:HGNC:14712]	.	-
chr11	123753488	124602238	cluster47	.	+
chr12	46592573	46593305	OR7A19P_olfactory_receptor_family_7_subfamily_A_member_19_pseudogene_[Source:HGNC_Symbol;Acc:HGNC:15337]	.	+
chr12	48202083	48628782	cluster48	.	+
chr12	52079696	52092285	cluster49	.	+
chr12	55115533	55637854	cluster50	.	+
chr13	41431248	41443666	cluster51	.	+
chr13	46460609	46461121	OR7E101P_olfactory_receptor_family_7_subfamily_E_member_101_pseudogene_[Source:HGNC_Symbol;Acc:HGNC:15342]	.	+
chr13	63742341	63837456	cluster52	.	+
chr13	67902208	67911951	cluster53	.	+
chr14	18601045	18602129	OR11H12_olfactory_receptor_family_11_subfamily_H_member_12_[Source:HGNC_Symbol;Acc:HGNC:30738]	.	+
chr14	19180291	19181269	OR11H13P_olfactory_receptor_family_11_subfamily_H_member_13_pseudogene_[Source:HGNC_Symbol;Acc:HGNC:29997]	.	+
chr14	19712936	20243820	cluster54	.	+
chr14	20640696	20641691	OR6S1_olfactory_receptor_family_6_subfamily_S_member_1_[Source:HGNC_Symbol;Acc:HGNC:15363]	.	-
chr14	21154865	21156063	OR5AU1_olfactory_receptor_family_5_subfamily_AU_member_1_[Source:HGNC_Symbol;Acc:HGNC:15362]	.	-
chr14	21569803	21670935	cluster55	.	+
chr14	22633768	22703065	cluster56	.	+
chr14	25357764	25358689	OR7K1P_olfactory_receptor_family_7_subfamily_K_member_1_pseudogene_[Source:HGNC_Symbol;Acc:HGNC:15366]	.	+
chr14	51756996	51772086	cluster57	.	+
chr15	20960675	20970215	cluster58	.	+
chr15	22009548	22126435	cluster59	.	+
chr15	101805699	101927707	cluster60	.	+
chr16	3204247	3357294	cluster61	.	+
chr17	3062669	3433841	cluster62	.	+
chr17	58155133	58170579	cluster63	.	+
chr18	14570844	14614184	cluster64	.	+
chr19	94062	157215	cluster65	.	+
chr19	8730954	8732009	OR2Z1_olfactory_receptor_family_2_subfamily_Z_member_1_[Source:HGNC_Symbol;Acc:HGNC:15391]	.	+
chr19	9083112	9279369	cluster66	.	+
chr19	14792490	15142038	cluster67	.	+
chr19	15728020	16052689	cluster68	.	+
chr19	56760933	56761215	OR5AH1P_olfactory_receptor_family_5_subfamily_AH_member_1_pseudogene_[Source:HGNC_Symbol;Acc:HGNC:14714]	.	+
chr21	13544282	13582004	cluster69	.	+
chr21	32621049	32622096	OR7E23P_olfactory_receptor_family_7_subfamily_E_member_23_pseudogene_[Source:HGNC_Symbol;Acc:HGNC:8395]	.	+
chr22	15528158	15529139	OR11H1_olfactory_receptor_family_11_subfamily_H_member_1_[Source:HGNC_Symbol;Acc:HGNC:15404]	.	+
chrX	131204128	131619909	cluster70	.	+
