# Supplementary material for: A purely bioinformatic pipeline for the prediction of mammalian odorant receptor gene enhancers
Source: BMC Bioinformatics. 2019 Sep 14;20:474. doi: 10.1186/s12859-019-3012-1 (PMC6744719; doi:10.1186/s12859-019-3012-1)
Supplement: Supplementary file 4 — Annotation tracks highlighting clusters and solitary genes for selected genomic architectures. BED-formatted text files (.bed) annotating loci, at a given threshold distance (in Mb), for different gene lists. File names are composed by list type (either: main olfactory epithelium, MOE; olfactome; vomeronasal organ, VNO; T-cell receptor genes, “t_cell_receptor”), species and threshold value (periods in numerical values being replaced by underscores, “_”). A “NO-PSEUDO” at the beginning of the file name indicates that the gene list originating the file is devoid of pseudogene-flagged entries. Text files are provided as a single compressed (.zip) file available in the Open Science Framework repository, see paragraph “Availability of data and material”. (ZIP 155 kb) [file 12859_2019_3012_MOESM4_ESM.zip › Supplementary file 2_final/NO-PSEUDO-MOE-human-0_5Mb.bed]

chr1	69091	686654	cluster1	.	+
chr1	158398522	158777635	cluster2	.	+
chr1	159313670	159536007	cluster3	.	+
chr1	247451029	248682304	cluster4	.	+
chr2	240028965	240046072	cluster5	.	+
chr3	98087173	98498663	cluster6	.	+
chr5	180739042	181368262	cluster7	.	+
chr6	27911185	28074233	cluster8	.	+
chr6	29044213	29589038	cluster9	.	+
chr6	131700469	131701401	OR2A4_olfactory_receptor_family_2_subfamily_A_member_4_[Source:HGNC_Symbol;Acc:HGNC:14729]	.	-
chr6	132552693	132646003	cluster10	.	+
chr7	99875987	99877057	OR2AE1_olfactory_receptor_family_2_subfamily_AE_member_1_[Source:HGNC_Symbol;Acc:HGNC:15087]	.	-
chr7	141918817	141919909	OR9A4_olfactory_receptor_family_9_subfamily_A_member_4_[Source:HGNC_Symbol;Acc:HGNC:15095]	.	+
chr7	143026158	143053347	cluster11	.	+
chr7	143935166	144319057	cluster12	.	+
chr8	166049	167043	OR4F21_olfactory_receptor_family_4_subfamily_F_member_21_[Source:HGNC_Symbol;Acc:HGNC:19583]	.	-
chr9	35869263	35870601	OR13J1_olfactory_receptor_family_13_subfamily_J_member_1_[Source:HGNC_Symbol;Acc:HGNC:15108]	.	-
chr9	104504263	104695462	cluster13	.	+
chr9	111327483	111328520	OR2K2_olfactory_receptor_family_2_subfamily_K_member_2_[Source:HGNC_Symbol;Acc:HGNC:8264]	.	-
chr9	122476958	122801073	cluster14	.	+
chr10	45302654	45315608	OR13A1_olfactory_receptor_family_13_subfamily_A_member_1_[Source:HGNC_Symbol;Acc:HGNC:14772]	.	-
chr11	4449295	6200259	cluster15	.	+
chr11	6767987	6922043	cluster16	.	+
chr11	7795905	7939594	cluster17	.	+
chr11	48216792	48489780	cluster18	.	+
chr11	49952391	49982535	cluster19	.	+
chr11	54603069	54707832	cluster20	.	+
chr11	55343201	56989867	cluster21	.	+
chr11	58023881	58508105	cluster22	.	+
chr11	59364412	59713864	cluster23	.	+
chr11	75088713	75089754	OR2AT4_olfactory_receptor_family_2_subfamily_AT_member_4_[Source:HGNC_Symbol;Acc:HGNC:19620]	.	-
chr11	123753488	124571142	cluster24	.	+
chr12	48202083	48529897	cluster25	.	+
chr12	55129681	55637854	cluster26	.	+
chr14	18601045	18602129	OR11H12_olfactory_receptor_family_11_subfamily_H_member_12_[Source:HGNC_Symbol;Acc:HGNC:30738]	.	+
chr14	19712936	20641691	cluster27	.	+
chr14	21154865	21666024	cluster28	.	+
chr15	22080527	22095556	cluster29	.	+
chr15	101805699	101923095	cluster30	.	+
chr16	3204247	3357294	cluster31	.	+
chr17	3062669	3433841	cluster32	.	+
chr17	58155133	58170579	cluster33	.	+
chr19	107461	111696	OR4F17_olfactory_receptor_family_4_subfamily_F_member_17_[Source:HGNC_Symbol;Acc:HGNC:15381]	.	+
chr19	8730954	9252479	cluster34	.	+
chr19	14792490	15088221	cluster35	.	+
chr19	15728020	15949958	cluster36	.	+
chr22	15528158	15529139	OR11H1_olfactory_receptor_family_11_subfamily_H_member_1_[Source:HGNC_Symbol;Acc:HGNC:15404]	.	+
