# Supplementary material for: A purely bioinformatic pipeline for the prediction of mammalian odorant receptor gene enhancers
Source: BMC Bioinformatics. 2019 Sep 14;20:474. doi: 10.1186/s12859-019-3012-1 (PMC6744719; doi:10.1186/s12859-019-3012-1)
Supplement: Supplementary file 4 — Annotation tracks highlighting clusters and solitary genes for selected genomic architectures. BED-formatted text files (.bed) annotating loci, at a given threshold distance (in Mb), for different gene lists. File names are composed by list type (either: main olfactory epithelium, MOE; olfactome; vomeronasal organ, VNO; T-cell receptor genes, “t_cell_receptor”), species and threshold value (periods in numerical values being replaced by underscores, “_”). A “NO-PSEUDO” at the beginning of the file name indicates that the gene list originating the file is devoid of pseudogene-flagged entries. Text files are provided as a single compressed (.zip) file available in the Open Science Framework repository, see paragraph “Availability of data and material”. (ZIP 155 kb) [file 12859_2019_3012_MOESM4_ESM.zip › Supplementary file 2_final/NO-PSEUDO-MOE-mouse-0_2Mb.bed]

chr1	92475925	92623412	cluster1	.	+
chr1	172950409	173273994	cluster2	.	+
chr1	174040705	174451277	cluster3	.	+
chr2	36373519	37332772	cluster4	.	+
chr2	85330779	90292841	cluster5	.	+
chr2	111230360	112159157	cluster6	.	+
chr3	97407450	97422020	Olfr1402_olfactory_receptor_1402_[Source:MGI_Symbol;Acc:MGI:3031236]	.	-
chr3	106820485	106826287	Olfr266_olfactory_receptor_266_[Source:MGI_Symbol;Acc:MGI:3030100]	.	-
chr4	43694784	43857595	cluster7	.	+
chr4	52814604	52972474	cluster8	.	+
chr4	58782704	58787716	Olfr267_olfactory_receptor_267_[Source:MGI_Symbol;Acc:MGI:3030101]	.	-
chr4	118658952	118938612	cluster9	.	+
chr6	40542171	40574343	cluster10	.	+
chr6	41768770	41775177	Olfr459_olfactory_receptor_459_[Source:MGI_Symbol;Acc:MGI:3030293]	.	-
chr6	42459979	43236959	cluster11	.	+
chr6	116489091	116584195	cluster12	.	+
chr7	6438688	6571401	cluster13	.	+
chr7	84853553	84920861	cluster14	.	+
chr7	86268487	86697507	cluster15	.	+
chr7	99730273	99769321	cluster16	.	+
chr7	102476579	104195985	cluster17	.	+
chr7	104550133	105369355	cluster18	.	+
chr7	106675005	107150581	cluster19	.	+
chr7	107812263	108894420	cluster20	.	+
chr7	140159999	140705606	cluster21	.	+
chr8	72041218	72118200	cluster22	.	+
chr8	83535780	83545227	Olfr370_olfactory_receptor_370_[Source:MGI_Symbol;Acc:MGI:3030204]	.	+
chr8	85225988	85231509	Olfr371_olfactory_receptor_371_[Source:MGI_Symbol;Acc:MGI:3030205]	.	+
chr9	18751507	20336094	cluster23	.	+
chr9	37708964	40190134	cluster24	.	+
chr10	23920356	24109534	cluster25	.	+
chr10	78517428	78618074	cluster26	.	+
chr10	78845052	79036274	cluster27	.	+
chr10	128989431	130214403	cluster28	.	+
chr11	48978889	49565859	cluster29	.	+
chr11	50966530	51049050	cluster30	.	+
chr11	52144593	52213987	cluster31	.	+
chr11	58454105	58844111	cluster32	.	+
chr11	59570255	59615060	cluster33	.	+
chr11	73350783	74366218	cluster34	.	+
chr11	87884979	87920967	cluster35	.	+
chr13	21069334	21145867	cluster36	.	+
chr13	21346910	21706833	cluster37	.	+
chr13	65150240	65156152	Olfr466_olfactory_receptor_466_[Source:MGI_Symbol;Acc:MGI:3030300]	.	+
chr14	14171738	14331791	cluster38	.	+
chr14	49894258	50745094	cluster39	.	+
chr14	51066301	51074435	Olfr750_olfactory_receptor_750_[Source:MGI_Symbol;Acc:MGI:3030584]	.	-
chr14	52033962	52042459	Olfr221_olfactory_receptor_221_[Source:MGI_Symbol;Acc:MGI:3030055]	.	-
chr14	52347495	52495749	cluster40	.	+
chr14	54278253	54284939	Olfr49_olfactory_receptor_49_[Source:MGI_Symbol;Acc:MGI:1333764]	.	-
chr15	98186013	98502637	cluster41	.	+
chr16	3591042	3599323	Olfr161_olfactory_receptor_161_[Source:MGI_Symbol;Acc:MGI:3032605]	.	+
chr16	3830878	3844747	Olfr15_olfactory_receptor_15_[Source:MGI_Symbol;Acc:MGI:106182]	.	+
chr16	16672228	16676405	Olfr19_olfactory_receptor_19_[Source:MGI_Symbol;Acc:MGI:109316]	.	-
chr16	19284104	19629916	cluster42	.	+
chr16	58759544	59363993	cluster43	.	+
chr17	33168447	33275644	cluster44	.	+
chr17	37083871	38336643	cluster45	.	+
chr19	11826803	12423569	cluster46	.	+
chr19	12670439	13921866	cluster47	.	+
chrX	49672333	50019359	cluster48	.	+
chrX	50420998	50428498	Olfr1324_olfactory_receptor_1324_[Source:MGI_Symbol;Acc:MGI:3031158]	.	-
