# Supplementary material for: A purely bioinformatic pipeline for the prediction of mammalian odorant receptor gene enhancers
Source: BMC Bioinformatics. 2019 Sep 14;20:474. doi: 10.1186/s12859-019-3012-1 (PMC6744719; doi:10.1186/s12859-019-3012-1)
Supplement: Supplementary file 4 — Annotation tracks highlighting clusters and solitary genes for selected genomic architectures. BED-formatted text files (.bed) annotating loci, at a given threshold distance (in Mb), for different gene lists. File names are composed by list type (either: main olfactory epithelium, MOE; olfactome; vomeronasal organ, VNO; T-cell receptor genes, “t_cell_receptor”), species and threshold value (periods in numerical values being replaced by underscores, “_”). A “NO-PSEUDO” at the beginning of the file name indicates that the gene list originating the file is devoid of pseudogene-flagged entries. Text files are provided as a single compressed (.zip) file available in the Open Science Framework repository, see paragraph “Availability of data and material”. (ZIP 155 kb) [file 12859_2019_3012_MOESM4_ESM.zip › Supplementary file 2_final/NO-PSEUDO-MOE-rat-0_1Mb.bed]

chr1	11758230	11759168	LOC100909435_olfactory_receptor_6C3-like_[Source:RGD_Symbol;Acc:6503580]	.	+
chr1	22319353	22596475	cluster1	.	+
chr1	64480929	64492526	cluster2	.	+
chr1	70437776	70496347	cluster3	.	+
chr1	148846679	148863446	cluster4	.	+
chr1	149578357	149964539	cluster5	.	+
chr1	150067242	150311257	cluster6	.	+
chr1	164705604	164756039	cluster7	.	+
chr1	167587641	168930776	cluster8	.	+
chr1	169031222	169386939	cluster9	.	+
chr1	169552487	170206460	cluster10	.	+
chr1	170693928	171275249	cluster11	.	+
chr1	172051215	173180745	cluster12	.	+
chr1	173392455	173469699	cluster13	.	+
chr1	212632366	213452653	cluster14	.	+
chr1	228225398	228318341	cluster15	.	+
chr1	228474340	228685348	cluster16	.	+
chr1	229100752	229108849	cluster17	.	+
chr1	229416489	229481119	cluster18	.	+
chr1	229722768	230812750	cluster19	.	+
chr2	4800361	4859854	cluster20	.	+
chr2	35178507	35550204	cluster21	.	+
chr2	46066780	46223959	cluster22	.	+
chr2	115074344	115307494	cluster23	.	+
chr2	199528902	199529864	Olr390_olfactory_receptor_390_[Source:RGD_Symbol;Acc:1334203]	.	-
chr2	209581677	209582627	Olr392_olfactory_receptor_392_[Source:RGD_Symbol;Acc:1333023]	.	-
chr3	15688992	16319367	cluster24	.	+
chr3	20852767	21364268	cluster25	.	+
chr3	72739590	72818843	cluster26	.	+
chr3	72974274	74059247	cluster27	.	+
chr3	74255120	75583246	cluster28	.	+
chr3	75712483	79187984	cluster29	.	+
chr3	102431541	103658050	cluster30	.	+
chr3	158808793	158985814	cluster31	.	+
chr4	1355820	1843031	cluster32	.	+
chr4	13564879	13645351	cluster33	.	+
chr4	68804661	68805605	Olr799_olfactory_receptor_799_[Source:RGD_Symbol;Acc:1332737]	.	+
chr4	71869332	71958774	cluster34	.	+
chr4	72221550	72671505	cluster35	.	+
chr4	148476943	148711830	cluster36	.	+
chr5	59197700	59327762	cluster37	.	+
chr5	64614755	64622360	cluster38	.	+
chr5	68619202	68620155	Olr848_olfactory_receptor_848_[Source:RGD_Symbol;Acc:1333384]	.	+
chr5	69170358	69306143	cluster39	.	+
chr5	69477293	69578458	cluster40	.	+
chr5	69751364	69785744	cluster41	.	+
chr5	75909464	75910805	Olr854_olfactory_receptor_854_[Source:RGD_Symbol;Acc:1332920]	.	-
chr5	137497363	137928107	cluster42	.	+
chr7	3425912	3499697	cluster43	.	+
chr7	3706288	3901163	cluster44	.	+
chr7	4047306	4067479	cluster45	.	+
chr7	4182563	4293352	cluster46	.	+
chr7	4518330	4519285	Olr908_olfactory_receptor_908_[Source:RGD_Symbol;Acc:1333569]	.	+
chr7	4713599	4714534	LOC102555501_olfactory_receptor_6C3-like_[Source:RGD_Symbol;Acc:7661895]	.	+
chr7	5105770	5451262	cluster47	.	+
chr7	5593735	5701013	cluster48	.	+
chr7	5817681	5818625	Olr886_olfactory_receptor_886_[Source:RGD_Symbol;Acc:1332824]	.	-
chr7	6068010	6097640	cluster49	.	+
chr7	6215743	6216681	Olr1002_olfactory_receptor_1002_[Source:RGD_Symbol;Acc:1333549]	.	+
chr7	6625341	6803318	cluster50	.	+
chr7	6935733	7069641	cluster51	.	+
chr7	7188676	7189599	Olr1016_olfactory_receptor_1016_[Source:RGD_Symbol;Acc:1332909]	.	-
chr7	7310313	7311272	Olr1020_olfactory_receptor_1020_[Source:RGD_Symbol;Acc:1333194]	.	-
chr7	7461109	7617499	cluster52	.	+
chr7	7753040	7833413	cluster53	.	+
chr7	8059426	8060373	Olfr798_olfactory_receptor_798_[Source:MGI_Symbol;Acc:MGI:3030632]	.	-
chr7	8210182	8211078	Olr1049_olfactory_receptor_1049_[Source:RGD_Symbol;Acc:1333072]	.	+
chr7	8809714	8810649	Olr937_olfactory_receptor_937_[Source:RGD_Symbol;Acc:1334317]	.	-
chr7	9103781	9485930	cluster54	.	+
chr7	9591059	9630611	cluster55	.	+
chr7	13378338	13699609	cluster56	.	+
chr7	13996966	13997907	Olr1087_olfactory_receptor_1087_[Source:RGD_Symbol;Acc:1334246]	.	+
chr7	14116731	14117687	Olr1088_olfactory_receptor_1088_[Source:RGD_Symbol;Acc:1333182]	.	-
chr7	15523926	15723127	cluster57	.	+
chr7	16009639	16068823	cluster58	.	+
chr7	16304954	16462843	cluster59	.	+
chr7	139802542	140108420	cluster60	.	+
chr8	17775423	17860348	cluster61	.	+
chr8	17964480	18115456	cluster62	.	+
chr8	18719444	19386384	cluster63	.	+
chr8	19526575	19811897	cluster64	.	+
chr8	19916455	20055351	cluster65	.	+
chr8	20172169	20566956	cluster66	.	+
chr8	20728817	20782009	cluster67	.	+
chr8	20979896	21034745	cluster68	.	+
chr8	21163998	21341431	cluster69	.	+
chr8	40191902	40692462	cluster70	.	+
chr8	40563537	40564556	Olfr883_olfactory_receptor_883_[Source:MGI_Symbol;Acc:MGI:3030717]	.	-
chr8	40691521	40765853	cluster71	.	+
chr8	41235156	41395825	cluster72	.	+
chr8	41898624	42047334	cluster73	.	+
chr8	42260375	42664568	cluster74	.	+
chr8	42779545	43082948	cluster75	.	+
chr8	43191966	44043983	cluster76	.	+
chr9	99658487	99796732	cluster77	.	+
chr9	101268905	101269843	Olr178_olfactory_receptor_178_[Source:RGD_Symbol;Acc:1333263]	.	+
chr10	11941947	11942885	Olr1356_olfactory_receptor_1356_[Source:RGD_Symbol;Acc:1334376]	.	-
chr10	12100133	12101074	Olr1358_olfactory_receptor_1358_[Source:RGD_Symbol;Acc:1333581]	.	+
chr10	12213881	12818137	cluster78	.	+
chr10	34300250	34415792	cluster79	.	+
chr10	34553284	34805813	cluster80	.	+
chr10	36466229	36568132	cluster81	.	+
chr10	43894429	45015608	cluster82	.	+
chr10	45159342	45160268	Olr1461_olfactory_receptor_1461_[Source:RGD_Symbol;Acc:1333085]	.	+
chr10	45922873	45968307	cluster83	.	+
chr10	59923201	60126696	cluster84	.	+
chr10	59983759	60032218	cluster85	.	+
chr10	60143176	61161060	cluster86	.	+
chr10	62361019	62428488	cluster87	.	+
chr10	75186572	75202030	cluster88	.	+
chr11	23057512	23063414	cluster89	.	+
chr11	43143882	43867446	cluster90	.	+
chr11	45615509	45688560	cluster91	.	+
chr11	55474820	55498163	cluster92	.	+
chr11	85014910	85031810	cluster93	.	+
chr11	85158491	85190223	cluster94	.	+
chr11	85313090	85314028	Olr1569_olfactory_receptor_1569_[Source:RGD_Symbol;Acc:1333362]	.	-
chr11	88569700	88570624	LOC100912028_olfactory_receptor_19-like_[Source:RGD_Symbol;Acc:6489505]	.	+
chr12	13478023	13478964	LOC103693627_putative_olfactory_receptor_10AC1_[Source:RGD_Symbol;Acc:9271212]	.	+
chr13	9464906	9480933	cluster95	.	+
chr13	91481461	91482390	Olr1576_olfactory_receptor_1576_[Source:RGD_Symbol;Acc:1333702]	.	+
chr13	91637729	91769188	cluster96	.	+
chr13	92103123	92505351	cluster97	.	+
chr15	12128252	12129220	Olr1605_olfactory_receptor_1605_[Source:RGD_Symbol;Acc:1333947]	.	-
chr15	12261028	12262164	Olr1606_olfactory_receptor_1606_[Source:RGD_Symbol;Acc:1334361]	.	-
chr15	12363377	12364324	Olr1607_olfactory_receptor_1607_[Source:RGD_Symbol;Acc:1334102]	.	+
chr15	26780039	27653317	cluster98	.	+
chr15	27996815	27997810	Olr1637_olfactory_receptor_1637_[Source:RGD_Symbol;Acc:1333368]	.	-
chr15	28445850	28446785	Olr1638_olfactory_receptor_1638_[Source:RGD_Symbol;Acc:1333383]	.	-
chr15	28785153	28935269	cluster99	.	+
chr15	32924729	32925673	Olr1646_olfactory_receptor_1646_[Source:RGD_Symbol;Acc:1333203]	.	-
chr15	35504845	35943705	cluster100	.	+
chr15	36157251	36302945	cluster101	.	+
chr17	2690062	2705123	cluster102	.	+
chr17	44852489	45004043	cluster103	.	+
chr17	45670284	45802478	cluster104	.	+
chr19	24670699	24671643	Olr1667_olfactory_receptor_1667_[Source:RGD_Symbol;Acc:1333116]	.	+
chr19	27534854	27535792	Olr1666_olfactory_receptor_1666_[Source:RGD_Symbol;Acc:1333226]	.	-
chr20	34404	35342	LOC100910263_olfactory_receptor_2B11-like_[Source:RGD_Symbol;Acc:6499653]	.	-
chr20	321809	1110713	cluster105	.	+
chr20	915079	1198684	cluster106	.	+
chr20	1299573	1323419	cluster107	.	+
chr20	1515463	1945844	cluster108	.	+
chrX	95344825	95353344	cluster109	.	+
chrX	136715598	136737730	cluster110	.	+
chrX	136892138	136893070	Olr1766_olfactory_receptor_1766_[Source:RGD_Symbol;Acc:1332669]	.	-
chrX	137014343	137015266	Olr1767_olfactory_receptor_1767_[Source:RGD_Symbol;Acc:1334384]	.	-
