# Supplementary material for: A purely bioinformatic pipeline for the prediction of mammalian odorant receptor gene enhancers
Source: BMC Bioinformatics. 2019 Sep 14;20:474. doi: 10.1186/s12859-019-3012-1 (PMC6744719; doi:10.1186/s12859-019-3012-1)
Supplement: Supplementary file 4 — Annotation tracks highlighting clusters and solitary genes for selected genomic architectures. BED-formatted text files (.bed) annotating loci, at a given threshold distance (in Mb), for different gene lists. File names are composed by list type (either: main olfactory epithelium, MOE; olfactome; vomeronasal organ, VNO; T-cell receptor genes, “t_cell_receptor”), species and threshold value (periods in numerical values being replaced by underscores, “_”). A “NO-PSEUDO” at the beginning of the file name indicates that the gene list originating the file is devoid of pseudogene-flagged entries. Text files are provided as a single compressed (.zip) file available in the Open Science Framework repository, see paragraph “Availability of data and material”. (ZIP 155 kb) [file 12859_2019_3012_MOESM4_ESM.zip › Supplementary file 2_final/NO-PSEUDO-MOE-rat-0_2Mb.bed]

chr1	11758230	11759168	LOC100909435_olfactory_receptor_6C3-like_[Source:RGD_Symbol;Acc:6503580]	.	+
chr1	22319353	22596475	cluster1	.	+
chr1	64480929	64492526	cluster2	.	+
chr1	70437776	70496347	cluster3	.	+
chr1	148846679	148863446	cluster4	.	+
chr1	149578357	150311257	cluster5	.	+
chr1	164705604	164756039	cluster6	.	+
chr1	167587641	170206460	cluster7	.	+
chr1	170693928	171275249	cluster8	.	+
chr1	172051215	173180745	cluster9	.	+
chr1	173392455	173469699	cluster10	.	+
chr1	212632366	213452653	cluster11	.	+
chr1	228225398	228685348	cluster12	.	+
chr1	229100752	229108849	cluster13	.	+
chr1	229416489	229481119	cluster14	.	+
chr1	229722768	230812750	cluster15	.	+
chr2	4800361	4859854	cluster16	.	+
chr2	35178507	35550204	cluster17	.	+
chr2	46066780	46223959	cluster18	.	+
chr2	115074344	115307494	cluster19	.	+
chr2	199528902	199529864	Olr390_olfactory_receptor_390_[Source:RGD_Symbol;Acc:1334203]	.	-
chr2	209581677	209582627	Olr392_olfactory_receptor_392_[Source:RGD_Symbol;Acc:1333023]	.	-
chr3	15688992	16319367	cluster20	.	+
chr3	20852767	21364268	cluster21	.	+
chr3	72739590	79187984	cluster22	.	+
chr3	102431541	103658050	cluster23	.	+
chr3	158808793	158985814	cluster24	.	+
chr4	1355820	1843031	cluster25	.	+
chr4	13564879	13645351	cluster26	.	+
chr4	68804661	68805605	Olr799_olfactory_receptor_799_[Source:RGD_Symbol;Acc:1332737]	.	+
chr4	71869332	71958774	cluster27	.	+
chr4	72221550	72671505	cluster28	.	+
chr4	148476943	148711830	cluster29	.	+
chr5	59197700	59327762	cluster30	.	+
chr5	64614755	64622360	cluster31	.	+
chr5	68619202	68620155	Olr848_olfactory_receptor_848_[Source:RGD_Symbol;Acc:1333384]	.	+
chr5	69170358	69785744	cluster32	.	+
chr5	75909464	75910805	Olr854_olfactory_receptor_854_[Source:RGD_Symbol;Acc:1332920]	.	-
chr5	137497363	137928107	cluster33	.	+
chr7	3425912	3499697	cluster34	.	+
chr7	3706288	4293352	cluster35	.	+
chr7	4518330	4714534	cluster36	.	+
chr7	5105770	5818625	cluster37	.	+
chr7	6068010	6216681	cluster38	.	+
chr7	6625341	7833413	cluster39	.	+
chr7	8059426	8211078	cluster40	.	+
chr7	8809714	8810649	Olr937_olfactory_receptor_937_[Source:RGD_Symbol;Acc:1334317]	.	-
chr7	9103781	9630611	cluster41	.	+
chr7	13378338	13699609	cluster42	.	+
chr7	13996966	14117687	cluster43	.	+
chr7	15523926	15723127	cluster44	.	+
chr7	16009639	16068823	cluster45	.	+
chr7	16304954	16462843	cluster46	.	+
chr7	139802542	140108420	cluster47	.	+
chr8	17775423	18115456	cluster48	.	+
chr8	18719444	21341431	cluster49	.	+
chr8	40191902	40765853	cluster50	.	+
chr8	41235156	41395825	cluster51	.	+
chr8	41898624	42047334	cluster52	.	+
chr8	42260375	44043983	cluster53	.	+
chr9	99658487	99796732	cluster54	.	+
chr9	101268905	101269843	Olr178_olfactory_receptor_178_[Source:RGD_Symbol;Acc:1333263]	.	+
chr10	11941947	12818137	cluster55	.	+
chr10	34300250	34805813	cluster56	.	+
chr10	36466229	36568132	cluster57	.	+
chr10	43894429	45160268	cluster58	.	+
chr10	45922873	45968307	cluster59	.	+
chr10	59923201	61161060	cluster60	.	+
chr10	62361019	62428488	cluster61	.	+
chr10	75186572	75202030	cluster62	.	+
chr11	23057512	23063414	cluster63	.	+
chr11	43143882	43867446	cluster64	.	+
chr11	45615509	45688560	cluster65	.	+
chr11	55474820	55498163	cluster66	.	+
chr11	85014910	85314028	cluster67	.	+
chr11	88569700	88570624	LOC100912028_olfactory_receptor_19-like_[Source:RGD_Symbol;Acc:6489505]	.	+
chr12	13478023	13478964	LOC103693627_putative_olfactory_receptor_10AC1_[Source:RGD_Symbol;Acc:9271212]	.	+
chr13	9464906	9480933	cluster68	.	+
chr13	91481461	91769188	cluster69	.	+
chr13	92103123	92505351	cluster70	.	+
chr15	12128252	12364324	cluster71	.	+
chr15	26780039	27653317	cluster72	.	+
chr15	27996815	27997810	Olr1637_olfactory_receptor_1637_[Source:RGD_Symbol;Acc:1333368]	.	-
chr15	28445850	28446785	Olr1638_olfactory_receptor_1638_[Source:RGD_Symbol;Acc:1333383]	.	-
chr15	28785153	28935269	cluster73	.	+
chr15	32924729	32925673	Olr1646_olfactory_receptor_1646_[Source:RGD_Symbol;Acc:1333203]	.	-
chr15	35504845	35943705	cluster74	.	+
chr15	36157251	36302945	cluster75	.	+
chr17	2690062	2705123	cluster76	.	+
chr17	44852489	45004043	cluster77	.	+
chr17	45670284	45802478	cluster78	.	+
chr19	24670699	24671643	Olr1667_olfactory_receptor_1667_[Source:RGD_Symbol;Acc:1333116]	.	+
chr19	27534854	27535792	Olr1666_olfactory_receptor_1666_[Source:RGD_Symbol;Acc:1333226]	.	-
chr20	34404	35342	LOC100910263_olfactory_receptor_2B11-like_[Source:RGD_Symbol;Acc:6499653]	.	-
chr20	321809	1945844	cluster79	.	+
chrX	95344825	95353344	cluster80	.	+
chrX	136715598	137015266	cluster81	.	+
