# Supplementary material for: A purely bioinformatic pipeline for the prediction of mammalian odorant receptor gene enhancers
Source: BMC Bioinformatics. 2019 Sep 14;20:474. doi: 10.1186/s12859-019-3012-1 (PMC6744719; doi:10.1186/s12859-019-3012-1)
Supplement: Supplementary file 4 — Annotation tracks highlighting clusters and solitary genes for selected genomic architectures. BED-formatted text files (.bed) annotating loci, at a given threshold distance (in Mb), for different gene lists. File names are composed by list type (either: main olfactory epithelium, MOE; olfactome; vomeronasal organ, VNO; T-cell receptor genes, “t_cell_receptor”), species and threshold value (periods in numerical values being replaced by underscores, “_”). A “NO-PSEUDO” at the beginning of the file name indicates that the gene list originating the file is devoid of pseudogene-flagged entries. Text files are provided as a single compressed (.zip) file available in the Open Science Framework repository, see paragraph “Availability of data and material”. (ZIP 155 kb) [file 12859_2019_3012_MOESM4_ESM.zip › Supplementary file 2_final/NO-PSEUDO-olfactome-human-0_1Mb.bed]

chr1	69091	70008	OR4F5_olfactory_receptor_family_4_subfamily_F_member_5_[Source:HGNC_Symbol;Acc:HGNC:14825]	.	+
chr1	450740	451678	OR4F29_olfactory_receptor_family_4_subfamily_F_member_29_[Source:HGNC_Symbol;Acc:HGNC:31275]	.	-
chr1	685716	686654	OR4F16_olfactory_receptor_family_4_subfamily_F_member_16_[Source:HGNC_Symbol;Acc:HGNC:15079]	.	-
chr1	158398522	158777635	cluster1	.	+
chr1	159313670	159314659	OR10J3_olfactory_receptor_family_10_subfamily_J_member_3_[Source:HGNC_Symbol;Acc:HGNC:14992]	.	-
chr1	159439722	159536007	cluster2	.	+
chr1	247451029	248682304	cluster3	.	+
chr2	240028965	240046072	cluster4	.	+
chr3	98087173	98169733	cluster5	.	+
chr3	98282888	98498663	cluster6	.	+
chr5	180739042	180740099	OR2Y1_olfactory_receptor_family_2_subfamily_Y_member_1_[Source:HGNC_Symbol;Acc:HGNC:14837]	.	-
chr5	181124357	181155890	cluster7	.	+
chr5	181367268	181368262	OR4F3_olfactory_receptor_family_4_subfamily_F_member_3_[Source:HGNC_Symbol;Acc:HGNC:8300]	.	+
chr6	27911185	27958182	cluster8	.	+
chr6	28073316	28074233	OR1F12_olfactory_receptor_family_1_subfamily_F_member_12_[Source:HGNC_Symbol;Acc:HGNC:13964]	.	+
chr6	29044213	29174574	cluster9	.	+
chr6	29306690	29464328	cluster10	.	+
chr6	29587455	29589038	OR2H2_olfactory_receptor_family_2_subfamily_H_member_2_[Source:HGNC_Symbol;Acc:HGNC:8253]	.	+
chr6	131700469	131701401	OR2A4_olfactory_receptor_family_2_subfamily_A_member_4_[Source:HGNC_Symbol;Acc:HGNC:14729]	.	-
chr6	132552693	132646003	cluster11	.	+
chr7	99875987	99877057	OR2AE1_olfactory_receptor_family_2_subfamily_AE_member_1_[Source:HGNC_Symbol;Acc:HGNC:15087]	.	-
chr7	141918817	141919909	OR9A4_olfactory_receptor_family_9_subfamily_A_member_4_[Source:HGNC_Symbol;Acc:HGNC:15095]	.	+
chr7	143026158	143053347	cluster12	.	+
chr7	143935166	144130069	cluster13	.	+
chr7	144231911	144319057	cluster14	.	+
chr8	166049	167043	OR4F21_olfactory_receptor_family_4_subfamily_F_member_21_[Source:HGNC_Symbol;Acc:HGNC:19583]	.	-
chr9	35869263	35870601	OR13J1_olfactory_receptor_family_13_subfamily_J_member_1_[Source:HGNC_Symbol;Acc:HGNC:15108]	.	-
chr9	104504263	104695462	cluster15	.	+
chr9	111327483	111328520	OR2K2_olfactory_receptor_family_2_subfamily_K_member_2_[Source:HGNC_Symbol;Acc:HGNC:8264]	.	-
chr9	122476958	122801073	cluster16	.	+
chr10	45302654	45315608	OR13A1_olfactory_receptor_family_13_subfamily_A_member_1_[Source:HGNC_Symbol;Acc:HGNC:14772]	.	-
chr11	4449295	4697854	cluster17	.	+
chr11	4821386	5200700	cluster18	.	+
chr11	5301014	5581884	cluster19	.	+
chr11	5736517	6200259	cluster20	.	+
chr11	6767987	6922043	cluster21	.	+
chr11	7795905	7825972	cluster22	.	+
chr11	7938534	7939594	OR10A3_olfactory_receptor_family_10_subfamily_A_member_3_[Source:HGNC_Symbol;Acc:HGNC:8162]	.	-
chr11	48216792	48328471	cluster23	.	+
chr11	48488717	48489780	OR4A47_olfactory_receptor_family_4_subfamily_A_member_47_[Source:HGNC_Symbol;Acc:HGNC:31266]	.	+
chr11	49952391	49982535	cluster24	.	+
chr11	54603069	54603998	OR4C46_olfactory_receptor_family_4_subfamily_C_member_46_[Source:HGNC_Symbol;Acc:HGNC:31271]	.	-
chr11	54706885	54707832	OR4A5_olfactory_receptor_family_4_subfamily_A_member_5_[Source:HGNC_Symbol;Acc:HGNC:15162]	.	+
chr11	55343201	55368918	cluster25	.	+
chr11	55554307	55666096	cluster26	.	+
chr11	55795556	56743811	cluster27	.	+
chr11	56988872	56989867	OR5AK2_olfactory_receptor_family_5_subfamily_AK_member_2_[Source:HGNC_Symbol;Acc:HGNC:15251]	.	+
chr11	58023881	58508105	cluster28	.	+
chr11	59364412	59515857	cluster29	.	+
chr11	59712823	59713864	OR10V1_olfactory_receptor_family_10_subfamily_V_member_1_[Source:HGNC_Symbol;Acc:HGNC:15136]	.	-
chr11	75088713	75089754	OR2AT4_olfactory_receptor_family_2_subfamily_AT_member_4_[Source:HGNC_Symbol;Acc:HGNC:19620]	.	-
chr11	123753488	124039010	cluster30	.	+
chr11	124185216	124441158	cluster31	.	+
chr11	124542682	124571142	cluster32	.	+
chr12	48202083	48203387	OR10AD1_olfactory_receptor_family_10_subfamily_AD_member_1_[Source:HGNC_Symbol;Acc:HGNC:14819]	.	-
chr12	48507354	48529897	OR8S1_olfactory_receptor_family_8_subfamily_S_member_1_[Source:HGNC_Symbol;Acc:HGNC:19628]	.	+
chr12	55129681	55637854	cluster33	.	+
chr14	18601045	18602129	OR11H12_olfactory_receptor_family_11_subfamily_H_member_12_[Source:HGNC_Symbol;Acc:HGNC:30738]	.	+
chr14	19712936	20243820	cluster34	.	+
chr14	20640696	20641691	OR6S1_olfactory_receptor_family_6_subfamily_S_member_1_[Source:HGNC_Symbol;Acc:HGNC:15363]	.	-
chr14	21154865	21156063	OR5AU1_olfactory_receptor_family_5_subfamily_AU_member_1_[Source:HGNC_Symbol;Acc:HGNC:15362]	.	-
chr14	21569803	21666024	cluster35	.	+
chr15	22080527	22095556	cluster36	.	+
chr15	101805699	101819147	cluster37	.	+
chr15	101922042	101923095	OR4F4_olfactory_receptor_family_4_subfamily_F_member_4_[Source:HGNC_Symbol;Acc:HGNC:8301]	.	-
chr16	3204247	3205188	OR1F1_olfactory_receptor_family_1_subfamily_F_member_1_[Source:HGNC_Symbol;Acc:HGNC:8194]	.	+
chr16	3355889	3357294	OR2C1_olfactory_receptor_family_2_subfamily_C_member_1_[Source:HGNC_Symbol;Acc:HGNC:8242]	.	+
chr17	3062669	3292600	cluster38	.	+
chr17	3397104	3433841	cluster39	.	+
chr17	58155133	58170579	cluster40	.	+
chr19	107461	111696	OR4F17_olfactory_receptor_family_4_subfamily_F_member_17_[Source:HGNC_Symbol;Acc:HGNC:15381]	.	+
chr19	8730954	8732009	OR2Z1_olfactory_receptor_family_2_subfamily_Z_member_1_[Source:HGNC_Symbol;Acc:HGNC:15391]	.	+
chr19	9093179	9252479	cluster41	.	+
chr19	14792490	14942448	cluster42	.	+
chr19	15086980	15088221	OR1I1_olfactory_receptor_family_1_subfamily_I_member_1_[Source:HGNC_Symbol;Acc:HGNC:8207]	.	+
chr19	15728020	15808126	cluster43	.	+
chr19	15949008	15949958	OR10H4_olfactory_receptor_family_10_subfamily_H_member_4_[Source:HGNC_Symbol;Acc:HGNC:15388]	.	+
chr19	51745172	51826189	cluster44	.	+
chr19	53258292	53267723	cluster45	.	+
chr19	57454790	57457142	VN1R1_vomeronasal_1_receptor_1_[Source:HGNC_Symbol;Acc:HGNC:13548]	.	-
chr22	15528158	15529139	OR11H1_olfactory_receptor_family_11_subfamily_H_member_1_[Source:HGNC_Symbol;Acc:HGNC:15404]	.	+
