# Supplementary material for: A purely bioinformatic pipeline for the prediction of mammalian odorant receptor gene enhancers
Source: BMC Bioinformatics. 2019 Sep 14;20:474. doi: 10.1186/s12859-019-3012-1 (PMC6744719; doi:10.1186/s12859-019-3012-1)
Supplement: Supplementary file 4 — Annotation tracks highlighting clusters and solitary genes for selected genomic architectures. BED-formatted text files (.bed) annotating loci, at a given threshold distance (in Mb), for different gene lists. File names are composed by list type (either: main olfactory epithelium, MOE; olfactome; vomeronasal organ, VNO; T-cell receptor genes, “t_cell_receptor”), species and threshold value (periods in numerical values being replaced by underscores, “_”). A “NO-PSEUDO” at the beginning of the file name indicates that the gene list originating the file is devoid of pseudogene-flagged entries. Text files are provided as a single compressed (.zip) file available in the Open Science Framework repository, see paragraph “Availability of data and material”. (ZIP 155 kb) [file 12859_2019_3012_MOESM4_ESM.zip › Supplementary file 2_final/NO-PSEUDO-olfactome-mouse-0_1Mb.bed]

chr1	92475925	92623412	cluster1	.	+
chr1	172950409	172958357	Olfr16_olfactory_receptor_16_[Source:MGI_Symbol;Acc:MGI:106648]	.	+
chr1	173128049	173273994	cluster2	.	+
chr1	174040705	174252061	cluster3	.	+
chr1	174365122	174451277	cluster4	.	+
chr2	36373519	37224506	cluster5	.	+
chr2	37326515	37332772	Olfr368_olfactory_receptor_368_[Source:MGI_Symbol;Acc:MGI:3030202]	.	+
chr2	85330779	85443639	cluster6	.	+
chr2	85579215	90292841	cluster7	.	+
chr2	111230360	112159157	cluster8	.	+
chr3	64081642	64140543	cluster9	.	+
chr3	64258961	64287495	Vmn2r3_vomeronasal_2,_receptor_3_[Source:MGI_Symbol;Acc:MGI:3643995]	.	-
chr3	64388621	64565298	cluster10	.	+
chr3	64690660	64844765	Vmn2r7_vomeronasal_2,_receptor_7_[Source:MGI_Symbol;Acc:MGI:2441693]	.	-
chr3	97407450	97422020	Olfr1402_olfactory_receptor_1402_[Source:MGI_Symbol;Acc:MGI:3031236]	.	-
chr3	106820485	106826287	Olfr266_olfactory_receptor_266_[Source:MGI_Symbol;Acc:MGI:3030100]	.	-
chr4	3172083	3185305	cluster11	.	+
chr4	43694784	43857595	cluster12	.	+
chr4	52814604	52972474	cluster13	.	+
chr4	58782704	58787716	Olfr267_olfactory_receptor_267_[Source:MGI_Symbol;Acc:MGI:3030101]	.	-
chr4	118658952	118938612	cluster14	.	+
chr4	156349921	156354578	Vmn2r125_vomeronasal_2,_receptor_125_[Source:MGI_Symbol;Acc:MGI:5434138]	.	+
chr5	3000116	3001052	V1rg10_vomeronasal_1_receptor,_G10_[Source:MGI_Symbol;Acc:MGI:2159654]	.	-
chr5	108797193	108852510	cluster15	.	+
chr5	108993412	109453387	cluster16	.	+
chr5	151561661	151586906	Vmn2r18_vomeronasal_2,_receptor_18_[Source:MGI_Symbol;Acc:MGI:3645314]	.	-
chr6	40542171	40574343	cluster17	.	+
chr6	41768770	41775177	Olfr459_olfactory_receptor_459_[Source:MGI_Symbol;Acc:MGI:3030293]	.	-
chr6	42459979	42547587	cluster18	.	+
chr6	42739371	42956764	cluster19	.	+
chr6	43106369	43236959	cluster20	.	+
chr6	56924015	57432695	cluster21	.	+
chr6	57843464	58009202	cluster22	.	+
chr6	58215106	58308290	cluster23	.	+
chr6	58434842	58475343	cluster24	.	+
chr6	66552183	66805443	cluster25	.	+
chr6	89714203	90270053	cluster26	.	+
chr6	116489091	116584195	cluster27	.	+
chr6	123308333	123853190	cluster28	.	+
chr6	124024758	124062035	Vmn2r26_vomeronasal_2,_receptor_26_[Source:MGI_Symbol;Acc:MGI:2678394]	.	+
chr6	124191596	124231784	Vmn2r27_vomeronasal_2,_receptor27_[Source:MGI_Symbol;Acc:MGI:3761517]	.	-
chr7	5146218	5221410	cluster29	.	+
chr7	5408887	5676383	cluster30	.	+
chr7	5802345	5884590	cluster31	.	+
chr7	6007750	6011010	Vmn1r65_vomeronasal_1_receptor_65_[Source:MGI_Symbol;Acc:MGI:3033475]	.	-
chr7	6438688	6571401	cluster32	.	+
chr7	7231327	7566786	cluster33	.	+
chr7	7670887	7902462	cluster34	.	+
chr7	8136950	8260599	cluster35	.	+
chr7	8366502	8489075	cluster36	.	+
chr7	8906772	9097881	cluster37	.	+
chr7	9205546	9223653	Vmn2r37_vomeronasal_2,_receptor_37_[Source:MGI_Symbol;Acc:MGI:1316711]	.	-
chr7	9754636	10275351	cluster38	.	+
chr7	10446789	10634483	cluster39	.	+
chr7	10747502	10749538	Vmn1r71_vomeronasal_1_receptor_71_[Source:MGI_Symbol;Acc:MGI:2182255]	.	-
chr7	11669599	11931285	cluster40	.	+
chr7	12041299	12042219	Vmn1r77_vomeronasal_1_receptor_77_[Source:MGI_Symbol;Acc:MGI:3779641]	.	+
chr7	12152464	12362764	cluster41	.	+
chr7	12581470	12733105	cluster42	.	+
chr7	13084289	13220289	cluster43	.	+
chr7	14560699	14562362	Vmn1r90_vomeronasal_1_receptor_90_[Source:MGI_Symbol;Acc:MGI:3612342]	.	-
chr7	20101158	20194633	cluster44	.	+
chr7	20417942	20534760	cluster45	.	+
chr7	20668918	21361291	cluster46	.	+
chr7	21511780	21614985	cluster47	.	+
chr7	21832351	21833274	Vmn1r135_vomeronasal_1_receptor_135_[Source:MGI_Symbol;Acc:MGI:3648167]	.	+
chr7	21994587	22190300	cluster48	.	+
chr7	22413583	22523890	cluster49	.	+
chr7	22658018	22658941	Vmn1r155_vomeronasal_1_receptor_155_[Source:MGI_Symbol;Acc:MGI:3646821]	.	+
chr7	22761697	22872147	cluster50	.	+
chr7	23055540	23056463	Vmn1r163_vomeronasal_1_receptor_163_[Source:MGI_Symbol;Acc:MGI:3644349]	.	+
chr7	23217332	23251682	cluster51	.	+
chr7	23504642	24055691	cluster52	.	+
chr7	26266831	26267775	Vmn1r184_vomeronasal_1_receptor,_184_[Source:MGI_Symbol;Acc:MGI:3852451]	.	+
chr7	26611021	26612164	Vmn1r185_vomeronasal_1_receptor_185_[Source:MGI_Symbol;Acc:MGI:2159634]	.	-
chr7	41399732	41448641	Vmn2r57_vomeronasal_2,_receptor_57_[Source:MGI_Symbol;Acc:MGI:3703084]	.	-
chr7	41836881	41872670	Vmn2r58_vomeronasal_2,_receptor_58_[Source:MGI_Symbol;Acc:MGI:3647877]	.	-
chr7	42011792	42300755	cluster53	.	+
chr7	42764438	42793496	Vmn2r62_vomeronasal_2,_receptor_62_[Source:MGI_Symbol;Acc:MGI:3757994]	.	-
chr7	42903251	42933789	Vmn2r63_vomeronasal_2,_receptor_63_[Source:MGI_Symbol;Acc:MGI:3647107]	.	-
chr7	84853553	85012020	cluster54	.	+
chr7	85136240	85237704	cluster55	.	+
chr7	85404849	85417476	Vmn2r69_vomeronasal_2,_receptor_69_[Source:MGI_Symbol;Acc:MGI:3761311]	.	-
chr7	85558703	85624547	cluster56	.	+
chr7	85737784	85754981	Vmn2r72_vomeronasal_2,_receptor_72_[Source:MGI_Symbol;Acc:MGI:3647591]	.	-
chr7	85857547	85961482	cluster57	.	+
chr7	86148042	86812032	cluster58	.	+
chr7	86915300	87037968	cluster59	.	+
chr7	99730273	99769321	cluster60	.	+
chr7	102476579	104137405	cluster61	.	+
chr7	104006231	104195985	cluster62	.	+
chr7	104550133	104734362	cluster63	.	+
chr7	104878031	105369355	cluster64	.	+
chr7	106675005	107150581	cluster65	.	+
chr7	107812263	108894420	cluster66	.	+
chr7	140159999	140205964	cluster67	.	+
chr7	140320858	140705606	cluster68	.	+
chr8	72041218	72118200	cluster69	.	+
chr8	83535780	83545227	Olfr370_olfactory_receptor_370_[Source:MGI_Symbol;Acc:MGI:3030204]	.	+
chr8	85225988	85231509	Olfr371_olfactory_receptor_371_[Source:MGI_Symbol;Acc:MGI:3030205]	.	+
chr9	18751507	19140641	cluster70	.	+
chr9	19242956	19586030	cluster71	.	+
chr9	19709433	20336094	cluster72	.	+
chr9	37708964	40190134	cluster73	.	+
chr10	23920356	24109534	cluster74	.	+
chr10	78517428	78618074	cluster75	.	+
chr10	78845052	79036274	cluster76	.	+
chr10	79148797	79492154	cluster77	.	+
chr10	128989431	130214403	cluster78	.	+
chr10	130385316	130497379	cluster79	.	+
chr11	48978889	49162854	cluster80	.	+
chr11	49278304	49565859	cluster81	.	+
chr11	50966530	51049050	cluster82	.	+
chr11	52144593	52213987	cluster83	.	+
chr11	58454105	58844111	cluster84	.	+
chr11	59570255	59615060	cluster85	.	+
chr11	73350783	73605092	cluster86	.	+
chr11	73774849	74366218	cluster87	.	+
chr11	87884979	87920967	cluster88	.	+
chr13	21069334	21145867	cluster89	.	+
chr13	21346910	21347964	Olfr1367_olfactory_receptor_1367_[Source:MGI_Symbol;Acc:MGI:3031201]	.	+
chr13	21535113	21706833	cluster90	.	+
chr13	22087878	22621035	cluster91	.	+
chr13	22772327	22884161	cluster92	.	+
chr13	23011249	23250323	cluster93	.	+
chr13	65150240	65156152	Olfr466_olfactory_receptor_466_[Source:MGI_Symbol;Acc:MGI:3030300]	.	+
chr14	14171738	14186838	Olfr720_olfactory_receptor_720_[Source:MGI_Symbol;Acc:MGI:3030554]	.	-
chr14	14322828	14331791	Olfr31_olfactory_receptor_31_[Source:MGI_Symbol;Acc:MGI:109304]	.	+
chr14	49894258	50745094	cluster94	.	+
chr14	51066301	51074435	Olfr750_olfactory_receptor_750_[Source:MGI_Symbol;Acc:MGI:3030584]	.	-
chr14	51411001	51461293	cluster95	.	+
chr14	52033962	52042459	Olfr221_olfactory_receptor_221_[Source:MGI_Symbol;Acc:MGI:3030055]	.	-
chr14	52347495	52495749	cluster96	.	+
chr14	54278253	54284939	Olfr49_olfactory_receptor_49_[Source:MGI_Symbol;Acc:MGI:1333764]	.	-
chr15	98186013	98502637	cluster97	.	+
chr16	3591042	3599323	Olfr161_olfactory_receptor_161_[Source:MGI_Symbol;Acc:MGI:3032605]	.	+
chr16	3830878	3844747	Olfr15_olfactory_receptor_15_[Source:MGI_Symbol;Acc:MGI:106182]	.	+
chr16	16672228	16676405	Olfr19_olfactory_receptor_19_[Source:MGI_Symbol;Acc:MGI:109316]	.	-
chr16	19284104	19629916	cluster98	.	+
chr16	58759544	59363993	cluster99	.	+
chr17	17703941	17734167	Vmn2r90_vomeronasal_2,_receptor_90_[Source:MGI_Symbol;Acc:MGI:3645076]	.	+
chr17	17876471	18452324	cluster100	.	+
chr17	18581727	18598157	Vmn2r96_vomeronasal_2,_receptor_96_[Source:MGI_Symbol;Acc:MGI:3644514]	.	+
chr17	18914322	18948071	Vmn2r97_vomeronasal_2,_receptor_97_[Source:MGI_Symbol;Acc:MGI:3645271]	.	+
chr17	19053493	19081311	Vmn2r98_vomeronasal_2,_receptor_98_[Source:MGI_Symbol;Acc:MGI:3647977]	.	+
chr17	19362135	19394590	Vmn2r99_vomeronasal_2,_receptor_99_[Source:MGI_Symbol;Acc:MGI:3644540]	.	+
chr17	19504811	19812536	cluster101	.	+
chr17	20029425	20994686	cluster102	.	+
chr17	21228826	21314912	cluster103	.	+
chr17	22547941	22619133	cluster104	.	+
chr17	22943184	22958814	Vmn2r113_vomeronasal_2,_receptor_113_[Source:MGI_Symbol;Acc:MGI:3648972]	.	+
chr17	23290934	23479597	cluster105	.	+
chr17	33168447	33275644	cluster106	.	+
chr17	37083871	38336643	cluster107	.	+
chr17	55592341	55624672	Vmn2r118_vomeronasal_2,_receptor_118_[Source:MGI_Symbol;Acc:MGI:3761695]	.	-
chr17	57508783	57545314	Vmn2r120_vomeronasal_2,_receptor_120_[Source:MGI_Symbol;Acc:MGI:3644483]	.	-
chr18	3122492	3123412	Vmn1r238_vomeronasal_1_receptor,_238_[Source:MGI_Symbol;Acc:MGI:3852494]	.	-
chr19	11826803	11898079	cluster108	.	+
chr19	12031787	12423569	cluster109	.	+
chr19	12670439	12683851	cluster110	.	+
chr19	12857283	13921866	cluster111	.	+
chrX	49672333	49735059	cluster112	.	+
chrX	49882991	49891483	Olfr1322_olfactory_receptor_1322_[Source:MGI_Symbol;Acc:MGI:3031156]	.	-
chrX	50005448	50019359	Olfr1323_olfactory_receptor_1323_[Source:MGI_Symbol;Acc:MGI:3031157]	.	-
chrX	50420998	50428498	Olfr1324_olfactory_receptor_1324_[Source:MGI_Symbol;Acc:MGI:3031158]	.	-
chrX	74592679	74597578	Olfr1325_olfactory_receptor_1325_[Source:MGI_Symbol;Acc:MGI:3031159]	.	+
