# Supplementary material for: A purely bioinformatic pipeline for the prediction of mammalian odorant receptor gene enhancers
Source: BMC Bioinformatics. 2019 Sep 14;20:474. doi: 10.1186/s12859-019-3012-1 (PMC6744719; doi:10.1186/s12859-019-3012-1)
Supplement: Supplementary file 4 — Annotation tracks highlighting clusters and solitary genes for selected genomic architectures. BED-formatted text files (.bed) annotating loci, at a given threshold distance (in Mb), for different gene lists. File names are composed by list type (either: main olfactory epithelium, MOE; olfactome; vomeronasal organ, VNO; T-cell receptor genes, “t_cell_receptor”), species and threshold value (periods in numerical values being replaced by underscores, “_”). A “NO-PSEUDO” at the beginning of the file name indicates that the gene list originating the file is devoid of pseudogene-flagged entries. Text files are provided as a single compressed (.zip) file available in the Open Science Framework repository, see paragraph “Availability of data and material”. (ZIP 155 kb) [file 12859_2019_3012_MOESM4_ESM.zip › Supplementary file 2_final/NO-PSEUDO-olfactome-mouse-0_5Mb.bed]

chr1	92475925	92623412	cluster1	.	+
chr1	172950409	173273994	cluster2	.	+
chr1	174040705	174451277	cluster3	.	+
chr2	36373519	37332772	cluster4	.	+
chr2	85330779	90292841	cluster5	.	+
chr2	111230360	112159157	cluster6	.	+
chr3	64081642	64844765	cluster7	.	+
chr3	97407450	97422020	Olfr1402_olfactory_receptor_1402_[Source:MGI_Symbol;Acc:MGI:3031236]	.	-
chr3	106820485	106826287	Olfr266_olfactory_receptor_266_[Source:MGI_Symbol;Acc:MGI:3030100]	.	-
chr4	3172083	3185305	cluster8	.	+
chr4	43694784	43857595	cluster9	.	+
chr4	52814604	52972474	cluster10	.	+
chr4	58782704	58787716	Olfr267_olfactory_receptor_267_[Source:MGI_Symbol;Acc:MGI:3030101]	.	-
chr4	118658952	118938612	cluster11	.	+
chr4	156349921	156354578	Vmn2r125_vomeronasal_2,_receptor_125_[Source:MGI_Symbol;Acc:MGI:5434138]	.	+
chr5	3000116	3001052	V1rg10_vomeronasal_1_receptor,_G10_[Source:MGI_Symbol;Acc:MGI:2159654]	.	-
chr5	108797193	109453387	cluster12	.	+
chr5	151561661	151586906	Vmn2r18_vomeronasal_2,_receptor_18_[Source:MGI_Symbol;Acc:MGI:3645314]	.	-
chr6	40542171	40574343	cluster13	.	+
chr6	41768770	41775177	Olfr459_olfactory_receptor_459_[Source:MGI_Symbol;Acc:MGI:3030293]	.	-
chr6	42459979	43236959	cluster14	.	+
chr6	56924015	58475343	cluster15	.	+
chr6	66552183	66805443	cluster16	.	+
chr6	89714203	90270053	cluster17	.	+
chr6	116489091	116584195	cluster18	.	+
chr6	123308333	124231784	cluster19	.	+
chr7	5146218	6571401	cluster20	.	+
chr7	7231327	9223653	cluster21	.	+
chr7	9754636	10749538	cluster22	.	+
chr7	11669599	13220289	cluster23	.	+
chr7	14560699	14562362	Vmn1r90_vomeronasal_1_receptor_90_[Source:MGI_Symbol;Acc:MGI:3612342]	.	-
chr7	20101158	24055691	cluster24	.	+
chr7	26266831	26612164	cluster25	.	+
chr7	41399732	42933789	cluster26	.	+
chr7	84853553	87037968	cluster27	.	+
chr7	99730273	99769321	cluster28	.	+
chr7	102476579	105369355	cluster29	.	+
chr7	106675005	107150581	cluster30	.	+
chr7	107812263	108894420	cluster31	.	+
chr7	140159999	140705606	cluster32	.	+
chr8	72041218	72118200	cluster33	.	+
chr8	83535780	83545227	Olfr370_olfactory_receptor_370_[Source:MGI_Symbol;Acc:MGI:3030204]	.	+
chr8	85225988	85231509	Olfr371_olfactory_receptor_371_[Source:MGI_Symbol;Acc:MGI:3030205]	.	+
chr9	18751507	20336094	cluster34	.	+
chr9	37708964	40190134	cluster35	.	+
chr10	23920356	24109534	cluster36	.	+
chr10	78517428	79492154	cluster37	.	+
chr10	128989431	130497379	cluster38	.	+
chr11	48978889	49565859	cluster39	.	+
chr11	50966530	51049050	cluster40	.	+
chr11	52144593	52213987	cluster41	.	+
chr11	58454105	58844111	cluster42	.	+
chr11	59570255	59615060	cluster43	.	+
chr11	73350783	74366218	cluster44	.	+
chr11	87884979	87920967	cluster45	.	+
chr13	21069334	23250323	cluster46	.	+
chr13	65150240	65156152	Olfr466_olfactory_receptor_466_[Source:MGI_Symbol;Acc:MGI:3030300]	.	+
chr14	14171738	14331791	cluster47	.	+
chr14	49894258	51461293	cluster48	.	+
chr14	52033962	52495749	cluster49	.	+
chr14	54278253	54284939	Olfr49_olfactory_receptor_49_[Source:MGI_Symbol;Acc:MGI:1333764]	.	-
chr15	98186013	98502637	cluster50	.	+
chr16	3591042	3844747	cluster51	.	+
chr16	16672228	16676405	Olfr19_olfactory_receptor_19_[Source:MGI_Symbol;Acc:MGI:109316]	.	-
chr16	19284104	19629916	cluster52	.	+
chr16	58759544	59363993	cluster53	.	+
chr17	17703941	21314912	cluster54	.	+
chr17	22547941	23479597	cluster55	.	+
chr17	33168447	33275644	cluster56	.	+
chr17	37083871	38336643	cluster57	.	+
chr17	55592341	55624672	Vmn2r118_vomeronasal_2,_receptor_118_[Source:MGI_Symbol;Acc:MGI:3761695]	.	-
chr17	57508783	57545314	Vmn2r120_vomeronasal_2,_receptor_120_[Source:MGI_Symbol;Acc:MGI:3644483]	.	-
chr18	3122492	3123412	Vmn1r238_vomeronasal_1_receptor,_238_[Source:MGI_Symbol;Acc:MGI:3852494]	.	-
chr19	11826803	13921866	cluster58	.	+
chrX	49672333	50428498	cluster59	.	+
chrX	74592679	74597578	Olfr1325_olfactory_receptor_1325_[Source:MGI_Symbol;Acc:MGI:3031159]	.	+
