# Supplementary material for: A purely bioinformatic pipeline for the prediction of mammalian odorant receptor gene enhancers
Source: BMC Bioinformatics. 2019 Sep 14;20:474. doi: 10.1186/s12859-019-3012-1 (PMC6744719; doi:10.1186/s12859-019-3012-1)
Supplement: Supplementary file 4 — Annotation tracks highlighting clusters and solitary genes for selected genomic architectures. BED-formatted text files (.bed) annotating loci, at a given threshold distance (in Mb), for different gene lists. File names are composed by list type (either: main olfactory epithelium, MOE; olfactome; vomeronasal organ, VNO; T-cell receptor genes, “t_cell_receptor”), species and threshold value (periods in numerical values being replaced by underscores, “_”). A “NO-PSEUDO” at the beginning of the file name indicates that the gene list originating the file is devoid of pseudogene-flagged entries. Text files are provided as a single compressed (.zip) file available in the Open Science Framework repository, see paragraph “Availability of data and material”. (ZIP 155 kb) [file 12859_2019_3012_MOESM4_ESM.zip › Supplementary file 2_final/NO-PSEUDO-olfactome-rat-0_5Mb.bed]

chr1	744616	813517	cluster1	.	+
chr1	11758230	11759168	LOC100909435_olfactory_receptor_6C3-like_[Source:RGD_Symbol;Acc:6503580]	.	+
chr1	22319353	22596475	cluster2	.	+
chr1	55862061	55895636	Vom2r9_vomeronasal_2_receptor,_9_[Source:RGD_Symbol;Acc:1591347]	.	-
chr1	59765835	61686944	cluster3	.	+
chr1	62665651	63571794	cluster4	.	+
chr1	64480929	68671059	cluster5	.	+
chr1	69558008	69589096	Vom2r28_vomeronasal_2_receptor,_28_[Source:RGD_Symbol;Acc:1565786]	.	+
chr1	70437776	70496347	cluster6	.	+
chr1	71606503	72230961	cluster7	.	+
chr1	74251167	75327164	cluster8	.	+
chr1	86073435	86534023	cluster9	.	+
chr1	98915867	99146038	Vom2r38_vomeronasal_2_receptor,_38_[Source:RGD_Symbol;Acc:1565669]	.	-
chr1	103064285	103065184	Vom1r70_vomeronasal_1_receptor_70_[Source:RGD_Symbol;Acc:1549710]	.	+
chr1	116152667	116153722	Fpr3_formyl_peptide_receptor_3_[Source:RGD_Symbol;Acc:1566044]	.	-
chr1	116869957	116885644	Vom2r25_vomeronasal_2_receptor,_25_[Source:RGD_Symbol;Acc:1564853]	.	+
chr1	148846679	150610062	cluster10	.	+
chr1	164705604	164756039	cluster11	.	+
chr1	167587641	171275249	cluster12	.	+
chr1	172051215	173469699	cluster13	.	+
chr1	212632366	213452653	cluster14	.	+
chr1	228225398	230812750	cluster15	.	+
chr2	4800361	4859854	cluster16	.	+
chr2	35178507	35550204	cluster17	.	+
chr2	46066780	46223959	cluster18	.	+
chr2	115074344	115307494	cluster19	.	+
chr2	154604832	154763094	cluster20	.	+
chr2	155351525	155381839	Vom2r47_vomeronasal_2_receptor,_47_[Source:RGD_Symbol;Acc:1559813]	.	-
chr2	168228099	168260536	cluster21	.	+
chr2	199528902	199529864	Olr390_olfactory_receptor_390_[Source:RGD_Symbol;Acc:1334203]	.	-
chr2	209581677	209582627	Olr392_olfactory_receptor_392_[Source:RGD_Symbol;Acc:1333023]	.	-
chr3	15688992	16319367	cluster22	.	+
chr3	20852767	21364268	cluster23	.	+
chr3	72739590	79187984	cluster24	.	+
chr3	102431541	103658050	cluster25	.	+
chr3	158808793	158985814	cluster26	.	+
chr4	1355820	1843031	cluster27	.	+
chr4	13564879	13645351	cluster28	.	+
chr4	68804661	68805605	Olr799_olfactory_receptor_799_[Source:RGD_Symbol;Acc:1332737]	.	+
chr4	71869332	72671505	cluster29	.	+
chr4	87312766	88424305	cluster30	.	+
chr4	97566927	97567844	Vom1r89_vomeronasal_1_receptor_89_[Source:RGD_Symbol;Acc:1359215]	.	-
chr4	119398198	119466491	cluster31	.	+
chr4	121675261	122178757	cluster32	.	+
chr4	148476943	148711830	cluster33	.	+
chr4	156324922	156629949	cluster34	.	+
chr5	59197700	59327762	cluster35	.	+
chr5	64614755	64622360	cluster36	.	+
chr5	68619202	68620155	Olr848_olfactory_receptor_848_[Source:RGD_Symbol;Acc:1333384]	.	+
chr5	69170358	69785744	cluster37	.	+
chr5	75909464	75910805	Olr854_olfactory_receptor_854_[Source:RGD_Symbol;Acc:1332920]	.	-
chr5	137497363	137928107	cluster38	.	+
chr6	56732891	56775529	Vom2r49_vomeronasal_2_receptor,_49_[Source:RGD_Symbol;Acc:1589986]	.	-
chr7	3425912	8211078	cluster39	.	+
chr7	8809714	9630611	cluster40	.	+
chr7	13151592	14117687	cluster41	.	+
chr7	15523926	16966830	cluster42	.	+
chr7	17956631	18121635	cluster43	.	+
chr7	19074190	19088972	Vom2r57_vomeronasal_2_receptor,_57_[Source:RGD_Symbol;Acc:1562007]	.	-
chr7	19074190	19088972	Vom2r57_vomeronasal_2_receptor,_57_[Source:RGD_Symbol;Acc:1562007]	.	-
chr7	139802542	140108420	cluster44	.	+
chr8	3540361	4419384	cluster45	.	+
chr8	17775423	18115456	cluster46	.	+
chr8	18719444	21341431	cluster47	.	+
chr8	40191902	41395825	cluster48	.	+
chr8	41898624	44667876	cluster49	.	+
chr9	7643533	7815144	cluster50	.	+
chr9	9214429	9263050	Vom2r79_vomeronasal_2_receptor,_79_[Source:RGD_Symbol;Acc:1588571]	.	-
chr9	52400683	52401660	Vom1r50_vomeronasal_1_receptor_50_[Source:RGD_Symbol;Acc:1359168]	.	-
chr9	99658487	99796732	cluster51	.	+
chr9	101222846	101269843	cluster52	.	+
chr10	11941947	12818137	cluster53	.	+
chr10	34300250	34805813	cluster54	.	+
chr10	36466229	36568132	cluster55	.	+
chr10	43894429	45160268	cluster56	.	+
chr10	45922873	45968307	cluster57	.	+
chr10	59923201	61161060	cluster58	.	+
chr10	62361019	62428488	cluster59	.	+
chr10	75186572	75202030	cluster60	.	+
chr10	111278985	112065884	cluster61	.	+
chr11	23057512	23063414	cluster62	.	+
chr11	43143882	43867446	cluster63	.	+
chr11	45615509	45688560	cluster64	.	+
chr11	55474820	55498163	cluster65	.	+
chr11	85014910	85314028	cluster66	.	+
chr11	88569700	88570624	LOC100912028_olfactory_receptor_19-like_[Source:RGD_Symbol;Acc:6489505]	.	+
chr12	3969493	4436352	cluster67	.	+
chr12	5057134	5201595	Vom2r58_vomeronasal_2_receptor,_58_[Source:RGD_Symbol;Acc:1583708]	.	+
chr12	13478023	13478964	LOC103693627_putative_olfactory_receptor_10AC1_[Source:RGD_Symbol;Acc:9271212]	.	+
chr12	19753207	20028097	Vom2r62_vomeronasal_2_receptor,_62_[Source:RGD_Symbol;Acc:1598200]	.	-
chr12	20943936	21077539	Vom2r64_vomeronasal_2_receptor,_64_[Source:RGD_Symbol;Acc:1584665]	.	-
chr13	9464906	9480933	cluster68	.	+
chr13	91481461	92505351	cluster69	.	+
chr14	216098	338157	cluster70	.	+
chr14	900696	1791636	cluster71	.	+
chr14	62309299	62310204	Vom1r26_vomeronasal_1_receptor_26_[Source:RGD_Symbol;Acc:1359102]	.	+
chr15	12128252	12364324	cluster72	.	+
chr15	26780039	28935269	cluster73	.	+
chr15	32924729	32925673	Olr1646_olfactory_receptor_1646_[Source:RGD_Symbol;Acc:1333203]	.	-
chr15	35504845	36302945	cluster74	.	+
chr17	2690062	2705123	cluster75	.	+
chr17	44852489	45004043	cluster76	.	+
chr17	45670284	45802478	cluster77	.	+
chr18	11949	38374	Vom2r75_vomeronasal_2_receptor,_75_[Source:RGD_Symbol;Acc:708414]	.	-
chr19	24670699	24671643	Olr1667_olfactory_receptor_1667_[Source:RGD_Symbol;Acc:1333116]	.	+
chr19	27534854	27535792	Olr1666_olfactory_receptor_1666_[Source:RGD_Symbol;Acc:1333226]	.	-
chr19	28377249	28378118	Vom1r21_vomeronasal_1_receptor_21_[Source:RGD_Symbol;Acc:1359719]	.	+
chr20	34404	1945844	cluster78	.	+
chrX	95344825	95353344	cluster79	.	+
chrX	136715598	137015266	cluster80	.	+
