# Supplementary material for: A purely bioinformatic pipeline for the prediction of mammalian odorant receptor gene enhancers
Source: BMC Bioinformatics. 2019 Sep 14;20:474. doi: 10.1186/s12859-019-3012-1 (PMC6744719; doi:10.1186/s12859-019-3012-1)
Supplement: Supplementary file 4 — Annotation tracks highlighting clusters and solitary genes for selected genomic architectures. BED-formatted text files (.bed) annotating loci, at a given threshold distance (in Mb), for different gene lists. File names are composed by list type (either: main olfactory epithelium, MOE; olfactome; vomeronasal organ, VNO; T-cell receptor genes, “t_cell_receptor”), species and threshold value (periods in numerical values being replaced by underscores, “_”). A “NO-PSEUDO” at the beginning of the file name indicates that the gene list originating the file is devoid of pseudogene-flagged entries. Text files are provided as a single compressed (.zip) file available in the Open Science Framework repository, see paragraph “Availability of data and material”. (ZIP 155 kb) [file 12859_2019_3012_MOESM4_ESM.zip › Supplementary file 2_final/NO-PSEUDO-VNO-mouse-0_1Mb.bed]

chr1	182157144	182158319	Vmn1r1_vomeronasal_1_receptor_1_[Source:MGI_Symbol;Acc:MGI:3647849]	.	-
chr3	64081642	64140543	cluster1	.	+
chr3	64258961	64287495	Vmn2r3_vomeronasal_2,_receptor_3_[Source:MGI_Symbol;Acc:MGI:3643995]	.	-
chr3	64388621	64565298	cluster2	.	+
chr3	64690660	64844765	Vmn2r7_vomeronasal_2,_receptor_7_[Source:MGI_Symbol;Acc:MGI:2441693]	.	-
chr4	3172083	3185305	cluster3	.	+
chr4	156349921	156354578	Vmn2r125_vomeronasal_2,_receptor_125_[Source:MGI_Symbol;Acc:MGI:5434138]	.	+
chr5	3000116	3001052	V1rg10_vomeronasal_1_receptor,_G10_[Source:MGI_Symbol;Acc:MGI:2159654]	.	-
chr5	108797193	108852510	cluster4	.	+
chr5	108993412	109453387	cluster5	.	+
chr5	151561661	151586906	Vmn2r18_vomeronasal_2,_receptor_18_[Source:MGI_Symbol;Acc:MGI:3645314]	.	-
chr6	56924015	57432695	cluster6	.	+
chr6	57843464	58009202	cluster7	.	+
chr6	58215106	58308290	cluster8	.	+
chr6	58434842	58475343	cluster9	.	+
chr6	66552183	66805443	cluster10	.	+
chr6	89714203	90270053	cluster11	.	+
chr6	123308333	123853190	cluster12	.	+
chr6	124024758	124062035	Vmn2r26_vomeronasal_2,_receptor_26_[Source:MGI_Symbol;Acc:MGI:2678394]	.	+
chr6	124191596	124231784	Vmn2r27_vomeronasal_2,_receptor27_[Source:MGI_Symbol;Acc:MGI:3761517]	.	-
chr7	5146218	5221410	cluster13	.	+
chr7	5408887	5676383	cluster14	.	+
chr7	5802345	5884590	cluster15	.	+
chr7	6007750	6011010	Vmn1r65_vomeronasal_1_receptor_65_[Source:MGI_Symbol;Acc:MGI:3033475]	.	-
chr7	7231327	7566786	cluster16	.	+
chr7	7670887	7902462	cluster17	.	+
chr7	8136950	8260599	cluster18	.	+
chr7	8366502	8489075	cluster19	.	+
chr7	8906772	9097881	cluster20	.	+
chr7	9205546	9223653	Vmn2r37_vomeronasal_2,_receptor_37_[Source:MGI_Symbol;Acc:MGI:1316711]	.	-
chr7	9754636	10275351	cluster21	.	+
chr7	10446789	10634483	cluster22	.	+
chr7	10747502	10749538	Vmn1r71_vomeronasal_1_receptor_71_[Source:MGI_Symbol;Acc:MGI:2182255]	.	-
chr7	11669599	11931285	cluster23	.	+
chr7	12041299	12042219	Vmn1r77_vomeronasal_1_receptor_77_[Source:MGI_Symbol;Acc:MGI:3779641]	.	+
chr7	12152464	12362764	cluster24	.	+
chr7	12581470	12733105	cluster25	.	+
chr7	13084289	13220289	cluster26	.	+
chr7	14560699	14562362	Vmn1r90_vomeronasal_1_receptor_90_[Source:MGI_Symbol;Acc:MGI:3612342]	.	-
chr7	20101158	20194633	cluster27	.	+
chr7	20417942	20534760	cluster28	.	+
chr7	20668918	21361291	cluster29	.	+
chr7	21511780	21614985	cluster30	.	+
chr7	21832351	21833274	Vmn1r135_vomeronasal_1_receptor_135_[Source:MGI_Symbol;Acc:MGI:3648167]	.	+
chr7	21994587	22190300	cluster31	.	+
chr7	22413583	22523890	cluster32	.	+
chr7	22658018	22658941	Vmn1r155_vomeronasal_1_receptor_155_[Source:MGI_Symbol;Acc:MGI:3646821]	.	+
chr7	22761697	22872147	cluster33	.	+
chr7	23055540	23056463	Vmn1r163_vomeronasal_1_receptor_163_[Source:MGI_Symbol;Acc:MGI:3644349]	.	+
chr7	23217332	23251682	cluster34	.	+
chr7	23504642	24055691	cluster35	.	+
chr7	26266831	26267775	Vmn1r184_vomeronasal_1_receptor,_184_[Source:MGI_Symbol;Acc:MGI:3852451]	.	+
chr7	26611021	26612164	Vmn1r185_vomeronasal_1_receptor_185_[Source:MGI_Symbol;Acc:MGI:2159634]	.	-
chr7	41399732	41448641	Vmn2r57_vomeronasal_2,_receptor_57_[Source:MGI_Symbol;Acc:MGI:3703084]	.	-
chr7	41836881	41872670	Vmn2r58_vomeronasal_2,_receptor_58_[Source:MGI_Symbol;Acc:MGI:3647877]	.	-
chr7	42011792	42300755	cluster36	.	+
chr7	42764438	42793496	Vmn2r62_vomeronasal_2,_receptor_62_[Source:MGI_Symbol;Acc:MGI:3757994]	.	-
chr7	42903251	42933789	Vmn2r63_vomeronasal_2,_receptor_63_[Source:MGI_Symbol;Acc:MGI:3647107]	.	-
chr7	84940169	85012020	cluster37	.	+
chr7	85136240	85237704	cluster38	.	+
chr7	85404849	85417476	Vmn2r69_vomeronasal_2,_receptor_69_[Source:MGI_Symbol;Acc:MGI:3761311]	.	-
chr7	85558703	85624547	cluster39	.	+
chr7	85737784	85754981	Vmn2r72_vomeronasal_2,_receptor_72_[Source:MGI_Symbol;Acc:MGI:3647591]	.	-
chr7	85857547	85961482	cluster40	.	+
chr7	86148042	86246201	cluster41	.	+
chr7	86795141	86812032	Vmn2r77_vomeronasal_2,_receptor_77_[Source:MGI_Symbol;Acc:MGI:3643879]	.	+
chr7	86915300	87037968	cluster42	.	+
chr10	79148797	79492154	cluster43	.	+
chr10	130385316	130497379	cluster44	.	+
chr13	22087878	22621035	cluster45	.	+
chr13	22772327	22884161	cluster46	.	+
chr13	23011249	23250323	cluster47	.	+
chr14	51411001	51461293	cluster48	.	+
chr17	17703941	17734167	Vmn2r90_vomeronasal_2,_receptor_90_[Source:MGI_Symbol;Acc:MGI:3645076]	.	+
chr17	17876471	18452324	cluster49	.	+
chr17	18581727	18598157	Vmn2r96_vomeronasal_2,_receptor_96_[Source:MGI_Symbol;Acc:MGI:3644514]	.	+
chr17	18914322	18948071	Vmn2r97_vomeronasal_2,_receptor_97_[Source:MGI_Symbol;Acc:MGI:3645271]	.	+
chr17	19053493	19081311	Vmn2r98_vomeronasal_2,_receptor_98_[Source:MGI_Symbol;Acc:MGI:3647977]	.	+
chr17	19362135	19394590	Vmn2r99_vomeronasal_2,_receptor_99_[Source:MGI_Symbol;Acc:MGI:3644540]	.	+
chr17	19504811	19812536	cluster50	.	+
chr17	20029425	20994686	cluster51	.	+
chr17	21228826	21314912	cluster52	.	+
chr17	22547941	22619133	cluster53	.	+
chr17	22943184	22958814	Vmn2r113_vomeronasal_2,_receptor_113_[Source:MGI_Symbol;Acc:MGI:3648972]	.	+
chr17	23290934	23479597	cluster54	.	+
chr17	55592341	55624672	Vmn2r118_vomeronasal_2,_receptor_118_[Source:MGI_Symbol;Acc:MGI:3761695]	.	-
chr17	57508783	57545314	Vmn2r120_vomeronasal_2,_receptor_120_[Source:MGI_Symbol;Acc:MGI:3644483]	.	-
chr18	3122492	3123412	Vmn1r238_vomeronasal_1_receptor,_238_[Source:MGI_Symbol;Acc:MGI:3852494]	.	-
