# Supplementary material for: A purely bioinformatic pipeline for the prediction of mammalian odorant receptor gene enhancers
Source: BMC Bioinformatics. 2019 Sep 14;20:474. doi: 10.1186/s12859-019-3012-1 (PMC6744719; doi:10.1186/s12859-019-3012-1)
Supplement: Supplementary file 4 — Annotation tracks highlighting clusters and solitary genes for selected genomic architectures. BED-formatted text files (.bed) annotating loci, at a given threshold distance (in Mb), for different gene lists. File names are composed by list type (either: main olfactory epithelium, MOE; olfactome; vomeronasal organ, VNO; T-cell receptor genes, “t_cell_receptor”), species and threshold value (periods in numerical values being replaced by underscores, “_”). A “NO-PSEUDO” at the beginning of the file name indicates that the gene list originating the file is devoid of pseudogene-flagged entries. Text files are provided as a single compressed (.zip) file available in the Open Science Framework repository, see paragraph “Availability of data and material”. (ZIP 155 kb) [file 12859_2019_3012_MOESM4_ESM.zip › Supplementary file 2_final/NO-PSEUDO-VNO-mouse-1_0Mb.bed]

chr1	182157144	182158319	Vmn1r1_vomeronasal_1_receptor_1_[Source:MGI_Symbol;Acc:MGI:3647849]	.	-
chr3	64081642	64844765	cluster1	.	+
chr4	3172083	3185305	cluster2	.	+
chr4	156349921	156354578	Vmn2r125_vomeronasal_2,_receptor_125_[Source:MGI_Symbol;Acc:MGI:5434138]	.	+
chr5	3000116	3001052	V1rg10_vomeronasal_1_receptor,_G10_[Source:MGI_Symbol;Acc:MGI:2159654]	.	-
chr5	108797193	109453387	cluster3	.	+
chr5	151561661	151586906	Vmn2r18_vomeronasal_2,_receptor_18_[Source:MGI_Symbol;Acc:MGI:3645314]	.	-
chr6	56924015	58475343	cluster4	.	+
chr6	66552183	66805443	cluster5	.	+
chr6	89714203	90270053	cluster6	.	+
chr6	123308333	124231784	cluster7	.	+
chr7	5146218	6011010	cluster8	.	+
chr7	7231327	13220289	cluster9	.	+
chr7	14560699	14562362	Vmn1r90_vomeronasal_1_receptor_90_[Source:MGI_Symbol;Acc:MGI:3612342]	.	-
chr7	20101158	24055691	cluster10	.	+
chr7	26266831	26612164	cluster11	.	+
chr7	41399732	42933789	cluster12	.	+
chr7	84940169	87037968	cluster13	.	+
chr10	79148797	79492154	cluster14	.	+
chr10	130385316	130497379	cluster15	.	+
chr13	22087878	23250323	cluster16	.	+
chr14	51411001	51461293	cluster17	.	+
chr17	17703941	21314912	cluster18	.	+
chr17	22547941	23479597	cluster19	.	+
chr17	55592341	55624672	Vmn2r118_vomeronasal_2,_receptor_118_[Source:MGI_Symbol;Acc:MGI:3761695]	.	-
chr17	57508783	57545314	Vmn2r120_vomeronasal_2,_receptor_120_[Source:MGI_Symbol;Acc:MGI:3644483]	.	-
chr18	3122492	3123412	Vmn1r238_vomeronasal_1_receptor,_238_[Source:MGI_Symbol;Acc:MGI:3852494]	.	-
