# Supplementary material for: A purely bioinformatic pipeline for the prediction of mammalian odorant receptor gene enhancers
Source: BMC Bioinformatics. 2019 Sep 14;20:474. doi: 10.1186/s12859-019-3012-1 (PMC6744719; doi:10.1186/s12859-019-3012-1)
Supplement: Supplementary file 4 — Annotation tracks highlighting clusters and solitary genes for selected genomic architectures. BED-formatted text files (.bed) annotating loci, at a given threshold distance (in Mb), for different gene lists. File names are composed by list type (either: main olfactory epithelium, MOE; olfactome; vomeronasal organ, VNO; T-cell receptor genes, “t_cell_receptor”), species and threshold value (periods in numerical values being replaced by underscores, “_”). A “NO-PSEUDO” at the beginning of the file name indicates that the gene list originating the file is devoid of pseudogene-flagged entries. Text files are provided as a single compressed (.zip) file available in the Open Science Framework repository, see paragraph “Availability of data and material”. (ZIP 155 kb) [file 12859_2019_3012_MOESM4_ESM.zip › Supplementary file 2_final/NO-PSEUDO-VNO-rat-0_1Mb.bed]

chr1	396700	409750	Vom2r3_vomeronasal_2_receptor,_3_[Source:RGD_Symbol;Acc:1565892]	.	+
chr1	396700	409750	Vom2r3_vomeronasal_2_receptor,_3_[Source:RGD_Symbol;Acc:1565892]	.	+
chr1	744616	813517	cluster1	.	+
chr1	55862061	55895636	Vom2r9_vomeronasal_2_receptor,_9_[Source:RGD_Symbol;Acc:1591347]	.	-
chr1	59765835	59903339	cluster2	.	+
chr1	60044985	60118715	cluster3	.	+
chr1	60248695	60407295	cluster4	.	+
chr1	60516995	60517915	Vom1r11_vomeronasal_1_receptor_11_[Source:RGD_Symbol;Acc:1359457]	.	-
chr1	60633626	60634546	Vom1r15_vomeronasal_1_receptor_15_[Source:RGD_Symbol;Acc:1359235]	.	-
chr1	60884761	60894948	LOC100365363_vomeronasal_1_receptor,_F4-like_[Source:RGD_Symbol;Acc:2319215]	.	+
chr1	61095171	61133726	cluster5	.	+
chr1	61625441	61686944	cluster6	.	+
chr1	62665651	62681471	Vom2r15_vomeronasal_2_receptor,_15_[Source:RGD_Symbol;Acc:1593392]	.	-
chr1	62837021	62855146	Vom2r16_vomeronasal_2_receptor,_16_[Source:RGD_Symbol;Acc:1593384]	.	+
chr1	62964901	62979941	LOC100365824_vomeronasal_2_receptor,_22-like_[Source:RGD_Symbol;Acc:2318263]	.	+
chr1	63184734	63334176	cluster7	.	+
chr1	63534467	63571794	Vom2r30_vomeronasal_2_receptor,_30_[Source:RGD_Symbol;Acc:1561133]	.	-
chr1	63534467	63571794	Vom2r30_vomeronasal_2_receptor,_30_[Source:RGD_Symbol;Acc:1561133]	.	-
chr1	64667031	64699156	Vom2r27_vomeronasal_2_receptor,_27_[Source:RGD_Symbol;Acc:708442]	.	-
chr1	64849657	65199263	cluster8	.	+
chr1	65409829	65422705	Vom2r19_vomeronasal_2_receptor,_19_[Source:RGD_Symbol;Acc:1592235]	.	+
chr1	65906344	66159639	Vom2r34_vomeronasal_2_receptor,_34_[Source:RGD_Symbol;Acc:1595956]	.	+
chr1	65937952	65952790	Vom2r33_vomeronasal_2_receptor,_33_[Source:RGD_Symbol;Acc:1595960]	.	+
chr1	66397676	66398629	Vom1r53_vomeronasal_1_receptor_53_[Source:RGD_Symbol;Acc:1359524]	.	+
chr1	66663965	67302751	cluster9	.	+
chr1	67660337	67918469	cluster10	.	+
chr1	68176904	68240174	cluster11	.	+
chr1	68528976	68529893	Vom1r27_vomeronasal_1_receptor_27_[Source:RGD_Symbol;Acc:1359724]	.	+
chr1	68670127	68671059	Vom1r63_vomeronasal_1_receptor_63_[Source:RGD_Symbol;Acc:1359330]	.	+
chr1	69558008	69589096	Vom2r28_vomeronasal_2_receptor,_28_[Source:RGD_Symbol;Acc:1565786]	.	+
chr1	71606503	71630403	Vom2r71_vomeronasal_2_receptor,_71_[Source:RGD_Symbol;Acc:1597426]	.	+
chr1	71844368	71845285	Vom1r32_vomeronasal_1_receptor_32_[Source:RGD_Symbol;Acc:1359734]	.	+
chr1	71954729	71955646	Vom1r34_vomeronasal_1_receptor_34_[Source:RGD_Symbol;Acc:1359300]	.	-
chr1	72128355	72230961	cluster12	.	+
chr1	74251167	74272053	Vom2r29_vomeronasal_2_receptor,_29_[Source:RGD_Symbol;Acc:1582754]	.	+
chr1	74770009	74791415	Vmn2r33_vomeronasal_2,_receptor_33_[Source:MGI_Symbol;Acc:MGI:3757694]	.	+
chr1	74975364	75001206	Vom2r31_vomeronasal_2_receptor,_31_[Source:RGD_Symbol;Acc:708412]	.	+
chr1	75131348	75195678	cluster13	.	+
chr1	75298364	75327164	cluster14	.	+
chr1	86073435	86149320	cluster15	.	+
chr1	86262518	86430158	cluster16	.	+
chr1	86533127	86534023	Vom1r4_vomeronasal_1_receptor_4_[Source:RGD_Symbol;Acc:1359091]	.	+
chr1	98915867	99146038	Vom2r38_vomeronasal_2_receptor,_38_[Source:RGD_Symbol;Acc:1565669]	.	-
chr1	103064285	103065184	Vom1r70_vomeronasal_1_receptor_70_[Source:RGD_Symbol;Acc:1549710]	.	+
chr1	116152667	116153722	Fpr3_formyl_peptide_receptor_3_[Source:RGD_Symbol;Acc:1566044]	.	-
chr1	116869957	116885644	Vom2r25_vomeronasal_2_receptor,_25_[Source:RGD_Symbol;Acc:1564853]	.	+
chr1	148927533	149175275	Vom2r42_vomeronasal_2_receptor,_42_[Source:RGD_Symbol;Acc:1587126]	.	-
chr1	149439312	149529350	cluster17	.	+
chr1	150478940	150610062	Vmn2r79_vomeronasal_2,_receptor_79_[Source:MGI_Symbol;Acc:MGI:3646882]	.	+
chr2	154604832	154763094	cluster18	.	+
chr2	155351525	155381839	Vom2r47_vomeronasal_2_receptor,_47_[Source:RGD_Symbol;Acc:1559813]	.	-
chr2	168228099	168260536	cluster19	.	+
chr4	87312766	88424305	cluster20	.	+
chr4	97566927	97567844	Vom1r89_vomeronasal_1_receptor_89_[Source:RGD_Symbol;Acc:1359215]	.	-
chr4	119398198	119466491	cluster21	.	+
chr4	121675261	122009301	cluster22	.	+
chr4	122124451	122178757	V1ra14_vomeronasal_1_receptor_A14_[Source:RGD_Symbol;Acc:1359628]	.	+
chr4	156324922	156366577	Vom2r48_vomeronasal_2_receptor,_48_[Source:RGD_Symbol;Acc:1585454]	.	+
chr4	156482446	156629949	cluster23	.	+
chr6	56732891	56775529	Vom2r49_vomeronasal_2_receptor,_49_[Source:RGD_Symbol;Acc:1589986]	.	-
chr7	13151592	13184257	Vom2r53_vomeronasal_2_receptor,_53_[Source:RGD_Symbol;Acc:727942]	.	+
chr7	16958034	16966830	Vom2r54_vomeronasal_2_receptor,_54_[Source:RGD_Symbol;Acc:1583935]	.	+
chr7	17956631	17957554	Vom1r106_vomeronasal_1_receptor_106_[Source:RGD_Symbol;Acc:1359426]	.	+
chr7	18068060	18121635	cluster24	.	+
chr7	19074190	19088972	Vom2r57_vomeronasal_2_receptor,_57_[Source:RGD_Symbol;Acc:1562007]	.	-
chr7	19074190	19088972	Vom2r57_vomeronasal_2_receptor,_57_[Source:RGD_Symbol;Acc:1562007]	.	-
chr8	3540361	3639871	cluster25	.	+
chr8	3839028	4050517	cluster26	.	+
chr8	4320230	4419384	cluster27	.	+
chr8	44497560	44506455	Vom2r65_vomeronasal_2_receptor,_65_[Source:RGD_Symbol;Acc:1592357]	.	-
chr8	44497560	44506455	Vom2r65_vomeronasal_2_receptor,_65_[Source:RGD_Symbol;Acc:1592357]	.	-
chr8	44497560	44506455	Vom2r65_vomeronasal_2_receptor,_65_[Source:RGD_Symbol;Acc:1592357]	.	-
chr9	7643533	7815144	cluster28	.	+
chr9	9214429	9263050	Vom2r79_vomeronasal_2_receptor,_79_[Source:RGD_Symbol;Acc:1588571]	.	-
chr9	52400683	52401660	Vom1r50_vomeronasal_1_receptor_50_[Source:RGD_Symbol;Acc:1359168]	.	-
chr9	101222846	101223763	Vom1r64_vomeronasal_1_receptor_64_[Source:RGD_Symbol;Acc:4108498]	.	+
chr10	111547196	111566674	Vom2r1_vomeronasal_2_receptor,_1_[Source:RGD_Symbol;Acc:1596944]	.	-
chr10	111716966	111779063	cluster29	.	+
chr12	3969493	4032656	Vom2r59_vomeronasal_2_receptor,_59_[Source:RGD_Symbol;Acc:1566381]	.	+
chr12	4310334	4436352	Vom2r60_vomeronasal_2_receptor,_60_[Source:RGD_Symbol;Acc:1560561]	.	+
chr12	5057134	5201595	Vom2r58_vomeronasal_2_receptor,_58_[Source:RGD_Symbol;Acc:1583708]	.	+
chr12	19753207	20028097	Vom2r62_vomeronasal_2_receptor,_62_[Source:RGD_Symbol;Acc:1598200]	.	-
chr12	20943936	21077539	Vom2r64_vomeronasal_2_receptor,_64_[Source:RGD_Symbol;Acc:1584665]	.	-
chr14	216098	338157	cluster30	.	+
chr14	900696	1113322	cluster31	.	+
chr14	1318157	1323644	Vom2r67_vomeronasal_2_receptor,_67_[Source:RGD_Symbol;Acc:1592277]	.	+
chr14	1773425	1791636	Vom2r73_vomeronasal_2_receptor,_73_[Source:RGD_Symbol;Acc:1589908]	.	-
chr14	62309299	62310204	Vom1r26_vomeronasal_1_receptor_26_[Source:RGD_Symbol;Acc:1359102]	.	+
chr18	11949	38374	Vom2r75_vomeronasal_2_receptor,_75_[Source:RGD_Symbol;Acc:708414]	.	-
