# Supplementary material for: A purely bioinformatic pipeline for the prediction of mammalian odorant receptor gene enhancers
Source: BMC Bioinformatics. 2019 Sep 14;20:474. doi: 10.1186/s12859-019-3012-1 (PMC6744719; doi:10.1186/s12859-019-3012-1)
Supplement: Supplementary file 4 — Annotation tracks highlighting clusters and solitary genes for selected genomic architectures. BED-formatted text files (.bed) annotating loci, at a given threshold distance (in Mb), for different gene lists. File names are composed by list type (either: main olfactory epithelium, MOE; olfactome; vomeronasal organ, VNO; T-cell receptor genes, “t_cell_receptor”), species and threshold value (periods in numerical values being replaced by underscores, “_”). A “NO-PSEUDO” at the beginning of the file name indicates that the gene list originating the file is devoid of pseudogene-flagged entries. Text files are provided as a single compressed (.zip) file available in the Open Science Framework repository, see paragraph “Availability of data and material”. (ZIP 155 kb) [file 12859_2019_3012_MOESM4_ESM.zip › Supplementary file 2_final/NO-PSEUDO-VNO-rat-1_0Mb.bed]

chr1	396700	813517	cluster1	.	+
chr1	55862061	55895636	Vom2r9_vomeronasal_2_receptor,_9_[Source:RGD_Symbol;Acc:1591347]	.	-
chr1	59765835	63571794	cluster2	.	+
chr1	64667031	69589096	cluster3	.	+
chr1	71606503	72230961	cluster4	.	+
chr1	74251167	75327164	cluster5	.	+
chr1	86073435	86534023	cluster6	.	+
chr1	98915867	99146038	Vom2r38_vomeronasal_2_receptor,_38_[Source:RGD_Symbol;Acc:1565669]	.	-
chr1	103064285	103065184	Vom1r70_vomeronasal_1_receptor_70_[Source:RGD_Symbol;Acc:1549710]	.	+
chr1	116152667	116885644	cluster7	.	+
chr1	148927533	150610062	cluster8	.	+
chr2	154604832	155381839	cluster9	.	+
chr2	168228099	168260536	cluster10	.	+
chr4	87312766	88424305	cluster11	.	+
chr4	97566927	97567844	Vom1r89_vomeronasal_1_receptor_89_[Source:RGD_Symbol;Acc:1359215]	.	-
chr4	119398198	119466491	cluster12	.	+
chr4	121675261	122178757	cluster13	.	+
chr4	156324922	156629949	cluster14	.	+
chr6	56732891	56775529	Vom2r49_vomeronasal_2_receptor,_49_[Source:RGD_Symbol;Acc:1589986]	.	-
chr7	13151592	13184257	Vom2r53_vomeronasal_2_receptor,_53_[Source:RGD_Symbol;Acc:727942]	.	+
chr7	16958034	19088972	cluster15	.	+
chr7	19074190	19088972	Vom2r57_vomeronasal_2_receptor,_57_[Source:RGD_Symbol;Acc:1562007]	.	-
chr8	3540361	4419384	cluster16	.	+
chr8	44497560	44667876	cluster17	.	+
chr9	7643533	7815144	cluster18	.	+
chr9	9214429	9263050	Vom2r79_vomeronasal_2_receptor,_79_[Source:RGD_Symbol;Acc:1588571]	.	-
chr9	52400683	52401660	Vom1r50_vomeronasal_1_receptor_50_[Source:RGD_Symbol;Acc:1359168]	.	-
chr9	101222846	101223763	Vom1r64_vomeronasal_1_receptor_64_[Source:RGD_Symbol;Acc:4108498]	.	+
chr10	111278985	112065884	cluster19	.	+
chr12	3969493	5201595	cluster20	.	+
chr12	19753207	21077539	cluster21	.	+
chr14	216098	1791636	cluster22	.	+
chr14	62309299	62310204	Vom1r26_vomeronasal_1_receptor_26_[Source:RGD_Symbol;Acc:1359102]	.	+
chr18	11949	38374	Vom2r75_vomeronasal_2_receptor,_75_[Source:RGD_Symbol;Acc:708414]	.	-
