# Supplementary material for: A purely bioinformatic pipeline for the prediction of mammalian odorant receptor gene enhancers
Source: BMC Bioinformatics. 2019 Sep 14;20:474. doi: 10.1186/s12859-019-3012-1 (PMC6744719; doi:10.1186/s12859-019-3012-1)
Supplement: Supplementary file 4 — Annotation tracks highlighting clusters and solitary genes for selected genomic architectures. BED-formatted text files (.bed) annotating loci, at a given threshold distance (in Mb), for different gene lists. File names are composed by list type (either: main olfactory epithelium, MOE; olfactome; vomeronasal organ, VNO; T-cell receptor genes, “t_cell_receptor”), species and threshold value (periods in numerical values being replaced by underscores, “_”). A “NO-PSEUDO” at the beginning of the file name indicates that the gene list originating the file is devoid of pseudogene-flagged entries. Text files are provided as a single compressed (.zip) file available in the Open Science Framework repository, see paragraph “Availability of data and material”. (ZIP 155 kb) [file 12859_2019_3012_MOESM4_ESM.zip › Supplementary file 2_final/olfactome-human-0_1Mb.bed]

chr1	62948	70008	cluster1	.	+
chr1	450740	451678	OR4F29_olfactory_receptor_family_4_subfamily_F_member_29_[Source:HGNC_Symbol;Acc:HGNC:31275]	.	-
chr1	685716	686654	OR4F16_olfactory_receptor_family_4_subfamily_F_member_16_[Source:HGNC_Symbol;Acc:HGNC:15079]	.	-
chr1	110853938	110854891	OR11I1P_olfactory_receptor_family_11_subfamily_I_member_1_pseudogene_[Source:HGNC_Symbol;Acc:HGNC:14997]	.	+
chr1	147419050	147446133	cluster2	.	+
chr1	158398522	158809335	cluster3	.	+
chr1	159279041	159599227	cluster4	.	+
chr1	247255972	247257210	VN1R5_vomeronasal_1_receptor_5_(gene/pseudogene)_[Source:HGNC_Symbol;Acc:HGNC:19870]	.	+
chr1	247451029	248682304	cluster5	.	+
chr2	71029028	71056003	cluster6	.	+
chr2	95546531	95547545	OR7E102P_olfactory_receptor_family_7_subfamily_E_member_102_pseudogene_[Source:HGNC_Symbol;Acc:HGNC:15043]	.	+
chr2	158853755	158875670	cluster7	.	+
chr2	240028965	240110052	cluster8	.	+
chr3	8688143	8689159	OR7E122P_olfactory_receptor_family_7_subfamily_E_member_122_pseudogene_[Source:HGNC_Symbol;Acc:HGNC:15050]	.	+
chr3	13926813	13927778	VN1R20P_vomeronasal_1_receptor_20_pseudogene_[Source:HGNC_Symbol;Acc:HGNC:37335]	.	+
chr3	14089107	14089871	VN1R21P_vomeronasal_1_receptor_21_pseudogene_[Source:HGNC_Symbol;Acc:HGNC:37336]	.	-
chr3	75356516	75357503	OR7E22P_olfactory_receptor_family_7_subfamily_E_member_22_pseudogene_[Source:HGNC_Symbol;Acc:HGNC:8394]	.	-
chr3	75598652	75599673	OR7E121P_olfactory_receptor_family_7_subfamily_E_member_121_pseudogene_[Source:HGNC_Symbol;Acc:HGNC:15049]	.	-
chr3	98053374	98498663	cluster9	.	+
chr3	112524187	112525201	OR7E100P_olfactory_receptor_family_7_subfamily_E_member_100_pseudogene_[Source:HGNC_Symbol;Acc:HGNC:15048]	.	-
chr3	130021553	130022520	OR7E129P_olfactory_receptor_family_7_subfamily_E_member_129_pseudogene_[Source:HGNC_Symbol;Acc:HGNC:15052]	.	-
chr3	156019646	156037647	VN2R1P_vomeronasal_2_receptor_1_pseudogene_[Source:HGNC_Symbol;Acc:HGNC:30344]	.	+
chr4	3889356	3902594	cluster10	.	+
chr4	4126659	4175238	cluster11	.	+
chr4	9459255	9513874	cluster12	.	+
chr4	41722538	41723512	OR5M14P_olfactory_receptor_family_5_subfamily_M_member_14_pseudogene_[Source:HGNC_Symbol;Acc:HGNC:15057]	.	-
chr4	79587302	79588130	OR7E94P_olfactory_receptor_family_7_subfamily_E_member_94_pseudogene_[Source:HGNC_Symbol;Acc:HGNC:14789]	.	-
chr5	101816475	101816780	OR7H2P_olfactory_receptor_family_7_subfamily_H_member_2_pseudogene_[Source:HGNC_Symbol;Acc:HGNC:31314]	.	-
chr5	176006145	176007387	OR1X1P_olfactory_receptor_family_1_subfamily_X_member_1_pseudogene_[Source:HGNC_Symbol;Acc:HGNC:15062]	.	+
chr5	177836434	177837646	OR1X5P_olfactory_receptor_family_1_subfamily_X_member_5_pseudogene_[Source:HGNC_Symbol;Acc:HGNC:31245]	.	-
chr5	180692832	180740099	cluster13	.	+
chr5	181124357	181155890	cluster14	.	+
chr5	181367268	181368262	OR4F3_olfactory_receptor_family_4_subfamily_F_member_3_[Source:HGNC_Symbol;Acc:HGNC:8300]	.	+
chr6	105919	106856	OR4F1P_olfactory_receptor_family_4_subfamily_F_member_1_pseudogene_[Source:HGNC_Symbol;Acc:HGNC:8298]	.	-
chr6	27033435	27084147	cluster15	.	+
chr6	27324894	27325768	VN1R10P_vomeronasal_1_receptor_10_pseudogene_[Source:HGNC_Symbol;Acc:HGNC:13550]	.	+
chr6	27911185	28074233	cluster16	.	+
chr6	29044213	29174574	cluster17	.	+
chr6	29306690	29589038	cluster18	.	+
chr6	131700469	131701401	OR2A4_olfactory_receptor_family_2_subfamily_A_member_4_[Source:HGNC_Symbol;Acc:HGNC:14729]	.	-
chr6	132538290	132646003	cluster19	.	+
chr6	170639606	170640536	OR4F7P_olfactory_receptor_family_4_subfamily_F_member_7_pseudogene_[Source:HGNC_Symbol;Acc:HGNC:15089]	.	+
chr7	6866658	6867672	OR7E136P_olfactory_receptor_family_7_subfamily_E_member_136_pseudogene_[Source:HGNC_Symbol;Acc:HGNC:19557]	.	-
chr7	56559221	56559958	VN1R25P_vomeronasal_1_receptor_25_pseudogene_[Source:HGNC_Symbol;Acc:HGNC:37345]	.	+
chr7	57422830	57423725	VN1R28P_vomeronasal_1_receptor_28_pseudogene_[Source:HGNC_Symbol;Acc:HGNC:37348]	.	-
chr7	63367427	63402271	cluster20	.	+
chr7	63934449	63966124	cluster21	.	+
chr7	64149685	64180892	cluster22	.	+
chr7	64443802	64444742	VN1R40P_vomeronasal_1_receptor_40_pseudogene_[Source:HGNC_Symbol;Acc:HGNC:37360]	.	-
chr7	64933273	64933616	VN1R42P_vomeronasal_1_receptor_42_pseudogene_[Source:HGNC_Symbol;Acc:HGNC:37362]	.	+
chr7	97946987	97967074	cluster23	.	+
chr7	99875987	99877057	OR2AE1_olfactory_receptor_family_2_subfamily_AE_member_1_[Source:HGNC_Symbol;Acc:HGNC:15087]	.	-
chr7	141862860	141919909	cluster24	.	+
chr7	143026158	143063585	cluster25	.	+
chr7	143488489	143511911	cluster26	.	+
chr7	143935166	144319057	cluster27	.	+
chr8	166049	167043	OR4F21_olfactory_receptor_family_4_subfamily_F_member_21_[Source:HGNC_Symbol;Acc:HGNC:19583]	.	-
chr8	7246726	7247571	OR7E125P_olfactory_receptor_family_7_subfamily_E_member_125_pseudogene_[Source:HGNC_Symbol;Acc:HGNC:15098]	.	-
chr8	7592006	7592916	OR7E157P_olfactory_receptor_family_7_subfamily_E_member_157_pseudogene_[Source:HGNC_Symbol;Acc:HGNC:31231]	.	+
chr8	7705182	7706113	OR7E154P_olfactory_receptor_family_7_subfamily_E_member_154_pseudogene_[Source:HGNC_Symbol;Acc:HGNC:31309]	.	-
chr8	8039978	8040953	OR7E96P_olfactory_receptor_family_7_subfamily_E_member_96_pseudogene_[Source:HGNC_Symbol;Acc:HGNC:14815]	.	+
chr8	11919900	11929563	cluster28	.	+
chr8	12684154	12704056	cluster29	.	+
chr8	21797460	21797759	OR6R2P_olfactory_receptor_family_6_subfamily_R_member_2_pseudogene_[Source:HGNC_Symbol;Acc:HGNC:31307]	.	+
chr8	43219960	43220809	VN1R46P_vomeronasal_1_receptor_46_pseudogene_[Source:HGNC_Symbol;Acc:HGNC:37366]	.	-
chr9	35859062	36022113	cluster30	.	+
chr9	38504447	38505482	VN1R48P_vomeronasal_1_receptor_48_pseudogene_[Source:HGNC_Symbol;Acc:HGNC:37368]	.	-
chr9	39016969	39039594	VN2R3P_vomeronasal_2_receptor_3_pseudogene_[Source:HGNC_Symbol;Acc:HGNC:33209]	.	+
chr9	90216039	90233141	cluster31	.	+
chr9	90742526	90752230	cluster32	.	+
chr9	97093694	97094638	VN1R51P_vomeronasal_1_receptor_51_pseudogene_[Source:HGNC_Symbol;Acc:HGNC:37371]	.	-
chr9	104504263	104723271	cluster33	.	+
chr9	111327483	111328520	OR2K2_olfactory_receptor_family_2_subfamily_K_member_2_[Source:HGNC_Symbol;Acc:HGNC:8264]	.	-
chr9	122476958	122801073	cluster34	.	+
chr10	14986942	15008884	cluster35	.	+
chr10	37348616	37349572	VN1R53P_vomeronasal_1_receptor_53_pseudogene_[Source:HGNC_Symbol;Acc:HGNC:37373]	.	+
chr10	42660728	42661776	VN1R54P_vomeronasal_1_receptor_54_pseudogene_[Source:HGNC_Symbol;Acc:HGNC:37374]	.	+
chr10	45258185	45315608	cluster36	.	+
chr10	133430394	133576031	cluster37	.	+
chr11	86649	87586	OR4F2P_olfactory_receptor_family_4_subfamily_F_member_2_pseudogene_[Source:HGNC_Symbol;Acc:HGNC:8299]	.	-
chr11	3390780	3391752	OR7E12P_olfactory_receptor_family_7_subfamily_E_member_12_pseudogene_[Source:HGNC_Symbol;Acc:HGNC:8383]	.	-
chr11	3599595	3600706	OR7E117P_olfactory_receptor_family_7_subfamily_E_member_117_pseudogene_[Source:HGNC_Symbol;Acc:HGNC:15303]	.	-
chr11	4146282	4147295	OR55B1P_olfactory_receptor_family_55_subfamily_B_member_1_pseudogene_[Source:HGNC_Symbol;Acc:HGNC:15241]	.	-
chr11	4367263	5581884	cluster38	.	+
chr11	5719290	6200259	cluster39	.	+
chr11	6767987	6922043	cluster40	.	+
chr11	7728400	7939594	cluster41	.	+
chr11	17013998	17053024	OR7E14P_olfactory_receptor_family_7_subfamily_E_member_14_pseudogene_[Source:HGNC_Symbol;Acc:HGNC:8385]	.	+
chr11	28986635	28987498	OR2BH1P_olfactory_receptor_family_2_subfamily_BH_member_1_pseudogene_[Source:HGNC_Symbol;Acc:HGNC:31250]	.	+
chr11	48216792	48628493	cluster42	.	+
chr11	49898267	50054309	cluster43	.	+
chr11	54591480	54725816	cluster44	.	+
chr11	55318560	56820504	cluster45	.	+
chr11	56970850	57038436	cluster46	.	+
chr11	57866298	58181616	cluster47	.	+
chr11	58030930	58508105	cluster48	.	+
chr11	59309681	59532695	cluster49	.	+
chr11	59712823	59749574	cluster50	.	+
chr11	67735608	67736559	OR7E11P_olfactory_receptor_family_7_subfamily_E_member_11_pseudogene_[Source:HGNC_Symbol;Acc:HGNC:8382]	.	-
chr11	67974286	67975243	OR7E1P_olfactory_receptor_family_7_subfamily_E_member_1_pseudogene_[Source:HGNC_Symbol;Acc:HGNC:8391]	.	-
chr11	71593454	71621032	cluster51	.	+
chr11	71893410	71904081	cluster52	.	+
chr11	73248779	73249867	OR8R1P_olfactory_receptor_family_8_subfamily_R_member_1_pseudogene_[Source:HGNC_Symbol;Acc:HGNC:15318]	.	+
chr11	75071148	75131880	cluster53	.	+
chr11	86832540	86857947	cluster54	.	+
chr11	105194440	105194946	OR2AL1P_olfactory_receptor_family_2_subfamily_AL_member_1_pseudogene_[Source:HGNC_Symbol;Acc:HGNC:14712]	.	-
chr11	123753488	124602238	cluster55	.	+
chr12	46592573	46593305	OR7A19P_olfactory_receptor_family_7_subfamily_A_member_19_pseudogene_[Source:HGNC_Symbol;Acc:HGNC:15337]	.	+
chr12	48202083	48203387	OR10AD1_olfactory_receptor_family_10_subfamily_AD_member_1_[Source:HGNC_Symbol;Acc:HGNC:14819]	.	-
chr12	48355792	48628782	cluster56	.	+
chr12	52079696	52092285	cluster57	.	+
chr12	55115533	55637854	cluster58	.	+
chr13	41431248	41443666	cluster59	.	+
chr13	46460609	46461121	OR7E101P_olfactory_receptor_family_7_subfamily_E_member_101_pseudogene_[Source:HGNC_Symbol;Acc:HGNC:15342]	.	+
chr13	63742341	63837456	cluster60	.	+
chr13	67902208	67911951	cluster61	.	+
chr14	18601045	18602129	OR11H12_olfactory_receptor_family_11_subfamily_H_member_12_[Source:HGNC_Symbol;Acc:HGNC:30738]	.	+
chr14	19180291	19181269	OR11H13P_olfactory_receptor_family_11_subfamily_H_member_13_pseudogene_[Source:HGNC_Symbol;Acc:HGNC:29997]	.	+
chr14	19712936	20243820	cluster62	.	+
chr14	20640696	20641691	OR6S1_olfactory_receptor_family_6_subfamily_S_member_1_[Source:HGNC_Symbol;Acc:HGNC:15363]	.	-
chr14	21154865	21156063	OR5AU1_olfactory_receptor_family_5_subfamily_AU_member_1_[Source:HGNC_Symbol;Acc:HGNC:15362]	.	-
chr14	21569803	21670935	cluster63	.	+
chr14	22633768	22703065	cluster64	.	+
chr14	25357764	25358689	OR7K1P_olfactory_receptor_family_7_subfamily_K_member_1_pseudogene_[Source:HGNC_Symbol;Acc:HGNC:15366]	.	+
chr14	51756996	51772086	cluster65	.	+
chr15	20960675	20970215	cluster66	.	+
chr15	22009548	22126435	cluster67	.	+
chr15	101805699	101927707	cluster68	.	+
chr16	3204247	3216543	cluster69	.	+
chr16	3355889	3357294	OR2C1_olfactory_receptor_family_2_subfamily_C_member_1_[Source:HGNC_Symbol;Acc:HGNC:8242]	.	+
chr16	31546805	31649222	cluster70	.	+
chr16	31801585	31808844	cluster71	.	+
chr16	77220406	77221258	VN2R10P_vomeronasal_2_receptor_10_pseudogene_[Source:HGNC_Symbol;Acc:HGNC:33216]	.	+
chr17	3062669	3433841	cluster72	.	+
chr17	58155133	58170579	cluster73	.	+
chr18	14570844	14681106	cluster74	.	+
chr19	94062	157215	cluster75	.	+
chr19	8730954	8732009	OR2Z1_olfactory_receptor_family_2_subfamily_Z_member_1_[Source:HGNC_Symbol;Acc:HGNC:15391]	.	+
chr19	9083112	9279369	cluster76	.	+
chr19	14792490	14942448	cluster77	.	+
chr19	15086980	15142038	cluster78	.	+
chr19	15728020	15808126	cluster79	.	+
chr19	15949008	15949958	OR10H4_olfactory_receptor_family_10_subfamily_H_member_4_[Source:HGNC_Symbol;Acc:HGNC:15388]	.	+
chr19	16051929	16052689	OR1AB1P_olfactory_receptor_family_1_subfamily_AB_member_1_pseudogene_[Source:HGNC_Symbol;Acc:HGNC:15390]	.	+
chr19	20583084	20583647	VN1R78P_vomeronasal_1_receptor_78_pseudogene_[Source:HGNC_Symbol;Acc:HGNC:37399]	.	-
chr19	20758440	20758952	VN1R79P_vomeronasal_1_receptor_79_pseudogene_[Source:HGNC_Symbol;Acc:HGNC:37400]	.	+
chr19	21063924	21188953	cluster80	.	+
chr19	21289554	21289998	VN1R83P_vomeronasal_1_receptor_83_pseudogene_[Source:HGNC_Symbol;Acc:HGNC:37403]	.	-
chr19	21719801	21720035	VN1R84P_vomeronasal_1_receptor_84_pseudogene_[Source:HGNC_Symbol;Acc:HGNC:37404]	.	-
chr19	22174766	22175191	VN1R85P_vomeronasal_1_receptor_85_pseudogene_[Source:HGNC_Symbol;Acc:HGNC:37405]	.	-
chr19	22742924	22743410	VN1R87P_vomeronasal_1_receptor_87_pseudogene_[Source:HGNC_Symbol;Acc:HGNC:37407]	.	-
chr19	22861303	22861594	VN1R88P_vomeronasal_1_receptor_88_pseudogene_[Source:HGNC_Symbol;Acc:HGNC:37408]	.	+
chr19	23288620	23291017	cluster81	.	+
chr19	23444262	23445189	VN1R92P_vomeronasal_1_receptor_92_pseudogene_[Source:HGNC_Symbol;Acc:HGNC:37412]	.	+
chr19	40121311	40122168	VN1R96P_vomeronasal_1_receptor_96_pseudogene_[Source:HGNC_Symbol;Acc:HGNC:37416]	.	-
chr19	51745172	51826189	cluster82	.	+
chr19	53258292	53316043	cluster83	.	+
chr19	54320204	54321212	VN1R104P_vomeronasal_1_receptor_104_pseudogene_[Source:HGNC_Symbol;Acc:HGNC:37427]	.	-
chr19	54647944	54648853	VN1R105P_vomeronasal_1_receptor_105_pseudogene_[Source:HGNC_Symbol;Acc:HGNC:37428]	.	+
chr19	56317177	56318008	VN2R17P_vomeronasal_2_receptor_17_pseudogene_[Source:HGNC_Symbol;Acc:HGNC:33223]	.	-
chr19	56760933	56761215	OR5AH1P_olfactory_receptor_family_5_subfamily_AH_member_1_pseudogene_[Source:HGNC_Symbol;Acc:HGNC:14714]	.	+
chr19	57454790	57460120	cluster84	.	+
chr19	58012589	58025926	VN2R19P_vomeronasal_2_receptor_19_pseudogene_[Source:HGNC_Symbol;Acc:HGNC:33225]	.	-
chr20	25734264	25735093	VN1R108P_vomeronasal_1_receptor_108_pseudogene_[Source:HGNC_Symbol;Acc:HGNC:37432]	.	+
chr21	10357400	10358620	VN1R7P_vomeronasal_1_receptor_7_pseudogene_[Source:HGNC_Symbol;Acc:HGNC:8496]	.	+
chr21	13476371	13582004	cluster85	.	+
chr21	32621049	32622096	OR7E23P_olfactory_receptor_family_7_subfamily_E_member_23_pseudogene_[Source:HGNC_Symbol;Acc:HGNC:8395]	.	+
chr22	15528158	15529139	OR11H1_olfactory_receptor_family_11_subfamily_H_member_1_[Source:HGNC_Symbol;Acc:HGNC:15404]	.	+
chr22	17021398	17022570	VN1R9P_vomeronasal_1_receptor_9_pseudogene_[Source:HGNC_Symbol;Acc:HGNC:20257]	.	-
chrX	48636165	48637135	VN1R110P_vomeronasal_1_receptor_110_pseudogene_[Source:HGNC_Symbol;Acc:HGNC:37438]	.	+
chrX	131204128	131205004	OR11Q1P_olfactory_receptor_family_11_subfamily_Q_member_1_pseudogene_[Source:HGNC_Symbol;Acc:HGNC:31239]	.	+
chrX	131341447	131425214	cluster86	.	+
chrX	131544074	131619909	cluster87	.	+
