# Supplementary material for: A purely bioinformatic pipeline for the prediction of mammalian odorant receptor gene enhancers
Source: BMC Bioinformatics. 2019 Sep 14;20:474. doi: 10.1186/s12859-019-3012-1 (PMC6744719; doi:10.1186/s12859-019-3012-1)
Supplement: Supplementary file 4 — Annotation tracks highlighting clusters and solitary genes for selected genomic architectures. BED-formatted text files (.bed) annotating loci, at a given threshold distance (in Mb), for different gene lists. File names are composed by list type (either: main olfactory epithelium, MOE; olfactome; vomeronasal organ, VNO; T-cell receptor genes, “t_cell_receptor”), species and threshold value (periods in numerical values being replaced by underscores, “_”). A “NO-PSEUDO” at the beginning of the file name indicates that the gene list originating the file is devoid of pseudogene-flagged entries. Text files are provided as a single compressed (.zip) file available in the Open Science Framework repository, see paragraph “Availability of data and material”. (ZIP 155 kb) [file 12859_2019_3012_MOESM4_ESM.zip › Supplementary file 2_final/olfactome-mouse-0_2Mb.bed]

chr1	92475925	92623412	cluster1	.	+
chr1	172950409	173273994	cluster2	.	+
chr1	174040705	174451277	cluster3	.	+
chr2	36285023	37332772	cluster4	.	+
chr2	39274106	39274870	Vmn2r-ps2_vomeronasal_2,_receptor,_pseudogene_2_[Source:MGI_Symbol;Acc:MGI:3757651]	.	+
chr2	85330779	90403897	cluster5	.	+
chr2	111230360	112167997	cluster6	.	+
chr2	174591230	174591802	Vmn1r-ps1_vomeronasal_1_receptor,_pseudogene_1_[Source:MGI_Symbol;Acc:MGI:3650321]	.	+
chr3	6751704	6752072	Olfr289-ps1_olfactory_receptor_289,_pseudogene_1_[Source:MGI_Symbol;Acc:MGI:3030123]	.	-
chr3	52236865	52246945	Olfr1398-ps1_olfactory_receptor_1398,_pseudogene_1_[Source:MGI_Symbol;Acc:MGI:3031232]	.	-
chr3	64053031	64899762	cluster7	.	+
chr3	97407450	97422020	Olfr1402_olfactory_receptor_1402_[Source:MGI_Symbol;Acc:MGI:3031236]	.	-
chr3	106820485	106826287	Olfr266_olfactory_receptor_266_[Source:MGI_Symbol;Acc:MGI:3030100]	.	-
chr3	131899080	131899328	Olfr375-ps1_olfactory_receptor_375,_pseudogene_1_[Source:MGI_Symbol;Acc:MGI:3030209]	.	-
chr4	3103759	3185305	cluster8	.	+
chr4	43694784	43857595	cluster9	.	+
chr4	52814604	52972474	cluster10	.	+
chr4	58782704	58787716	Olfr267_olfactory_receptor_267_[Source:MGI_Symbol;Acc:MGI:3030101]	.	-
chr4	118658952	118938612	cluster11	.	+
chr4	145775612	145775988	Vmn2r-ps15_vomeronasal_2,_receptor,_pseudogene_15_[Source:MGI_Symbol;Acc:MGI:3761370]	.	+
chr4	146264521	146264895	Vmn2r-ps17_vomeronasal_2,_receptor,_pseudogene_17_[Source:MGI_Symbol;Acc:MGI:3761372]	.	+
chr4	146605105	146605481	Vmn2r-ps16_vomeronasal_2,_receptor,_pseudogene_16_[Source:MGI_Symbol;Acc:MGI:3761371]	.	+
chr4	147126130	147126509	Vmn2r-ps18_vomeronasal_2,_receptor,_pseudogene_18_[Source:MGI_Symbol;Acc:MGI:3761373]	.	+
chr4	147444380	147521912	cluster12	.	+
chr4	156331103	156354578	cluster13	.	+
chr5	3000116	3001052	V1rg10_vomeronasal_1_receptor,_G10_[Source:MGI_Symbol;Acc:MGI:2159654]	.	-
chr5	75141348	75141558	Olfr1401-ps1_olfactory_receptor_1401,_pseudogene_1_[Source:MGI_Symbol;Acc:MGI:3031235]	.	-
chr5	106906729	106906980	Olfr719-ps_olfactory_receptor_719,_pseudogene_[Source:MGI_Symbol;Acc:MGI:3030553]	.	+
chr5	108797193	109578589	cluster14	.	+
chr5	138532077	138532934	Vmn2r-ps24_vomeronasal_2,_receptor,_pseudogene_24_[Source:MGI_Symbol;Acc:MGI:3761469]	.	+
chr5	143134014	143147581	Olfr718-ps1_olfactory_receptor_718,_pseudogene_1_[Source:MGI_Symbol;Acc:MGI:3030552]	.	-
chr5	151435966	151586906	cluster15	.	+
chr6	3072137	3144554	cluster16	.	+
chr6	40542171	40574343	cluster17	.	+
chr6	41768770	41775177	Olfr459_olfactory_receptor_459_[Source:MGI_Symbol;Acc:MGI:3030293]	.	-
chr6	42459979	43236959	cluster18	.	+
chr6	56924015	57448208	cluster19	.	+
chr6	57843464	58504737	cluster20	.	+
chr6	66552183	66805443	cluster21	.	+
chr6	73420314	73421218	Olfr210-ps1_olfactory_receptor_210,_pseudogene_1_[Source:MGI_Symbol;Acc:MGI:3030044]	.	-
chr6	89698719	90270053	cluster22	.	+
chr6	116489091	116584195	cluster23	.	+
chr6	123308333	124231784	cluster24	.	+
chr7	5146218	6011010	cluster25	.	+
chr7	6438688	6571401	cluster26	.	+
chr7	7153687	7902462	cluster27	.	+
chr7	8136950	9223653	cluster28	.	+
chr7	9747811	10749538	cluster29	.	+
chr7	11653130	12733105	cluster30	.	+
chr7	13084289	13244362	cluster31	.	+
chr7	14560699	14562362	Vmn1r90_vomeronasal_1_receptor_90_[Source:MGI_Symbol;Acc:MGI:3612342]	.	-
chr7	20101158	21614985	cluster32	.	+
chr7	21832351	23251682	cluster33	.	+
chr7	23486375	24055691	cluster34	.	+
chr7	26255080	26267775	cluster35	.	+
chr7	26611021	26612164	Vmn1r185_vomeronasal_1_receptor_185_[Source:MGI_Symbol;Acc:MGI:2159634]	.	-
chr7	41399732	41448641	Vmn2r57_vomeronasal_2,_receptor_57_[Source:MGI_Symbol;Acc:MGI:3703084]	.	-
chr7	41667979	42430724	cluster36	.	+
chr7	42764438	42933789	cluster37	.	+
chr7	62577328	62578216	Vmn2r-ps61_vomeronasal_2,_receptor,_pseudogene_61_[Source:MGI_Symbol;Acc:MGI:3757996]	.	-
chr7	84810428	87037968	cluster38	.	+
chr7	99730273	99769321	cluster39	.	+
chr7	102476579	104207865	cluster40	.	+
chr7	104550133	105369355	cluster41	.	+
chr7	106675005	107150581	cluster42	.	+
chr7	107812263	108894420	cluster43	.	+
chr7	140159999	140722112	cluster44	.	+
chr8	3139161	3139964	Vmn2r-ps88_vomeronasal_2,_receptor,_pseudogene_88_[Source:MGI_Symbol;Acc:MGI:3643761]	.	+
chr8	4529618	4538187	Vmn2r-ps89_vomeronasal_2,_receptor,_pseudogene_89_[Source:MGI_Symbol;Acc:MGI:3757941]	.	-
chr8	71877780	72118200	cluster45	.	+
chr8	83535780	83545227	Olfr370_olfactory_receptor_370_[Source:MGI_Symbol;Acc:MGI:3030204]	.	+
chr8	85225988	85231509	Olfr371_olfactory_receptor_371_[Source:MGI_Symbol;Acc:MGI:3030205]	.	+
chr9	3233346	3236427	Olfr369-ps1_olfactory_receptor_369,_pseudogene_1_[Source:MGI_Symbol;Acc:MGI:3030203]	.	+
chr9	18751507	20336094	cluster46	.	+
chr9	37708964	40190134	cluster47	.	+
chr10	23920356	24109534	cluster48	.	+
chr10	78517428	78618074	cluster49	.	+
chr10	78845052	79492154	cluster50	.	+
chr10	106502737	106503202	Olfr1556-ps1_olfactory_receptor_1556,_pseudogene_1_[Source:MGI_Symbol;Acc:MGI:3031390]	.	+
chr10	128989431	130497379	cluster51	.	+
chr11	48978889	49565859	cluster52	.	+
chr11	50958948	51143467	cluster53	.	+
chr11	52144593	52213987	cluster54	.	+
chr11	58454105	58844111	cluster55	.	+
chr11	59570255	59615060	cluster56	.	+
chr11	73350783	74366218	cluster57	.	+
chr11	87884979	87920967	cluster58	.	+
chr11	108687074	108688035	Olfr1397-ps1_olfactory_receptor_1397,_pseudogene_1_[Source:MGI_Symbol;Acc:MGI:3031231]	.	-
chr12	115934272	115934904	Olfr241-ps1_olfactory_receptor_241,_pseudogene_1_[Source:MGI_Symbol;Acc:MGI:3030075]	.	-
chr13	21069334	21145867	cluster59	.	+
chr13	21346910	21706833	cluster60	.	+
chr13	22057346	23269474	cluster61	.	+
chr13	33766920	33769463	Vmn2r-ps94_vomeronasal_2,_receptor,_pseudogene_94_[Source:MGI_Symbol;Acc:MGI:3761346]	.	+
chr13	65138089	65156152	cluster62	.	+
chr13	66352469	66355385	Vmn2r-ps104_vomeronasal_2,_receptor,_pseudogene_104_[Source:MGI_Symbol;Acc:MGI:3761523]	.	-
chr13	106197216	106197771	Olfr717-ps1_olfactory_receptor_717,_pseudogene_1_[Source:MGI_Symbol;Acc:MGI:3030551]	.	-
chr14	14171738	14410095	cluster63	.	+
chr14	49894258	50745094	cluster64	.	+
chr14	51066301	51074435	Olfr750_olfactory_receptor_750_[Source:MGI_Symbol;Acc:MGI:3030584]	.	-
chr14	51377348	51461293	cluster65	.	+
chr14	52033962	52042459	Olfr221_olfactory_receptor_221_[Source:MGI_Symbol;Acc:MGI:3030055]	.	-
chr14	52347495	52495749	cluster66	.	+
chr14	54278253	54284939	Olfr49_olfactory_receptor_49_[Source:MGI_Symbol;Acc:MGI:1333764]	.	-
chr14	124589055	124589339	Olfr277-ps1_olfactory_receptor_277,_pseudogene_1_[Source:MGI_Symbol;Acc:MGI:3030111]	.	+
chr15	98186013	98499642	cluster67	.	+
chr16	3591042	3618791	cluster68	.	+
chr16	3830878	3844747	Olfr15_olfactory_receptor_15_[Source:MGI_Symbol;Acc:MGI:106182]	.	+
chr16	16672228	16676405	Olfr19_olfactory_receptor_19_[Source:MGI_Symbol;Acc:MGI:109316]	.	-
chr16	19284104	19629916	cluster69	.	+
chr16	58759544	59363993	cluster70	.	+
chr17	17703941	21323766	cluster71	.	+
chr17	22547941	22619133	cluster72	.	+
chr17	22916878	23492471	cluster73	.	+
chr17	33168447	33275644	cluster74	.	+
chr17	37083871	38336643	cluster75	.	+
chr17	55592341	55624672	Vmn2r118_vomeronasal_2,_receptor_118_[Source:MGI_Symbol;Acc:MGI:3761695]	.	-
chr17	57508783	57545314	Vmn2r120_vomeronasal_2,_receptor_120_[Source:MGI_Symbol;Acc:MGI:3644483]	.	-
chr18	3026901	3123412	cluster76	.	+
chr19	11826803	12423569	cluster77	.	+
chr19	12670439	13921866	cluster78	.	+
chrX	49672333	50019359	cluster79	.	+
chrX	50420998	50428498	Olfr1324_olfactory_receptor_1324_[Source:MGI_Symbol;Acc:MGI:3031158]	.	-
chrX	74569153	74762879	cluster80	.	+
chrX	124127339	124135910	Vmn2r121_vomeronasal_2,_receptor_121_[Source:MGI_Symbol;Acc:MGI:3643045]	.	-
chrX	147452748	147453707	Vmn1r239-ps_vomeronasal_1_receptor_239,_pseudogene_[Source:MGI_Symbol;Acc:MGI:2148521]	.	-
chrY	4005164	4016574	Vmn2r-ps139_vomeronasal_2,_receptor,_pseudogene_139_[Source:MGI_Symbol;Acc:MGI:3761343]	.	+
