# Supplementary material for: A purely bioinformatic pipeline for the prediction of mammalian odorant receptor gene enhancers
Source: BMC Bioinformatics. 2019 Sep 14;20:474. doi: 10.1186/s12859-019-3012-1 (PMC6744719; doi:10.1186/s12859-019-3012-1)
Supplement: Supplementary file 4 — Annotation tracks highlighting clusters and solitary genes for selected genomic architectures. BED-formatted text files (.bed) annotating loci, at a given threshold distance (in Mb), for different gene lists. File names are composed by list type (either: main olfactory epithelium, MOE; olfactome; vomeronasal organ, VNO; T-cell receptor genes, “t_cell_receptor”), species and threshold value (periods in numerical values being replaced by underscores, “_”). A “NO-PSEUDO” at the beginning of the file name indicates that the gene list originating the file is devoid of pseudogene-flagged entries. Text files are provided as a single compressed (.zip) file available in the Open Science Framework repository, see paragraph “Availability of data and material”. (ZIP 155 kb) [file 12859_2019_3012_MOESM4_ESM.zip › Supplementary file 2_final/olfactome-rat-0_1Mb.bed]

chr1	744616	813517	cluster1	.	+
chr1	11758230	11759168	LOC100909435_olfactory_receptor_6C3-like_[Source:RGD_Symbol;Acc:6503580]	.	+
chr1	22319353	22596475	cluster2	.	+
chr1	55862061	55895636	Vom2r9_vomeronasal_2_receptor,_9_[Source:RGD_Symbol;Acc:1591347]	.	-
chr1	59765835	59903339	cluster3	.	+
chr1	60044985	60118715	cluster4	.	+
chr1	60248695	60407295	cluster5	.	+
chr1	60516995	60517915	Vom1r11_vomeronasal_1_receptor_11_[Source:RGD_Symbol;Acc:1359457]	.	-
chr1	60633626	60634546	Vom1r15_vomeronasal_1_receptor_15_[Source:RGD_Symbol;Acc:1359235]	.	-
chr1	60827313	60894948	cluster6	.	+
chr1	61095171	61133726	cluster7	.	+
chr1	61625441	61686944	cluster8	.	+
chr1	62665651	62681471	Vom2r15_vomeronasal_2_receptor,_15_[Source:RGD_Symbol;Acc:1593392]	.	-
chr1	62837021	62855146	Vom2r16_vomeronasal_2_receptor,_16_[Source:RGD_Symbol;Acc:1593384]	.	+
chr1	62964901	62979941	LOC100365824_vomeronasal_2_receptor,_22-like_[Source:RGD_Symbol;Acc:2318263]	.	+
chr1	63184734	63334176	cluster9	.	+
chr1	63534467	63571794	Vom2r30_vomeronasal_2_receptor,_30_[Source:RGD_Symbol;Acc:1561133]	.	-
chr1	63534467	63571794	Vom2r30_vomeronasal_2_receptor,_30_[Source:RGD_Symbol;Acc:1561133]	.	-
chr1	64480929	64492526	cluster10	.	+
chr1	64667031	64699156	Vom2r27_vomeronasal_2_receptor,_27_[Source:RGD_Symbol;Acc:708442]	.	-
chr1	64849657	65199263	cluster11	.	+
chr1	65409829	65422705	Vom2r19_vomeronasal_2_receptor,_19_[Source:RGD_Symbol;Acc:1592235]	.	+
chr1	65906344	66159639	Vom2r34_vomeronasal_2_receptor,_34_[Source:RGD_Symbol;Acc:1595956]	.	+
chr1	65937952	65952790	Vom2r33_vomeronasal_2_receptor,_33_[Source:RGD_Symbol;Acc:1595960]	.	+
chr1	66397676	66398629	Vom1r53_vomeronasal_1_receptor_53_[Source:RGD_Symbol;Acc:1359524]	.	+
chr1	66663965	67302751	cluster12	.	+
chr1	67660337	67918469	cluster13	.	+
chr1	68176904	68240174	cluster14	.	+
chr1	68528976	68529893	Vom1r27_vomeronasal_1_receptor_27_[Source:RGD_Symbol;Acc:1359724]	.	+
chr1	68670127	68671059	Vom1r63_vomeronasal_1_receptor_63_[Source:RGD_Symbol;Acc:1359330]	.	+
chr1	69558008	69589096	Vom2r28_vomeronasal_2_receptor,_28_[Source:RGD_Symbol;Acc:1565786]	.	+
chr1	70437776	70496347	cluster15	.	+
chr1	71606503	71630403	Vom2r71_vomeronasal_2_receptor,_71_[Source:RGD_Symbol;Acc:1597426]	.	+
chr1	71844368	71845285	Vom1r32_vomeronasal_1_receptor_32_[Source:RGD_Symbol;Acc:1359734]	.	+
chr1	71954729	71955646	Vom1r34_vomeronasal_1_receptor_34_[Source:RGD_Symbol;Acc:1359300]	.	-
chr1	72128355	72230961	cluster16	.	+
chr1	74251167	74272053	Vom2r29_vomeronasal_2_receptor,_29_[Source:RGD_Symbol;Acc:1582754]	.	+
chr1	74770009	74791415	Vmn2r33_vomeronasal_2,_receptor_33_[Source:MGI_Symbol;Acc:MGI:3757694]	.	+
chr1	74975364	75001206	Vom2r31_vomeronasal_2_receptor,_31_[Source:RGD_Symbol;Acc:708412]	.	+
chr1	75131348	75195678	cluster17	.	+
chr1	75298364	75327164	cluster18	.	+
chr1	86073435	86149320	cluster19	.	+
chr1	86262518	86430158	cluster20	.	+
chr1	86533127	86534023	Vom1r4_vomeronasal_1_receptor_4_[Source:RGD_Symbol;Acc:1359091]	.	+
chr1	98915867	99146038	Vom2r38_vomeronasal_2_receptor,_38_[Source:RGD_Symbol;Acc:1565669]	.	-
chr1	103064285	103065184	Vom1r70_vomeronasal_1_receptor_70_[Source:RGD_Symbol;Acc:1549710]	.	+
chr1	116152667	116153722	Fpr3_formyl_peptide_receptor_3_[Source:RGD_Symbol;Acc:1566044]	.	-
chr1	116869957	116885644	Vom2r25_vomeronasal_2_receptor,_25_[Source:RGD_Symbol;Acc:1564853]	.	+
chr1	148846679	149175275	cluster21	.	+
chr1	149439312	149964539	cluster22	.	+
chr1	150067242	150311257	cluster23	.	+
chr1	150478940	150610062	Vmn2r79_vomeronasal_2,_receptor_79_[Source:MGI_Symbol;Acc:MGI:3646882]	.	+
chr1	164705604	164756039	cluster24	.	+
chr1	167580748	168930776	cluster25	.	+
chr1	169031222	169386939	cluster26	.	+
chr1	169552487	170206460	cluster27	.	+
chr1	170693928	171275249	cluster28	.	+
chr1	172051215	173180745	cluster29	.	+
chr1	173392455	173469699	cluster30	.	+
chr1	212632366	213452653	cluster31	.	+
chr1	228225398	228318341	cluster32	.	+
chr1	228474340	228685348	cluster33	.	+
chr1	229100752	229108849	cluster34	.	+
chr1	229416489	229481119	cluster35	.	+
chr1	229722768	230812750	cluster36	.	+
chr2	4800361	4859854	cluster37	.	+
chr2	35178507	35550204	cluster38	.	+
chr2	46066780	46223959	cluster39	.	+
chr2	115074344	115307494	cluster40	.	+
chr2	154604832	154763094	cluster41	.	+
chr2	155351525	155381839	Vom2r47_vomeronasal_2_receptor,_47_[Source:RGD_Symbol;Acc:1559813]	.	-
chr2	168228099	168260536	cluster42	.	+
chr2	199528902	199529864	Olr390_olfactory_receptor_390_[Source:RGD_Symbol;Acc:1334203]	.	-
chr2	209581677	209582627	Olr392_olfactory_receptor_392_[Source:RGD_Symbol;Acc:1333023]	.	-
chr3	15688992	16319367	cluster43	.	+
chr3	20852767	21364268	cluster44	.	+
chr3	72739590	72818843	cluster45	.	+
chr3	72974274	74059247	cluster46	.	+
chr3	74255120	75583246	cluster47	.	+
chr3	75712483	79187984	cluster48	.	+
chr3	102431541	103658050	cluster49	.	+
chr3	158808793	158985814	cluster50	.	+
chr4	1355820	1843031	cluster51	.	+
chr4	13564879	13645351	cluster52	.	+
chr4	68804661	68805605	Olr799_olfactory_receptor_799_[Source:RGD_Symbol;Acc:1332737]	.	+
chr4	71869332	71958774	cluster53	.	+
chr4	72221550	72671505	cluster54	.	+
chr4	87312766	88424305	cluster55	.	+
chr4	97566927	97567844	Vom1r89_vomeronasal_1_receptor_89_[Source:RGD_Symbol;Acc:1359215]	.	-
chr4	119398198	119466491	cluster56	.	+
chr4	121675261	122009301	cluster57	.	+
chr4	122124451	122178757	V1ra14_vomeronasal_1_receptor_A14_[Source:RGD_Symbol;Acc:1359628]	.	+
chr4	148476943	148711830	cluster58	.	+
chr4	156324922	156366577	Vom2r48_vomeronasal_2_receptor,_48_[Source:RGD_Symbol;Acc:1585454]	.	+
chr4	156482446	156629949	cluster59	.	+
chr5	59197700	59327762	cluster60	.	+
chr5	64614755	64622360	cluster61	.	+
chr5	68619202	68620155	Olr848_olfactory_receptor_848_[Source:RGD_Symbol;Acc:1333384]	.	+
chr5	69170358	69306143	cluster62	.	+
chr5	69477293	69578458	cluster63	.	+
chr5	69751364	69785744	cluster64	.	+
chr5	75909464	75910805	Olr854_olfactory_receptor_854_[Source:RGD_Symbol;Acc:1332920]	.	-
chr5	137497363	137928107	cluster65	.	+
chr6	56732891	56775529	Vom2r49_vomeronasal_2_receptor,_49_[Source:RGD_Symbol;Acc:1589986]	.	-
chr7	3425912	3499697	cluster66	.	+
chr7	3706288	3901163	cluster67	.	+
chr7	4047306	4067479	cluster68	.	+
chr7	4182563	4293352	cluster69	.	+
chr7	4518330	4519285	Olr908_olfactory_receptor_908_[Source:RGD_Symbol;Acc:1333569]	.	+
chr7	4713599	4714534	LOC102555501_olfactory_receptor_6C3-like_[Source:RGD_Symbol;Acc:7661895]	.	+
chr7	5105770	5451262	cluster70	.	+
chr7	5593735	5701013	cluster71	.	+
chr7	5817681	5818625	Olr886_olfactory_receptor_886_[Source:RGD_Symbol;Acc:1332824]	.	-
chr7	6068010	6097640	cluster72	.	+
chr7	6215743	6216681	Olr1002_olfactory_receptor_1002_[Source:RGD_Symbol;Acc:1333549]	.	+
chr7	6625341	6803318	cluster73	.	+
chr7	6935733	7069641	cluster74	.	+
chr7	7188676	7189599	Olr1016_olfactory_receptor_1016_[Source:RGD_Symbol;Acc:1332909]	.	-
chr7	7310313	7311272	Olr1020_olfactory_receptor_1020_[Source:RGD_Symbol;Acc:1333194]	.	-
chr7	7461109	7617499	cluster75	.	+
chr7	7753040	7833413	cluster76	.	+
chr7	8059426	8060373	Olfr798_olfactory_receptor_798_[Source:MGI_Symbol;Acc:MGI:3030632]	.	-
chr7	8210182	8211078	Olr1049_olfactory_receptor_1049_[Source:RGD_Symbol;Acc:1333072]	.	+
chr7	8809714	8810649	Olr937_olfactory_receptor_937_[Source:RGD_Symbol;Acc:1334317]	.	-
chr7	9103781	9485930	cluster77	.	+
chr7	9591059	9630611	cluster78	.	+
chr7	13151592	13184257	Vom2r53_vomeronasal_2_receptor,_53_[Source:RGD_Symbol;Acc:727942]	.	+
chr7	13378338	13699609	cluster79	.	+
chr7	13996966	13997907	Olr1087_olfactory_receptor_1087_[Source:RGD_Symbol;Acc:1334246]	.	+
chr7	14116731	14117687	Olr1088_olfactory_receptor_1088_[Source:RGD_Symbol;Acc:1333182]	.	-
chr7	15523926	15723127	cluster80	.	+
chr7	16009639	16068823	cluster81	.	+
chr7	16304954	16462843	cluster82	.	+
chr7	16958034	16966830	Vom2r54_vomeronasal_2_receptor,_54_[Source:RGD_Symbol;Acc:1583935]	.	+
chr7	17956631	17957554	Vom1r106_vomeronasal_1_receptor_106_[Source:RGD_Symbol;Acc:1359426]	.	+
chr7	18068060	18121635	cluster83	.	+
chr7	19074190	19088972	Vom2r57_vomeronasal_2_receptor,_57_[Source:RGD_Symbol;Acc:1562007]	.	-
chr7	19074190	19088972	Vom2r57_vomeronasal_2_receptor,_57_[Source:RGD_Symbol;Acc:1562007]	.	-
chr7	139802542	140108420	cluster84	.	+
chr8	3540361	3639871	cluster85	.	+
chr8	3839028	4050517	cluster86	.	+
chr8	4320230	4419384	cluster87	.	+
chr8	17775423	17860348	cluster88	.	+
chr8	17964480	18115456	cluster89	.	+
chr8	18719444	19386384	cluster90	.	+
chr8	19526575	19811897	cluster91	.	+
chr8	19916455	20055351	cluster92	.	+
chr8	20172169	20566956	cluster93	.	+
chr8	20728817	20782009	cluster94	.	+
chr8	20979896	21034745	cluster95	.	+
chr8	21163998	21341431	cluster96	.	+
chr8	40191902	40692462	cluster97	.	+
chr8	40563537	40564556	Olfr883_olfactory_receptor_883_[Source:MGI_Symbol;Acc:MGI:3030717]	.	-
chr8	40691521	40765853	cluster98	.	+
chr8	41235156	41395825	cluster99	.	+
chr8	41898624	42047334	cluster100	.	+
chr8	42260375	42664568	cluster101	.	+
chr8	42779545	43082948	cluster102	.	+
chr8	43191966	44043983	cluster103	.	+
chr8	44497560	44506455	Vom2r65_vomeronasal_2_receptor,_65_[Source:RGD_Symbol;Acc:1592357]	.	-
chr8	44497560	44506455	Vom2r65_vomeronasal_2_receptor,_65_[Source:RGD_Symbol;Acc:1592357]	.	-
chr8	44497560	44506455	Vom2r65_vomeronasal_2_receptor,_65_[Source:RGD_Symbol;Acc:1592357]	.	-
chr8	44638556	44667876	Vom2r3_vomeronasal_2_receptor,_3_[Source:RGD_Symbol;Acc:1565892]	.	+
chr9	7643533	7815144	cluster104	.	+
chr9	9214429	9263050	Vom2r79_vomeronasal_2_receptor,_79_[Source:RGD_Symbol;Acc:1588571]	.	-
chr9	52400683	52401660	Vom1r50_vomeronasal_1_receptor_50_[Source:RGD_Symbol;Acc:1359168]	.	-
chr9	99658487	99796732	cluster105	.	+
chr9	101222846	101269843	cluster106	.	+
chr10	11941947	11942885	Olr1356_olfactory_receptor_1356_[Source:RGD_Symbol;Acc:1334376]	.	-
chr10	12100133	12101074	Olr1358_olfactory_receptor_1358_[Source:RGD_Symbol;Acc:1333581]	.	+
chr10	12213881	12818137	cluster107	.	+
chr10	34300250	34415792	cluster108	.	+
chr10	34553284	34805813	cluster109	.	+
chr10	36466229	36568132	cluster110	.	+
chr10	43894429	45015608	cluster111	.	+
chr10	45159342	45160268	Olr1461_olfactory_receptor_1461_[Source:RGD_Symbol;Acc:1333085]	.	+
chr10	45922873	45968307	cluster112	.	+
chr10	59923201	60126696	cluster113	.	+
chr10	59983759	60032218	cluster114	.	+
chr10	60143176	61161060	cluster115	.	+
chr10	62361019	62428488	cluster116	.	+
chr10	75186572	75202030	cluster117	.	+
chr10	111547196	111566674	Vom2r1_vomeronasal_2_receptor,_1_[Source:RGD_Symbol;Acc:1596944]	.	-
chr10	111716966	111779063	cluster118	.	+
chr11	23057512	23063414	cluster119	.	+
chr11	43143882	43867446	cluster120	.	+
chr11	45615509	45688560	cluster121	.	+
chr11	55474820	55498163	cluster122	.	+
chr11	85014910	85031810	cluster123	.	+
chr11	85158491	85190223	cluster124	.	+
chr11	85313090	85314028	Olr1569_olfactory_receptor_1569_[Source:RGD_Symbol;Acc:1333362]	.	-
chr11	88569700	88570624	LOC100912028_olfactory_receptor_19-like_[Source:RGD_Symbol;Acc:6489505]	.	+
chr12	3969493	4032656	Vom2r59_vomeronasal_2_receptor,_59_[Source:RGD_Symbol;Acc:1566381]	.	+
chr12	4310334	4436352	Vom2r60_vomeronasal_2_receptor,_60_[Source:RGD_Symbol;Acc:1560561]	.	+
chr12	5057134	5201595	Vom2r58_vomeronasal_2_receptor,_58_[Source:RGD_Symbol;Acc:1583708]	.	+
chr12	13478023	13478964	LOC103693627_putative_olfactory_receptor_10AC1_[Source:RGD_Symbol;Acc:9271212]	.	+
chr12	19753207	20028097	Vom2r62_vomeronasal_2_receptor,_62_[Source:RGD_Symbol;Acc:1598200]	.	-
chr12	20943936	21077539	Vom2r64_vomeronasal_2_receptor,_64_[Source:RGD_Symbol;Acc:1584665]	.	-
chr13	9464906	9480933	cluster125	.	+
chr13	91481461	91482390	Olr1576_olfactory_receptor_1576_[Source:RGD_Symbol;Acc:1333702]	.	+
chr13	91637729	91769188	cluster126	.	+
chr13	92103123	92505351	cluster127	.	+
chr14	216098	338157	cluster128	.	+
chr14	759050	773281	Vom2r-ps125_vomeronasal_2_receptor,_pseudogene_125_[Source:RGD_Symbol;Acc:1598295]	.	-
chr14	900696	1113322	cluster129	.	+
chr14	1318157	1323644	Vom2r67_vomeronasal_2_receptor,_67_[Source:RGD_Symbol;Acc:1592277]	.	+
chr14	1773425	1791636	Vom2r73_vomeronasal_2_receptor,_73_[Source:RGD_Symbol;Acc:1589908]	.	-
chr14	62309299	62310204	Vom1r26_vomeronasal_1_receptor_26_[Source:RGD_Symbol;Acc:1359102]	.	+
chr15	12128252	12129220	Olr1605_olfactory_receptor_1605_[Source:RGD_Symbol;Acc:1333947]	.	-
chr15	12261028	12262164	Olr1606_olfactory_receptor_1606_[Source:RGD_Symbol;Acc:1334361]	.	-
chr15	12363377	12364324	Olr1607_olfactory_receptor_1607_[Source:RGD_Symbol;Acc:1334102]	.	+
chr15	26780039	27653317	cluster130	.	+
chr15	27996815	27997810	Olr1637_olfactory_receptor_1637_[Source:RGD_Symbol;Acc:1333368]	.	-
chr15	28445850	28446785	Olr1638_olfactory_receptor_1638_[Source:RGD_Symbol;Acc:1333383]	.	-
chr15	28785153	28935269	cluster131	.	+
chr15	32924729	32925673	Olr1646_olfactory_receptor_1646_[Source:RGD_Symbol;Acc:1333203]	.	-
chr15	35504845	35943705	cluster132	.	+
chr15	36157251	36302945	cluster133	.	+
chr17	2690062	2705123	cluster134	.	+
chr17	44852489	45004043	cluster135	.	+
chr17	45670284	45802478	cluster136	.	+
chr18	11949	38374	Vom2r75_vomeronasal_2_receptor,_75_[Source:RGD_Symbol;Acc:708414]	.	-
chr19	24670699	24671643	Olr1667_olfactory_receptor_1667_[Source:RGD_Symbol;Acc:1333116]	.	+
chr19	27534854	27535792	Olr1666_olfactory_receptor_1666_[Source:RGD_Symbol;Acc:1333226]	.	-
chr19	28377249	28378118	Vom1r21_vomeronasal_1_receptor_21_[Source:RGD_Symbol;Acc:1359719]	.	+
chr20	34404	35342	LOC100910263_olfactory_receptor_2B11-like_[Source:RGD_Symbol;Acc:6499653]	.	-
chr20	321809	1110713	cluster137	.	+
chr20	915079	1323419	cluster138	.	+
chr20	1515463	1945844	cluster139	.	+
chrX	95344825	95353344	cluster140	.	+
chrX	136715598	136737730	cluster141	.	+
chrX	136892138	136893070	Olr1766_olfactory_receptor_1766_[Source:RGD_Symbol;Acc:1332669]	.	-
chrX	137014343	137015266	Olr1767_olfactory_receptor_1767_[Source:RGD_Symbol;Acc:1334384]	.	-
