# Supplementary material for: A purely bioinformatic pipeline for the prediction of mammalian odorant receptor gene enhancers
Source: BMC Bioinformatics. 2019 Sep 14;20:474. doi: 10.1186/s12859-019-3012-1 (PMC6744719; doi:10.1186/s12859-019-3012-1)
Supplement: Supplementary file 4 — Annotation tracks highlighting clusters and solitary genes for selected genomic architectures. BED-formatted text files (.bed) annotating loci, at a given threshold distance (in Mb), for different gene lists. File names are composed by list type (either: main olfactory epithelium, MOE; olfactome; vomeronasal organ, VNO; T-cell receptor genes, “t_cell_receptor”), species and threshold value (periods in numerical values being replaced by underscores, “_”). A “NO-PSEUDO” at the beginning of the file name indicates that the gene list originating the file is devoid of pseudogene-flagged entries. Text files are provided as a single compressed (.zip) file available in the Open Science Framework repository, see paragraph “Availability of data and material”. (ZIP 155 kb) [file 12859_2019_3012_MOESM4_ESM.zip › Supplementary file 2_final/t_cell_receptor-mouse-0_1Mb.bed]

chr6	40891229	40891885	Trbv1_T_cell_receptor_beta,_variable_1_[Source:MGI_Symbol;Acc:MGI:98594]	.	+
chr6	41047340	41281990	cluster1	.	+
chr6	41533201	41558452	cluster2	.	+
chr13	19178024	19352756	cluster3	.	+
chr14	52427928	52428876	Trav1_T_cell_receptor_alpha_variable_1_[Source:MGI_Symbol;Acc:MGI:3651476]	.	+
chr14	52567198	54224206	cluster4	.	+
