# Supplementary material for: A purely bioinformatic pipeline for the prediction of mammalian odorant receptor gene enhancers
Source: BMC Bioinformatics. 2019 Sep 14;20:474. doi: 10.1186/s12859-019-3012-1 (PMC6744719; doi:10.1186/s12859-019-3012-1)
Supplement: Supplementary file 4 — Annotation tracks highlighting clusters and solitary genes for selected genomic architectures. BED-formatted text files (.bed) annotating loci, at a given threshold distance (in Mb), for different gene lists. File names are composed by list type (either: main olfactory epithelium, MOE; olfactome; vomeronasal organ, VNO; T-cell receptor genes, “t_cell_receptor”), species and threshold value (periods in numerical values being replaced by underscores, “_”). A “NO-PSEUDO” at the beginning of the file name indicates that the gene list originating the file is devoid of pseudogene-flagged entries. Text files are provided as a single compressed (.zip) file available in the Open Science Framework repository, see paragraph “Availability of data and material”. (ZIP 155 kb) [file 12859_2019_3012_MOESM4_ESM.zip › Supplementary file 2_final/VNO-human-0_2Mb.bed]

chr1	247236868	247257210	cluster1	.	+
chr3	13926813	14089871	cluster2	.	+
chr3	156019646	156037647	VN2R1P_vomeronasal_2_receptor_1_pseudogene_[Source:HGNC_Symbol;Acc:HGNC:30344]	.	+
chr6	27033435	27084147	cluster3	.	+
chr6	27324894	27325768	VN1R10P_vomeronasal_1_receptor_10_pseudogene_[Source:HGNC_Symbol;Acc:HGNC:13550]	.	+
chr7	56559221	56559958	VN1R25P_vomeronasal_1_receptor_25_pseudogene_[Source:HGNC_Symbol;Acc:HGNC:37345]	.	+
chr7	57422830	57423725	VN1R28P_vomeronasal_1_receptor_28_pseudogene_[Source:HGNC_Symbol;Acc:HGNC:37348]	.	-
chr7	63367427	63402271	cluster4	.	+
chr7	63934449	64180892	cluster5	.	+
chr7	64443802	64444742	VN1R40P_vomeronasal_1_receptor_40_pseudogene_[Source:HGNC_Symbol;Acc:HGNC:37360]	.	-
chr7	64933273	64933616	VN1R42P_vomeronasal_1_receptor_42_pseudogene_[Source:HGNC_Symbol;Acc:HGNC:37362]	.	+
chr8	43219960	43220809	VN1R46P_vomeronasal_1_receptor_46_pseudogene_[Source:HGNC_Symbol;Acc:HGNC:37366]	.	-
chr9	38504447	38505482	VN1R48P_vomeronasal_1_receptor_48_pseudogene_[Source:HGNC_Symbol;Acc:HGNC:37368]	.	-
chr9	39016969	39039594	VN2R3P_vomeronasal_2_receptor_3_pseudogene_[Source:HGNC_Symbol;Acc:HGNC:33209]	.	+
chr9	97093694	97094638	VN1R51P_vomeronasal_1_receptor_51_pseudogene_[Source:HGNC_Symbol;Acc:HGNC:37371]	.	-
chr10	37348616	37349572	VN1R53P_vomeronasal_1_receptor_53_pseudogene_[Source:HGNC_Symbol;Acc:HGNC:37373]	.	+
chr10	42660728	42661776	VN1R54P_vomeronasal_1_receptor_54_pseudogene_[Source:HGNC_Symbol;Acc:HGNC:37374]	.	+
chr11	58040708	58041660	VN2R9P_vomeronasal_2_receptor_9_pseudogene_[Source:HGNC_Symbol;Acc:HGNC:33215]	.	-
chr16	31546805	31808844	cluster6	.	+
chr16	77220406	77221258	VN2R10P_vomeronasal_2_receptor_10_pseudogene_[Source:HGNC_Symbol;Acc:HGNC:33216]	.	+
chr18	14680604	14681106	VN1R74P_vomeronasal_1_receptor_74_pseudogene_[Source:HGNC_Symbol;Acc:HGNC:37395]	.	-
chr19	20583084	20758952	cluster7	.	+
chr19	21063924	21289998	cluster8	.	+
chr19	21719801	21720035	VN1R84P_vomeronasal_1_receptor_84_pseudogene_[Source:HGNC_Symbol;Acc:HGNC:37404]	.	-
chr19	22174766	22175191	VN1R85P_vomeronasal_1_receptor_85_pseudogene_[Source:HGNC_Symbol;Acc:HGNC:37405]	.	-
chr19	22742924	22861594	cluster9	.	+
chr19	23288620	23445189	cluster10	.	+
chr19	40121311	40122168	VN1R96P_vomeronasal_1_receptor_96_pseudogene_[Source:HGNC_Symbol;Acc:HGNC:37416]	.	-
chr19	51745172	51826189	cluster11	.	+
chr19	53258292	53316043	cluster12	.	+
chr19	54320204	54321212	VN1R104P_vomeronasal_1_receptor_104_pseudogene_[Source:HGNC_Symbol;Acc:HGNC:37427]	.	-
chr19	54647944	54648853	VN1R105P_vomeronasal_1_receptor_105_pseudogene_[Source:HGNC_Symbol;Acc:HGNC:37428]	.	+
chr19	56317177	56318008	VN2R17P_vomeronasal_2_receptor_17_pseudogene_[Source:HGNC_Symbol;Acc:HGNC:33223]	.	-
chr19	57454790	57460120	cluster13	.	+
chr19	58012589	58025926	VN2R19P_vomeronasal_2_receptor_19_pseudogene_[Source:HGNC_Symbol;Acc:HGNC:33225]	.	-
chr20	25734264	25735093	VN1R108P_vomeronasal_1_receptor_108_pseudogene_[Source:HGNC_Symbol;Acc:HGNC:37432]	.	+
chr21	10357400	10358620	VN1R7P_vomeronasal_1_receptor_7_pseudogene_[Source:HGNC_Symbol;Acc:HGNC:8496]	.	+
chr21	13476371	13477263	VN1R8P_vomeronasal_1_receptor_8_pseudogene_[Source:HGNC_Symbol;Acc:HGNC:8497]	.	+
chr22	17021398	17022570	VN1R9P_vomeronasal_1_receptor_9_pseudogene_[Source:HGNC_Symbol;Acc:HGNC:20257]	.	-
