# Supplementary material for: A purely bioinformatic pipeline for the prediction of mammalian odorant receptor gene enhancers
Source: BMC Bioinformatics. 2019 Sep 14;20:474. doi: 10.1186/s12859-019-3012-1 (PMC6744719; doi:10.1186/s12859-019-3012-1)
Supplement: Supplementary file 4 — Annotation tracks highlighting clusters and solitary genes for selected genomic architectures. BED-formatted text files (.bed) annotating loci, at a given threshold distance (in Mb), for different gene lists. File names are composed by list type (either: main olfactory epithelium, MOE; olfactome; vomeronasal organ, VNO; T-cell receptor genes, “t_cell_receptor”), species and threshold value (periods in numerical values being replaced by underscores, “_”). A “NO-PSEUDO” at the beginning of the file name indicates that the gene list originating the file is devoid of pseudogene-flagged entries. Text files are provided as a single compressed (.zip) file available in the Open Science Framework repository, see paragraph “Availability of data and material”. (ZIP 155 kb) [file 12859_2019_3012_MOESM4_ESM.zip › Supplementary file 2_final/VNO-mouse-0_1Mb.bed]

chr1	182157144	182158319	Vmn1r1_vomeronasal_1_receptor_1_[Source:MGI_Symbol;Acc:MGI:3647849]	.	-
chr2	39274106	39274870	Vmn2r-ps2_vomeronasal_2,_receptor,_pseudogene_2_[Source:MGI_Symbol;Acc:MGI:3757651]	.	+
chr2	174591230	174591802	Vmn1r-ps1_vomeronasal_1_receptor,_pseudogene_1_[Source:MGI_Symbol;Acc:MGI:3650321]	.	+
chr3	64053031	64140543	cluster1	.	+
chr3	64258961	64844765	cluster2	.	+
chr3	64744749	64745645	Vmn2r-ps12_vomeronasal_2,_receptor,_pseudogene_12_[Source:MGI_Symbol;Acc:MGI:3757944]	.	-
chr3	64899157	64899762	Vmn2r-ps13_vomeronasal_2,_receptor,_pseudogene_13_[Source:MGI_Symbol;Acc:MGI:3757946]	.	+
chr4	3103759	3185305	cluster3	.	+
chr4	145775612	145775988	Vmn2r-ps15_vomeronasal_2,_receptor,_pseudogene_15_[Source:MGI_Symbol;Acc:MGI:3761370]	.	+
chr4	146264521	146264895	Vmn2r-ps17_vomeronasal_2,_receptor,_pseudogene_17_[Source:MGI_Symbol;Acc:MGI:3761372]	.	+
chr4	146605105	146605481	Vmn2r-ps16_vomeronasal_2,_receptor,_pseudogene_16_[Source:MGI_Symbol;Acc:MGI:3761371]	.	+
chr4	147126130	147126509	Vmn2r-ps18_vomeronasal_2,_receptor,_pseudogene_18_[Source:MGI_Symbol;Acc:MGI:3761373]	.	+
chr4	147444380	147521912	cluster4	.	+
chr4	156331103	156354578	cluster5	.	+
chr5	3000116	3001052	V1rg10_vomeronasal_1_receptor,_G10_[Source:MGI_Symbol;Acc:MGI:2159654]	.	-
chr5	108797193	108892380	cluster6	.	+
chr5	108993412	109453387	cluster7	.	+
chr5	109578019	109578589	Vmn2r-ps23_vomeronasal_2,_receptor,_pseudogene_23_[Source:MGI_Symbol;Acc:MGI:3761467]	.	-
chr5	138532077	138532934	Vmn2r-ps24_vomeronasal_2,_receptor,_pseudogene_24_[Source:MGI_Symbol;Acc:MGI:3761469]	.	+
chr5	151435966	151586906	cluster8	.	+
chr6	3072137	3144554	cluster9	.	+
chr6	56924015	57448208	cluster10	.	+
chr6	57843464	58504737	cluster11	.	+
chr6	66552183	66805443	cluster12	.	+
chr6	89698719	90270053	cluster13	.	+
chr6	123308333	123853190	cluster14	.	+
chr6	124024758	124231784	cluster15	.	+
chr7	5146218	5221410	cluster16	.	+
chr7	5408887	5676383	cluster17	.	+
chr7	5802345	6011010	cluster18	.	+
chr7	7153687	7902462	cluster19	.	+
chr7	8136950	8610512	cluster20	.	+
chr7	8801136	9223653	cluster21	.	+
chr7	9747811	10301375	cluster22	.	+
chr7	10446789	10749538	cluster23	.	+
chr7	11653130	12468852	cluster24	.	+
chr7	12581470	12733105	cluster25	.	+
chr7	13084289	13244362	cluster26	.	+
chr7	14560699	14562362	Vmn1r90_vomeronasal_1_receptor_90_[Source:MGI_Symbol;Acc:MGI:3612342]	.	-
chr7	20101158	20194633	cluster27	.	+
chr7	20356798	20534760	cluster28	.	+
chr7	20668918	21393260	cluster29	.	+
chr7	21511780	21614985	cluster30	.	+
chr7	21832351	21876280	cluster31	.	+
chr7	21994587	22190300	cluster32	.	+
chr7	22352435	22523890	cluster33	.	+
chr7	22658018	22872147	cluster34	.	+
chr7	23055540	23056463	Vmn1r163_vomeronasal_1_receptor_163_[Source:MGI_Symbol;Acc:MGI:3644349]	.	+
chr7	23217332	23251682	cluster35	.	+
chr7	23486375	24055691	cluster36	.	+
chr7	26255080	26267775	cluster37	.	+
chr7	26611021	26612164	Vmn1r185_vomeronasal_1_receptor_185_[Source:MGI_Symbol;Acc:MGI:2159634]	.	-
chr7	41399732	41448641	Vmn2r57_vomeronasal_2,_receptor_57_[Source:MGI_Symbol;Acc:MGI:3703084]	.	-
chr7	41667979	42430724	cluster38	.	+
chr7	42764438	42793496	Vmn2r62_vomeronasal_2,_receptor_62_[Source:MGI_Symbol;Acc:MGI:3757994]	.	-
chr7	42903251	42933789	Vmn2r63_vomeronasal_2,_receptor_63_[Source:MGI_Symbol;Acc:MGI:3647107]	.	-
chr7	62577328	62578216	Vmn2r-ps61_vomeronasal_2,_receptor,_pseudogene_61_[Source:MGI_Symbol;Acc:MGI:3757996]	.	-
chr7	84810428	84811444	Vmn2r-ps62_vomeronasal_2,_receptor,_pseudogene_62_[Source:MGI_Symbol;Acc:MGI:3757998]	.	-
chr7	84940169	85590556	cluster39	.	+
chr7	85696356	86246201	cluster40	.	+
chr7	86795141	87037968	cluster41	.	+
chr8	3139161	3139964	Vmn2r-ps88_vomeronasal_2,_receptor,_pseudogene_88_[Source:MGI_Symbol;Acc:MGI:3643761]	.	+
chr8	4529618	4538187	Vmn2r-ps89_vomeronasal_2,_receptor,_pseudogene_89_[Source:MGI_Symbol;Acc:MGI:3757941]	.	-
chr8	71877780	71878563	Vmn2r-ps91_vomeronasal_2,_receptor,_pseudogene_91_[Source:MGI_Symbol;Acc:MGI:3761339]	.	+
chr10	79148797	79492154	cluster42	.	+
chr10	130385316	130497379	cluster43	.	+
chr13	22057346	23269474	cluster44	.	+
chr13	33766920	33769463	Vmn2r-ps94_vomeronasal_2,_receptor,_pseudogene_94_[Source:MGI_Symbol;Acc:MGI:3761346]	.	+
chr13	66352469	66355385	Vmn2r-ps104_vomeronasal_2,_receptor,_pseudogene_104_[Source:MGI_Symbol;Acc:MGI:3761523]	.	-
chr14	51377348	51461293	cluster45	.	+
chr17	17703941	17734167	Vmn2r90_vomeronasal_2,_receptor_90_[Source:MGI_Symbol;Acc:MGI:3645076]	.	+
chr17	17876471	19176588	cluster46	.	+
chr17	19279322	21080658	cluster47	.	+
chr17	21225478	21323766	cluster48	.	+
chr17	22547941	22619133	cluster49	.	+
chr17	22916878	23479597	cluster50	.	+
chr17	55592341	55624672	Vmn2r118_vomeronasal_2,_receptor_118_[Source:MGI_Symbol;Acc:MGI:3761695]	.	-
chr17	57508783	57545314	Vmn2r120_vomeronasal_2,_receptor_120_[Source:MGI_Symbol;Acc:MGI:3644483]	.	-
chr18	3026901	3123412	cluster51	.	+
chrX	124127339	124135910	Vmn2r121_vomeronasal_2,_receptor_121_[Source:MGI_Symbol;Acc:MGI:3643045]	.	-
chrX	147452748	147453707	Vmn1r239-ps_vomeronasal_1_receptor_239,_pseudogene_[Source:MGI_Symbol;Acc:MGI:2148521]	.	-
chrY	4005164	4016574	Vmn2r-ps139_vomeronasal_2,_receptor,_pseudogene_139_[Source:MGI_Symbol;Acc:MGI:3761343]	.	+
