# Supplementary material for: A purely bioinformatic pipeline for the prediction of mammalian odorant receptor gene enhancers
Source: BMC Bioinformatics. 2019 Sep 14;20:474. doi: 10.1186/s12859-019-3012-1 (PMC6744719; doi:10.1186/s12859-019-3012-1)
Supplement: Supplementary file 4 — Annotation tracks highlighting clusters and solitary genes for selected genomic architectures. BED-formatted text files (.bed) annotating loci, at a given threshold distance (in Mb), for different gene lists. File names are composed by list type (either: main olfactory epithelium, MOE; olfactome; vomeronasal organ, VNO; T-cell receptor genes, “t_cell_receptor”), species and threshold value (periods in numerical values being replaced by underscores, “_”). A “NO-PSEUDO” at the beginning of the file name indicates that the gene list originating the file is devoid of pseudogene-flagged entries. Text files are provided as a single compressed (.zip) file available in the Open Science Framework repository, see paragraph “Availability of data and material”. (ZIP 155 kb) [file 12859_2019_3012_MOESM4_ESM.zip › Supplementary file 2_final/VNO-mouse-0_5Mb.bed]

chr1	182157144	182158319	Vmn1r1_vomeronasal_1_receptor_1_[Source:MGI_Symbol;Acc:MGI:3647849]	.	-
chr2	39274106	39274870	Vmn2r-ps2_vomeronasal_2,_receptor,_pseudogene_2_[Source:MGI_Symbol;Acc:MGI:3757651]	.	+
chr2	174591230	174591802	Vmn1r-ps1_vomeronasal_1_receptor,_pseudogene_1_[Source:MGI_Symbol;Acc:MGI:3650321]	.	+
chr3	64053031	64899762	cluster1	.	+
chr4	3103759	3185305	cluster2	.	+
chr4	145775612	146605481	cluster3	.	+
chr4	147126130	147521912	cluster4	.	+
chr4	156331103	156354578	cluster5	.	+
chr5	3000116	3001052	V1rg10_vomeronasal_1_receptor,_G10_[Source:MGI_Symbol;Acc:MGI:2159654]	.	-
chr5	108797193	109578589	cluster6	.	+
chr5	138532077	138532934	Vmn2r-ps24_vomeronasal_2,_receptor,_pseudogene_24_[Source:MGI_Symbol;Acc:MGI:3761469]	.	+
chr5	151435966	151586906	cluster7	.	+
chr6	3072137	3144554	cluster8	.	+
chr6	56924015	58504737	cluster9	.	+
chr6	66552183	66805443	cluster10	.	+
chr6	89698719	90270053	cluster11	.	+
chr6	123308333	124231784	cluster12	.	+
chr7	5146218	6011010	cluster13	.	+
chr7	7153687	9223653	cluster14	.	+
chr7	9747811	10749538	cluster15	.	+
chr7	11653130	13244362	cluster16	.	+
chr7	14560699	14562362	Vmn1r90_vomeronasal_1_receptor_90_[Source:MGI_Symbol;Acc:MGI:3612342]	.	-
chr7	20101158	24055691	cluster17	.	+
chr7	26255080	26612164	cluster18	.	+
chr7	41399732	42933789	cluster19	.	+
chr7	62577328	62578216	Vmn2r-ps61_vomeronasal_2,_receptor,_pseudogene_61_[Source:MGI_Symbol;Acc:MGI:3757996]	.	-
chr7	84810428	86246201	cluster20	.	+
chr7	86795141	87037968	cluster21	.	+
chr8	3139161	3139964	Vmn2r-ps88_vomeronasal_2,_receptor,_pseudogene_88_[Source:MGI_Symbol;Acc:MGI:3643761]	.	+
chr8	4529618	4538187	Vmn2r-ps89_vomeronasal_2,_receptor,_pseudogene_89_[Source:MGI_Symbol;Acc:MGI:3757941]	.	-
chr8	71877780	71878563	Vmn2r-ps91_vomeronasal_2,_receptor,_pseudogene_91_[Source:MGI_Symbol;Acc:MGI:3761339]	.	+
chr10	79148797	79492154	cluster22	.	+
chr10	130385316	130497379	cluster23	.	+
chr13	22057346	23269474	cluster24	.	+
chr13	33766920	33769463	Vmn2r-ps94_vomeronasal_2,_receptor,_pseudogene_94_[Source:MGI_Symbol;Acc:MGI:3761346]	.	+
chr13	66352469	66355385	Vmn2r-ps104_vomeronasal_2,_receptor,_pseudogene_104_[Source:MGI_Symbol;Acc:MGI:3761523]	.	-
chr14	51377348	51461293	cluster25	.	+
chr17	17703941	21323766	cluster26	.	+
chr17	22547941	23479597	cluster27	.	+
chr17	55592341	55624672	Vmn2r118_vomeronasal_2,_receptor_118_[Source:MGI_Symbol;Acc:MGI:3761695]	.	-
chr17	57508783	57545314	Vmn2r120_vomeronasal_2,_receptor_120_[Source:MGI_Symbol;Acc:MGI:3644483]	.	-
chr18	3026901	3123412	cluster28	.	+
chrX	124127339	124135910	Vmn2r121_vomeronasal_2,_receptor_121_[Source:MGI_Symbol;Acc:MGI:3643045]	.	-
chrX	147452748	147453707	Vmn1r239-ps_vomeronasal_1_receptor_239,_pseudogene_[Source:MGI_Symbol;Acc:MGI:2148521]	.	-
chrY	4005164	4016574	Vmn2r-ps139_vomeronasal_2,_receptor,_pseudogene_139_[Source:MGI_Symbol;Acc:MGI:3761343]	.	+
