# Supplementary material for: A purely bioinformatic pipeline for the prediction of mammalian odorant receptor gene enhancers
Source: BMC Bioinformatics. 2019 Sep 14;20:474. doi: 10.1186/s12859-019-3012-1 (PMC6744719; doi:10.1186/s12859-019-3012-1)
Supplement: Supplementary file 5 — Annotation tracks containing evolutionarily conserved stretches among loci of selected genomic architectures. BED-formatted text files (.bed) annotating, at threshold distance = 1 Mb, broadened conserved stretches within (or nearby) loci of some notable genomic architectures. File names are composed by list type (either: main olfactory epithelium, MOE; olfactome; vomeronasal organ, VNO; T-cell receptor genes, “t_cell_receptor”), species and threshold value (invariably “1_0Mb”). A “NO-PSEUDO” in the file name indicates that the gene list originating the file is devoid of pseudogene-flagged entries. A “CONSERVED” at the beginning of each file name differentiates these BED files from those found in Additional files 4 and 7. Text files are provided as a single compressed (.zip) file available in the Open Science Framework repository, see paragraph “Availability of data and material”. (ZIP 2843 kb) [file 12859_2019_3012_MOESM5_ESM.zip]

Archive with 42 entries (39 files):
- Supplementary file 3_final/
- Supplementary file 3_final/CONSERVED_MOE-human-1_0Mb.bed
- __MACOSX/
- __MACOSX/Supplementary file 3_final/
- __MACOSX/Supplementary file 3_final/._CONSERVED_MOE-human-1_0Mb.bed
- Supplementary file 3_final/CONSERVED_MOE-mouse-1_0Mb.bed
- __MACOSX/Supplementary file 3_final/._CONSERVED_MOE-mouse-1_0Mb.bed
- Supplementary file 3_final/CONSERVED_MOE-rat-1_0Mb.bed
- __MACOSX/Supplementary file 3_final/._CONSERVED_MOE-rat-1_0Mb.bed
- Supplementary file 3_final/CONSERVED_NO-PSEUDO-MOE-human-1_0Mb.bed
- __MACOSX/Supplementary file 3_final/._CONSERVED_NO-PSEUDO-MOE-human-1_0Mb.bed
- Supplementary file 3_final/CONSERVED_NO-PSEUDO-MOE-mouse-1_0Mb.bed
- __MACOSX/Supplementary file 3_final/._CONSERVED_NO-PSEUDO-MOE-mouse-1_0Mb.bed
- Supplementary file 3_final/CONSERVED_NO-PSEUDO-MOE-rat-1_0Mb.bed
- __MACOSX/Supplementary file 3_final/._CONSERVED_NO-PSEUDO-MOE-rat-1_0Mb.bed
- Supplementary file 3_final/CONSERVED_NO-PSEUDO-olfactome-human-1_0Mb.bed
- __MACOSX/Supplementary file 3_final/._CONSERVED_NO-PSEUDO-olfactome-human-1_0Mb.bed
- Supplementary file 3_final/CONSERVED_NO-PSEUDO-olfactome-mouse-1_0Mb.bed
- __MACOSX/Supplementary file 3_final/._CONSERVED_NO-PSEUDO-olfactome-mouse-1_0Mb.bed
- Supplementary file 3_final/CONSERVED_NO-PSEUDO-olfactome-rat-1_0Mb.bed
- __MACOSX/Supplementary file 3_final/._CONSERVED_NO-PSEUDO-olfactome-rat-1_0Mb.bed
- Supplementary file 3_final/CONSERVED_NO-PSEUDO-VNO-human-1_0Mb.bed
- __MACOSX/Supplementary file 3_final/._CONSERVED_NO-PSEUDO-VNO-human-1_0Mb.bed
- Supplementary file 3_final/CONSERVED_NO-PSEUDO-VNO-mouse-1_0Mb.bed
- __MACOSX/Supplementary file 3_final/._CONSERVED_NO-PSEUDO-VNO-mouse-1_0Mb.bed
- Supplementary file 3_final/CONSERVED_NO-PSEUDO-VNO-rat-1_0Mb.bed
- __MACOSX/Supplementary file 3_final/._CONSERVED_NO-PSEUDO-VNO-rat-1_0Mb.bed
- Supplementary file 3_final/CONSERVED_olfactome-human-1_0Mb.bed
- __MACOSX/Supplementary file 3_final/._CONSERVED_olfactome-human-1_0Mb.bed
- Supplementary file 3_final/CONSERVED_olfactome-mouse-1_0Mb.bed
- __MACOSX/Supplementary file 3_final/._CONSERVED_olfactome-mouse-1_0Mb.bed
- Supplementary file 3_final/CONSERVED_olfactome-rat-1_0Mb.bed
- __MACOSX/Supplementary file 3_final/._CONSERVED_olfactome-rat-1_0Mb.bed
- Supplementary file 3_final/CONSERVED_t_cell_receptor-mouse-1_0Mb.bed
- __MACOSX/Supplementary file 3_final/._CONSERVED_t_cell_receptor-mouse-1_0Mb.bed
- Supplementary file 3_final/CONSERVED_VNO-human-1_0Mb.bed
- __MACOSX/Supplementary file 3_final/._CONSERVED_VNO-human-1_0Mb.bed
- Supplementary file 3_final/CONSERVED_VNO-mouse-1_0Mb.bed
- __MACOSX/Supplementary file 3_final/._CONSERVED_VNO-mouse-1_0Mb.bed
- Supplementary file 3_final/CONSERVED_VNO-rat-1_0Mb.bed
- __MACOSX/Supplementary file 3_final/._CONSERVED_VNO-rat-1_0Mb.bed
- __MACOSX/._Supplementary file 3_final
