# Supplementary material for: A purely bioinformatic pipeline for the prediction of mammalian odorant receptor gene enhancers
Source: BMC Bioinformatics. 2019 Sep 14;20:474. doi: 10.1186/s12859-019-3012-1 (PMC6744719; doi:10.1186/s12859-019-3012-1)
Supplement: Supplementary file 5 — Annotation tracks containing evolutionarily conserved stretches among loci of selected genomic architectures. BED-formatted text files (.bed) annotating, at threshold distance = 1 Mb, broadened conserved stretches within (or nearby) loci of some notable genomic architectures. File names are composed by list type (either: main olfactory epithelium, MOE; olfactome; vomeronasal organ, VNO; T-cell receptor genes, “t_cell_receptor”), species and threshold value (invariably “1_0Mb”). A “NO-PSEUDO” in the file name indicates that the gene list originating the file is devoid of pseudogene-flagged entries. A “CONSERVED” at the beginning of each file name differentiates these BED files from those found in Additional files 4 and 7. Text files are provided as a single compressed (.zip) file available in the Open Science Framework repository, see paragraph “Availability of data and material”. (ZIP 2843 kb) [file 12859_2019_3012_MOESM5_ESM.zip › Supplementary file 3_final/CONSERVED_NO-PSEUDO-MOE-human-1_0Mb.bed]

chr1	28491	28535	cluster1	.	+
chr1	35211	35365	cluster1	.	+
chr1	36054	36481	cluster1	.	+
chr1	37012	37406	cluster1	.	+
chr1	52479	52501	cluster1	.	+
chr1	52551	52555	cluster1	.	+
chr1	52568	52591	cluster1	.	+
chr1	52620	52647	cluster1	.	+
chr1	52730	52735	cluster1	.	+
chr1	52764	52830	cluster1	.	+
chr1	52840	52844	cluster1	.	+
chr1	52898	52903	cluster1	.	+
chr1	52910	52915	cluster1	.	+
chr1	52919	52945	cluster1	.	+
chr1	52964	52981	cluster1	.	+
chr1	52991	52999	cluster1	.	+
chr1	53034	53047	cluster1	.	+
chr1	53063	53071	cluster1	.	+
chr1	53153	53223	cluster1	.	+
chr1	53257	53311	cluster1	.	+
chr1	56612	56623	cluster1	.	+
chr1	57394	57661	cluster1	.	+
chr1	58321	58333	cluster1	.	+
chr1	58562	58605	cluster1	.	+
chr1	58643	58649	cluster1	.	+
chr1	58669	58687	cluster1	.	+
chr1	58836	58853	cluster1	.	+
chr1	59935	59960	cluster1	.	+
chr1	383554	383816	cluster1	.	+
chr1	383980	384243	cluster1	.	+
chr1	385643	385818	cluster1	.	+
chr1	389935	390538	cluster1	.	+
chr1	390596	390699	cluster1	.	+
chr1	394183	394262	cluster1	.	+
chr1	395274	395629	cluster1	.	+
chr1	398505	398634	cluster1	.	+
chr1	398744	399008	cluster1	.	+
chr1	399453	399614	cluster1	.	+
chr1	403271	403381	cluster1	.	+
chr1	403390	403707	cluster1	.	+
chr1	403736	403928	cluster1	.	+
chr1	408742	408859	cluster1	.	+
chr1	408994	409027	cluster1	.	+
chr1	409088	409100	cluster1	.	+
chr1	409838	409945	cluster1	.	+
chr1	409961	409992	cluster1	.	+
chr1	410520	410673	cluster1	.	+
chr1	413238	413256	cluster1	.	+
chr1	421559	421839	cluster1	.	+
chr1	439842	440135	cluster1	.	+
chr1	440135	440267	cluster1	.	+
chr1	440282	440751	cluster1	.	+
chr1	447354	447441	cluster1	.	+
chr1	447719	447734	cluster1	.	+
chr1	447873	448088	cluster1	.	+
chr1	450776	451680	cluster1	.	+
chr1	613444	613706	cluster1	.	+
chr1	613870	614133	cluster1	.	+
chr1	615533	615708	cluster1	.	+
chr1	619825	620428	cluster1	.	+
chr1	620486	620589	cluster1	.	+
chr1	624075	624154	cluster1	.	+
chr1	625162	625517	cluster1	.	+
chr1	628383	628512	cluster1	.	+
chr1	628622	628886	cluster1	.	+
chr1	629341	629351	cluster1	.	+
chr1	629431	629472	cluster1	.	+
chr1	629488	629502	cluster1	.	+
chr1	629571	629623	cluster1	.	+
chr1	629634	629641	cluster1	.	+
chr1	629738	629743	cluster1	.	+
chr1	630035	630044	cluster1	.	+
chr1	630149	630157	cluster1	.	+
chr1	630425	630430	cluster1	.	+
chr1	630687	630695	cluster1	.	+
chr1	630700	630720	cluster1	.	+
chr1	630792	630831	cluster1	.	+
chr1	630859	630873	cluster1	.	+
chr1	630885	630906	cluster1	.	+
chr1	630950	630973	cluster1	.	+
chr1	631016	631062	cluster1	.	+
chr1	631265	631282	cluster1	.	+
chr1	631361	631384	cluster1	.	+
chr1	631577	631591	cluster1	.	+
chr1	631688	631693	cluster1	.	+
chr1	631778	631783	cluster1	.	+
chr1	631863	631952	cluster1	.	+
chr1	632001	632006	cluster1	.	+
chr1	632028	632033	cluster1	.	+
chr1	632256	632264	cluster1	.	+
chr1	632421	632426	cluster1	.	+
chr1	632490	632495	cluster1	.	+
chr1	632617	632641	cluster1	.	+
chr1	632649	632660	cluster1	.	+
chr1	632692	632703	cluster1	.	+
chr1	632705	632733	cluster1	.	+
chr1	632804	632812	cluster1	.	+
chr1	633062	633076	cluster1	.	+
chr1	633485	633504	cluster1	.	+
chr1	633693	633706	cluster1	.	+
chr1	634322	634327	cluster1	.	+
chr1	634349	634354	cluster1	.	+
chr1	634373	634387	cluster1	.	+
chr1	634402	634407	cluster1	.	+
chr1	634666	634674	cluster1	.	+
chr1	634720	634725	cluster1	.	+
chr1	634756	634761	cluster1	.	+
chr1	635205	635366	cluster1	.	+
chr1	639020	639130	cluster1	.	+
chr1	639139	639456	cluster1	.	+
chr1	639485	639677	cluster1	.	+
chr1	644493	644610	cluster1	.	+
chr1	644745	644778	cluster1	.	+
chr1	644839	644851	cluster1	.	+
chr1	645590	645697	cluster1	.	+
chr1	645713	645744	cluster1	.	+
chr1	646272	646425	cluster1	.	+
chr1	648993	649011	cluster1	.	+
chr1	657300	657580	cluster1	.	+
chr1	674821	675111	cluster1	.	+
chr1	675111	675243	cluster1	.	+
chr1	675258	675727	cluster1	.	+
chr1	682330	682417	cluster1	.	+
chr1	682695	682710	cluster1	.	+
chr1	682849	683064	cluster1	.	+
chr1	685752	686656	cluster1	.	+
chr1	980898	981045	cluster1	.	+
chr1	981087	981103	cluster1	.	+
chr1	981319	981335	cluster1	.	+
chr1	981510	981539	cluster1	.	+
chr1	981572	981625	cluster1	.	+
chr1	981630	981698	cluster1	.	+
chr1	981766	981786	cluster1	.	+
chr1	981887	981989	cluster1	.	+
chr1	982017	982032	cluster1	.	+
chr1	982056	982073	cluster1	.	+
chr1	982094	982272	cluster1	.	+
chr1	984318	984346	cluster1	.	+
chr1	996005	996036	cluster1	.	+
chr1	999293	999304	cluster1	.	+
chr1	999332	999406	cluster1	.	+
chr1	999413	999439	cluster1	.	+
chr1	999513	999619	cluster1	.	+
chr1	999685	999790	cluster1	.	+
chr1	999863	999910	cluster1	.	+
chr1	999911	999925	cluster1	.	+
chr1	1000160	1000190	cluster1	.	+
chr1	1000893	1000951	cluster1	.	+
chr1	1008077	1008226	cluster1	.	+
chr1	1009116	1009392	cluster1	.	+
chr1	1013070	1013112	cluster1	.	+
chr1	1013145	1013185	cluster1	.	+
chr1	1013349	1013357	cluster1	.	+
chr1	1013382	1013405	cluster1	.	+
chr1	1013439	1013449	cluster1	.	+
chr1	1013567	1013578	cluster1	.	+
chr1	1013678	1013687	cluster1	.	+
chr1	1013969	1014005	cluster1	.	+
chr1	1014100	1014108	cluster1	.	+
chr1	1014229	1014239	cluster1	.	+
chr1	1014343	1014353	cluster1	.	+
chr1	1014371	1014375	cluster1	.	+
chr1	1014416	1014450	cluster1	.	+
chr1	1014516	1014522	cluster1	.	+
chr1	1019714	1019775	cluster1	.	+
chr1	1019898	1019922	cluster1	.	+
chr1	1020209	1020326	cluster1	.	+
chr1	1020326	1020376	cluster1	.	+
chr1	1020420	1020449	cluster1	.	+
chr1	1020475	1020504	cluster1	.	+
chr1	1020511	1020538	cluster1	.	+
chr1	1021179	1021197	cluster1	.	+
chr1	1021226	1021299	cluster1	.	+
chr1	1021661	1021704	cluster1	.	+
chr1	1022198	1022464	cluster1	.	+
chr1	1023119	1023130	cluster1	.	+
chr1	1023671	1023704	cluster1	.	+
chr1	1023715	1023727	cluster1	.	+
chr1	1024801	1024864	cluster1	.	+
chr1	1025141	1025163	cluster1	.	+
chr1	1027044	1027084	cluster1	.	+
chr1	1027209	1027219	cluster1	.	+
chr1	1031373	1031419	cluster1	.	+
chr1	1031448	1031486	cluster1	.	+
chr1	1032003	1032013	cluster1	.	+
chr1	1033943	1033955	cluster1	.	+
chr1	1033987	1033999	cluster1	.	+
chr1	1034459	1034470	cluster1	.	+
chr1	1034484	1034510	cluster1	.	+
chr1	1034553	1034712	cluster1	.	+
chr1	1035274	1035298	cluster1	.	+
chr1	1035323	1035330	cluster1	.	+
chr1	1037516	1037525	cluster1	.	+
chr1	1040661	1040709	cluster1	.	+
chr1	1040723	1040761	cluster1	.	+
chr1	1040768	1040887	cluster1	.	+
chr1	1041169	1041221	cluster1	.	+
chr1	1041294	1041311	cluster1	.	+
chr1	1041316	1041341	cluster1	.	+
chr1	1041360	1041402	cluster1	.	+
chr1	1041475	1041487	cluster1	.	+
chr1	1041513	1041520	cluster1	.	+
chr1	1041545	1041574	cluster1	.	+
chr1	1041591	1041616	cluster1	.	+
chr1	1041632	1041640	cluster1	.	+
chr1	1041668	1041704	cluster1	.	+
chr1	1041952	1041962	cluster1	.	+
chr1	1041987	1042046	cluster1	.	+
chr1	1042056	1042168	cluster1	.	+
chr1	1042225	1042243	cluster1	.	+
chr1	1042656	1042821	cluster1	.	+
chr1	1042839	1042859	cluster1	.	+
chr1	1043070	1043095	cluster1	.	+
chr1	1043137	1043170	cluster1	.	+
chr1	1043236	1043258	cluster1	.	+
chr1	1043288	1043305	cluster1	.	+
chr1	1043344	1043364	cluster1	.	+
chr1	1043374	1043386	cluster1	.	+
chr1	1043408	1043413	cluster1	.	+
chr1	1043446	1043463	cluster1	.	+
chr1	1043535	1043555	cluster1	.	+
chr1	1043557	1043616	cluster1	.	+
chr1	1043620	1043646	cluster1	.	+
chr1	1043650	1043739	cluster1	.	+
chr1	1043839	1043864	cluster1	.	+
chr1	1043899	1043940	cluster1	.	+
chr1	1043992	1044025	cluster1	.	+
chr1	1044106	1044262	cluster1	.	+
chr1	1044331	1044395	cluster1	.	+
chr1	1045222	1045233	cluster1	.	+
chr1	1045277	1045283	cluster1	.	+
chr1	1045417	1045422	cluster1	.	+
chr1	1045459	1045500	cluster1	.	+
chr1	1045523	1045529	cluster1	.	+
chr1	1045730	1045838	cluster1	.	+
chr1	1045863	1045881	cluster1	.	+
chr1	1045979	1046054	cluster1	.	+
chr1	1046085	1046090	cluster1	.	+
chr1	1046157	1046267	cluster1	.	+
chr1	1046559	1046582	cluster1	.	+
chr1	1046690	1046737	cluster1	.	+
chr1	1046857	1046963	cluster1	.	+
chr1	1047116	1047167	cluster1	.	+
chr1	1047191	1047226	cluster1	.	+
chr1	1047298	1047310	cluster1	.	+
chr1	1047323	1047402	cluster1	.	+
chr1	1047404	1047449	cluster1	.	+
chr1	1047569	1047692	cluster1	.	+
chr1	1047773	1047791	cluster1	.	+
chr1	1047819	1047829	cluster1	.	+
chr1	1047861	1047900	cluster1	.	+
chr1	1048008	1048021	cluster1	.	+
chr1	1048064	1048084	cluster1	.	+
chr1	1048256	1048276	cluster1	.	+
chr1	1048904	1049061	cluster1	.	+
chr1	1049233	1049456	cluster1	.	+
chr1	1049563	1049567	cluster1	.	+
chr1	1049606	1049636	cluster1	.	+
chr1	1049712	1049724	cluster1	.	+
chr1	1049773	1049800	cluster1	.	+
chr1	1049922	1049968	cluster1	.	+
chr1	1049992	1050011	cluster1	.	+
chr1	1050027	1050039	cluster1	.	+
chr1	1050255	1050335	cluster1	.	+
chr1	1050424	1050437	cluster1	.	+
chr1	1050478	1050531	cluster1	.	+
chr1	1050547	1050597	cluster1	.	+
chr1	1050723	1050737	cluster1	.	+
chr1	1050810	1050843	cluster1	.	+
chr1	1050983	1051046	cluster1	.	+
chr1	1051090	1051113	cluster1	.	+
chr1	1051250	1051371	cluster1	.	+
chr1	1051524	1051535	cluster1	.	+
chr1	1051548	1051577	cluster1	.	+
chr1	1051602	1051610	cluster1	.	+
chr1	1051617	1051650	cluster1	.	+
chr1	1051724	1051752	cluster1	.	+
chr1	1051763	1051819	cluster1	.	+
chr1	1051974	1052023	cluster1	.	+
chr1	1053428	1053500	cluster1	.	+
chr1	1053749	1053979	cluster1	.	+
chr1	1054445	1054485	cluster1	.	+
chr1	1054520	1054557	cluster1	.	+
chr1	1054821	1054842	cluster1	.	+
chr1	1054855	1054953	cluster1	.	+
chr1	1055006	1055108	cluster1	.	+
chr1	1055445	1055462	cluster1	.	+
chr1	1055934	1055943	cluster1	.	+
chr1	1056055	1056063	cluster1	.	+
chr1	1056090	1056099	cluster1	.	+
chr1	1063079	1063088	cluster1	.	+
chr1	1063183	1063187	cluster1	.	+
chr1	1067439	1067469	cluster1	.	+
chr1	1067577	1067583	cluster1	.	+
chr1	1070970	1070991	cluster1	.	+
chr1	1071888	1071945	cluster1	.	+
chr1	1071979	1071990	cluster1	.	+
chr1	1072002	1072016	cluster1	.	+
chr1	1072084	1072089	cluster1	.	+
chr1	1072150	1072164	cluster1	.	+
chr1	1072198	1072236	cluster1	.	+
chr1	1072252	1072281	cluster1	.	+
chr1	1072327	1072472	cluster1	.	+
chr1	1074010	1074019	cluster1	.	+
chr1	1074324	1074339	cluster1	.	+
chr1	1074373	1074382	cluster1	.	+
chr1	1079495	1079515	cluster1	.	+
chr1	1079577	1079587	cluster1	.	+
chr1	1079610	1079620	cluster1	.	+
chr1	1082892	1082917	cluster1	.	+
chr1	1082953	1082993	cluster1	.	+
chr1	1084349	1084404	cluster1	.	+
chr1	1084473	1084499	cluster1	.	+
chr1	1085874	1085995	cluster1	.	+
chr1	1087131	1087139	cluster1	.	+
chr1	1087161	1087181	cluster1	.	+
chr1	1087502	1087518	cluster1	.	+
chr1	1087590	1087600	cluster1	.	+
chr1	1090347	1090362	cluster1	.	+
chr1	1090402	1090430	cluster1	.	+
chr1	1091496	1091522	cluster1	.	+
chr1	1091985	1091996	cluster1	.	+
chr1	1116051	1116065	cluster1	.	+
chr1	1116076	1116100	cluster1	.	+
chr1	1116120	1116136	cluster1	.	+
chr1	1122265	1122276	cluster1	.	+
chr1	1124857	1124933	cluster1	.	+
chr1	1128545	1128664	cluster1	.	+
chr1	1128751	1128765	cluster1	.	+
chr1	1136765	1136779	cluster1	.	+
chr1	1137090	1137125	cluster1	.	+
chr1	1144319	1144326	cluster1	.	+
chr1	1144380	1144400	cluster1	.	+
chr1	1144637	1144648	cluster1	.	+
chr1	1146046	1146070	cluster1	.	+
chr1	1146085	1146105	cluster1	.	+
chr1	1158277	1158287	cluster1	.	+
chr1	1158300	1158340	cluster1	.	+
chr1	1158480	1158485	cluster1	.	+
chr1	1161873	1161879	cluster1	.	+
chr1	1162647	1162657	cluster1	.	+
chr1	1162741	1162861	cluster1	.	+
chr1	1162874	1162883	cluster1	.	+
chr1	1163245	1163260	cluster1	.	+
chr1	1164362	1164372	cluster1	.	+
chr1	1164413	1164429	cluster1	.	+
chr1	1164619	1164628	cluster1	.	+
chr1	1164754	1164816	cluster1	.	+
chr1	1164827	1164842	cluster1	.	+
chr1	1165035	1165048	cluster1	.	+
chr1	1167089	1167098	cluster1	.	+
chr1	1167121	1167193	cluster1	.	+
chr1	1167197	1167202	cluster1	.	+
chr1	1167864	1167949	cluster1	.	+
chr1	1168622	1168637	cluster1	.	+
chr1	1168720	1168727	cluster1	.	+
chr1	1169012	1169081	cluster1	.	+
chr1	1173851	1173856	cluster1	.	+
chr1	1173865	1173891	cluster1	.	+
chr1	1173924	1173932	cluster1	.	+
chr1	1174484	1174494	cluster1	.	+
chr1	1179330	1179338	cluster1	.	+
chr1	1179606	1179644	cluster1	.	+
chr1	1179731	1179744	cluster1	.	+
chr1	1180031	1180046	cluster1	.	+
chr1	1180053	1180062	cluster1	.	+
chr1	1180110	1180116	cluster1	.	+
chr1	1180299	1180313	cluster1	.	+
chr1	1180314	1180346	cluster1	.	+
chr1	1180479	1180603	cluster1	.	+
chr1	1180726	1180800	cluster1	.	+
chr1	1182358	1182451	cluster1	.	+
chr1	1182872	1182951	cluster1	.	+
chr1	1182959	1182981	cluster1	.	+
chr1	1183024	1183050	cluster1	.	+
chr1	1183917	1184092	cluster1	.	+
chr1	1184965	1185111	cluster1	.	+
chr1	1196596	1196718	cluster1	.	+
chr1	1197091	1197190	cluster1	.	+
chr1	1197434	1197465	cluster1	.	+
chr1	1197475	1197532	cluster1	.	+
chr1	1197908	1197936	cluster1	.	+
chr1	1200998	1201003	cluster1	.	+
chr1	1201570	1201591	cluster1	.	+
chr1	1203516	1203527	cluster1	.	+
chr1	1203723	1203732	cluster1	.	+
chr1	1203742	1203759	cluster1	.	+
chr1	1203887	1203921	cluster1	.	+
chr1	1204027	1204035	cluster1	.	+
chr1	1204176	1204208	cluster1	.	+
chr1	1204233	1204239	cluster1	.	+
chr1	1204392	1204424	cluster1	.	+
chr1	1204434	1204442	cluster1	.	+
chr1	1205428	1205433	cluster1	.	+
chr1	1205437	1205442	cluster1	.	+
chr1	1211356	1211366	cluster1	.	+
chr1	1211384	1211397	cluster1	.	+
chr1	1211426	1211438	cluster1	.	+
chr1	1211554	1211569	cluster1	.	+
chr1	1211588	1211617	cluster1	.	+
chr1	1211698	1211703	cluster1	.	+
chr1	1212072	1212082	cluster1	.	+
chr1	1212632	1212662	cluster1	.	+
chr1	1212673	1212706	cluster1	.	+
chr1	1212985	1213009	cluster1	.	+
chr1	1213017	1213028	cluster1	.	+
chr1	1213080	1213096	cluster1	.	+
chr1	1213665	1213690	cluster1	.	+
chr1	1213712	1213718	cluster1	.	+
chr1	1213763	1213778	cluster1	.	+
chr1	1213977	1213986	cluster1	.	+
chr1	1213999	1214004	cluster1	.	+
chr1	1214065	1214085	cluster1	.	+
chr1	1214147	1214198	cluster1	.	+
chr1	1216934	1216943	cluster1	.	+
chr1	1217511	1217690	cluster1	.	+
chr1	1218454	1218635	cluster1	.	+
chr1	1218761	1218933	cluster1	.	+
chr1	1219535	1219561	cluster1	.	+
chr1	1223237	1223250	cluster1	.	+
chr1	1223305	1223359	cluster1	.	+
chr1	1223829	1223850	cluster1	.	+
chr1	1223884	1223971	cluster1	.	+
chr1	1228460	1228499	cluster1	.	+
chr1	1228506	1228631	cluster1	.	+
chr1	1228668	1228708	cluster1	.	+
chr1	1228713	1228729	cluster1	.	+
chr1	1231884	1231892	cluster1	.	+
chr1	1231962	1231989	cluster1	.	+
chr1	1232051	1232060	cluster1	.	+
chr1	1232353	1232373	cluster1	.	+
chr1	1232446	1232478	cluster1	.	+
chr1	1232488	1232496	cluster1	.	+
chr1	1232511	1232531	cluster1	.	+
chr1	1232542	1233268	cluster1	.	+
chr1	1233691	1233717	cluster1	.	+
chr1	1233896	1233924	cluster1	.	+
chr1	1233984	1233995	cluster1	.	+
chr1	1234019	1234042	cluster1	.	+
chr1	1237755	1237771	cluster1	.	+
chr1	1238243	1238257	cluster1	.	+
chr1	1238285	1238303	cluster1	.	+
chr1	1240474	1240493	cluster1	.	+
chr1	1242466	1242473	cluster1	.	+
chr1	1242592	1242597	cluster1	.	+
chr1	1242614	1242649	cluster1	.	+
chr1	1242829	1242858	cluster1	.	+
chr1	1242883	1242894	cluster1	.	+
chr1	1242901	1242915	cluster1	.	+
chr1	1243055	1243092	cluster1	.	+
chr1	1243455	1243537	cluster1	.	+
chr1	1243550	1243554	cluster1	.	+
chr1	1243947	1243962	cluster1	.	+
chr1	1243977	1243996	cluster1	.	+
chr1	1244017	1244031	cluster1	.	+
chr1	1244101	1244112	cluster1	.	+
chr1	1244188	1244212	cluster1	.	+
chr1	1244241	1244260	cluster1	.	+
chr1	1244384	1244392	cluster1	.	+
chr1	1244441	1244479	cluster1	.	+
chr1	1251652	1251670	cluster1	.	+
chr1	1254879	1254961	cluster1	.	+
chr1	1255202	1255489	cluster1	.	+
chr1	1256039	1256128	cluster1	.	+
chr1	1256986	1257132	cluster1	.	+
chr1	1257202	1257312	cluster1	.	+
chr1	1263340	1263388	cluster1	.	+
chr1	1267856	1267994	cluster1	.	+
chr1	1273660	1273674	cluster1	.	+
chr1	1273683	1273734	cluster1	.	+
chr1	1273814	1273836	cluster1	.	+
chr1	1273862	1273874	cluster1	.	+
chr1	1286042	1286065	cluster1	.	+
chr1	1286278	1286283	cluster1	.	+
chr1	1286959	1286980	cluster1	.	+
chr1	1287126	1287134	cluster1	.	+
chr1	1287174	1287179	cluster1	.	+
chr1	1287538	1287555	cluster1	.	+
chr1	1290282	1290290	cluster1	.	+
chr1	1290474	1290491	cluster1	.	+
chr1	1290537	1290560	cluster1	.	+
chr1	1290634	1290654	cluster1	.	+
chr1	1290664	1290699	cluster1	.	+
chr1	1291325	1291348	cluster1	.	+
chr1	1292403	1292409	cluster1	.	+
chr1	1292470	1292481	cluster1	.	+
chr1	1292498	1292528	cluster1	.	+
chr1	1292592	1292618	cluster1	.	+
chr1	1292783	1292799	cluster1	.	+
chr1	1292979	1293009	cluster1	.	+
chr1	1293050	1293058	cluster1	.	+
chr1	1293065	1293120	cluster1	.	+
chr1	1293543	1293605	cluster1	.	+
chr1	1293675	1293683	cluster1	.	+
chr1	1293817	1293845	cluster1	.	+
chr1	1293900	1293935	cluster1	.	+
chr1	1294087	1294091	cluster1	.	+
chr1	1294138	1294184	cluster1	.	+
chr1	1294396	1294404	cluster1	.	+
chr1	1294451	1294458	cluster1	.	+
chr1	1294459	1294478	cluster1	.	+
chr1	1294486	1294490	cluster1	.	+
chr1	1294534	1294545	cluster1	.	+
chr1	1294555	1294581	cluster1	.	+
chr1	1294595	1294631	cluster1	.	+
chr1	1294711	1294818	cluster1	.	+
chr1	1295440	1295507	cluster1	.	+
chr1	1295508	1295532	cluster1	.	+
chr1	1295733	1295760	cluster1	.	+
chr1	1295890	1295940	cluster1	.	+
chr1	1296009	1296033	cluster1	.	+
chr1	1296098	1296106	cluster1	.	+
chr1	1296208	1296213	cluster1	.	+
chr1	1296217	1296237	cluster1	.	+
chr1	1296277	1296282	cluster1	.	+
chr1	1296422	1296504	cluster1	.	+
chr1	1296517	1296522	cluster1	.	+
chr1	1296589	1296615	cluster1	.	+
chr1	1296625	1296635	cluster1	.	+
chr1	1297819	1297935	cluster1	.	+
chr1	1298007	1298041	cluster1	.	+
chr1	1298064	1298071	cluster1	.	+
chr1	1298075	1298104	cluster1	.	+
chr1	1298111	1298115	cluster1	.	+
chr1	1298367	1298423	cluster1	.	+
chr1	1298561	1298624	cluster1	.	+
chr1	1298677	1298681	cluster1	.	+
chr1	1298959	1298998	cluster1	.	+
chr1	1299012	1299022	cluster1	.	+
chr1	1299025	1299040	cluster1	.	+
chr1	1299114	1299124	cluster1	.	+
chr1	1299149	1299156	cluster1	.	+
chr1	1299239	1299259	cluster1	.	+
chr1	1299339	1299358	cluster1	.	+
chr1	1299824	1299831	cluster1	.	+
chr1	1299858	1299863	cluster1	.	+
chr1	1299891	1299908	cluster1	.	+
chr1	1299970	1300009	cluster1	.	+
chr1	1300024	1300071	cluster1	.	+
chr1	1300153	1300205	cluster1	.	+
chr1	1300503	1300541	cluster1	.	+
chr1	1300572	1300589	cluster1	.	+
chr1	1301981	1302051	cluster1	.	+
chr1	1302916	1302977	cluster1	.	+
chr1	1303156	1303170	cluster1	.	+
chr1	1303174	1303200	cluster1	.	+
chr1	1303237	1303283	cluster1	.	+
chr1	1304083	1304133	cluster1	.	+
chr1	1304758	1304868	cluster1	.	+
chr1	1304881	1304912	cluster1	.	+
chr1	1304951	1304958	cluster1	.	+
chr1	1305745	1305779	cluster1	.	+
chr1	1307584	1307594	cluster1	.	+
chr1	1307766	1307815	cluster1	.	+
chr1	1308461	1308468	cluster1	.	+
chr1	1308676	1308723	cluster1	.	+
chr1	1309082	1309117	cluster1	.	+
chr1	1309131	1309186	cluster1	.	+
chr1	1309236	1309279	cluster1	.	+
chr1	1309565	1309591	cluster1	.	+
chr1	1309685	1309767	cluster1	.	+
chr1	1309843	1309856	cluster1	.	+
chr1	1310643	1310690	cluster1	.	+
chr1	1310905	1310949	cluster1	.	+
chr1	1310977	1310997	cluster1	.	+
chr1	1311858	1311926	cluster1	.	+
chr1	1312015	1312149	cluster1	.	+
chr1	1312223	1312371	cluster1	.	+
chr1	1312433	1312504	cluster1	.	+
chr1	1312589	1312702	cluster1	.	+
chr1	1312781	1312951	cluster1	.	+
chr1	1313028	1313126	cluster1	.	+
chr1	1313501	1313594	cluster1	.	+
chr1	1313729	1313924	cluster1	.	+
chr1	1314295	1314367	cluster1	.	+
chr1	1314820	1314964	cluster1	.	+
chr1	1315398	1315441	cluster1	.	+
chr1	1315511	1315620	cluster1	.	+
chr1	1319290	1319526	cluster1	.	+
chr1	1320453	1320531	cluster1	.	+
chr1	1320989	1321095	cluster1	.	+
chr1	1326907	1326917	cluster1	.	+
chr1	1326931	1326974	cluster1	.	+
chr1	1326995	1327034	cluster1	.	+
chr1	1327238	1327312	cluster1	.	+
chr1	1327337	1327345	cluster1	.	+
chr1	1327353	1327411	cluster1	.	+
chr1	1327416	1327519	cluster1	.	+
chr1	1327538	1327645	cluster1	.	+
chr1	1327662	1327699	cluster1	.	+
chr1	1327743	1327763	cluster1	.	+
chr1	1331241	1331256	cluster1	.	+
chr1	1331412	1331422	cluster1	.	+
chr1	1331454	1331477	cluster1	.	+
chr1	1331633	1331640	cluster1	.	+
chr1	1331650	1331670	cluster1	.	+
chr1	1331686	1331700	cluster1	.	+
chr1	1430655	1430677	cluster1	.	+
chr1	1433175	1433199	cluster1	.	+
chr1	1433204	1433242	cluster1	.	+
chr1	1433252	1433265	cluster1	.	+
chr1	1433976	1434030	cluster1	.	+
chr1	1434395	1434411	cluster1	.	+
chr1	1434415	1434495	cluster1	.	+
chr1	1434522	1434541	cluster1	.	+
chr1	1434574	1434625	cluster1	.	+
chr1	1434658	1434674	cluster1	.	+
chr1	1435743	1435761	cluster1	.	+
chr1	1436115	1436125	cluster1	.	+
chr1	1436938	1437047	cluster1	.	+
chr1	1437049	1437091	cluster1	.	+
chr1	1437105	1437127	cluster1	.	+
chr1	1437141	1437152	cluster1	.	+
chr1	1437166	1437455	cluster1	.	+
chr1	1439077	1439102	cluster1	.	+
chr1	1439131	1439198	cluster1	.	+
chr1	1439220	1439253	cluster1	.	+
chr1	1439296	1439312	cluster1	.	+
chr1	1439331	1439364	cluster1	.	+
chr1	1439442	1439513	cluster1	.	+
chr1	1439584	1439711	cluster1	.	+
chr1	1450678	1450763	cluster1	.	+
chr1	1452035	1452127	cluster1	.	+
chr1	1452361	1452436	cluster1	.	+
chr1	1454342	1454346	cluster1	.	+
chr1	1454363	1454397	cluster1	.	+
chr1	1454419	1454503	cluster1	.	+
chr1	1455460	1455482	cluster1	.	+
chr1	1455787	1455921	cluster1	.	+
chr1	1456220	1456354	cluster1	.	+
chr1	1457124	1457171	cluster1	.	+
chr1	1457180	1457186	cluster1	.	+
chr1	1459158	1459180	cluster1	.	+
chr1	1599775	1599803	cluster1	.	+
chr1	1599815	1599949	cluster1	.	+
chr1	1599968	1600023	cluster1	.	+
chr1	1600037	1600063	cluster1	.	+
chr1	1600108	1600141	cluster1	.	+
chr1	1600149	1600163	cluster1	.	+
chr1	1600183	1600222	cluster1	.	+
chr1	1607253	1607275	cluster1	.	+
chr1	1615410	1615420	cluster1	.	+
chr1	1615819	1615825	cluster1	.	+
chr1	1615857	1615861	cluster1	.	+
chr1	1616081	1616090	cluster1	.	+
chr1	1623452	1623701	cluster1	.	+
chr1	1623770	1623951	cluster1	.	+
chr1	1624801	1624907	cluster1	.	+
chr1	1624983	1625177	cluster1	.	+
chr1	1625282	1625434	cluster1	.	+
chr1	1625516	1625657	cluster1	.	+
chr1	1626647	1626760	cluster1	.	+
chr1	1626834	1627001	cluster1	.	+
chr1	1627068	1627208	cluster1	.	+
chr1	1627292	1627381	cluster1	.	+
chr1	1627406	1627449	cluster1	.	+
chr1	1627670	1627687	cluster1	.	+
chr1	1627742	1627836	cluster1	.	+
chr1	1628015	1628185	cluster1	.	+
chr1	1628266	1628332	cluster1	.	+
chr1	1628345	1628401	cluster1	.	+
chr1	1628483	1628729	cluster1	.	+
chr1	1629130	1629152	cluster1	.	+
chr1	1629186	1629316	cluster1	.	+
chr1	1629439	1629573	cluster1	.	+
chr1	1629635	1629713	cluster1	.	+
chr1	1630287	1630305	cluster1	.	+
chr1	1630338	1630530	cluster1	.	+
chr1	1630580	1630589	cluster1	.	+
chr1	1631077	1631091	cluster1	.	+
chr1	1632854	1632915	cluster1	.	+
chr1	1633041	1633097	cluster1	.	+
chr1	1633116	1633123	cluster1	.	+
chr1	1633228	1633358	cluster1	.	+
chr1	1633571	1633593	cluster1	.	+
chr1	1633745	1633823	cluster1	.	+
chr1	1633861	1633886	cluster1	.	+
chr1	1633986	1633998	cluster1	.	+
chr1	1634054	1634102	cluster1	.	+
chr1	1634199	1634334	cluster1	.	+
chr1	1634447	1634625	cluster1	.	+
chr1	1634634	1634641	cluster1	.	+
chr1	1635610	1635628	cluster1	.	+
chr1	1635765	1635859	cluster1	.	+
chr1	1635929	1636129	cluster1	.	+
chr1	1636330	1636483	cluster1	.	+
chr1	1636679	1636800	cluster1	.	+
chr1	1636890	1637006	cluster1	.	+
chr1	1637078	1637204	cluster1	.	+
chr1	1637405	1637515	cluster1	.	+
chr1	1637774	1637886	cluster1	.	+
chr1	1638497	1638592	cluster1	.	+
chr1	1640271	1640454	cluster1	.	+
chr1	1641070	1641116	cluster1	.	+
chr1	1641656	1641803	cluster1	.	+
chr1	1641902	1642004	cluster1	.	+
chr1	1642383	1642396	cluster1	.	+
chr1	1642444	1642454	cluster1	.	+
chr1	1645123	1645264	cluster1	.	+
chr1	1649493	1649515	cluster1	.	+
chr1	1649522	1649639	cluster1	.	+
chr1	1652435	1652572	cluster1	.	+
chr1	1655366	1655487	cluster1	.	+
chr1	1657222	1657501	cluster1	.	+
chr1	1664280	1664294	cluster1	.	+
chr1	1665854	1666021	cluster1	.	+
chr1	1668324	1668388	cluster1	.	+
chr1	1668436	1668443	cluster1	.	+
chr1	1668470	1668474	cluster1	.	+
chr1	1669657	1669739	cluster1	.	+
chr1	1670091	1670156	cluster1	.	+
chr1	1671503	1671631	cluster1	.	+
chr1	1673292	1673303	cluster1	.	+
chr1	1674070	1674077	cluster1	.	+
chr1	1674106	1674135	cluster1	.	+
chr1	1674301	1674326	cluster1	.	+
chr1	1674349	1674389	cluster1	.	+
chr1	1674614	1674646	cluster1	.	+
chr1	1675457	1675592	cluster1	.	+
chr1	1676061	1676146	cluster1	.	+
chr1	1676180	1676202	cluster1	.	+
chr1	1676375	1676533	cluster1	.	+
chr1	157412652	157412656	cluster2	.	+
chr1	157412864	157412871	cluster2	.	+
chr1	157414548	157414553	cluster2	.	+
chr1	157414729	157414735	cluster2	.	+
chr1	157437714	157437725	cluster2	.	+
chr1	157481748	157481755	cluster2	.	+
chr1	157481826	157481835	cluster2	.	+
chr1	157483221	157483240	cluster2	.	+
chr1	157484990	157485015	cluster2	.	+
chr1	157507175	157507206	cluster2	.	+
chr1	157507304	157507332	cluster2	.	+
chr1	157507354	157507427	cluster2	.	+
chr1	157510282	157510306	cluster2	.	+
chr1	157510871	157510882	cluster2	.	+
chr1	157515746	157515755	cluster2	.	+
chr1	157515873	157515884	cluster2	.	+
chr1	157518422	157518431	cluster2	.	+
chr1	157519737	157519744	cluster2	.	+
chr1	157519769	157519788	cluster2	.	+
chr1	157520529	157520534	cluster2	.	+
chr1	157521059	157521095	cluster2	.	+
chr1	157521179	157521187	cluster2	.	+
chr1	157521219	157521224	cluster2	.	+
chr1	157521286	157521295	cluster2	.	+
chr1	157522619	157522633	cluster2	.	+
chr1	157524475	157524488	cluster2	.	+
chr1	157524553	157524559	cluster2	.	+
chr1	157526016	157526032	cluster2	.	+
chr1	157526051	157526076	cluster2	.	+
chr1	157526175	157526195	cluster2	.	+
chr1	157527687	157527695	cluster2	.	+
chr1	157527885	157527898	cluster2	.	+
chr1	157532613	157532637	cluster2	.	+
chr1	157533075	157533096	cluster2	.	+
chr1	157533318	157533343	cluster2	.	+
chr1	157539340	157539344	cluster2	.	+
chr1	157539363	157539367	cluster2	.	+
chr1	157544417	157544424	cluster2	.	+
chr1	157544826	157544834	cluster2	.	+
chr1	157547154	157547165	cluster2	.	+
chr1	157549553	157549559	cluster2	.	+
chr1	157552324	157552335	cluster2	.	+
chr1	157552350	157552366	cluster2	.	+
chr1	157552522	157552536	cluster2	.	+
chr1	157558599	157558626	cluster2	.	+
chr1	157562159	157562185	cluster2	.	+
chr1	157562635	157562645	cluster2	.	+
chr1	157566748	157566854	cluster2	.	+
chr1	157575579	157575595	cluster2	.	+
chr1	157578502	157578516	cluster2	.	+
chr1	157580377	157580391	cluster2	.	+
chr1	157586226	157586234	cluster2	.	+
chr1	157586265	157586279	cluster2	.	+
chr1	157586328	157586342	cluster2	.	+
chr1	157586355	157586360	cluster2	.	+
chr1	157586370	157586375	cluster2	.	+
chr1	157587270	157587275	cluster2	.	+
chr1	157587860	157587870	cluster2	.	+
chr1	157588079	157588087	cluster2	.	+
chr1	157596344	157596351	cluster2	.	+
chr1	157597379	157597389	cluster2	.	+
chr1	157597819	157597826	cluster2	.	+
chr1	157597932	157597943	cluster2	.	+
chr1	157640278	157640285	cluster2	.	+
chr1	157653305	157653318	cluster2	.	+
chr1	157653367	157653374	cluster2	.	+
chr1	157671690	157671712	cluster2	.	+
chr1	157677422	157677439	cluster2	.	+
chr1	157678742	157678748	cluster2	.	+
chr1	157678855	157678860	cluster2	.	+
chr1	157680975	157680981	cluster2	.	+
chr1	157683208	157683218	cluster2	.	+
chr1	157690297	157690337	cluster2	.	+
chr1	157696202	157696214	cluster2	.	+
chr1	157708998	157709471	cluster2	.	+
chr1	157709472	157711468	cluster2	.	+
chr1	157720629	157720745	cluster2	.	+
chr1	157723370	157723381	cluster2	.	+
chr1	157723525	157723531	cluster2	.	+
chr1	157723803	157723844	cluster2	.	+
chr1	157723865	157723897	cluster2	.	+
chr1	157734831	157734868	cluster2	.	+
chr1	157767436	157767441	cluster2	.	+
chr1	157767970	157768027	cluster2	.	+
chr1	157796111	157796119	cluster2	.	+
chr1	157798241	157798252	cluster2	.	+
chr1	157800052	157800060	cluster2	.	+
chr1	157801967	157801991	cluster2	.	+
chr1	157802474	157802479	cluster2	.	+
chr1	157802535	157802545	cluster2	.	+
chr1	157802582	157802597	cluster2	.	+
chr1	157803839	157803844	cluster2	.	+
chr1	157804071	157804076	cluster2	.	+
chr1	157807095	157807102	cluster2	.	+
chr1	157807119	157807132	cluster2	.	+
chr1	157820000	157820012	cluster2	.	+
chr1	157820017	157820021	cluster2	.	+
chr1	157820032	157820038	cluster2	.	+
chr1	157820124	157820135	cluster2	.	+
chr1	157821975	157821996	cluster2	.	+
chr1	157831968	157831980	cluster2	.	+
chr1	157833189	157833199	cluster2	.	+
chr1	157833226	157833230	cluster2	.	+
chr1	157833238	157833243	cluster2	.	+
chr1	157833292	157833304	cluster2	.	+
chr1	157833367	157833372	cluster2	.	+
chr1	157833410	157833414	cluster2	.	+
chr1	157833418	157833438	cluster2	.	+
chr1	157834402	157834408	cluster2	.	+
chr1	157834520	157834524	cluster2	.	+
chr1	157834579	157834605	cluster2	.	+
chr1	157834669	157834673	cluster2	.	+
chr1	157836007	157836033	cluster2	.	+
chr1	157836058	157836078	cluster2	.	+
chr1	157836097	157836114	cluster2	.	+
chr1	157839378	157839384	cluster2	.	+
chr1	157839391	157839398	cluster2	.	+
chr1	157840087	157840091	cluster2	.	+
chr1	157841659	157841684	cluster2	.	+
chr1	157841698	157841703	cluster2	.	+
chr1	157841834	157841841	cluster2	.	+
chr1	157841887	157841892	cluster2	.	+
chr1	157842298	157842302	cluster2	.	+
chr1	157846195	157846210	cluster2	.	+
chr1	157846242	157846250	cluster2	.	+
chr1	157846263	157846273	cluster2	.	+
chr1	157846280	157846304	cluster2	.	+
chr1	157856172	157856185	cluster2	.	+
chr1	157856197	157856215	cluster2	.	+
chr1	157856259	157856268	cluster2	.	+
chr1	157856619	157856638	cluster2	.	+
chr1	157856753	157856772	cluster2	.	+
chr1	157857813	157857837	cluster2	.	+
chr1	157858188	157858210	cluster2	.	+
chr1	157861210	157861216	cluster2	.	+
chr1	157861276	157861285	cluster2	.	+
chr1	157861304	157861308	cluster2	.	+
chr1	157861385	157861396	cluster2	.	+
chr1	157861420	157861424	cluster2	.	+
chr1	157861555	157861561	cluster2	.	+
chr1	157864930	157864954	cluster2	.	+
chr1	157870685	157870697	cluster2	.	+
chr1	157870790	157870796	cluster2	.	+
chr1	157876987	157877010	cluster2	.	+
chr1	157878243	157878263	cluster2	.	+
chr1	157921348	157921373	cluster2	.	+
chr1	157925130	157925147	cluster2	.	+
chr1	157925175	157925187	cluster2	.	+
chr1	157925965	157926006	cluster2	.	+
chr1	157929608	157929612	cluster2	.	+
chr1	157929631	157929637	cluster2	.	+
chr1	157929667	157929675	cluster2	.	+
chr1	157932664	157932692	cluster2	.	+
chr1	157934494	157934515	cluster2	.	+
chr1	157934885	157934920	cluster2	.	+
chr1	157936699	157936722	cluster2	.	+
chr1	157943040	157943069	cluster2	.	+
chr1	157944827	157944836	cluster2	.	+
chr1	157948740	157948750	cluster2	.	+
chr1	157953098	157953107	cluster2	.	+
chr1	157957642	157957691	cluster2	.	+
chr1	157957718	157957761	cluster2	.	+
chr1	157958656	157958668	cluster2	.	+
chr1	157963811	157963825	cluster2	.	+
chr1	157966159	157966273	cluster2	.	+
chr1	157966276	157966336	cluster2	.	+
chr1	157966375	157966394	cluster2	.	+
chr1	157968713	157968727	cluster2	.	+
chr1	157969067	157969132	cluster2	.	+
chr1	157975390	157975417	cluster2	.	+
chr1	157975512	157975835	cluster2	.	+
chr1	157977282	157977294	cluster2	.	+
chr1	157978736	157978767	cluster2	.	+
chr1	157979085	157979096	cluster2	.	+
chr1	157984570	157984689	cluster2	.	+
chr1	157984751	157984769	cluster2	.	+
chr1	157986010	157986098	cluster2	.	+
chr1	157987764	157987795	cluster2	.	+
chr1	157989023	157989096	cluster2	.	+
chr1	157989106	157989191	cluster2	.	+
chr1	157989202	157989208	cluster2	.	+
chr1	157992133	157992154	cluster2	.	+
chr1	157992507	157992518	cluster2	.	+
chr1	157992835	157992840	cluster2	.	+
chr1	157993265	157993310	cluster2	.	+
chr1	157993638	157993733	cluster2	.	+
chr1	157993959	157993970	cluster2	.	+
chr1	157994815	157994827	cluster2	.	+
chr1	157994986	157995000	cluster2	.	+
chr1	157995020	157995040	cluster2	.	+
chr1	157995049	157995064	cluster2	.	+
chr1	157995376	157995452	cluster2	.	+
chr1	157995621	157995663	cluster2	.	+
chr1	157996157	157996429	cluster2	.	+
chr1	157996441	157996451	cluster2	.	+
chr1	157997860	157997875	cluster2	.	+
chr1	158000702	158000726	cluster2	.	+
chr1	158000758	158000828	cluster2	.	+
chr1	158000847	158000870	cluster2	.	+
chr1	158002634	158002641	cluster2	.	+
chr1	158002691	158002708	cluster2	.	+
chr1	158002827	158002849	cluster2	.	+
chr1	158002851	158002883	cluster2	.	+
chr1	158002901	158002942	cluster2	.	+
chr1	158003026	158003068	cluster2	.	+
chr1	158003110	158003223	cluster2	.	+
chr1	158003730	158003792	cluster2	.	+
chr1	158007860	158007879	cluster2	.	+
chr1	158007921	158008149	cluster2	.	+
chr1	158010563	158010585	cluster2	.	+
chr1	158010588	158010716	cluster2	.	+
chr1	158010777	158010795	cluster2	.	+
chr1	158010846	158010864	cluster2	.	+
chr1	158010927	158011009	cluster2	.	+
chr1	158011017	158011033	cluster2	.	+
chr1	158011216	158011297	cluster2	.	+
chr1	158014010	158014043	cluster2	.	+
chr1	158014243	158014445	cluster2	.	+
chr1	158015473	158015488	cluster2	.	+
chr1	158016582	158016620	cluster2	.	+
chr1	158016630	158016735	cluster2	.	+
chr1	158017831	158017873	cluster2	.	+
chr1	158017897	158017976	cluster2	.	+
chr1	158018830	158018844	cluster2	.	+
chr1	158018878	158018900	cluster2	.	+
chr1	158019605	158019737	cluster2	.	+
chr1	158019767	158019778	cluster2	.	+
chr1	158020773	158020817	cluster2	.	+
chr1	158021122	158021140	cluster2	.	+
chr1	158024828	158024834	cluster2	.	+
chr1	158025835	158025858	cluster2	.	+
chr1	158028971	158028989	cluster2	.	+
chr1	158029508	158029526	cluster2	.	+
chr1	158030969	158030990	cluster2	.	+
chr1	158031060	158031222	cluster2	.	+
chr1	158035567	158035574	cluster2	.	+
chr1	158039330	158039372	cluster2	.	+
chr1	158039812	158039836	cluster2	.	+
chr1	158039846	158039962	cluster2	.	+
chr1	158043450	158043480	cluster2	.	+
chr1	158043480	158043522	cluster2	.	+
chr1	158047062	158047112	cluster2	.	+
chr1	158047470	158047491	cluster2	.	+
chr1	158047500	158047520	cluster2	.	+
chr1	158048509	158048518	cluster2	.	+
chr1	158049525	158049551	cluster2	.	+
chr1	158049628	158049646	cluster2	.	+
chr1	158055565	158055576	cluster2	.	+
chr1	158055585	158055833	cluster2	.	+
chr1	158056608	158056783	cluster2	.	+
chr1	158057981	158057991	cluster2	.	+
chr1	158058280	158058473	cluster2	.	+
chr1	158058788	158058809	cluster2	.	+
chr1	158058859	158058873	cluster2	.	+
chr1	158060081	158060138	cluster2	.	+
chr1	158061134	158061146	cluster2	.	+
chr1	158061176	158061186	cluster2	.	+
chr1	158061208	158061272	cluster2	.	+
chr1	158061272	158061291	cluster2	.	+
chr1	158062381	158062402	cluster2	.	+
chr1	158062424	158062444	cluster2	.	+
chr1	158062464	158062562	cluster2	.	+
chr1	158063004	158063040	cluster2	.	+
chr1	158066826	158066844	cluster2	.	+
chr1	158067029	158067057	cluster2	.	+
chr1	158067897	158067951	cluster2	.	+
chr1	158068717	158068727	cluster2	.	+
chr1	158068766	158068776	cluster2	.	+
chr1	158068859	158069024	cluster2	.	+
chr1	158073962	158073980	cluster2	.	+
chr1	158073990	158074000	cluster2	.	+
chr1	158074029	158074140	cluster2	.	+
chr1	158075205	158075213	cluster2	.	+
chr1	158075213	158075311	cluster2	.	+
chr1	158076109	158076268	cluster2	.	+
chr1	158077308	158077341	cluster2	.	+
chr1	158077713	158077766	cluster2	.	+
chr1	158077984	158078015	cluster2	.	+
chr1	158078031	158078144	cluster2	.	+
chr1	158084418	158084584	cluster2	.	+
chr1	158086591	158086751	cluster2	.	+
chr1	158087748	158087863	cluster2	.	+
chr1	158088003	158088161	cluster2	.	+
chr1	158088323	158088459	cluster2	.	+
chr1	158089379	158089635	cluster2	.	+
chr1	158089715	158089799	cluster2	.	+
chr1	158089800	158089824	cluster2	.	+
chr1	158090393	158090499	cluster2	.	+
chr1	158090555	158090581	cluster2	.	+
chr1	158091354	158091561	cluster2	.	+
chr1	158093335	158093417	cluster2	.	+
chr1	158093418	158093452	cluster2	.	+
chr1	158093620	158093767	cluster2	.	+
chr1	158094309	158094392	cluster2	.	+
chr1	158094640	158094855	cluster2	.	+
chr1	158094859	158095361	cluster2	.	+
chr1	158095416	158095445	cluster2	.	+
chr1	158096196	158096215	cluster2	.	+
chr1	158096233	158096242	cluster2	.	+
chr1	158096384	158096437	cluster2	.	+
chr1	158096708	158096717	cluster2	.	+
chr1	158096852	158096858	cluster2	.	+
chr1	158096867	158096952	cluster2	.	+
chr1	158096961	158096976	cluster2	.	+
chr1	158099536	158099561	cluster2	.	+
chr1	158100024	158100092	cluster2	.	+
chr1	158100092	158100261	cluster2	.	+
chr1	158103043	158103065	cluster2	.	+
chr1	158103984	158104018	cluster2	.	+
chr1	158104037	158104108	cluster2	.	+
chr1	158104131	158104235	cluster2	.	+
chr1	158108034	158108079	cluster2	.	+
chr1	158110612	158110630	cluster2	.	+
chr1	158110647	158110694	cluster2	.	+
chr1	158112221	158112235	cluster2	.	+
chr1	158113526	158113538	cluster2	.	+
chr1	158113539	158113617	cluster2	.	+
chr1	158117300	158117343	cluster2	.	+
chr1	158118285	158118352	cluster2	.	+
chr1	158118932	158118941	cluster2	.	+
chr1	158121827	158121834	cluster2	.	+
chr1	158125151	158125167	cluster2	.	+
chr1	158127150	158127172	cluster2	.	+
chr1	158128339	158128362	cluster2	.	+
chr1	158130861	158130878	cluster2	.	+
chr1	158131014	158131026	cluster2	.	+
chr1	158154524	158154532	cluster2	.	+
chr1	158160743	158160759	cluster2	.	+
chr1	158174379	158174479	cluster2	.	+
chr1	158174479	158175878	cluster2	.	+
chr1	158175886	158177454	cluster2	.	+
chr1	158178015	158178067	cluster2	.	+
chr1	158182306	158182312	cluster2	.	+
chr1	158182887	158182899	cluster2	.	+
chr1	158182932	158183004	cluster2	.	+
chr1	158183050	158183058	cluster2	.	+
chr1	158183116	158183124	cluster2	.	+
chr1	158183150	158183161	cluster2	.	+
chr1	158195665	158195678	cluster2	.	+
chr1	158195936	158195946	cluster2	.	+
chr1	158196053	158196081	cluster2	.	+
chr1	158196109	158196125	cluster2	.	+
chr1	158196603	158196630	cluster2	.	+
chr1	158196630	158196801	cluster2	.	+
chr1	158196832	158197049	cluster2	.	+
chr1	158197344	158197353	cluster2	.	+
chr1	158256279	158256284	cluster2	.	+
chr1	158256859	158256876	cluster2	.	+
chr1	158256888	158256892	cluster2	.	+
chr1	158256959	158256966	cluster2	.	+
chr1	158257024	158257032	cluster2	.	+
chr1	158257058	158257066	cluster2	.	+
chr1	158265726	158265746	cluster2	.	+
chr1	158265970	158265983	cluster2	.	+
chr1	158265996	158266018	cluster2	.	+
chr1	158266065	158266089	cluster2	.	+
chr1	158266268	158266285	cluster2	.	+
chr1	158266329	158266339	cluster2	.	+
chr1	158266381	158266400	cluster2	.	+
chr1	158266453	158266457	cluster2	.	+
chr1	158266498	158266711	cluster2	.	+
chr1	158266777	158266796	cluster2	.	+
chr1	158266854	158266874	cluster2	.	+
chr1	158266896	158266919	cluster2	.	+
chr1	158267228	158267242	cluster2	.	+
chr1	158271683	158271702	cluster2	.	+
chr1	158274159	158274213	cluster2	.	+
chr1	158274213	158274227	cluster2	.	+
chr1	158274236	158274556	cluster2	.	+
chr1	158285865	158285877	cluster2	.	+
chr1	158289881	158289888	cluster2	.	+
chr1	158290770	158290776	cluster2	.	+
chr1	158291294	158291299	cluster2	.	+
chr1	158292690	158292705	cluster2	.	+
chr1	158292768	158292776	cluster2	.	+
chr1	158292834	158292842	cluster2	.	+
chr1	158292871	158292876	cluster2	.	+
chr1	158294713	158294731	cluster2	.	+
chr1	158329364	158329409	cluster2	.	+
chr1	158329448	158329459	cluster2	.	+
chr1	158329490	158329496	cluster2	.	+
chr1	158329521	158329548	cluster2	.	+
chr1	158355977	158356007	cluster2	.	+
chr1	158356018	158356027	cluster2	.	+
chr1	158356065	158356073	cluster2	.	+
chr1	158356100	158356110	cluster2	.	+
chr1	158398633	158398641	cluster2	.	+
chr1	158398699	158398728	cluster2	.	+
chr1	158398780	158398793	cluster2	.	+
chr1	158398924	158398932	cluster2	.	+
chr1	158399107	158399112	cluster2	.	+
chr1	158399284	158399289	cluster2	.	+
chr1	158402949	158402990	cluster2	.	+
chr1	158420009	158420016	cluster2	.	+
chr1	158420030	158420035	cluster2	.	+
chr1	158420090	158420116	cluster2	.	+
chr1	158420129	158420161	cluster2	.	+
chr1	158420327	158420341	cluster2	.	+
chr1	158420456	158420463	cluster2	.	+
chr1	158420470	158420506	cluster2	.	+
chr1	158420507	158420593	cluster2	.	+
chr1	158420621	158420671	cluster2	.	+
chr1	158420678	158420695	cluster2	.	+
chr1	158420813	158420818	cluster2	.	+
chr1	158425926	158425935	cluster2	.	+
chr1	158426358	158426410	cluster2	.	+
chr1	158445247	158445309	cluster2	.	+
chr1	158445475	158445483	cluster2	.	+
chr1	158445634	158445663	cluster2	.	+
chr1	158445835	158445840	cluster2	.	+
chr1	158454243	158454283	cluster2	.	+
chr1	158454322	158454330	cluster2	.	+
chr1	158454346	158454363	cluster2	.	+
chr1	158454389	158454416	cluster2	.	+
chr1	158454458	158454507	cluster2	.	+
chr1	158454526	158454545	cluster2	.	+
chr1	158454598	158454690	cluster2	.	+
chr1	158454718	158454735	cluster2	.	+
chr1	158454739	158455188	cluster2	.	+
chr1	158455231	158455267	cluster2	.	+
chr1	158455419	158455430	cluster2	.	+
chr1	158455523	158455534	cluster2	.	+
chr1	158455669	158455700	cluster2	.	+
chr1	158455757	158455817	cluster2	.	+
chr1	158461452	158461458	cluster2	.	+
chr1	158465606	158465614	cluster2	.	+
chr1	158465650	158465656	cluster2	.	+
chr1	158465726	158465749	cluster2	.	+
chr1	158465756	158465782	cluster2	.	+
chr1	158465795	158465818	cluster2	.	+
chr1	158465846	158465866	cluster2	.	+
chr1	158465891	158465971	cluster2	.	+
chr1	158466089	158466100	cluster2	.	+
chr1	158466264	158466297	cluster2	.	+
chr1	158466311	158466337	cluster2	.	+
chr1	158480015	158480022	cluster2	.	+
chr1	158480111	158480116	cluster2	.	+
chr1	158480288	158480293	cluster2	.	+
chr1	158480309	158480314	cluster2	.	+
chr1	158480471	158480476	cluster2	.	+
chr1	158480642	158480673	cluster2	.	+
chr1	158480687	158480704	cluster2	.	+
chr1	158480792	158480819	cluster2	.	+
chr1	158491377	158491400	cluster2	.	+
chr1	158491563	158491598	cluster2	.	+
chr1	158491746	158491751	cluster2	.	+
chr1	158491882	158491895	cluster2	.	+
chr1	158491917	158491988	cluster2	.	+
chr1	158492037	158492042	cluster2	.	+
chr1	158515474	158515488	cluster2	.	+
chr1	158515703	158515711	cluster2	.	+
chr1	158515787	158515799	cluster2	.	+
chr1	158523669	158523745	cluster2	.	+
chr1	158524287	158524294	cluster2	.	+
chr1	158524328	158524384	cluster2	.	+
chr1	158524535	158524566	cluster2	.	+
chr1	158524634	158524675	cluster2	.	+
chr1	158524702	158524743	cluster2	.	+
chr1	158524906	158525001	cluster2	.	+
chr1	158525074	158525166	cluster2	.	+
chr1	158525203	158525226	cluster2	.	+
chr1	158525283	158525327	cluster2	.	+
chr1	158525353	158525411	cluster2	.	+
chr1	158525512	158525561	cluster2	.	+
chr1	158525605	158525639	cluster2	.	+
chr1	158525819	158525825	cluster2	.	+
chr1	158525882	158525915	cluster2	.	+
chr1	158525933	158525952	cluster2	.	+
chr1	158547197	158547238	cluster2	.	+
chr1	158547275	158547280	cluster2	.	+
chr1	158547288	158547328	cluster2	.	+
chr1	158547356	158547385	cluster2	.	+
chr1	158547470	158547496	cluster2	.	+
chr1	158547524	158547589	cluster2	.	+
chr1	158547602	158547624	cluster2	.	+
chr1	158547692	158547739	cluster2	.	+
chr1	158547779	158547823	cluster2	.	+
chr1	158547843	158547927	cluster2	.	+
chr1	158554260	158554271	cluster2	.	+
chr1	158562705	158562766	cluster2	.	+
chr1	158562771	158562784	cluster2	.	+
chr1	158562789	158562815	cluster2	.	+
chr1	158562825	158562857	cluster2	.	+
chr1	158562870	158562899	cluster2	.	+
chr1	158562996	158563139	cluster2	.	+
chr1	158563215	158563316	cluster2	.	+
chr1	158563381	158563430	cluster2	.	+
chr1	158579108	158579136	cluster2	.	+
chr1	158579472	158579479	cluster2	.	+
chr1	158579489	158579500	cluster2	.	+
chr1	158579606	158579611	cluster2	.	+
chr1	158579640	158579644	cluster2	.	+
chr1	158579663	158579689	cluster2	.	+
chr1	158583092	158583105	cluster2	.	+
chr1	158583145	158583167	cluster2	.	+
chr1	158583176	158583196	cluster2	.	+
chr1	158595886	158595906	cluster2	.	+
chr1	158606486	158606491	cluster2	.	+
chr1	158606528	158606533	cluster2	.	+
chr1	158606559	158606575	cluster2	.	+
chr1	158606586	158606593	cluster2	.	+
chr1	158606603	158606626	cluster2	.	+
chr1	158606642	158606659	cluster2	.	+
chr1	158606723	158606731	cluster2	.	+
chr1	158606735	158606818	cluster2	.	+
chr1	158606948	158606977	cluster2	.	+
chr1	158607084	158607091	cluster2	.	+
chr1	158607143	158607181	cluster2	.	+
chr1	158607188	158607238	cluster2	.	+
chr1	158611267	158611308	cluster2	.	+
chr1	158611342	158611392	cluster2	.	+
chr1	158612814	158612927	cluster2	.	+
chr1	158612955	158612964	cluster2	.	+
chr1	158613717	158613722	cluster2	.	+
chr1	158613748	158613790	cluster2	.	+
chr1	158613810	158613838	cluster2	.	+
chr1	158613852	158613869	cluster2	.	+
chr1	158614246	158614308	cluster2	.	+
chr1	158615212	158615336	cluster2	.	+
chr1	158615344	158615407	cluster2	.	+
chr1	158617531	158617591	cluster2	.	+
chr1	158618028	158618059	cluster2	.	+
chr1	158619219	158619238	cluster2	.	+
chr1	158619245	158619337	cluster2	.	+
chr1	158620166	158620177	cluster2	.	+
chr1	158620185	158620198	cluster2	.	+
chr1	158620210	158620271	cluster2	.	+
chr1	158620327	158620469	cluster2	.	+
chr1	158623034	158623055	cluster2	.	+
chr1	158623079	158623107	cluster2	.	+
chr1	158623124	158623141	cluster2	.	+
chr1	158623154	158623200	cluster2	.	+
chr1	158626140	158626156	cluster2	.	+
chr1	158626212	158626224	cluster2	.	+
chr1	158626835	158626885	cluster2	.	+
chr1	158626908	158626914	cluster2	.	+
chr1	158626963	158627001	cluster2	.	+
chr1	158627619	158627626	cluster2	.	+
chr1	158627631	158627690	cluster2	.	+
chr1	158627700	158627725	cluster2	.	+
chr1	158634540	158634575	cluster2	.	+
chr1	158634603	158634643	cluster2	.	+
chr1	158635906	158635913	cluster2	.	+
chr1	158635921	158635983	cluster2	.	+
chr1	158635997	158636004	cluster2	.	+
chr1	158636024	158636044	cluster2	.	+
chr1	158636638	158636691	cluster2	.	+
chr1	158636701	158636709	cluster2	.	+
chr1	158636719	158636745	cluster2	.	+
chr1	158636751	158636763	cluster2	.	+
chr1	158638024	158638112	cluster2	.	+
chr1	158638170	158638205	cluster2	.	+
chr1	158638221	158638248	cluster2	.	+
chr1	158639579	158639688	cluster2	.	+
chr1	158639865	158639953	cluster2	.	+
chr1	158642420	158642425	cluster2	.	+
chr1	158642447	158642455	cluster2	.	+
chr1	158642503	158642547	cluster2	.	+
chr1	158642802	158642879	cluster2	.	+
chr1	158643316	158643324	cluster2	.	+
chr1	158643350	158643376	cluster2	.	+
chr1	158643414	158643427	cluster2	.	+
chr1	158644248	158644255	cluster2	.	+
chr1	158644277	158644303	cluster2	.	+
chr1	158644344	158644381	cluster2	.	+
chr1	158645185	158645190	cluster2	.	+
chr1	158645200	158645223	cluster2	.	+
chr1	158645338	158645349	cluster2	.	+
chr1	158645492	158645511	cluster2	.	+
chr1	158645513	158645533	cluster2	.	+
chr1	158645576	158645581	cluster2	.	+
chr1	158647535	158647555	cluster2	.	+
chr1	158647621	158647639	cluster2	.	+
chr1	158647655	158647684	cluster2	.	+
chr1	158647718	158647723	cluster2	.	+
chr1	158648503	158648523	cluster2	.	+
chr1	158648527	158648655	cluster2	.	+
chr1	158649851	158649949	cluster2	.	+
chr1	158651363	158651399	cluster2	.	+
chr1	158651412	158651470	cluster2	.	+
chr1	158652461	158652514	cluster2	.	+
chr1	158652530	158652583	cluster2	.	+
chr1	158653267	158653298	cluster2	.	+
chr1	158653381	158653427	cluster2	.	+
chr1	158654608	158654688	cluster2	.	+
chr1	158654725	158654750	cluster2	.	+
chr1	158656558	158656584	cluster2	.	+
chr1	158656597	158656658	cluster2	.	+
chr1	158657474	158657599	cluster2	.	+
chr1	158657618	158657652	cluster2	.	+
chr1	158657666	158657696	cluster2	.	+
chr1	158661284	158661320	cluster2	.	+
chr1	158661348	158661411	cluster2	.	+
chr1	158662695	158662771	cluster2	.	+
chr1	158662850	158662867	cluster2	.	+
chr1	158662889	158662909	cluster2	.	+
chr1	158662932	158662947	cluster2	.	+
chr1	158666313	158666318	cluster2	.	+
chr1	158666364	158666369	cluster2	.	+
chr1	158666373	158666404	cluster2	.	+
chr1	158666427	158666432	cluster2	.	+
chr1	158666442	158666462	cluster2	.	+
chr1	158667855	158667861	cluster2	.	+
chr1	158667888	158667894	cluster2	.	+
chr1	158667937	158667942	cluster2	.	+
chr1	158668015	158668020	cluster2	.	+
chr1	158668027	158668056	cluster2	.	+
chr1	158668060	158668064	cluster2	.	+
chr1	158669404	158669491	cluster2	.	+
chr1	158669561	158669570	cluster2	.	+
chr1	158669727	158669747	cluster2	.	+
chr1	158669754	158669788	cluster2	.	+
chr1	158671337	158671407	cluster2	.	+
chr1	158671421	158671455	cluster2	.	+
chr1	158672055	158672127	cluster2	.	+
chr1	158672193	158672198	cluster2	.	+
chr1	158674324	158674334	cluster2	.	+
chr1	158674404	158674432	cluster2	.	+
chr1	158674537	158674587	cluster2	.	+
chr1	158674591	158674677	cluster2	.	+
chr1	158676138	158676180	cluster2	.	+
chr1	158676196	158676228	cluster2	.	+
chr1	158676263	158676298	cluster2	.	+
chr1	158677685	158677836	cluster2	.	+
chr1	158678399	158678426	cluster2	.	+
chr1	158678453	158678458	cluster2	.	+
chr1	158678472	158678480	cluster2	.	+
chr1	158680577	158680584	cluster2	.	+
chr1	158680598	158680613	cluster2	.	+
chr1	158680649	158680708	cluster2	.	+
chr1	158680715	158680731	cluster2	.	+
chr1	158681523	158681577	cluster2	.	+
chr1	158681605	158681625	cluster2	.	+
chr1	158681629	158681642	cluster2	.	+
chr1	158683368	158683400	cluster2	.	+
chr1	158685105	158685110	cluster2	.	+
chr1	158685156	158685343	cluster2	.	+
chr1	158686486	158686504	cluster2	.	+
chr1	158686698	158686704	cluster2	.	+
chr1	158686754	158686763	cluster2	.	+
chr1	158692093	158692113	cluster2	.	+
chr1	158699737	158699962	cluster2	.	+
chr1	158699996	158700003	cluster2	.	+
chr1	158700029	158700069	cluster2	.	+
chr1	158700086	158700370	cluster2	.	+
chr1	158700384	158700487	cluster2	.	+
chr1	158700504	158700529	cluster2	.	+
chr1	158700539	158700544	cluster2	.	+
chr1	158700548	158700555	cluster2	.	+
chr1	158700608	158700622	cluster2	.	+
chr1	158705055	158705077	cluster2	.	+
chr1	158717237	158717244	cluster2	.	+
chr1	158717576	158717590	cluster2	.	+
chr1	158717735	158717743	cluster2	.	+
chr1	158717897	158717908	cluster2	.	+
chr1	158717936	158717941	cluster2	.	+
chr1	158724170	158724213	cluster2	.	+
chr1	158724281	158724295	cluster2	.	+
chr1	158724332	158724358	cluster2	.	+
chr1	158724509	158724577	cluster2	.	+
chr1	158724650	158724655	cluster2	.	+
chr1	158724680	158724688	cluster2	.	+
chr1	158724704	158724709	cluster2	.	+
chr1	158724756	158724763	cluster2	.	+
chr1	158724815	158724820	cluster2	.	+
chr1	158724843	158724855	cluster2	.	+
chr1	158724869	158724898	cluster2	.	+
chr1	158742642	158742650	cluster2	.	+
chr1	158742699	158742713	cluster2	.	+
chr1	158742873	158742886	cluster2	.	+
chr1	158742906	158742914	cluster2	.	+
chr1	158742954	158742962	cluster2	.	+
chr1	158743035	158743043	cluster2	.	+
chr1	158743059	158743064	cluster2	.	+
chr1	158743098	158743127	cluster2	.	+
chr1	158743161	158743219	cluster2	.	+
chr1	158743236	158743244	cluster2	.	+
chr1	158753202	158753219	cluster2	.	+
chr1	158754929	158754934	cluster2	.	+
chr1	158754947	158754952	cluster2	.	+
chr1	158755067	158755309	cluster2	.	+
chr1	158755340	158755474	cluster2	.	+
chr1	158755481	158755516	cluster2	.	+
chr1	158755601	158755670	cluster2	.	+
chr1	158755670	158755789	cluster2	.	+
chr1	158765795	158765827	cluster2	.	+
chr1	158765900	158765977	cluster2	.	+
chr1	158766029	158766072	cluster2	.	+
chr1	158766125	158766181	cluster2	.	+
chr1	158766272	158766277	cluster2	.	+
chr1	158766302	158766457	cluster2	.	+
chr1	158766503	158766511	cluster2	.	+
chr1	158766656	158766670	cluster2	.	+
chr1	158766678	158766682	cluster2	.	+
chr1	158776748	158776770	cluster2	.	+
chr1	158776859	158776866	cluster2	.	+
chr1	158776901	158776930	cluster2	.	+
chr1	158777060	158777110	cluster2	.	+
chr1	158777129	158777140	cluster2	.	+
chr1	158777226	158777230	cluster2	.	+
chr1	158777237	158777328	cluster2	.	+
chr1	158777334	158777338	cluster2	.	+
chr1	158777357	158777380	cluster2	.	+
chr1	158777390	158777422	cluster2	.	+
chr1	158777456	158777461	cluster2	.	+
chr1	158777498	158777505	cluster2	.	+
chr1	158777631	158777635	cluster2	.	+
chr1	158796015	158796185	cluster2	.	+
chr1	158808441	158808467	cluster2	.	+
chr1	158808471	158808497	cluster2	.	+
chr1	158808583	158808602	cluster2	.	+
chr1	158808609	158808656	cluster2	.	+
chr1	158808732	158808737	cluster2	.	+
chr1	158808758	158808781	cluster2	.	+
chr1	158808792	158808823	cluster2	.	+
chr1	158808876	158808893	cluster2	.	+
chr1	158808928	158808932	cluster2	.	+
chr1	158808957	158809028	cluster2	.	+
chr1	158809097	158809168	cluster2	.	+
chr1	158818932	158818943	cluster2	.	+
chr1	158818977	158819005	cluster2	.	+
chr1	158819097	158819101	cluster2	.	+
chr1	158819104	158819110	cluster2	.	+
chr1	158819197	158819222	cluster2	.	+
chr1	158826464	158826484	cluster2	.	+
chr1	158831555	158831561	cluster2	.	+
chr1	158842414	158842422	cluster2	.	+
chr1	158843947	158843963	cluster2	.	+
chr1	158845659	158845668	cluster2	.	+
chr1	158845718	158845737	cluster2	.	+
chr1	158845754	158845771	cluster2	.	+
chr1	158845871	158845878	cluster2	.	+
chr1	158846002	158846007	cluster2	.	+
chr1	158847724	158847730	cluster2	.	+
chr1	158847901	158847906	cluster2	.	+
chr1	158849187	158849191	cluster2	.	+
chr1	158862664	158862676	cluster2	.	+
chr1	158871685	158871689	cluster2	.	+
chr1	158871755	158871764	cluster2	.	+
chr1	158871776	158871790	cluster2	.	+
chr1	158871815	158871825	cluster2	.	+
chr1	158871917	158871935	cluster2	.	+
chr1	158871962	158871984	cluster2	.	+
chr1	158879004	158879012	cluster2	.	+
chr1	158880894	158880898	cluster2	.	+
chr1	158892262	158892278	cluster2	.	+
chr1	158906412	158906752	cluster2	.	+
chr1	158906827	158906866	cluster2	.	+
chr1	158923709	158923729	cluster2	.	+
chr1	158937171	158937178	cluster2	.	+
chr1	158942108	158942119	cluster2	.	+
chr1	158942123	158942127	cluster2	.	+
chr1	158943783	158943792	cluster2	.	+
chr1	158943912	158943917	cluster2	.	+
chr1	158943976	158943980	cluster2	.	+
chr1	158976691	158976703	cluster2	.	+
chr1	159007002	159007018	cluster2	.	+
chr1	159010159	159010163	cluster2	.	+
chr1	159014941	159014949	cluster2	.	+
chr1	159016525	159016535	cluster2	.	+
chr1	159018360	159018365	cluster2	.	+
chr1	159018375	159018379	cluster2	.	+
chr1	159018650	159018654	cluster2	.	+
chr1	159020338	159020343	cluster2	.	+
chr1	159020939	159020958	cluster2	.	+
chr1	159021026	159021044	cluster2	.	+
chr1	159032689	159032695	cluster2	.	+
chr1	159051807	159051835	cluster2	.	+
chr1	159051849	159051853	cluster2	.	+
chr1	159052070	159052075	cluster2	.	+
chr1	159052097	159052103	cluster2	.	+
chr1	159053524	159053535	cluster2	.	+
chr1	159053586	159053594	cluster2	.	+
chr1	159053625	159053643	cluster2	.	+
chr1	159053655	159053663	cluster2	.	+
chr1	159053722	159053726	cluster2	.	+
chr1	159054811	159054829	cluster2	.	+
chr1	159062710	159062720	cluster2	.	+
chr1	159065906	159065911	cluster2	.	+
chr1	159066147	159066152	cluster2	.	+
chr1	159070635	159070643	cluster2	.	+
chr1	159072169	159072175	cluster2	.	+
chr1	159073234	159073239	cluster2	.	+
chr1	159079268	159079286	cluster2	.	+
chr1	159079306	159079324	cluster2	.	+
chr1	159081156	159081251	cluster2	.	+
chr1	159081309	159081386	cluster2	.	+
chr1	159081389	159081668	cluster2	.	+
chr1	159081677	159081693	cluster2	.	+
chr1	159081713	159081729	cluster2	.	+
chr1	159081760	159081766	cluster2	.	+
chr1	159081778	159081797	cluster2	.	+
chr1	159093377	159093394	cluster2	.	+
chr1	159094351	159094372	cluster2	.	+
chr1	159098107	159098122	cluster2	.	+
chr1	159110321	159110335	cluster2	.	+
chr1	159110436	159110451	cluster2	.	+
chr1	159113333	159113369	cluster2	.	+
chr1	159113381	159113443	cluster2	.	+
chr1	159113456	159113497	cluster2	.	+
chr1	159113508	159113523	cluster2	.	+
chr1	159121704	159121718	cluster2	.	+
chr1	159131410	159131414	cluster2	.	+
chr1	159132473	159132485	cluster2	.	+
chr1	159138709	159138824	cluster2	.	+
chr1	159138849	159138858	cluster2	.	+
chr1	159140605	159140625	cluster2	.	+
chr1	159141549	159141559	cluster2	.	+
chr1	159141587	159141820	cluster2	.	+
chr1	159141821	159141845	cluster2	.	+
chr1	159141958	159141980	cluster2	.	+
chr1	159141995	159142009	cluster2	.	+
chr1	159142058	159142066	cluster2	.	+
chr1	159142077	159142126	cluster2	.	+
chr1	159142137	159142147	cluster2	.	+
chr1	159142158	159142171	cluster2	.	+
chr1	159144646	159144789	cluster2	.	+
chr1	159151376	159151386	cluster2	.	+
chr1	159151427	159151442	cluster2	.	+
chr1	159151457	159151478	cluster2	.	+
chr1	159158851	159158886	cluster2	.	+
chr1	159158942	159158952	cluster2	.	+
chr1	159158979	159159049	cluster2	.	+
chr1	159159065	159159082	cluster2	.	+
chr1	159159140	159159168	cluster2	.	+
chr1	159161135	159161225	cluster2	.	+
chr1	159164119	159164131	cluster2	.	+
chr1	159164225	159164265	cluster2	.	+
chr1	159164283	159164296	cluster2	.	+
chr1	159166210	159166231	cluster2	.	+
chr1	159166254	159166316	cluster2	.	+
chr1	159166330	159166353	cluster2	.	+
chr1	159166422	159166494	cluster2	.	+
chr1	159166523	159166556	cluster2	.	+
chr1	159167093	159167136	cluster2	.	+
chr1	159167836	159167890	cluster2	.	+
chr1	159167900	159167943	cluster2	.	+
chr1	159167960	159167997	cluster2	.	+
chr1	159168205	159168315	cluster2	.	+
chr1	159168410	159168439	cluster2	.	+
chr1	159168964	159168975	cluster2	.	+
chr1	159169008	159169026	cluster2	.	+
chr1	159169026	159169077	cluster2	.	+
chr1	159169205	159169214	cluster2	.	+
chr1	159169231	159169254	cluster2	.	+
chr1	159170916	159170925	cluster2	.	+
chr1	159171213	159171364	cluster2	.	+
chr1	159171371	159171377	cluster2	.	+
chr1	159171380	159171569	cluster2	.	+
chr1	159171570	159171885	cluster2	.	+
chr1	159171941	159171949	cluster2	.	+
chr1	159172031	159172050	cluster2	.	+
chr1	159172149	159172156	cluster2	.	+
chr1	159172161	159172491	cluster2	.	+
chr1	159172666	159172680	cluster2	.	+
chr1	159172762	159172838	cluster2	.	+
chr1	159172839	159172859	cluster2	.	+
chr1	159172977	159173000	cluster2	.	+
chr1	159173063	159173344	cluster2	.	+
chr1	159173522	159173541	cluster2	.	+
chr1	159175014	159175065	cluster2	.	+
chr1	159175785	159175871	cluster2	.	+
chr1	159177438	159177518	cluster2	.	+
chr1	159178981	159179093	cluster2	.	+
chr1	159179366	159179440	cluster2	.	+
chr1	159179936	159179957	cluster2	.	+
chr1	159179967	159180254	cluster2	.	+
chr1	159180710	159180744	cluster2	.	+
chr1	159180753	159180789	cluster2	.	+
chr1	159180802	159180836	cluster2	.	+
chr1	159181695	159181868	cluster2	.	+
chr1	159181881	159181912	cluster2	.	+
chr1	159184275	159184451	cluster2	.	+
chr1	159184452	159184479	cluster2	.	+
chr1	159184766	159184798	cluster2	.	+
chr1	159188595	159188620	cluster2	.	+
chr1	159188635	159188644	cluster2	.	+
chr1	159188693	159188704	cluster2	.	+
chr1	159189737	159189886	cluster2	.	+
chr1	159191927	159192079	cluster2	.	+
chr1	159192575	159192741	cluster2	.	+
chr1	159193382	159193555	cluster2	.	+
chr1	159193886	159194017	cluster2	.	+
chr1	159194019	159194054	cluster2	.	+
chr1	159195650	159195684	cluster2	.	+
chr1	159195699	159195801	cluster2	.	+
chr1	159195848	159195863	cluster2	.	+
chr1	159196352	159196459	cluster2	.	+
chr1	159196886	159197065	cluster2	.	+
chr1	159199747	159199865	cluster2	.	+
chr1	159204888	159204894	cluster2	.	+
chr1	159204957	159204970	cluster2	.	+
chr1	159204979	159204991	cluster2	.	+
chr1	159205583	159205600	cluster2	.	+
chr1	159205616	159205639	cluster2	.	+
chr1	159205647	159205654	cluster2	.	+
chr1	159205674	159205681	cluster2	.	+
chr1	159205694	159205709	cluster2	.	+
chr1	159205739	159205753	cluster2	.	+
chr1	159205760	159205768	cluster2	.	+
chr1	159205776	159205780	cluster2	.	+
chr1	159205856	159205881	cluster2	.	+
chr1	159205889	159205905	cluster2	.	+
chr1	159205958	159205962	cluster2	.	+
chr1	159206117	159206127	cluster2	.	+
chr1	159206183	159206209	cluster2	.	+
chr1	159206301	159206317	cluster2	.	+
chr1	159206322	159206335	cluster2	.	+
chr1	159206339	159206354	cluster2	.	+
chr1	159206463	159206482	cluster2	.	+
chr1	159207935	159207946	cluster2	.	+
chr1	159207969	159207993	cluster2	.	+
chr1	159208007	159208015	cluster2	.	+
chr1	159208023	159208034	cluster2	.	+
chr1	159208530	159208541	cluster2	.	+
chr1	159208840	159208857	cluster2	.	+
chr1	159208859	159208879	cluster2	.	+
chr1	159209179	159209406	cluster2	.	+
chr1	159209417	159209426	cluster2	.	+
chr1	159212680	159212699	cluster2	.	+
chr1	159212730	159212746	cluster2	.	+
chr1	159214261	159214281	cluster2	.	+
chr1	159214323	159214357	cluster2	.	+
chr1	159218779	159218815	cluster2	.	+
chr1	159218829	159218919	cluster2	.	+
chr1	159218919	159218954	cluster2	.	+
chr1	159220670	159220720	cluster2	.	+
chr1	159222624	159222765	cluster2	.	+
chr1	159223090	159223181	cluster2	.	+
chr1	159223186	159223235	cluster2	.	+
chr1	159226160	159226184	cluster2	.	+
chr1	159227775	159227782	cluster2	.	+
chr1	159227797	159227818	cluster2	.	+
chr1	159227831	159228258	cluster2	.	+
chr1	159228744	159228769	cluster2	.	+
chr1	159229599	159229632	cluster2	.	+
chr1	159229632	159229654	cluster2	.	+
chr1	159275726	159275747	cluster2	.	+
chr1	159276905	159276926	cluster2	.	+
chr1	159279074	159279102	cluster2	.	+
chr1	159279146	159279457	cluster2	.	+
chr1	159279479	159279520	cluster2	.	+
chr1	159279578	159279701	cluster2	.	+
chr1	159279727	159279768	cluster2	.	+
chr1	159279784	159279872	cluster2	.	+
chr1	159279913	159279943	cluster2	.	+
chr1	159296987	159297002	cluster2	.	+
chr1	159297014	159297025	cluster2	.	+
chr1	159297029	159297038	cluster2	.	+
chr1	159297076	159297118	cluster2	.	+
chr1	159302206	159302226	cluster2	.	+
chr1	159302261	159302266	cluster2	.	+
chr1	159302280	159302295	cluster2	.	+
chr1	159302419	159302426	cluster2	.	+
chr1	159302845	159302853	cluster2	.	+
chr1	159302873	159302880	cluster2	.	+
chr1	159305989	159305997	cluster2	.	+
chr1	159313765	159314014	cluster2	.	+
chr1	159314090	159314133	cluster2	.	+
chr1	159314248	159314254	cluster2	.	+
chr1	159314270	159314368	cluster2	.	+
chr1	159314411	159314416	cluster2	.	+
chr1	159314423	159314494	cluster2	.	+
chr1	159314600	159314620	cluster2	.	+
chr1	159319574	159319584	cluster2	.	+
chr1	159319622	159319634	cluster2	.	+
chr1	159342214	159342222	cluster2	.	+
chr1	159351297	159351329	cluster2	.	+
chr1	159351462	159351479	cluster2	.	+
chr1	159351745	159351779	cluster2	.	+
chr1	159351868	159351887	cluster2	.	+
chr1	159351909	159351926	cluster2	.	+
chr1	159363434	159363523	cluster2	.	+
chr1	159363959	159363968	cluster2	.	+
chr1	159364751	159364762	cluster2	.	+
chr1	159366160	159366167	cluster2	.	+
chr1	159366202	159366219	cluster2	.	+
chr1	159366280	159366306	cluster2	.	+
chr1	159366331	159366348	cluster2	.	+
chr1	159366400	159366405	cluster2	.	+
chr1	159366448	159366542	cluster2	.	+
chr1	159366676	159366723	cluster2	.	+
chr1	159366758	159366765	cluster2	.	+
chr1	159366812	159367049	cluster2	.	+
chr1	159406173	159406205	cluster2	.	+
chr1	159425644	159425732	cluster2	.	+
chr1	159425986	159426014	cluster2	.	+
chr1	159428841	159428848	cluster2	.	+
chr1	159430827	159430851	cluster2	.	+
chr1	159430878	159430894	cluster2	.	+
chr1	159430897	159430908	cluster2	.	+
chr1	159432386	159432391	cluster2	.	+
chr1	159432401	159432420	cluster2	.	+
chr1	159432494	159432526	cluster2	.	+
chr1	159432531	159432550	cluster2	.	+
chr1	159432575	159432585	cluster2	.	+
chr1	159432609	159432614	cluster2	.	+
chr1	159432704	159432712	cluster2	.	+
chr1	159432723	159432745	cluster2	.	+
chr1	159432845	159432862	cluster2	.	+
chr1	159432872	159432888	cluster2	.	+
chr1	159432928	159432966	cluster2	.	+
chr1	159432974	159432993	cluster2	.	+
chr1	159433010	159433086	cluster2	.	+
chr1	159438618	159438641	cluster2	.	+
chr1	159438646	159438661	cluster2	.	+
chr1	159438710	159438723	cluster2	.	+
chr1	159438739	159438831	cluster2	.	+
chr1	159438998	159439010	cluster2	.	+
chr1	159439045	159439050	cluster2	.	+
chr1	159439059	159439065	cluster2	.	+
chr1	159439087	159439105	cluster2	.	+
chr1	159439962	159439979	cluster2	.	+
chr1	159440031	159440036	cluster2	.	+
chr1	159440122	159440135	cluster2	.	+
chr1	159440341	159440345	cluster2	.	+
chr1	159440561	159440573	cluster2	.	+
chr1	159440605	159440619	cluster2	.	+
chr1	159443093	159443153	cluster2	.	+
chr1	159443157	159443162	cluster2	.	+
chr1	159443192	159443227	cluster2	.	+
chr1	159473132	159473349	cluster2	.	+
chr1	159473742	159473750	cluster2	.	+
chr1	159478873	159479104	cluster2	.	+
chr1	159479154	159479166	cluster2	.	+
chr1	159480914	159480937	cluster2	.	+
chr1	159480947	159480970	cluster2	.	+
chr1	159488098	159488111	cluster2	.	+
chr1	159488158	159488184	cluster2	.	+
chr1	159488413	159488417	cluster2	.	+
chr1	159508586	159508594	cluster2	.	+
chr1	159508670	159508691	cluster2	.	+
chr1	159531901	159531907	cluster2	.	+
chr1	159532390	159532406	cluster2	.	+
chr1	159535118	159535131	cluster2	.	+
chr1	159535147	159535155	cluster2	.	+
chr1	159535225	159535272	cluster2	.	+
chr1	159535423	159535427	cluster2	.	+
chr1	159535450	159535482	cluster2	.	+
chr1	159535499	159535506	cluster2	.	+
chr1	159535644	159535656	cluster2	.	+
chr1	159535699	159535704	cluster2	.	+
chr1	159535812	159535842	cluster2	.	+
chr1	159535987	159536007	cluster2	.	+
chr1	159537236	159537250	cluster2	.	+
chr1	159544750	159544767	cluster2	.	+
chr1	159547590	159547603	cluster2	.	+
chr1	159552086	159552093	cluster2	.	+
chr1	159563209	159563226	cluster2	.	+
chr1	159563259	159563273	cluster2	.	+
chr1	159563292	159563301	cluster2	.	+
chr1	159581319	159581327	cluster2	.	+
chr1	159583492	159583503	cluster2	.	+
chr1	159583785	159583794	cluster2	.	+
chr1	159588097	159588104	cluster2	.	+
chr1	159588495	159588507	cluster2	.	+
chr1	159594636	159594742	cluster2	.	+
chr1	159594755	159594771	cluster2	.	+
chr1	159594787	159594800	cluster2	.	+
chr1	159598825	159598832	cluster2	.	+
chr1	159614865	159614891	cluster2	.	+
chr1	159623394	159623403	cluster2	.	+
chr1	159625072	159625094	cluster2	.	+
chr1	159625219	159625246	cluster2	.	+
chr1	159627454	159627465	cluster2	.	+
chr1	159627488	159627549	cluster2	.	+
chr1	159635489	159635499	cluster2	.	+
chr1	159636226	159636281	cluster2	.	+
chr1	159636292	159636299	cluster2	.	+
chr1	159645844	159645866	cluster2	.	+
chr1	159645881	159645896	cluster2	.	+
chr1	159646056	159646078	cluster2	.	+
chr1	159646112	159646130	cluster2	.	+
chr1	159646148	159646157	cluster2	.	+
chr1	159649381	159649389	cluster2	.	+
chr1	159656292	159656312	cluster2	.	+
chr1	159658799	159658810	cluster2	.	+
chr1	159658876	159658941	cluster2	.	+
chr1	159674043	159674065	cluster2	.	+
chr1	159674079	159674113	cluster2	.	+
chr1	159679111	159679115	cluster2	.	+
chr1	159679165	159679176	cluster2	.	+
chr1	159679202	159679229	cluster2	.	+
chr1	159679263	159679268	cluster2	.	+
chr1	159679283	159679288	cluster2	.	+
chr1	159681233	159681279	cluster2	.	+
chr1	159686364	159686636	cluster2	.	+
chr1	159687842	159687853	cluster2	.	+
chr1	159690102	159690116	cluster2	.	+
chr1	159690458	159690469	cluster2	.	+
chr1	159697853	159697865	cluster2	.	+
chr1	159699560	159699602	cluster2	.	+
chr1	159706065	159706172	cluster2	.	+
chr1	159707884	159707894	cluster2	.	+
chr1	159710982	159710994	cluster2	.	+
chr1	159711009	159711049	cluster2	.	+
chr1	159711055	159711064	cluster2	.	+
chr1	159711092	159711174	cluster2	.	+
chr1	159711176	159711188	cluster2	.	+
chr1	159711206	159711265	cluster2	.	+
chr1	159711326	159711340	cluster2	.	+
chr1	159713657	159713671	cluster2	.	+
chr1	159713675	159713689	cluster2	.	+
chr1	159713843	159713849	cluster2	.	+
chr1	159714113	159714118	cluster2	.	+
chr1	159714474	159714486	cluster2	.	+
chr1	159714613	159714618	cluster2	.	+
chr1	159714649	159714664	cluster2	.	+
chr1	159725121	159725130	cluster2	.	+
chr1	159725606	159725691	cluster2	.	+
chr1	159729373	159729393	cluster2	.	+
chr1	159729410	159729421	cluster2	.	+
chr1	159737525	159737532	cluster2	.	+
chr1	159737570	159737605	cluster2	.	+
chr1	159737687	159737781	cluster2	.	+
chr1	159743488	159743509	cluster2	.	+
chr1	159743573	159743595	cluster2	.	+
chr1	159746797	159746815	cluster2	.	+
chr1	159747023	159747030	cluster2	.	+
chr1	159747110	159747116	cluster2	.	+
chr1	159747257	159747263	cluster2	.	+
chr1	159748504	159748517	cluster2	.	+
chr1	159751857	159751946	cluster2	.	+
chr1	159751958	159752002	cluster2	.	+
chr1	159752040	159752060	cluster2	.	+
chr1	159752279	159752305	cluster2	.	+
chr1	159752398	159752402	cluster2	.	+
chr1	159753063	159753092	cluster2	.	+
chr1	159753181	159753210	cluster2	.	+
chr1	159754534	159754563	cluster2	.	+
chr1	159756298	159756376	cluster2	.	+
chr1	159756984	159757008	cluster2	.	+
chr1	159759169	159759213	cluster2	.	+
chr1	159759251	159759281	cluster2	.	+
chr1	159759304	159759312	cluster2	.	+
chr1	159759334	159759507	cluster2	.	+
chr1	159759551	159759589	cluster2	.	+
chr1	159763357	159763375	cluster2	.	+
chr1	159763410	159763517	cluster2	.	+
chr1	159763517	159763594	cluster2	.	+
chr1	159771354	159771371	cluster2	.	+
chr1	159771425	159771465	cluster2	.	+
chr1	159771485	159771545	cluster2	.	+
chr1	159771635	159771671	cluster2	.	+
chr1	159771699	159771706	cluster2	.	+
chr1	159772888	159773034	cluster2	.	+
chr1	159773034	159773152	cluster2	.	+
chr1	159774551	159774613	cluster2	.	+
chr1	159774635	159774643	cluster2	.	+
chr1	159775903	159775973	cluster2	.	+
chr1	159777958	159777976	cluster2	.	+
chr1	159777994	159778020	cluster2	.	+
chr1	159780678	159780697	cluster2	.	+
chr1	159781100	159781123	cluster2	.	+
chr1	159781123	159781351	cluster2	.	+
chr1	159781364	159781372	cluster2	.	+
chr1	159782143	159782338	cluster2	.	+
chr1	159784334	159784386	cluster2	.	+
chr1	159784390	159784494	cluster2	.	+
chr1	159787275	159787297	cluster2	.	+
chr1	159787416	159787429	cluster2	.	+
chr1	159791417	159791612	cluster2	.	+
chr1	159796283	159796476	cluster2	.	+
chr1	159798991	159799005	cluster2	.	+
chr1	159802277	159802286	cluster2	.	+
chr1	159802422	159802430	cluster2	.	+
chr1	159803413	159803427	cluster2	.	+
chr1	159808215	159808220	cluster2	.	+
chr1	159809074	159809096	cluster2	.	+
chr1	159809493	159809504	cluster2	.	+
chr1	159813307	159813335	cluster2	.	+
chr1	159813351	159813357	cluster2	.	+
chr1	159817916	159818001	cluster2	.	+
chr1	159818318	159818416	cluster2	.	+
chr1	159818545	159818555	cluster2	.	+
chr1	159818590	159818612	cluster2	.	+
chr1	159818657	159818663	cluster2	.	+
chr1	159818666	159818726	cluster2	.	+
chr1	159818774	159818789	cluster2	.	+
chr1	159818800	159818817	cluster2	.	+
chr1	159818935	159818943	cluster2	.	+
chr1	159818992	159819001	cluster2	.	+
chr1	159819057	159819076	cluster2	.	+
chr1	159819107	159819192	cluster2	.	+
chr1	159819221	159819228	cluster2	.	+
chr1	159819263	159819281	cluster2	.	+
chr1	159820682	159820709	cluster2	.	+
chr1	159821671	159821681	cluster2	.	+
chr1	159821866	159821874	cluster2	.	+
chr1	159822518	159822533	cluster2	.	+
chr1	159823553	159823557	cluster2	.	+
chr1	159823580	159823703	cluster2	.	+
chr1	159823732	159823742	cluster2	.	+
chr1	159824705	159824720	cluster2	.	+
chr1	159824725	159824778	cluster2	.	+
chr1	159826668	159826691	cluster2	.	+
chr1	159826719	159826821	cluster2	.	+
chr1	159826925	159826947	cluster2	.	+
chr1	159829388	159829396	cluster2	.	+
chr1	159829852	159829866	cluster2	.	+
chr1	159829898	159829931	cluster2	.	+
chr1	159829951	159829999	cluster2	.	+
chr1	159830000	159830130	cluster2	.	+
chr1	159830138	159830147	cluster2	.	+
chr1	159830163	159830198	cluster2	.	+
chr1	159831612	159831886	cluster2	.	+
chr1	159831887	159832052	cluster2	.	+
chr1	159832872	159832891	cluster2	.	+
chr1	159832898	159832907	cluster2	.	+
chr1	159832940	159833004	cluster2	.	+
chr1	159833072	159833184	cluster2	.	+
chr1	159833273	159833300	cluster2	.	+
chr1	159833361	159833374	cluster2	.	+
chr1	159835227	159835234	cluster2	.	+
chr1	159862480	159862544	cluster2	.	+
chr1	159862595	159862978	cluster2	.	+
chr1	159863903	159863908	cluster2	.	+
chr1	159864021	159864039	cluster2	.	+
chr1	159865224	159865255	cluster2	.	+
chr1	159867896	159867916	cluster2	.	+
chr1	159869195	159869205	cluster2	.	+
chr1	159869213	159869261	cluster2	.	+
chr1	159869331	159869356	cluster2	.	+
chr1	159869406	159869410	cluster2	.	+
chr1	159871168	159871243	cluster2	.	+
chr1	159872372	159872392	cluster2	.	+
chr1	159872507	159872566	cluster2	.	+
chr1	159872941	159873170	cluster2	.	+
chr1	159875175	159875186	cluster2	.	+
chr1	159876550	159876756	cluster2	.	+
chr1	159877025	159877049	cluster2	.	+
chr1	159877346	159877382	cluster2	.	+
chr1	159877385	159877392	cluster2	.	+
chr1	159877400	159877466	cluster2	.	+
chr1	159880548	159880661	cluster2	.	+
chr1	159880664	159880703	cluster2	.	+
chr1	159884431	159884567	cluster2	.	+
chr1	159886519	159886692	cluster2	.	+
chr1	159887835	159887954	cluster2	.	+
chr1	159887966	159887996	cluster2	.	+
chr1	159888009	159888014	cluster2	.	+
chr1	159888348	159888353	cluster2	.	+
chr1	159888357	159888501	cluster2	.	+
chr1	159889078	159889272	cluster2	.	+
chr1	159889293	159889336	cluster2	.	+
chr1	159889366	159889377	cluster2	.	+
chr1	159890040	159890056	cluster2	.	+
chr1	159890069	159890096	cluster2	.	+
chr1	159890473	159890529	cluster2	.	+
chr1	159890569	159890600	cluster2	.	+
chr1	159891709	159891727	cluster2	.	+
chr1	159891775	159891784	cluster2	.	+
chr1	159893175	159893265	cluster2	.	+
chr1	159893303	159893310	cluster2	.	+
chr1	159895751	159895773	cluster2	.	+
chr1	159896105	159896141	cluster2	.	+
chr1	159896291	159896326	cluster2	.	+
chr1	159896395	159896402	cluster2	.	+
chr1	159896402	159896417	cluster2	.	+
chr1	159896448	159896463	cluster2	.	+
chr1	159896470	159896484	cluster2	.	+
chr1	159896498	159896519	cluster2	.	+
chr1	159897983	159897991	cluster2	.	+
chr1	159898001	159898011	cluster2	.	+
chr1	159900092	159900097	cluster2	.	+
chr1	159900162	159900184	cluster2	.	+
chr1	159908227	159908236	cluster2	.	+
chr1	159908839	159908853	cluster2	.	+
chr1	159909868	159909883	cluster2	.	+
chr1	159910503	159910508	cluster2	.	+
chr1	159910513	159910661	cluster2	.	+
chr1	159910741	159910751	cluster2	.	+
chr1	159911830	159911846	cluster2	.	+
chr1	159913424	159913451	cluster2	.	+
chr1	159913526	159913541	cluster2	.	+
chr1	159913640	159913671	cluster2	.	+
chr1	159913702	159913709	cluster2	.	+
chr1	159916469	159916477	cluster2	.	+
[truncated: 17,593 more rows]
