# Supplementary material for: A purely bioinformatic pipeline for the prediction of mammalian odorant receptor gene enhancers
Source: BMC Bioinformatics. 2019 Sep 14;20:474. doi: 10.1186/s12859-019-3012-1 (PMC6744719; doi:10.1186/s12859-019-3012-1)
Supplement: Supplementary file 5 — Annotation tracks containing evolutionarily conserved stretches among loci of selected genomic architectures. BED-formatted text files (.bed) annotating, at threshold distance = 1 Mb, broadened conserved stretches within (or nearby) loci of some notable genomic architectures. File names are composed by list type (either: main olfactory epithelium, MOE; olfactome; vomeronasal organ, VNO; T-cell receptor genes, “t_cell_receptor”), species and threshold value (invariably “1_0Mb”). A “NO-PSEUDO” in the file name indicates that the gene list originating the file is devoid of pseudogene-flagged entries. A “CONSERVED” at the beginning of each file name differentiates these BED files from those found in Additional files 4 and 7. Text files are provided as a single compressed (.zip) file available in the Open Science Framework repository, see paragraph “Availability of data and material”. (ZIP 2843 kb) [file 12859_2019_3012_MOESM5_ESM.zip › Supplementary file 3_final/CONSERVED_NO-PSEUDO-MOE-mouse-1_0Mb.bed]

chr1	91500772	91500818	cluster1	.	+
chr1	91500907	91500914	cluster1	.	+
chr1	91501001	91501005	cluster1	.	+
chr1	91501028	91501036	cluster1	.	+
chr1	91501052	91501066	cluster1	.	+
chr1	91501073	91501078	cluster1	.	+
chr1	91501103	91501114	cluster1	.	+
chr1	91501400	91501404	cluster1	.	+
chr1	91501415	91501419	cluster1	.	+
chr1	91501421	91501426	cluster1	.	+
chr1	91505470	91505476	cluster1	.	+
chr1	91505491	91505497	cluster1	.	+
chr1	91509887	91509925	cluster1	.	+
chr1	91509964	91509982	cluster1	.	+
chr1	91511324	91511386	cluster1	.	+
chr1	91511398	91511408	cluster1	.	+
chr1	91511416	91511430	cluster1	.	+
chr1	91511438	91511457	cluster1	.	+
chr1	91548464	91548480	cluster1	.	+
chr1	91548498	91548513	cluster1	.	+
chr1	91552051	91552447	cluster1	.	+
chr1	91554747	91554862	cluster1	.	+
chr1	91555621	91555630	cluster1	.	+
chr1	91601086	91601154	cluster1	.	+
chr1	91601990	91602002	cluster1	.	+
chr1	91602105	91602113	cluster1	.	+
chr1	91602118	91602124	cluster1	.	+
chr1	91605876	91606004	cluster1	.	+
chr1	91606068	91606073	cluster1	.	+
chr1	91606166	91606173	cluster1	.	+
chr1	91606245	91606257	cluster1	.	+
chr1	91607999	91608020	cluster1	.	+
chr1	91611620	91611627	cluster1	.	+
chr1	91611670	91611696	cluster1	.	+
chr1	91823774	91823783	cluster1	.	+
chr1	91823825	91823846	cluster1	.	+
chr1	91829172	91829185	cluster1	.	+
chr1	91829331	91829335	cluster1	.	+
chr1	91830480	91830500	cluster1	.	+
chr1	91830518	91830527	cluster1	.	+
chr1	91830547	91830552	cluster1	.	+
chr1	91830762	91830772	cluster1	.	+
chr1	91830922	91830928	cluster1	.	+
chr1	91833814	91833842	cluster1	.	+
chr1	91833856	91833899	cluster1	.	+
chr1	91836167	91836182	cluster1	.	+
chr1	91836765	91836769	cluster1	.	+
chr1	91836770	91836772	cluster1	.	+
chr1	91847382	91847390	cluster1	.	+
chr1	91847631	91847656	cluster1	.	+
chr1	91847682	91847777	cluster1	.	+
chr1	91847833	91847841	cluster1	.	+
chr1	91847883	91847890	cluster1	.	+
chr1	91847912	91847916	cluster1	.	+
chr1	91911154	91911163	cluster1	.	+
chr1	91912883	91912894	cluster1	.	+
chr1	91912928	91912947	cluster1	.	+
chr1	91913014	91913019	cluster1	.	+
chr1	91914817	91914821	cluster1	.	+
chr1	91914825	91914830	cluster1	.	+
chr1	91914849	91914860	cluster1	.	+
chr1	91914876	91914897	cluster1	.	+
chr1	91914902	91914908	cluster1	.	+
chr1	91916933	91916945	cluster1	.	+
chr1	91916963	91916975	cluster1	.	+
chr1	91920259	91920276	cluster1	.	+
chr1	91922530	91922542	cluster1	.	+
chr1	91928784	91928789	cluster1	.	+
chr1	91928798	91928806	cluster1	.	+
chr1	91929606	91929749	cluster1	.	+
chr1	91929798	91929819	cluster1	.	+
chr1	91929824	91929830	cluster1	.	+
chr1	91929844	91930035	cluster1	.	+
chr1	91930058	91930068	cluster1	.	+
chr1	91930157	91930173	cluster1	.	+
chr1	91930240	91930252	cluster1	.	+
chr1	91930344	91930354	cluster1	.	+
chr1	91930515	91930541	cluster1	.	+
chr1	91931017	91931028	cluster1	.	+
chr1	91931106	91931153	cluster1	.	+
chr1	91931364	91931378	cluster1	.	+
chr1	91931686	91931699	cluster1	.	+
chr1	91931735	91931889	cluster1	.	+
chr1	91932040	91932047	cluster1	.	+
chr1	91932076	91932081	cluster1	.	+
chr1	91932089	91932107	cluster1	.	+
chr1	91932109	91932278	cluster1	.	+
chr1	91932286	91932291	cluster1	.	+
chr1	91932305	91932311	cluster1	.	+
chr1	91932324	91932333	cluster1	.	+
chr1	91932357	91932373	cluster1	.	+
chr1	91932387	91932396	cluster1	.	+
chr1	91932585	91932659	cluster1	.	+
chr1	91932659	91932683	cluster1	.	+
chr1	91932879	91932890	cluster1	.	+
chr1	91932896	91932990	cluster1	.	+
chr1	91933298	91933319	cluster1	.	+
chr1	91933345	91933379	cluster1	.	+
chr1	91933650	91933741	cluster1	.	+
chr1	91933778	91933799	cluster1	.	+
chr1	91934595	91934625	cluster1	.	+
chr1	91934645	91934659	cluster1	.	+
chr1	91934684	91934689	cluster1	.	+
chr1	91945896	91946009	cluster1	.	+
chr1	91946011	91946036	cluster1	.	+
chr1	91947411	91947532	cluster1	.	+
chr1	91953060	91953068	cluster1	.	+
chr1	91953086	91953099	cluster1	.	+
chr1	91953133	91953230	cluster1	.	+
chr1	91953324	91953331	cluster1	.	+
chr1	91953348	91953405	cluster1	.	+
chr1	91953425	91953446	cluster1	.	+
chr1	91955287	91955342	cluster1	.	+
chr1	91955346	91955366	cluster1	.	+
chr1	91955385	91955390	cluster1	.	+
chr1	91956039	91956163	cluster1	.	+
chr1	91958352	91958377	cluster1	.	+
chr1	91958415	91958445	cluster1	.	+
chr1	91959404	91959468	cluster1	.	+
chr1	91961446	91961563	cluster1	.	+
chr1	91963753	91963959	cluster1	.	+
chr1	91964622	91964630	cluster1	.	+
chr1	91964667	91964688	cluster1	.	+
chr1	91964737	91964797	cluster1	.	+
chr1	91964804	91964829	cluster1	.	+
chr1	91964845	91964850	cluster1	.	+
chr1	91968334	91968461	cluster1	.	+
chr1	91969206	91969223	cluster1	.	+
chr1	91970940	91971079	cluster1	.	+
chr1	91972696	91972888	cluster1	.	+
chr1	91975436	91975479	cluster1	.	+
chr1	91975506	91975549	cluster1	.	+
chr1	91975595	91975666	cluster1	.	+
chr1	91975670	91975675	cluster1	.	+
chr1	91975691	91975695	cluster1	.	+
chr1	91982025	91982241	cluster1	.	+
chr1	91982245	91982260	cluster1	.	+
chr1	91984372	91984396	cluster1	.	+
chr1	91984407	91984567	cluster1	.	+
chr1	91984572	91984576	cluster1	.	+
chr1	91984654	91984780	cluster1	.	+
chr1	91987537	91987547	cluster1	.	+
chr1	91987581	91987586	cluster1	.	+
chr1	91987602	91987660	cluster1	.	+
chr1	91991479	91991618	cluster1	.	+
chr1	91996050	91996057	cluster1	.	+
chr1	92035781	92035786	cluster1	.	+
chr1	92035799	92035828	cluster1	.	+
chr1	92035832	92035854	cluster1	.	+
chr1	92035867	92035915	cluster1	.	+
chr1	92035923	92035931	cluster1	.	+
chr1	92035936	92035942	cluster1	.	+
chr1	92035950	92035958	cluster1	.	+
chr1	92035963	92035968	cluster1	.	+
chr1	92036164	92036180	cluster1	.	+
chr1	92048498	92048503	cluster1	.	+
chr1	92048543	92048547	cluster1	.	+
chr1	92048578	92048599	cluster1	.	+
chr1	92048633	92048639	cluster1	.	+
chr1	92048671	92048695	cluster1	.	+
chr1	92050352	92050364	cluster1	.	+
chr1	92050399	92050415	cluster1	.	+
chr1	92054894	92054987	cluster1	.	+
chr1	92061948	92061979	cluster1	.	+
chr1	92061995	92062005	cluster1	.	+
chr1	92062027	92062032	cluster1	.	+
chr1	92062080	92062086	cluster1	.	+
chr1	92070225	92070234	cluster1	.	+
chr1	92070251	92070260	cluster1	.	+
chr1	92070288	92070311	cluster1	.	+
chr1	92070318	92070359	cluster1	.	+
chr1	92070369	92070476	cluster1	.	+
chr1	92075617	92075630	cluster1	.	+
chr1	92077513	92077530	cluster1	.	+
chr1	92080314	92080340	cluster1	.	+
chr1	92080354	92080363	cluster1	.	+
chr1	92080674	92080691	cluster1	.	+
chr1	92083846	92083856	cluster1	.	+
chr1	92083910	92084006	cluster1	.	+
chr1	92086777	92086787	cluster1	.	+
chr1	92086968	92086978	cluster1	.	+
chr1	92086999	92087015	cluster1	.	+
chr1	92087040	92087049	cluster1	.	+
chr1	92087070	92087121	cluster1	.	+
chr1	92087168	92087179	cluster1	.	+
chr1	92091163	92091178	cluster1	.	+
chr1	92091258	92091274	cluster1	.	+
chr1	92096934	92096951	cluster1	.	+
chr1	92097527	92097540	cluster1	.	+
chr1	92097675	92097690	cluster1	.	+
chr1	92099748	92099754	cluster1	.	+
chr1	92099774	92099783	cluster1	.	+
chr1	92100120	92100131	cluster1	.	+
chr1	92100151	92100219	cluster1	.	+
chr1	92100232	92100236	cluster1	.	+
chr1	92103640	92103653	cluster1	.	+
chr1	92104013	92104028	cluster1	.	+
chr1	92113346	92113399	cluster1	.	+
chr1	92130578	92130582	cluster1	.	+
chr1	92130592	92130724	cluster1	.	+
chr1	92130741	92130744	cluster1	.	+
chr1	92130758	92130764	cluster1	.	+
chr1	92133788	92133798	cluster1	.	+
chr1	92134997	92134999	cluster1	.	+
chr1	92135452	92135463	cluster1	.	+
chr1	92137213	92137220	cluster1	.	+
chr1	92137312	92137317	cluster1	.	+
chr1	92137317	92137323	cluster1	.	+
chr1	92142955	92142959	cluster1	.	+
chr1	92142973	92142978	cluster1	.	+
chr1	92143007	92143011	cluster1	.	+
chr1	92143022	92143026	cluster1	.	+
chr1	92143028	92143036	cluster1	.	+
chr1	92143042	92143046	cluster1	.	+
chr1	92143058	92143069	cluster1	.	+
chr1	92143069	92143327	cluster1	.	+
chr1	92143343	92143399	cluster1	.	+
chr1	92145082	92145166	cluster1	.	+
chr1	92148250	92148283	cluster1	.	+
chr1	92148309	92148314	cluster1	.	+
chr1	92148364	92148368	cluster1	.	+
chr1	92148492	92148497	cluster1	.	+
chr1	92150282	92150301	cluster1	.	+
chr1	92164450	92164455	cluster1	.	+
chr1	92165113	92165382	cluster1	.	+
chr1	92165422	92165429	cluster1	.	+
chr1	92174424	92174478	cluster1	.	+
chr1	92174490	92174509	cluster1	.	+
chr1	92176371	92176387	cluster1	.	+
chr1	92177893	92178180	cluster1	.	+
chr1	92178190	92178200	cluster1	.	+
chr1	92178413	92178422	cluster1	.	+
chr1	92178509	92178528	cluster1	.	+
chr1	92178534	92178540	cluster1	.	+
chr1	92178575	92178769	cluster1	.	+
chr1	92178796	92178805	cluster1	.	+
chr1	92178842	92179013	cluster1	.	+
chr1	92179147	92179229	cluster1	.	+
chr1	92179290	92179313	cluster1	.	+
chr1	92179317	92179339	cluster1	.	+
chr1	92179357	92179387	cluster1	.	+
chr1	92179405	92179466	cluster1	.	+
chr1	92179466	92179640	cluster1	.	+
chr1	92179802	92179842	cluster1	.	+
chr1	92180921	92180928	cluster1	.	+
chr1	92180933	92180954	cluster1	.	+
chr1	92194349	92194379	cluster1	.	+
chr1	92194387	92194424	cluster1	.	+
chr1	92194424	92194543	cluster1	.	+
chr1	92194965	92194977	cluster1	.	+
chr1	92195012	92195373	cluster1	.	+
chr1	92195373	92195467	cluster1	.	+
chr1	92202830	92202999	cluster1	.	+
chr1	92210582	92210599	cluster1	.	+
chr1	92210654	92210673	cluster1	.	+
chr1	92210690	92210708	cluster1	.	+
chr1	92210730	92210743	cluster1	.	+
chr1	92212546	92212600	cluster1	.	+
chr1	92215846	92216034	cluster1	.	+
chr1	92216040	92216077	cluster1	.	+
chr1	92216109	92216234	cluster1	.	+
chr1	92216255	92216268	cluster1	.	+
chr1	92216290	92216342	cluster1	.	+
chr1	92216389	92216409	cluster1	.	+
chr1	92224513	92224531	cluster1	.	+
chr1	92224567	92224648	cluster1	.	+
chr1	92228337	92228409	cluster1	.	+
chr1	92228556	92228560	cluster1	.	+
chr1	92235576	92235588	cluster1	.	+
chr1	92238410	92238419	cluster1	.	+
chr1	92238458	92238524	cluster1	.	+
chr1	92240203	92240222	cluster1	.	+
chr1	92240224	92240411	cluster1	.	+
chr1	92243590	92243666	cluster1	.	+
chr1	92243671	92243754	cluster1	.	+
chr1	92243760	92243781	cluster1	.	+
chr1	92247420	92247463	cluster1	.	+
chr1	92247556	92247563	cluster1	.	+
chr1	92253212	92253217	cluster1	.	+
chr1	92253231	92253255	cluster1	.	+
chr1	92253273	92253411	cluster1	.	+
chr1	92256535	92256560	cluster1	.	+
chr1	92329933	92329947	cluster1	.	+
chr1	92329958	92329968	cluster1	.	+
chr1	92332020	92332030	cluster1	.	+
chr1	92332558	92332573	cluster1	.	+
chr1	92339079	92339092	cluster1	.	+
chr1	92340419	92340426	cluster1	.	+
chr1	92356352	92356373	cluster1	.	+
chr1	92356380	92356405	cluster1	.	+
chr1	92356531	92356535	cluster1	.	+
chr1	92358740	92358747	cluster1	.	+
chr1	92361740	92361746	cluster1	.	+
chr1	92361754	92361813	cluster1	.	+
chr1	92361864	92361886	cluster1	.	+
chr1	92361891	92361905	cluster1	.	+
chr1	92361919	92361970	cluster1	.	+
chr1	92361986	92361991	cluster1	.	+
chr1	92366457	92366468	cluster1	.	+
chr1	92371746	92371752	cluster1	.	+
chr1	92371755	92371759	cluster1	.	+
chr1	92371769	92371838	cluster1	.	+
chr1	92375317	92375334	cluster1	.	+
chr1	92379571	92379574	cluster1	.	+
chr1	92382480	92382512	cluster1	.	+
chr1	92383119	92383164	cluster1	.	+
chr1	92383209	92383228	cluster1	.	+
chr1	92384737	92384743	cluster1	.	+
chr1	92386706	92386713	cluster1	.	+
chr1	92386840	92386981	cluster1	.	+
chr1	92387040	92387070	cluster1	.	+
chr1	92390558	92390578	cluster1	.	+
chr1	92390615	92390650	cluster1	.	+
chr1	92393406	92393419	cluster1	.	+
chr1	92395026	92395029	cluster1	.	+
chr1	92395031	92395042	cluster1	.	+
chr1	92395108	92395117	cluster1	.	+
chr1	92453964	92453972	cluster1	.	+
chr1	92454752	92454772	cluster1	.	+
chr1	92460373	92460390	cluster1	.	+
chr1	92460419	92460429	cluster1	.	+
chr1	92460442	92460467	cluster1	.	+
chr1	92462288	92462293	cluster1	.	+
chr1	92462330	92462348	cluster1	.	+
chr1	92463071	92463170	cluster1	.	+
chr1	92464356	92464378	cluster1	.	+
chr1	92464424	92464438	cluster1	.	+
chr1	92464455	92464483	cluster1	.	+
chr1	92465065	92465075	cluster1	.	+
chr1	92467374	92467470	cluster1	.	+
chr1	92469860	92469995	cluster1	.	+
chr1	92470056	92470081	cluster1	.	+
chr1	92470813	92470817	cluster1	.	+
chr1	92470851	92470892	cluster1	.	+
chr1	92473657	92473662	cluster1	.	+
chr1	92473718	92473737	cluster1	.	+
chr1	92473757	92473767	cluster1	.	+
chr1	92473817	92473826	cluster1	.	+
chr1	92473840	92473848	cluster1	.	+
chr1	92511145	92511162	cluster1	.	+
chr1	92511166	92511171	cluster1	.	+
chr1	92511211	92511216	cluster1	.	+
chr1	92511232	92511240	cluster1	.	+
chr1	92511250	92511258	cluster1	.	+
chr1	92511271	92511318	cluster1	.	+
chr1	92511337	92511342	cluster1	.	+
chr1	92511349	92511353	cluster1	.	+
chr1	92511385	92511390	cluster1	.	+
chr1	92511400	92511413	cluster1	.	+
chr1	92511427	92511525	cluster1	.	+
chr1	92511535	92511552	cluster1	.	+
chr1	92511567	92511573	cluster1	.	+
chr1	92511615	92511620	cluster1	.	+
chr1	92511646	92511738	cluster1	.	+
chr1	92511748	92511753	cluster1	.	+
chr1	92511779	92511792	cluster1	.	+
chr1	92511808	92511814	cluster1	.	+
chr1	92511826	92511830	cluster1	.	+
chr1	92511845	92511856	cluster1	.	+
chr1	92511883	92511895	cluster1	.	+
chr1	92511901	92511906	cluster1	.	+
chr1	92511931	92511948	cluster1	.	+
chr1	92511973	92511983	cluster1	.	+
chr1	92787406	92787466	cluster1	.	+
chr1	92787520	92787525	cluster1	.	+
chr1	92789305	92789314	cluster1	.	+
chr1	92789905	92789917	cluster1	.	+
chr1	92792748	92792755	cluster1	.	+
chr1	92797573	92797579	cluster1	.	+
chr1	92797843	92797847	cluster1	.	+
chr1	92798276	92798281	cluster1	.	+
chr1	92799885	92799889	cluster1	.	+
chr1	92799941	92799950	cluster1	.	+
chr1	92800105	92800115	cluster1	.	+
chr1	92802477	92802491	cluster1	.	+
chr1	92808465	92808484	cluster1	.	+
chr1	92808509	92808522	cluster1	.	+
chr1	92814586	92814592	cluster1	.	+
chr1	92815163	92815213	cluster1	.	+
chr1	92815228	92815262	cluster1	.	+
chr1	92815280	92815289	cluster1	.	+
chr1	92831250	92831365	cluster1	.	+
chr1	92831694	92831706	cluster1	.	+
chr1	92831766	92831792	cluster1	.	+
chr1	92831834	92831857	cluster1	.	+
chr1	92831954	92831970	cluster1	.	+
chr1	92831997	92832069	cluster1	.	+
chr1	92832087	92832102	cluster1	.	+
chr1	92832773	92832879	cluster1	.	+
chr1	92834179	92834193	cluster1	.	+
chr1	92836553	92836570	cluster1	.	+
chr1	92838071	92838095	cluster1	.	+
chr1	92839394	92839403	cluster1	.	+
chr1	92839413	92839437	cluster1	.	+
chr1	92839480	92839504	cluster1	.	+
chr1	92847753	92847768	cluster1	.	+
chr1	92848619	92848643	cluster1	.	+
chr1	92848924	92848954	cluster1	.	+
chr1	92850345	92850491	cluster1	.	+
chr1	92853343	92853407	cluster1	.	+
chr1	92853429	92853439	cluster1	.	+
chr1	92853501	92853510	cluster1	.	+
chr1	92854929	92854934	cluster1	.	+
chr1	92854982	92854988	cluster1	.	+
chr1	92854996	92855050	cluster1	.	+
chr1	92855084	92855113	cluster1	.	+
chr1	92855167	92855179	cluster1	.	+
chr1	92855201	92855206	cluster1	.	+
chr1	92855213	92855217	cluster1	.	+
chr1	92855234	92855248	cluster1	.	+
chr1	92855903	92855908	cluster1	.	+
chr1	92855937	92855956	cluster1	.	+
chr1	92855987	92856010	cluster1	.	+
chr1	92856020	92856078	cluster1	.	+
chr1	92856983	92857119	cluster1	.	+
chr1	92857243	92857285	cluster1	.	+
chr1	92857298	92857308	cluster1	.	+
chr1	92857316	92857324	cluster1	.	+
chr1	92857334	92857342	cluster1	.	+
chr1	92857356	92857372	cluster1	.	+
chr1	92857468	92857555	cluster1	.	+
chr1	92857576	92857587	cluster1	.	+
chr1	92858328	92858359	cluster1	.	+
chr1	92858436	92858455	cluster1	.	+
chr1	92858554	92858568	cluster1	.	+
chr1	92858580	92858598	cluster1	.	+
chr1	92858612	92858620	cluster1	.	+
chr1	92858731	92858805	cluster1	.	+
chr1	92858919	92858929	cluster1	.	+
chr1	92859072	92859081	cluster1	.	+
chr1	92859528	92859542	cluster1	.	+
chr1	92860153	92860192	cluster1	.	+
chr1	92870141	92870147	cluster1	.	+
chr1	92870828	92870962	cluster1	.	+
chr1	92871718	92871724	cluster1	.	+
chr1	92871740	92871746	cluster1	.	+
chr1	92876532	92876552	cluster1	.	+
chr1	92876563	92876570	cluster1	.	+
chr1	92876596	92876604	cluster1	.	+
chr1	92876608	92876639	cluster1	.	+
chr1	92876646	92876655	cluster1	.	+
chr1	92876671	92876702	cluster1	.	+
chr1	92877008	92877070	cluster1	.	+
chr1	92877087	92877103	cluster1	.	+
chr1	92877110	92877126	cluster1	.	+
chr1	92878327	92878342	cluster1	.	+
chr1	92878351	92878370	cluster1	.	+
chr1	92878373	92878430	cluster1	.	+
chr1	92880989	92881032	cluster1	.	+
chr1	92881058	92881064	cluster1	.	+
chr1	92881073	92881078	cluster1	.	+
chr1	92881089	92881098	cluster1	.	+
chr1	92881747	92881754	cluster1	.	+
chr1	92881802	92881806	cluster1	.	+
chr1	92881811	92881884	cluster1	.	+
chr1	92881888	92881894	cluster1	.	+
chr1	92883777	92883870	cluster1	.	+
chr1	92883889	92883895	cluster1	.	+
chr1	92886133	92886139	cluster1	.	+
chr1	92886181	92886252	cluster1	.	+
chr1	92886256	92886273	cluster1	.	+
chr1	92886617	92886622	cluster1	.	+
chr1	92886641	92886650	cluster1	.	+
chr1	92886725	92886742	cluster1	.	+
chr1	92886753	92886766	cluster1	.	+
chr1	92886807	92886820	cluster1	.	+
chr1	92886833	92886843	cluster1	.	+
chr1	92888444	92888496	cluster1	.	+
chr1	92888503	92888511	cluster1	.	+
chr1	92888548	92888552	cluster1	.	+
chr1	92888584	92888598	cluster1	.	+
chr1	92888611	92888616	cluster1	.	+
chr1	92888674	92888688	cluster1	.	+
chr1	92888767	92888778	cluster1	.	+
chr1	92888788	92888795	cluster1	.	+
chr1	92888833	92888892	cluster1	.	+
chr1	92888914	92888918	cluster1	.	+
chr1	92896063	92896074	cluster1	.	+
chr1	92896092	92896203	cluster1	.	+
chr1	92899496	92899519	cluster1	.	+
chr1	92899568	92899588	cluster1	.	+
chr1	92902914	92902935	cluster1	.	+
chr1	92907156	92907197	cluster1	.	+
chr1	92907222	92907251	cluster1	.	+
chr1	92907255	92907339	cluster1	.	+
chr1	92907339	92907387	cluster1	.	+
chr1	92907414	92907431	cluster1	.	+
chr1	92907567	92907573	cluster1	.	+
chr1	92907585	92907632	cluster1	.	+
chr1	92911052	92911074	cluster1	.	+
chr1	92911357	92911489	cluster1	.	+
chr1	92915055	92915204	cluster1	.	+
chr1	92915811	92915818	cluster1	.	+
chr1	92915822	92915842	cluster1	.	+
chr1	92915862	92915969	cluster1	.	+
chr1	92916352	92916474	cluster1	.	+
chr1	92916707	92916948	cluster1	.	+
chr1	92917143	92917264	cluster1	.	+
chr1	92917631	92917709	cluster1	.	+
chr1	92918014	92918128	cluster1	.	+
chr1	92918870	92919109	cluster1	.	+
chr1	92919180	92919328	cluster1	.	+
chr1	92919558	92919928	cluster1	.	+
chr1	92920048	92920069	cluster1	.	+
chr1	92920109	92920120	cluster1	.	+
chr1	92920195	92920210	cluster1	.	+
chr1	92920550	92920573	cluster1	.	+
chr1	92937935	92938078	cluster1	.	+
chr1	92939320	92939522	cluster1	.	+
chr1	92940280	92940378	cluster1	.	+
chr1	92940438	92940502	cluster1	.	+
chr1	92942479	92942524	cluster1	.	+
chr1	92942559	92942629	cluster1	.	+
chr1	92943297	92943323	cluster1	.	+
chr1	92943343	92943469	cluster1	.	+
chr1	92943686	92943835	cluster1	.	+
chr1	92943904	92943944	cluster1	.	+
chr1	92944692	92944864	cluster1	.	+
chr1	92944865	92944901	cluster1	.	+
chr1	92945072	92945181	cluster1	.	+
chr1	92945210	92945231	cluster1	.	+
chr1	92945254	92945279	cluster1	.	+
chr1	92946810	92946835	cluster1	.	+
chr1	93144555	93144644	cluster1	.	+
chr1	93145052	93145167	cluster1	.	+
chr1	93145392	93145401	cluster1	.	+
chr1	93151025	93151043	cluster1	.	+
chr1	93152005	93152013	cluster1	.	+
chr1	93152024	93152103	cluster1	.	+
chr1	93152908	93153276	cluster1	.	+
chr1	93154483	93154654	cluster1	.	+
chr1	93155973	93156210	cluster1	.	+
chr1	93157704	93157723	cluster1	.	+
chr1	93157766	93157868	cluster1	.	+
chr1	93159598	93159626	cluster1	.	+
chr1	93225483	93225587	cluster1	.	+
chr1	93225620	93225649	cluster1	.	+
chr1	93229300	93229366	cluster1	.	+
chr1	93229417	93229423	cluster1	.	+
chr1	93229443	93229466	cluster1	.	+
chr1	93233216	93233418	cluster1	.	+
chr1	93233437	93233450	cluster1	.	+
chr1	93235755	93235771	cluster1	.	+
chr1	93236126	93236213	cluster1	.	+
chr1	93236273	93236312	cluster1	.	+
chr1	93237664	93237689	cluster1	.	+
chr1	93237715	93237719	cluster1	.	+
chr1	93245929	93245981	cluster1	.	+
chr1	93247385	93247416	cluster1	.	+
chr1	93256261	93256558	cluster1	.	+
chr1	93258962	93259069	cluster1	.	+
chr1	93259082	93259111	cluster1	.	+
chr1	93259641	93259691	cluster1	.	+
chr1	93259725	93259733	cluster1	.	+
chr1	93317018	93317148	cluster1	.	+
chr1	93319972	93320109	cluster1	.	+
chr1	93320525	93320568	cluster1	.	+
chr1	93320599	93320683	cluster1	.	+
chr1	93320768	93320842	cluster1	.	+
chr1	93320859	93320881	cluster1	.	+
chr1	93321253	93321270	cluster1	.	+
chr1	93321296	93321362	cluster1	.	+
chr1	93321490	93321525	cluster1	.	+
chr1	93325488	93325534	cluster1	.	+
chr1	93327210	93327335	cluster1	.	+
chr1	93327402	93327487	cluster1	.	+
chr1	93330749	93330831	cluster1	.	+
chr1	93331552	93331678	cluster1	.	+
chr1	93334535	93334716	cluster1	.	+
chr1	93335607	93335665	cluster1	.	+
chr1	93335703	93335723	cluster1	.	+
chr1	93335787	93335848	cluster1	.	+
chr1	93337360	93337372	cluster1	.	+
chr1	93352518	93352685	cluster1	.	+
chr1	93354326	93354448	cluster1	.	+
chr1	93357753	93357866	cluster1	.	+
chr1	93360723	93360817	cluster1	.	+
chr1	93364886	93365067	cluster1	.	+
chr1	93405948	93406054	cluster1	.	+
chr1	93407737	93407816	cluster1	.	+
chr1	93408046	93408061	cluster1	.	+
chr1	93408088	93408115	cluster1	.	+
chr1	93408165	93408262	cluster1	.	+
chr1	93408363	93408499	cluster1	.	+
chr1	93408682	93408810	cluster1	.	+
chr1	93408945	93409138	cluster1	.	+
chr1	93412360	93412508	cluster1	.	+
chr1	93413485	93413627	cluster1	.	+
chr1	93413823	93413933	cluster1	.	+
chr1	93414809	93414970	cluster1	.	+
chr1	93421079	93421217	cluster1	.	+
chr1	93421338	93421438	cluster1	.	+
chr1	93423261	93423384	cluster1	.	+
chr1	93423763	93423877	cluster1	.	+
chr1	93425261	93425408	cluster1	.	+
chr1	93427551	93427638	cluster1	.	+
chr1	93428144	93428254	cluster1	.	+
chr1	93429375	93429488	cluster1	.	+
chr1	93430095	93430305	cluster1	.	+
chr1	93430952	93431174	cluster1	.	+
chr1	93431306	93431520	cluster1	.	+
chr1	93437090	93437316	cluster1	.	+
chr1	93438220	93438385	cluster1	.	+
chr1	93440675	93440763	cluster1	.	+
chr1	93442179	93442247	cluster1	.	+
chr1	93445674	93445716	cluster1	.	+
chr1	93459210	93459252	cluster1	.	+
chr1	93461585	93461612	cluster1	.	+
chr1	93478399	93478423	cluster1	.	+
chr1	93478522	93478550	cluster1	.	+
chr1	93478708	93478886	cluster1	.	+
chr1	93478953	93478989	cluster1	.	+
chr1	93489113	93489124	cluster1	.	+
chr1	93489142	93489158	cluster1	.	+
chr1	93491157	93491282	cluster1	.	+
chr1	93495576	93495668	cluster1	.	+
chr1	93497338	93497466	cluster1	.	+
chr1	93499009	93499148	cluster1	.	+
chr1	93499285	93499353	cluster1	.	+
chr1	93500455	93500561	cluster1	.	+
chr1	93501501	93501657	cluster1	.	+
chr1	93503431	93503520	cluster1	.	+
chr1	93505541	93505564	cluster1	.	+
chr1	93505564	93505603	cluster1	.	+
chr1	93506960	93507024	cluster1	.	+
chr1	93507049	93507066	cluster1	.	+
chr1	93507735	93507739	cluster1	.	+
chr1	93507807	93507814	cluster1	.	+
chr1	93507959	93507983	cluster1	.	+
chr1	93508041	93508049	cluster1	.	+
chr1	93509644	93509728	cluster1	.	+
chr1	93511982	93511989	cluster1	.	+
chr1	93512039	93512045	cluster1	.	+
chr1	93512051	93512060	cluster1	.	+
chr1	93528593	93528620	cluster1	.	+
chr1	93528674	93528688	cluster1	.	+
chr1	93528737	93528751	cluster1	.	+
chr1	93528759	93528763	cluster1	.	+
chr1	93528776	93528781	cluster1	.	+
chr1	93537098	93537163	cluster1	.	+
chr1	93537191	93537201	cluster1	.	+
chr1	93537298	93537307	cluster1	.	+
chr1	93537369	93537376	cluster1	.	+
chr1	93549123	93549132	cluster1	.	+
chr1	93549138	93549152	cluster1	.	+
chr1	93549157	93549163	cluster1	.	+
chr1	93549187	93549196	cluster1	.	+
chr1	93549234	93549238	cluster1	.	+
chr1	93549248	93549253	cluster1	.	+
chr1	93560233	93560237	cluster1	.	+
chr1	93560268	93560274	cluster1	.	+
chr1	93560292	93560321	cluster1	.	+
chr1	93560336	93560343	cluster1	.	+
chr1	93561127	93561192	cluster1	.	+
chr1	93563306	93563317	cluster1	.	+
chr1	93563346	93563377	cluster1	.	+
chr1	93563382	93563389	cluster1	.	+
chr1	93567411	93567449	cluster1	.	+
chr1	93567486	93567491	cluster1	.	+
chr1	93567498	93567520	cluster1	.	+
chr1	93569074	93569099	cluster1	.	+
chr1	93569107	93569123	cluster1	.	+
chr1	93569870	93569938	cluster1	.	+
chr1	93569960	93570022	cluster1	.	+
chr1	93573101	93573122	cluster1	.	+
chr1	93574375	93574473	cluster1	.	+
chr1	93576373	93576386	cluster1	.	+
chr1	93576417	93576467	cluster1	.	+
chr1	93576502	93576535	cluster1	.	+
chr1	93576820	93576834	cluster1	.	+
chr1	93576886	93576893	cluster1	.	+
chr1	93577635	93577662	cluster1	.	+
chr1	93577694	93577712	cluster1	.	+
chr1	93579736	93579747	cluster1	.	+
chr1	93579994	93580001	cluster1	.	+
chr1	93580207	93580305	cluster1	.	+
chr1	93580395	93580404	cluster1	.	+
chr1	93580420	93580425	cluster1	.	+
chr1	93580507	93580551	cluster1	.	+
chr1	93580582	93580609	cluster1	.	+
chr1	93580649	93580875	cluster1	.	+
chr1	93580891	93580915	cluster1	.	+
chr1	93581278	93581284	cluster1	.	+
chr1	93593204	93593249	cluster1	.	+
chr1	93593266	93593328	cluster1	.	+
chr1	93598449	93598464	cluster1	.	+
chr1	93599911	93599926	cluster1	.	+
chr1	93599939	93599947	cluster1	.	+
chr1	93599962	93599986	cluster1	.	+
chr1	93600029	93600052	cluster1	.	+
chr1	93600097	93600107	cluster1	.	+
chr1	93603443	93603448	cluster1	.	+
chr1	93603452	93603457	cluster1	.	+
chr1	93603466	93603470	cluster1	.	+
chr1	93604206	93604214	cluster1	.	+
chr1	93604269	93604274	cluster1	.	+
chr1	93605338	93605344	cluster1	.	+
chr1	93605387	93605426	cluster1	.	+
chr1	93607477	93607482	cluster1	.	+
chr1	93607528	93607581	cluster1	.	+
chr1	93607597	93607603	cluster1	.	+
chr1	93607660	93607666	cluster1	.	+
chr1	93607669	93607675	cluster1	.	+
chr1	93610043	93610069	cluster1	.	+
chr1	93610103	93610108	cluster1	.	+
chr1	93612388	93612462	cluster1	.	+
chr1	93613113	93613145	cluster1	.	+
chr1	93613161	93613194	cluster1	.	+
chr1	93613198	93613213	cluster1	.	+
chr1	93617281	93617325	cluster1	.	+
chr1	93617584	93617598	cluster1	.	+
chr1	93617621	93617636	cluster1	.	+
chr1	93618499	93618505	cluster1	.	+
chr1	93618521	93618527	cluster1	.	+
chr1	93618533	93618538	cluster1	.	+
chr1	93618972	93619033	cluster1	.	+
chr1	93619047	93619052	cluster1	.	+
chr1	93620150	93620263	cluster1	.	+
chr1	93620489	93620530	cluster1	.	+
chr1	93620559	93620635	cluster1	.	+
chr1	93620642	93620646	cluster1	.	+
chr1	93621221	93621238	cluster1	.	+
chr1	93621245	93621256	cluster1	.	+
chr1	93621917	93621924	cluster1	.	+
chr1	93622486	93622529	cluster1	.	+
chr1	93623390	93623412	cluster1	.	+
chr1	172047072	172047088	cluster2	.	+
chr1	172048646	172048702	cluster2	.	+
chr1	172049581	172049638	cluster2	.	+
chr1	172049659	172049671	cluster2	.	+
chr1	172049695	172049710	cluster2	.	+
chr1	172052293	172052310	cluster2	.	+
chr1	172052311	172052337	cluster2	.	+
chr1	172052702	172052751	cluster2	.	+
chr1	172052785	172052804	cluster2	.	+
chr1	172053264	172053310	cluster2	.	+
chr1	172053895	172054018	cluster2	.	+
chr1	172054021	172054132	cluster2	.	+
chr1	172054214	172054303	cluster2	.	+
chr1	172054330	172054348	cluster2	.	+
chr1	172054401	172054418	cluster2	.	+
chr1	172054432	172054451	cluster2	.	+
chr1	172057282	172057299	cluster2	.	+
chr1	172057341	172057399	cluster2	.	+
chr1	172057584	172057607	cluster2	.	+
chr1	172057618	172057733	cluster2	.	+
chr1	172057744	172057890	cluster2	.	+
chr1	172059024	172059271	cluster2	.	+
chr1	172060788	172060923	cluster2	.	+
chr1	172061143	172061227	cluster2	.	+
chr1	172061285	172061297	cluster2	.	+
chr1	172061329	172061391	cluster2	.	+
chr1	172061424	172061449	cluster2	.	+
chr1	172061460	172061518	cluster2	.	+
chr1	172061779	172061787	cluster2	.	+
chr1	172061809	172061825	cluster2	.	+
chr1	172064887	172064944	cluster2	.	+
chr1	172066119	172066156	cluster2	.	+
chr1	172066660	172066697	cluster2	.	+
chr1	172066725	172066781	cluster2	.	+
chr1	172067409	172067548	cluster2	.	+
chr1	172067780	172067946	cluster2	.	+
chr1	172068180	172068276	cluster2	.	+
chr1	172068590	172068659	cluster2	.	+
chr1	172068757	172068876	cluster2	.	+
chr1	172069996	172070075	cluster2	.	+
chr1	172071246	172071253	cluster2	.	+
chr1	172071269	172071330	cluster2	.	+
chr1	172071462	172071573	cluster2	.	+
chr1	172072118	172072275	cluster2	.	+
chr1	172072460	172072578	cluster2	.	+
chr1	172072774	172072929	cluster2	.	+
chr1	172074269	172074347	cluster2	.	+
chr1	172074360	172074365	cluster2	.	+
chr1	172074376	172074415	cluster2	.	+
chr1	172074909	172075031	cluster2	.	+
chr1	172075398	172075542	cluster2	.	+
chr1	172078129	172078158	cluster2	.	+
chr1	172081203	172081305	cluster2	.	+
chr1	172082445	172082506	cluster2	.	+
chr1	172082594	172082603	cluster2	.	+
chr1	172082677	172082687	cluster2	.	+
chr1	172082732	172082744	cluster2	.	+
chr1	172082805	172082812	cluster2	.	+
chr1	172082831	172082842	cluster2	.	+
chr1	172082908	172082952	cluster2	.	+
chr1	172087549	172087670	cluster2	.	+
chr1	172089094	172089173	cluster2	.	+
chr1	172090935	172091025	cluster2	.	+
chr1	172091157	172091247	cluster2	.	+
chr1	172092241	172092377	cluster2	.	+
chr1	172092398	172092417	cluster2	.	+
chr1	172093694	172093776	cluster2	.	+
chr1	172093893	172093899	cluster2	.	+
chr1	172094459	172094484	cluster2	.	+
chr1	172094605	172094625	cluster2	.	+
chr1	172095107	172095581	cluster2	.	+
chr1	172095595	172095624	cluster2	.	+
chr1	172097668	172097786	cluster2	.	+
chr1	172099665	172099773	cluster2	.	+
chr1	172101449	172101457	cluster2	.	+
chr1	172101459	172101520	cluster2	.	+
chr1	172102207	172102294	cluster2	.	+
chr1	172104106	172104262	cluster2	.	+
chr1	172104760	172104827	cluster2	.	+
chr1	172104929	172104965	cluster2	.	+
chr1	172105183	172105260	cluster2	.	+
chr1	172106113	172106670	cluster2	.	+
chr1	172106702	172106714	cluster2	.	+
chr1	172107795	172107813	cluster2	.	+
chr1	172107887	172107917	cluster2	.	+
chr1	172107998	172108236	cluster2	.	+
chr1	172108236	172108397	cluster2	.	+
chr1	172109779	172109929	cluster2	.	+
chr1	172110485	172110593	cluster2	.	+
chr1	172110646	172110821	cluster2	.	+
chr1	172111862	172112030	cluster2	.	+
chr1	172112121	172112275	cluster2	.	+
chr1	172113018	172113220	cluster2	.	+
chr1	172113330	172113436	cluster2	.	+
chr1	172114741	172114840	cluster2	.	+
chr1	172115020	172115148	cluster2	.	+
chr1	172116923	172117017	cluster2	.	+
chr1	172117174	172117290	cluster2	.	+
chr1	172187431	172187465	cluster2	.	+
chr1	172188896	172188901	cluster2	.	+
chr1	172188925	172189078	cluster2	.	+
chr1	172191809	172191823	cluster2	.	+
chr1	172192515	172192643	cluster2	.	+
chr1	172193781	172193906	cluster2	.	+
chr1	172194527	172194789	cluster2	.	+
chr1	172194961	172194995	cluster2	.	+
chr1	172195385	172195543	cluster2	.	+
chr1	172196331	172196377	cluster2	.	+
chr1	172196740	172196786	cluster2	.	+
chr1	172196842	172196883	cluster2	.	+
chr1	172197029	172197134	cluster2	.	+
chr1	172197405	172197518	cluster2	.	+
chr1	172197542	172197578	cluster2	.	+
chr1	172198329	172198367	cluster2	.	+
chr1	172198410	172198426	cluster2	.	+
chr1	172198435	172198476	cluster2	.	+
chr1	172198476	172198692	cluster2	.	+
chr1	172199105	172199271	cluster2	.	+
chr1	172200405	172200584	cluster2	.	+
chr1	172200888	172200966	cluster2	.	+
chr1	172201323	172201442	cluster2	.	+
chr1	172202384	172202429	cluster2	.	+
chr1	172202431	172202510	cluster2	.	+
chr1	172202802	172202836	cluster2	.	+
chr1	172205334	172205384	cluster2	.	+
chr1	172205567	172205585	cluster2	.	+
chr1	172205612	172205622	cluster2	.	+
chr1	172205682	172205703	cluster2	.	+
chr1	172205985	172206018	cluster2	.	+
chr1	172206254	172206358	cluster2	.	+
chr1	172206587	172206666	cluster2	.	+
chr1	172206706	172206813	cluster2	.	+
chr1	172207309	172207379	cluster2	.	+
chr1	172207400	172207419	cluster2	.	+
chr1	172207430	172207465	cluster2	.	+
chr1	172207477	172207497	cluster2	.	+
chr1	172209699	172209717	cluster2	.	+
chr1	172209882	172209949	cluster2	.	+
chr1	172210390	172210508	cluster2	.	+
chr1	172211941	172212025	cluster2	.	+
chr1	172213022	172213133	cluster2	.	+
chr1	172213331	172213394	cluster2	.	+
chr1	172213799	172213860	cluster2	.	+
chr1	172213918	172213935	cluster2	.	+
chr1	172213941	172213975	cluster2	.	+
chr1	172213992	172214006	cluster2	.	+
chr1	172215009	172215145	cluster2	.	+
chr1	172215474	172215552	cluster2	.	+
chr1	172215902	172216023	cluster2	.	+
chr1	172216803	172216813	cluster2	.	+
chr1	172216827	172216847	cluster2	.	+
chr1	172217321	172217337	cluster2	.	+
chr1	172217884	172217976	cluster2	.	+
chr1	172218560	172218574	cluster2	.	+
chr1	172218595	172218621	cluster2	.	+
chr1	172219405	172219465	cluster2	.	+
chr1	172219466	172219636	cluster2	.	+
chr1	172219661	172219678	cluster2	.	+
chr1	172219717	172219740	cluster2	.	+
chr1	172219799	172220030	cluster2	.	+
chr1	172220098	172220137	cluster2	.	+
chr1	172220150	172220175	cluster2	.	+
chr1	172220194	172220249	cluster2	.	+
chr1	172220505	172220608	cluster2	.	+
chr1	172221298	172221314	cluster2	.	+
chr1	172221811	172221906	cluster2	.	+
chr1	172221968	172221982	cluster2	.	+
chr1	172222001	172222008	cluster2	.	+
chr1	172222022	172222038	cluster2	.	+
chr1	172223799	172223829	cluster2	.	+
chr1	172224143	172224148	cluster2	.	+
chr1	172224155	172224181	cluster2	.	+
chr1	172224187	172224191	cluster2	.	+
chr1	172227076	172227096	cluster2	.	+
chr1	172227110	172227117	cluster2	.	+
chr1	172227124	172227132	cluster2	.	+
chr1	172227178	172227183	cluster2	.	+
chr1	172227295	172227432	cluster2	.	+
chr1	172231126	172231164	cluster2	.	+
chr1	172231177	172231182	cluster2	.	+
chr1	172231189	172231205	cluster2	.	+
chr1	172231219	172231279	cluster2	.	+
chr1	172231922	172231952	cluster2	.	+
chr1	172231995	172232053	cluster2	.	+
chr1	172232183	172232343	cluster2	.	+
chr1	172233947	172234123	cluster2	.	+
chr1	172234400	172234471	cluster2	.	+
chr1	172235007	172235077	cluster2	.	+
chr1	172239696	172239725	cluster2	.	+
chr1	172239749	172239787	cluster2	.	+
chr1	172239851	172239881	cluster2	.	+
chr1	172239998	172240053	cluster2	.	+
chr1	172240108	172240152	cluster2	.	+
chr1	172240183	172240193	cluster2	.	+
chr1	172242723	172242752	cluster2	.	+
chr1	172244018	172244071	cluster2	.	+
chr1	172244116	172244149	cluster2	.	+
chr1	172244335	172244339	cluster2	.	+
chr1	172244383	172244391	cluster2	.	+
chr1	172244415	172244421	cluster2	.	+
chr1	172244874	172245034	cluster2	.	+
chr1	172246625	172246707	cluster2	.	+
chr1	172246767	172246796	cluster2	.	+
chr1	172246803	172246813	cluster2	.	+
chr1	172246842	172246883	cluster2	.	+
chr1	172247881	172247907	cluster2	.	+
chr1	172250883	172250949	cluster2	.	+
chr1	172250965	172251006	cluster2	.	+
chr1	172251281	172251292	cluster2	.	+
chr1	172251314	172251367	cluster2	.	+
chr1	172251413	172251420	cluster2	.	+
chr1	172254043	172254127	cluster2	.	+
chr1	172254155	172254168	cluster2	.	+
chr1	172254911	172254919	cluster2	.	+
chr1	172254930	172254958	cluster2	.	+
chr1	172254968	172254982	cluster2	.	+
chr1	172255061	172255066	cluster2	.	+
chr1	172257894	172257908	cluster2	.	+
chr1	172272509	172272580	cluster2	.	+
chr1	172274700	172274733	cluster2	.	+
chr1	172274735	172274741	cluster2	.	+
chr1	172275934	172276012	cluster2	.	+
chr1	172276112	172276224	cluster2	.	+
chr1	172278251	172278335	cluster2	.	+
chr1	172278337	172278390	cluster2	.	+
chr1	172278529	172278683	cluster2	.	+
chr1	172278867	172278925	cluster2	.	+
chr1	172278945	172278997	cluster2	.	+
chr1	172279307	172279473	cluster2	.	+
chr1	172279662	172279839	cluster2	.	+
chr1	172279930	172280079	cluster2	.	+
chr1	172280563	172280707	cluster2	.	+
chr1	172284496	172284529	cluster2	.	+
chr1	172284533	172284625	cluster2	.	+
chr1	172284638	172284645	cluster2	.	+
chr1	172284653	172284677	cluster2	.	+
chr1	172284763	172284960	cluster2	.	+
chr1	172285651	172285791	cluster2	.	+
chr1	172285961	172285966	cluster2	.	+
chr1	172285979	172286044	cluster2	.	+
chr1	172286057	172286076	cluster2	.	+
chr1	172286193	172286398	cluster2	.	+
chr1	172286889	172286896	cluster2	.	+
chr1	172287193	172287470	cluster2	.	+
chr1	172289295	172289421	cluster2	.	+
chr1	172289544	172289575	cluster2	.	+
chr1	172290247	172290389	cluster2	.	+
chr1	172290607	172290727	cluster2	.	+
chr1	172291187	172291398	cluster2	.	+
chr1	172293321	172293389	cluster2	.	+
chr1	172293566	172293679	cluster2	.	+
chr1	172295823	172295913	cluster2	.	+
chr1	172295955	172296045	cluster2	.	+
chr1	172296081	172296105	cluster2	.	+
chr1	172296117	172296146	cluster2	.	+
chr1	172296910	172296936	cluster2	.	+
chr1	172297095	172297108	cluster2	.	+
chr1	172297148	172297176	cluster2	.	+
chr1	172297212	172297220	cluster2	.	+
chr1	172297268	172297292	cluster2	.	+
chr1	172297878	172297893	cluster2	.	+
chr1	172297893	172297914	cluster2	.	+
chr1	172297976	172297998	cluster2	.	+
chr1	172298007	172298094	cluster2	.	+
chr1	172298094	172298139	cluster2	.	+
chr1	172299821	172299839	cluster2	.	+
chr1	172299854	172299873	cluster2	.	+
chr1	172299896	172299912	cluster2	.	+
chr1	172301338	172301359	cluster2	.	+
chr1	172301385	172301490	cluster2	.	+
chr1	172302946	172303143	cluster2	.	+
chr1	172304349	172304369	cluster2	.	+
chr1	172304439	172304466	cluster2	.	+
chr1	172306992	172307095	cluster2	.	+
chr1	172307162	172307169	cluster2	.	+
chr1	172308563	172308579	cluster2	.	+
chr1	172310237	172310245	cluster2	.	+
chr1	172310276	172310291	cluster2	.	+
chr1	172312420	172312471	cluster2	.	+
chr1	172312529	172312541	cluster2	.	+
chr1	172312573	172312598	cluster2	.	+
chr1	172312986	172313001	cluster2	.	+
chr1	172313013	172313042	cluster2	.	+
chr1	172313724	172313733	cluster2	.	+
chr1	172313747	172313754	cluster2	.	+
chr1	172314026	172314081	cluster2	.	+
chr1	172314152	172314162	cluster2	.	+
chr1	172314184	172314191	cluster2	.	+
chr1	172314975	172314996	cluster2	.	+
chr1	172315084	172315116	cluster2	.	+
chr1	172315141	172315189	cluster2	.	+
chr1	172315266	172315280	cluster2	.	+
chr1	172315280	172315302	cluster2	.	+
chr1	172316164	172316184	cluster2	.	+
chr1	172316223	172316240	cluster2	.	+
chr1	172316242	172316301	cluster2	.	+
chr1	172316458	172316484	cluster2	.	+
chr1	172316491	172316531	cluster2	.	+
chr1	172317353	172317382	cluster2	.	+
chr1	172317392	172317604	cluster2	.	+
chr1	172317632	172317658	cluster2	.	+
chr1	172317668	172317697	cluster2	.	+
chr1	172317707	172317822	cluster2	.	+
chr1	172318028	172318133	cluster2	.	+
chr1	172318137	172318273	cluster2	.	+
chr1	172318273	172318449	cluster2	.	+
chr1	172318548	172318972	cluster2	.	+
chr1	172319289	172319326	cluster2	.	+
chr1	172319358	172319410	cluster2	.	+
chr1	172319420	172319428	cluster2	.	+
chr1	172319590	172319618	cluster2	.	+
chr1	172319664	172319679	cluster2	.	+
chr1	172319796	172319837	cluster2	.	+
chr1	172319961	172319974	cluster2	.	+
chr1	172319989	172320032	cluster2	.	+
chr1	172320520	172320532	cluster2	.	+
chr1	172320567	172320591	cluster2	.	+
chr1	172322860	172322889	cluster2	.	+
chr1	172322912	172322916	cluster2	.	+
chr1	172322947	172323021	cluster2	.	+
chr1	172323025	172323087	cluster2	.	+
chr1	172323088	172323197	cluster2	.	+
chr1	172324014	172324022	cluster2	.	+
chr1	172324028	172324050	cluster2	.	+
chr1	172324058	172324243	cluster2	.	+
chr1	172325703	172326438	cluster2	.	+
chr1	172326442	172326495	cluster2	.	+
chr1	172328278	172328316	cluster2	.	+
chr1	172328885	172328894	cluster2	.	+
chr1	172329066	172329200	cluster2	.	+
chr1	172329234	172329488	cluster2	.	+
chr1	172331406	172331425	cluster2	.	+
chr1	172333713	172333730	cluster2	.	+
chr1	172333763	172334010	cluster2	.	+
chr1	172340827	172340853	cluster2	.	+
chr1	172341005	172341025	cluster2	.	+
chr1	172341077	172341088	cluster2	.	+
chr1	172341121	172341147	cluster2	.	+
chr1	172341194	172341341	cluster2	.	+
chr1	172341361	172341375	cluster2	.	+
chr1	172341446	172341456	cluster2	.	+
chr1	172342842	172342902	cluster2	.	+
chr1	172342924	172343115	cluster2	.	+
chr1	172343735	172343820	cluster2	.	+
chr1	172344093	172344131	cluster2	.	+
chr1	172344141	172344183	cluster2	.	+
chr1	172344202	172344209	cluster2	.	+
chr1	172349962	172350139	cluster2	.	+
chr1	172350155	172350184	cluster2	.	+
chr1	172350309	172350335	cluster2	.	+
chr1	172350449	172350501	cluster2	.	+
chr1	172350693	172350814	cluster2	.	+
chr1	172358925	172358951	cluster2	.	+
chr1	172358972	172359144	cluster2	.	+
chr1	172359185	172359198	cluster2	.	+
chr1	172359235	172359282	cluster2	.	+
chr1	172359377	172359385	cluster2	.	+
chr1	172364831	172364843	cluster2	.	+
chr1	172364980	172365067	cluster2	.	+
chr1	172367649	172367671	cluster2	.	+
chr1	172367716	172367748	cluster2	.	+
chr1	172368913	172370060	cluster2	.	+
chr1	172370307	172370354	cluster2	.	+
chr1	172372382	172372412	cluster2	.	+
chr1	172374058	172374067	cluster2	.	+
chr1	172376768	172376877	cluster2	.	+
chr1	172376893	172376937	cluster2	.	+
chr1	172376941	172376967	cluster2	.	+
chr1	172376974	172377162	cluster2	.	+
chr1	172377221	172377267	cluster2	.	+
chr1	172377442	172377741	cluster2	.	+
chr1	172377787	172377933	cluster2	.	+
chr1	172378478	172378548	cluster2	.	+
chr1	172387457	172387698	cluster2	.	+
chr1	172393743	172394114	cluster2	.	+
chr1	172400034	172400070	cluster2	.	+
chr1	172403664	172403676	cluster2	.	+
chr1	172407118	172407212	cluster2	.	+
chr1	172408406	172408479	cluster2	.	+
chr1	172408529	172408556	cluster2	.	+
chr1	172410132	172410149	cluster2	.	+
chr1	172443244	172443279	cluster2	.	+
chr1	172443305	172443315	cluster2	.	+
chr1	172443421	172443479	cluster2	.	+
chr1	172443479	172443563	cluster2	.	+
chr1	172443627	172443642	cluster2	.	+
chr1	172443656	172443675	cluster2	.	+
chr1	172445308	172445324	cluster2	.	+
chr1	172447723	172447815	cluster2	.	+
chr1	172448143	172448157	cluster2	.	+
chr1	172448183	172448205	cluster2	.	+
chr1	172448729	172448815	cluster2	.	+
chr1	172448996	172449015	cluster2	.	+
chr1	172449142	172449185	cluster2	.	+
chr1	172451007	172451016	cluster2	.	+
chr1	172455164	172455200	cluster2	.	+
chr1	172455216	172455241	cluster2	.	+
chr1	172455347	172455473	cluster2	.	+
chr1	172455478	172455567	cluster2	.	+
chr1	172456038	172456114	cluster2	.	+
chr1	172456348	172456531	cluster2	.	+
chr1	172458473	172458581	cluster2	.	+
chr1	172458658	172458687	cluster2	.	+
chr1	172459411	172459421	cluster2	.	+
chr1	172459594	172459610	cluster2	.	+
chr1	172459620	172459628	cluster2	.	+
chr1	172459677	172459683	cluster2	.	+
chr1	172459716	172459736	cluster2	.	+
chr1	172459816	172459824	cluster2	.	+
chr1	172459849	172459865	cluster2	.	+
chr1	172461777	172461785	cluster2	.	+
chr1	172466291	172466298	cluster2	.	+
chr1	172466310	172466328	cluster2	.	+
chr1	172475331	172475336	cluster2	.	+
chr1	172475351	172475359	cluster2	.	+
chr1	172475536	172475546	cluster2	.	+
chr1	172476130	172476139	cluster2	.	+
chr1	172476143	172476151	cluster2	.	+
chr1	172476371	172476394	cluster2	.	+
chr1	172476467	172476480	cluster2	.	+
chr1	172477423	172477428	cluster2	.	+
chr1	172477430	172477435	cluster2	.	+
chr1	172477475	172477481	cluster2	.	+
chr1	172478089	172478107	cluster2	.	+
chr1	172478205	172478228	cluster2	.	+
chr1	172478385	172478391	cluster2	.	+
chr1	172481641	172481653	cluster2	.	+
chr1	172481659	172481675	cluster2	.	+
chr1	172481743	172481767	cluster2	.	+
chr1	172481802	172481813	cluster2	.	+
chr1	172482014	172482281	cluster2	.	+
chr1	172482361	172482422	cluster2	.	+
chr1	172483120	172483142	cluster2	.	+
chr1	172483403	172483412	cluster2	.	+
chr1	172483412	172483418	cluster2	.	+
chr1	172483458	172483485	cluster2	.	+
chr1	172484269	172484283	cluster2	.	+
chr1	172484430	172484552	cluster2	.	+
chr1	172484778	172484975	cluster2	.	+
chr1	172485848	172485858	cluster2	.	+
chr1	172485872	172485881	cluster2	.	+
chr1	172485929	172485976	cluster2	.	+
chr1	172486422	172486602	cluster2	.	+
chr1	172486615	172486623	cluster2	.	+
chr1	172487850	172487867	cluster2	.	+
chr1	172487896	172487904	cluster2	.	+
chr1	172488900	172488923	cluster2	.	+
chr1	172488975	172489067	cluster2	.	+
chr1	172489510	172489678	cluster2	.	+
chr1	172490285	172490426	cluster2	.	+
chr1	172490570	172490583	cluster2	.	+
chr1	172490652	172490679	cluster2	.	+
chr1	172490696	172490777	cluster2	.	+
chr1	172491611	172491720	cluster2	.	+
chr1	172491721	172491732	cluster2	.	+
chr1	172491739	172491758	cluster2	.	+
chr1	172491880	172491907	cluster2	.	+
chr1	172491921	172492015	cluster2	.	+
chr1	172492097	172492246	cluster2	.	+
chr1	172493484	172493632	cluster2	.	+
chr1	172494073	172494117	cluster2	.	+
chr1	172494127	172494177	cluster2	.	+
chr1	172494181	172494189	cluster2	.	+
chr1	172494211	172494219	cluster2	.	+
chr1	172494342	172494563	cluster2	.	+
chr1	172494749	172494883	cluster2	.	+
chr1	172495114	172495263	cluster2	.	+
chr1	172495265	172495288	cluster2	.	+
chr1	172495531	172495552	cluster2	.	+
chr1	172495592	172495687	cluster2	.	+
chr1	172495718	172495786	cluster2	.	+
chr1	172495991	172496011	cluster2	.	+
chr1	172496027	172496072	cluster2	.	+
chr1	172496147	172496175	cluster2	.	+
chr1	172496177	172496329	cluster2	.	+
chr1	172496594	172496616	cluster2	.	+
chr1	172496640	172496646	cluster2	.	+
chr1	172496859	172496981	cluster2	.	+
chr1	172497003	172497088	cluster2	.	+
chr1	172497153	172497235	cluster2	.	+
chr1	172497283	172497353	cluster2	.	+
chr1	172497369	172497386	cluster2	.	+
chr1	172497490	172497690	cluster2	.	+
chr1	172497745	172497751	cluster2	.	+
chr1	172497994	172498126	cluster2	.	+
chr1	172498361	172498375	cluster2	.	+
chr1	172498408	172498471	cluster2	.	+
chr1	172498517	172498538	cluster2	.	+
chr1	172499054	172499064	cluster2	.	+
chr1	172499793	172499802	cluster2	.	+
chr1	172499827	172499834	cluster2	.	+
chr1	172500177	172500189	cluster2	.	+
chr1	172500204	172500254	cluster2	.	+
chr1	172500761	172500769	cluster2	.	+
chr1	172501037	172501154	cluster2	.	+
chr1	172501873	172501900	cluster2	.	+
chr1	172501939	172501951	cluster2	.	+
chr1	172501961	172501974	cluster2	.	+
chr1	172502745	172502753	cluster2	.	+
chr1	172503237	172503251	cluster2	.	+
chr1	172503268	172503295	cluster2	.	+
chr1	172505145	172505251	cluster2	.	+
chr1	172505258	172505333	cluster2	.	+
chr1	172505757	172505937	cluster2	.	+
chr1	172506183	172506296	cluster2	.	+
chr1	172506563	172506708	cluster2	.	+
chr1	172506739	172506793	cluster2	.	+
chr1	172506930	172506947	cluster2	.	+
chr1	172506965	172506974	cluster2	.	+
chr1	172506987	172506994	cluster2	.	+
chr1	172507134	172507162	cluster2	.	+
chr1	172507241	172507261	cluster2	.	+
chr1	172507349	172507355	cluster2	.	+
chr1	172507376	172507393	cluster2	.	+
chr1	172508371	172508379	cluster2	.	+
chr1	172510884	172510891	cluster2	.	+
chr1	172510918	172510944	cluster2	.	+
chr1	172511043	172511062	cluster2	.	+
chr1	172511139	172511164	cluster2	.	+
chr1	172513142	172513158	cluster2	.	+
chr1	172513950	172513960	cluster2	.	+
chr1	172514036	172514186	cluster2	.	+
chr1	172514745	172514760	cluster2	.	+
chr1	172515611	172515625	cluster2	.	+
chr1	172515950	172515959	cluster2	.	+
chr1	172521110	172521132	cluster2	.	+
chr1	172521179	172521184	cluster2	.	+
chr1	172522732	172522745	cluster2	.	+
chr1	172522755	172522763	cluster2	.	+
chr1	172525180	172525201	cluster2	.	+
chr1	172525222	172525236	cluster2	.	+
chr1	172525246	172525261	cluster2	.	+
chr1	172525293	172525308	cluster2	.	+
chr1	172525308	172525315	cluster2	.	+
chr1	172525387	172525422	cluster2	.	+
chr1	172525575	172525615	cluster2	.	+
chr1	172525980	172526002	cluster2	.	+
chr1	172527784	172527791	cluster2	.	+
chr1	172527829	172527919	cluster2	.	+
chr1	172528851	172528860	cluster2	.	+
chr1	172528908	172528926	cluster2	.	+
chr1	172529831	172529862	cluster2	.	+
chr1	172529902	172529958	cluster2	.	+
chr1	172530635	172530662	cluster2	.	+
chr1	172530675	172530691	cluster2	.	+
chr1	172531276	172531287	cluster2	.	+
chr1	172531318	172531351	cluster2	.	+
chr1	172531371	172531563	cluster2	.	+
chr1	172532075	172532219	cluster2	.	+
chr1	172532223	172532228	cluster2	.	+
chr1	172532527	172532532	cluster2	.	+
chr1	172532545	172532575	cluster2	.	+
chr1	172532587	172532706	cluster2	.	+
chr1	172533942	172534115	cluster2	.	+
chr1	172535208	172535344	cluster2	.	+
chr1	172538475	172538514	cluster2	.	+
chr1	172538517	172538630	cluster2	.	+
chr1	172540482	172540548	cluster2	.	+
chr1	172540556	172540563	cluster2	.	+
chr1	172540566	172540602	cluster2	.	+
chr1	172540931	172540955	cluster2	.	+
chr1	172541177	172541383	cluster2	.	+
chr1	172542705	172542716	cluster2	.	+
chr1	172545089	172545318	cluster2	.	+
chr1	172545671	172545730	cluster2	.	+
chr1	172545838	172545858	cluster2	.	+
chr1	172547269	172547343	cluster2	.	+
chr1	172549561	172549563	cluster2	.	+
chr1	172549596	172549621	cluster2	.	+
chr1	172549691	172549739	cluster2	.	+
chr1	172549747	172549760	cluster2	.	+
chr1	172550869	172550889	cluster2	.	+
chr1	172553172	172553203	cluster2	.	+
chr1	172554438	172554456	cluster2	.	+
chr1	172554569	172554574	cluster2	.	+
chr1	172555612	172555999	cluster2	.	+
chr1	172556048	172556111	cluster2	.	+
chr1	172556112	172556135	cluster2	.	+
chr1	172557621	172557632	cluster2	.	+
chr1	172557802	172557829	cluster2	.	+
chr1	172557837	172557847	cluster2	.	+
chr1	172557891	172557909	cluster2	.	+
chr1	172558604	172558620	cluster2	.	+
chr1	172558630	172558655	cluster2	.	+
chr1	172558724	172558736	cluster2	.	+
chr1	172559605	172559789	cluster2	.	+
chr1	172560230	172560438	cluster2	.	+
chr1	172560555	172560784	cluster2	.	+
chr1	172561492	172561525	cluster2	.	+
chr1	172561545	172561617	cluster2	.	+
chr1	172561952	172562100	cluster2	.	+
chr1	172562107	172562185	cluster2	.	+
chr1	172562189	172562252	cluster2	.	+
chr1	172562267	172562325	cluster2	.	+
chr1	172562413	172562447	cluster2	.	+
chr1	172562501	172562608	cluster2	.	+
chr1	172562949	172563164	cluster2	.	+
chr1	172563190	172563238	cluster2	.	+
chr1	172563298	172563307	cluster2	.	+
chr1	172563316	172563327	cluster2	.	+
chr1	172582457	172582464	cluster2	.	+
chr1	172584146	172584159	cluster2	.	+
chr1	172584220	172584247	cluster2	.	+
chr1	172584336	172584448	cluster2	.	+
chr1	172584516	172584580	cluster2	.	+
chr1	172584613	172584622	cluster2	.	+
chr1	172584629	172584648	cluster2	.	+
chr1	172585844	172586015	cluster2	.	+
chr1	172586016	172586290	cluster2	.	+
chr1	172587902	172587937	cluster2	.	+
chr1	172587953	172587962	cluster2	.	+
chr1	172587970	172588100	cluster2	.	+
chr1	172625097	172625119	cluster2	.	+
chr1	172629595	172629696	cluster2	.	+
chr1	172629703	172629754	cluster2	.	+
chr1	172631640	172631835	cluster2	.	+
chr1	172632610	172632618	cluster2	.	+
chr1	172632631	172632859	cluster2	.	+
chr1	172632859	172632882	cluster2	.	+
chr1	172633242	172633261	cluster2	.	+
chr1	172636166	172636192	cluster2	.	+
chr1	172636210	172636228	cluster2	.	+
chr1	172637926	172637995	cluster2	.	+
chr1	172639134	172639142	cluster2	.	+
chr1	172639165	172639227	cluster2	.	+
chr1	172640583	172640702	cluster2	.	+
chr1	172640702	172640848	cluster2	.	+
chr1	172642327	172642334	cluster2	.	+
chr1	172642362	172642384	cluster2	.	+
chr1	172642482	172642540	cluster2	.	+
chr1	172642560	172642600	cluster2	.	+
chr1	172642653	172642670	cluster2	.	+
chr1	172647898	172647976	cluster2	.	+
chr1	172647976	172648083	cluster2	.	+
chr1	172648119	172648137	cluster2	.	+
chr1	172651048	172651072	cluster2	.	+
chr1	172651722	172651800	cluster2	.	+
chr1	172652928	172652957	cluster2	.	+
chr1	172654581	172654610	cluster2	.	+
chr1	172654699	172654728	cluster2	.	+
chr1	172655476	172655480	cluster2	.	+
chr1	172655570	172655596	cluster2	.	+
chr1	172655807	172655827	cluster2	.	+
chr1	172655865	172655909	cluster2	.	+
chr1	172655921	172656010	cluster2	.	+
chr1	172657748	172657761	cluster2	.	+
chr1	172659500	172659506	cluster2	.	+
chr1	172659647	172659653	cluster2	.	+
chr1	172659733	172659740	cluster2	.	+
chr1	172659941	172659959	cluster2	.	+
chr1	172670409	172670438	cluster2	.	+
chr1	172670446	172670495	cluster2	.	+
chr1	172677969	172677981	cluster2	.	+
chr1	172677998	172678018	cluster2	.	+
chr1	172686671	172686752	cluster2	.	+
chr1	172687218	172687227	cluster2	.	+
chr1	172697978	172697993	cluster2	.	+
chr1	172698024	172698029	cluster2	.	+
chr1	172698135	172698147	cluster2	.	+
chr1	172698433	172698438	cluster2	.	+
chr1	172698702	172698708	cluster2	.	+
chr1	172698862	172698876	cluster2	.	+
chr1	172698880	172698894	cluster2	.	+
chr1	172700810	172700824	cluster2	.	+
chr1	172700888	172700947	cluster2	.	+
chr1	172700965	172700977	cluster2	.	+
chr1	172700986	172701068	cluster2	.	+
chr1	172701096	172701105	cluster2	.	+
chr1	172701118	172701151	cluster2	.	+
chr1	172701166	172701178	cluster2	.	+
chr1	172704675	172704684	cluster2	.	+
chr1	172706454	172706561	cluster2	.	+
chr1	172712986	172713023	cluster2	.	+
chr1	172713061	172713084	cluster2	.	+
chr1	172715398	172715410	cluster2	.	+
chr1	172744160	172744171	cluster2	.	+
chr1	172744501	172744515	cluster2	.	+
chr1	172746518	172746529	cluster2	.	+
chr1	172748005	172748273	cluster2	.	+
chr1	172750994	172751040	cluster2	.	+
chr1	172753281	172753286	cluster2	.	+
chr1	172753301	172753306	cluster2	.	+
chr1	172753340	172753367	cluster2	.	+
chr1	172753392	172753403	cluster2	.	+
chr1	172753452	172753456	cluster2	.	+
chr1	172758292	172758326	cluster2	.	+
chr1	172758340	172758362	cluster2	.	+
chr1	172764213	172764279	cluster2	.	+
chr1	172764335	172764346	cluster2	.	+
chr1	172782358	172782366	cluster2	.	+
chr1	172787180	172787189	cluster2	.	+
chr1	172787207	172787225	cluster2	.	+
chr1	172903882	172903890	cluster2	.	+
chr1	172920803	172920812	cluster2	.	+
chr1	172920831	172920845	cluster2	.	+
chr1	172920878	172920895	cluster2	.	+
chr1	172946839	172946845	cluster2	.	+
chr1	172955380	172955394	cluster2	.	+
chr1	172956796	172956816	cluster2	.	+
chr1	172956961	172956991	cluster2	.	+
chr1	172957099	172957104	cluster2	.	+
chr1	172957147	172957159	cluster2	.	+
chr1	172957297	172957304	cluster2	.	+
chr1	172957321	172957353	cluster2	.	+
chr1	172957376	172957380	cluster2	.	+
chr1	172957531	172957578	cluster2	.	+
chr1	172957648	172957656	cluster2	.	+
chr1	172957672	172957685	cluster2	.	+
chr1	172961765	172961781	cluster2	.	+
chr1	172962231	172962237	cluster2	.	+
chr1	172991623	172991644	cluster2	.	+
chr1	172991720	172991728	cluster2	.	+
chr1	173006759	173006760	cluster2	.	+
chr1	173006979	173007005	cluster2	.	+
chr1	173007054	173007067	cluster2	.	+
chr1	173015990	173016013	cluster2	.	+
chr1	173016023	173016046	cluster2	.	+
chr1	173017751	173017759	cluster2	.	+
chr1	173017818	173018048	cluster2	.	+
chr1	173022251	173022259	cluster2	.	+
chr1	173022635	173022853	cluster2	.	+
chr1	173050486	173050521	cluster2	.	+
chr1	173050550	173050555	cluster2	.	+
chr1	173050559	173050619	cluster2	.	+
chr1	173052943	173052957	cluster2	.	+
chr1	173052988	173053000	cluster2	.	+
chr1	173053185	173053189	cluster2	.	+
chr1	173053360	173053373	cluster2	.	+
chr1	173053454	173053456	cluster2	.	+
chr1	173053491	173053508	cluster2	.	+
chr1	173054226	173054244	cluster2	.	+
chr1	173054266	173054272	cluster2	.	+
chr1	173054281	173054286	cluster2	.	+
chr1	173054321	173054333	cluster2	.	+
chr1	173054500	173054592	cluster2	.	+
chr1	173054608	173054621	cluster2	.	+
chr1	173054662	173054677	cluster2	.	+
chr1	173054682	173054705	cluster2	.	+
chr1	173061607	173061609	cluster2	.	+
chr1	173061614	173061643	cluster2	.	+
chr1	173061673	173061692	cluster2	.	+
chr1	173061702	173061707	cluster2	.	+
chr1	173062707	173062718	cluster2	.	+
chr1	173062721	173062737	cluster2	.	+
chr1	173062763	173062787	cluster2	.	+
chr1	173067175	173067182	cluster2	.	+
chr1	173321937	173322030	cluster2	.	+
chr1	173322044	173322079	cluster2	.	+
chr1	173323984	173324018	cluster2	.	+
chr1	173324059	173324080	cluster2	.	+
chr1	173325201	173325217	cluster2	.	+
chr1	173325248	173325267	cluster2	.	+
chr1	173328492	173328501	cluster2	.	+
chr1	173328512	173328740	cluster2	.	+
chr1	173329051	173329071	cluster2	.	+
chr1	173329073	173329084	cluster2	.	+
chr1	173329385	173329396	cluster2	.	+
chr1	173329918	173329929	cluster2	.	+
chr1	173329937	173329945	cluster2	.	+
chr1	173329960	173329984	cluster2	.	+
chr1	173330007	173330018	cluster2	.	+
chr1	173331903	173331922	cluster2	.	+
chr1	173332041	173332056	cluster2	.	+
chr1	173332060	173332073	cluster2	.	+
chr1	173332078	173332094	cluster2	.	+
chr1	173332186	173332212	cluster2	.	+
chr1	173332268	173332278	cluster2	.	+
chr1	173332433	173332437	cluster2	.	+
chr1	173332490	173332506	cluster2	.	+
chr1	173332514	173332539	cluster2	.	+
chr1	173332615	173332619	cluster2	.	+
chr1	173332627	173332635	cluster2	.	+
chr1	173332642	173332656	cluster2	.	+
chr1	173332686	173332701	cluster2	.	+
chr1	173332714	173332721	cluster2	.	+
chr1	173332741	173332748	cluster2	.	+
chr1	173332756	173332779	cluster2	.	+
chr1	173332795	173332812	cluster2	.	+
chr1	173333378	173333390	cluster2	.	+
chr1	173333399	173333412	cluster2	.	+
chr1	173333473	173333479	cluster2	.	+
chr1	173338030	173338148	cluster2	.	+
chr1	173341048	173341227	cluster2	.	+
chr1	173341663	173341770	cluster2	.	+
chr1	173342502	173342517	cluster2	.	+
chr1	173342567	173342669	cluster2	.	+
chr1	173342684	173342718	cluster2	.	+
chr1	173344305	173344340	cluster2	.	+
chr1	173344342	173344473	cluster2	.	+
chr1	173344924	173345097	cluster2	.	+
chr1	173345733	173345899	cluster2	.	+
chr1	173346418	173346570	cluster2	.	+
chr1	173349007	173349157	cluster2	.	+
chr1	173350050	173350061	cluster2	.	+
chr1	173350108	173350117	cluster2	.	+
chr1	173350132	173350156	cluster2	.	+
chr1	173354685	173354717	cluster2	.	+
chr1	173355023	173355050	cluster2	.	+
chr1	173355219	173355390	cluster2	.	+
chr1	173357820	173357851	cluster2	.	+
chr1	173357877	173358052	cluster2	.	+
chr1	173359008	173359042	cluster2	.	+
chr1	173359055	173359091	cluster2	.	+
chr1	173359100	173359134	cluster2	.	+
chr1	173359642	173359928	cluster2	.	+
chr1	173359938	173359959	cluster2	.	+
chr1	173360541	173360615	cluster2	.	+
chr1	173360850	173360959	cluster2	.	+
chr1	173361834	173361914	cluster2	.	+
chr1	173363599	173363689	cluster2	.	+
chr1	173364324	173364376	cluster2	.	+
chr1	173365733	173365753	cluster2	.	+
chr1	173365925	173366209	cluster2	.	+
chr1	173366263	173366286	cluster2	.	+
chr1	173366404	173366424	cluster2	.	+
chr1	173366425	173366506	cluster2	.	+
chr1	173366593	173366607	cluster2	.	+
chr1	173366765	173367092	cluster2	.	+
chr1	173367105	173367112	cluster2	.	+
chr1	173367214	173367232	cluster2	.	+
chr1	173367316	173367324	cluster2	.	+
chr1	173367380	173367692	cluster2	.	+
chr1	173367693	173367883	cluster2	.	+
chr1	173367888	173367892	cluster2	.	+
chr1	173367899	173368047	cluster2	.	+
chr1	173368171	173368180	cluster2	.	+
chr1	173369717	173369743	cluster2	.	+
chr1	173369760	173369769	cluster2	.	+
chr1	173369899	173369950	cluster2	.	+
chr1	173369950	173369969	cluster2	.	+
chr1	173370002	173370013	cluster2	.	+
chr1	173370546	173370575	cluster2	.	+
chr1	173370672	173370781	cluster2	.	+
chr1	173370983	173371020	cluster2	.	+
chr1	173371038	173371081	cluster2	.	+
chr1	173371091	173371145	cluster2	.	+
chr1	173371826	173371870	cluster2	.	+
chr1	173372385	173372418	cluster2	.	+
chr1	173372447	173372519	cluster2	.	+
chr1	173372588	173372611	cluster2	.	+
chr1	173372625	173372688	cluster2	.	+
chr1	173372705	173372726	cluster2	.	+
chr1	173374497	173374509	cluster2	.	+
chr1	173374527	173374567	cluster2	.	+
chr1	173374651	173374663	cluster2	.	+
chr1	173377656	173377746	cluster2	.	+
chr1	173384848	173384869	cluster2	.	+
chr1	173384947	173384955	cluster2	.	+
chr1	173387350	173387493	cluster2	.	+
chr1	173389836	173389849	cluster2	.	+
chr1	173389860	173389871	cluster2	.	+
chr1	173389882	173389932	cluster2	.	+
chr1	173389943	173389951	cluster2	.	+
chr1	173390000	173390014	cluster2	.	+
chr1	173390032	173390054	cluster2	.	+
chr1	173390168	173390192	cluster2	.	+
chr1	173390194	173390425	cluster2	.	+
chr1	173390453	173390463	cluster2	.	+
chr1	173391318	173391338	cluster2	.	+
chr1	173393701	173393710	cluster2	.	+
chr1	173393734	173393849	cluster2	.	+
chr1	173398799	173398811	cluster2	.	+
chr1	173400221	173400229	cluster2	.	+
chr1	173411215	173411229	cluster2	.	+
chr1	174175858	174175890	cluster2	.	+
chr1	174178682	174178695	cluster2	.	+
chr1	174178699	174178719	cluster2	.	+
chr1	174178747	174178801	cluster2	.	+
chr1	174179728	174179744	cluster2	.	+
chr1	174179751	174179810	cluster2	.	+
chr1	174179846	174179861	cluster2	.	+
chr1	174179875	174179882	cluster2	.	+
chr1	174181057	174181065	cluster2	.	+
chr1	174181079	174181084	cluster2	.	+
chr1	174181111	174181138	cluster2	.	+
chr1	174181702	174181853	cluster2	.	+
chr1	174184577	174184612	cluster2	.	+
chr1	174184647	174184679	cluster2	.	+
chr1	174184695	174184737	cluster2	.	+
chr1	174185628	174185714	cluster2	.	+
chr1	174185718	174185768	cluster2	.	+
chr1	174187195	174187223	cluster2	.	+
chr1	174187293	174187303	cluster2	.	+
chr1	174190093	174190098	cluster2	.	+
chr1	174190164	174190236	cluster2	.	+
chr1	174190945	174190979	cluster2	.	+
chr1	174190993	174191063	cluster2	.	+
chr1	174192917	174192951	cluster2	.	+
chr1	174192958	174192978	cluster2	.	+
chr1	174193521	174193530	cluster2	.	+
chr1	174193600	174193687	cluster2	.	+
chr1	174195853	174195857	cluster2	.	+
chr1	174195861	174195890	cluster2	.	+
chr1	174195897	174195902	cluster2	.	+
chr1	174195975	174195980	cluster2	.	+
chr1	174196023	174196029	cluster2	.	+
chr1	174196056	174196062	cluster2	.	+
chr1	174197637	174197657	cluster2	.	+
chr1	174197667	174197672	cluster2	.	+
chr1	174197695	174197726	cluster2	.	+
chr1	174197730	174197735	cluster2	.	+
chr1	174197781	174197786	cluster2	.	+
chr1	174198359	174198374	cluster2	.	+
chr1	174198397	174198417	cluster2	.	+
chr1	174198439	174198456	cluster2	.	+
chr1	174198535	174198611	cluster2	.	+
chr1	174199418	174199481	cluster2	.	+
chr1	174199509	174199545	cluster2	.	+
chr1	174202248	174202278	cluster2	.	+
chr1	174202292	174202326	cluster2	.	+
chr1	174202345	174202470	cluster2	.	+
chr1	174203250	174203311	cluster2	.	+
chr1	174203324	174203350	cluster2	.	+
chr1	174205268	174205293	cluster2	.	+
chr1	174205330	174205410	cluster2	.	+
chr1	174207034	174207080	cluster2	.	+
chr1	174207163	174207194	cluster2	.	+
chr1	174208381	174208434	cluster2	.	+
chr1	174208450	174208503	cluster2	.	+
chr1	174209291	174209349	cluster2	.	+
chr1	174209362	174209398	cluster2	.	+
chr1	174211561	174211659	cluster2	.	+
chr1	174212535	174212663	cluster2	.	+
chr1	174212667	174212687	cluster2	.	+
chr1	174213340	174213345	cluster2	.	+
chr1	174213379	174213408	cluster2	.	+
chr1	174213424	174213442	cluster2	.	+
chr1	174213508	174213528	cluster2	.	+
chr1	174213874	174213879	cluster2	.	+
chr1	174213922	174213942	cluster2	.	+
chr1	174213944	174213963	cluster2	.	+
chr1	174214091	174214102	cluster2	.	+
chr1	174214217	174214240	cluster2	.	+
chr1	174214250	174214255	cluster2	.	+
chr1	174215492	174215529	cluster2	.	+
chr1	174215570	174215596	cluster2	.	+
chr1	174215618	174215625	cluster2	.	+
chr1	174217129	174217142	cluster2	.	+
chr1	174217180	174217206	cluster2	.	+
chr1	174217232	174217240	cluster2	.	+
chr1	174217621	174217698	cluster2	.	+
chr1	174217871	174217915	cluster2	.	+
chr1	174217963	174217971	cluster2	.	+
chr1	174217993	174217998	cluster2	.	+
chr1	174218456	174218544	cluster2	.	+
chr1	174218721	174218830	cluster2	.	+
chr1	174219758	174219785	cluster2	.	+
chr1	174219801	174219836	cluster2	.	+
chr1	174219894	174219982	cluster2	.	+
chr1	174222576	174222588	cluster2	.	+
chr1	174222594	174222620	cluster2	.	+
chr1	174222630	174222638	cluster2	.	+
chr1	174222648	174222701	cluster2	.	+
chr1	174223250	174223270	cluster2	.	+
chr1	174223290	174223297	cluster2	.	+
chr1	174223311	174223373	cluster2	.	+
chr1	174223381	174223388	cluster2	.	+
chr1	174224459	174224499	cluster2	.	+
chr1	174224527	174224562	cluster2	.	+
chr1	174229239	174229264	cluster2	.	+
chr1	174229274	174229333	cluster2	.	+
chr1	174229338	174229345	cluster2	.	+
chr1	174230622	174230663	cluster2	.	+
chr1	174230712	174230718	cluster2	.	+
chr1	174230741	174230791	cluster2	.	+
chr1	174231319	174231331	cluster2	.	+
chr1	174231383	174231403	cluster2	.	+
chr1	174237777	174237822	cluster2	.	+
chr1	174237835	174237852	cluster2	.	+
chr1	174237869	174237897	cluster2	.	+
chr1	174237921	174237942	cluster2	.	+
chr1	174240113	174240255	cluster2	.	+
chr1	174240311	174240372	cluster2	.	+
chr1	174240384	174240397	cluster2	.	+
chr1	174240405	174240416	cluster2	.	+
chr1	174241037	174241129	cluster2	.	+
chr1	174241136	174241155	cluster2	.	+
chr1	174242224	174242255	cluster2	.	+
chr1	174243144	174243204	cluster2	.	+
chr1	174244039	174244102	cluster2	.	+
chr1	174244110	174244234	cluster2	.	+
chr1	174245136	174245198	cluster2	.	+
chr1	174245644	174245661	cluster2	.	+
chr1	174245675	174245703	cluster2	.	+
chr1	174245723	174245765	cluster2	.	+
chr1	174245791	174245796	cluster2	.	+
chr1	174246470	174246479	cluster2	.	+
chr1	174246507	174246620	cluster2	.	+
chr1	174247328	174247378	cluster2	.	+
chr1	174247412	174247453	cluster2	.	+
chr1	174250125	174250175	cluster2	.	+
chr1	174250182	174250220	cluster2	.	+
chr1	174250272	174250279	cluster2	.	+
chr1	174250386	174250415	cluster2	.	+
chr1	174250545	174250628	cluster2	.	+
chr1	174250632	174250640	cluster2	.	+
chr1	174581921	174581997	cluster2	.	+
chr1	174582032	174582037	cluster2	.	+
chr1	174582060	174582066	cluster2	.	+
chr1	174592987	174592998	cluster2	.	+
chr1	174593056	174593088	cluster2	.	+
chr1	174593113	174593122	cluster2	.	+
chr1	174595149	174595160	cluster2	.	+
chr1	174595317	174595335	cluster2	.	+
chr1	174595356	174595375	cluster2	.	+
chr1	174602995	174603033	cluster2	.	+
chr1	174603044	174603103	cluster2	.	+
chr1	174603103	174603247	cluster2	.	+
chr1	174603257	174603262	cluster2	.	+
chr1	174603285	174603291	cluster2	.	+
chr1	174603569	174603580	cluster2	.	+
chr1	174604075	174604095	cluster2	.	+
chr1	174608379	174608383	cluster2	.	+
chr1	174608399	174608488	cluster2	.	+
chr1	174608613	174608650	cluster2	.	+
chr1	174608752	174608818	cluster2	.	+
chr1	174608924	174608934	cluster2	.	+
chr1	174608985	174609001	cluster2	.	+
chr1	174612489	174612509	cluster2	.	+
chr1	174733332	174733342	cluster2	.	+
chr1	174738754	174738771	cluster2	.	+
chr1	174738797	174738802	cluster2	.	+
chr1	174738813	174739250	cluster2	.	+
chr1	174741873	174741911	cluster2	.	+
chr1	174744252	174744270	cluster2	.	+
chr1	174744292	174744311	cluster2	.	+
chr1	174750866	174750974	cluster2	.	+
chr1	174751039	174751054	cluster2	.	+
chr1	174751066	174751438	cluster2	.	+
chr1	174753978	174754005	cluster2	.	+
chr1	174754042	174754066	cluster2	.	+
chr1	174754075	174754091	cluster2	.	+
chr1	174754135	174754156	cluster2	.	+
chr1	174754214	174754244	cluster2	.	+
chr1	174759563	174759573	cluster2	.	+
chr1	174759600	174759619	cluster2	.	+
chr1	174759655	174759673	cluster2	.	+
chr1	174759677	174759683	cluster2	.	+
chr1	174771625	174771796	cluster2	.	+
chr1	174805695	174805737	cluster2	.	+
chr1	174805753	174805787	cluster2	.	+
chr1	174812227	174812239	cluster2	.	+
chr1	174812308	174812327	cluster2	.	+
chr1	174812363	174812427	cluster2	.	+
chr1	174812458	174812476	cluster2	.	+
chr1	174817896	174817936	cluster2	.	+
chr1	174818051	174818196	cluster2	.	+
chr1	174818220	174818261	cluster2	.	+
chr1	174819951	174820046	cluster2	.	+
chr1	174821211	174821245	cluster2	.	+
chr1	174821345	174821389	cluster2	.	+
chr1	174821535	174821549	cluster2	.	+
chr1	174822461	174822508	cluster2	.	+
chr1	174822623	174822727	cluster2	.	+
chr1	174833888	174833900	cluster2	.	+
chr1	174834340	174834501	cluster2	.	+
chr1	174835232	174835242	cluster2	.	+
chr1	174836073	174836082	cluster2	.	+
chr1	174836443	174836460	cluster2	.	+
chr1	174836772	174837104	cluster2	.	+
chr1	174837122	174837284	cluster2	.	+
chr1	174839385	174839492	cluster2	.	+
chr1	174840178	174840194	cluster2	.	+
chr1	174840202	174840215	cluster2	.	+
chr1	174840263	174840339	cluster2	.	+
chr1	174840356	174840399	cluster2	.	+
chr1	174842754	174842756	cluster2	.	+
chr1	174844863	174845161	cluster2	.	+
chr1	174847307	174847332	cluster2	.	+
chr1	174847356	174847632	cluster2	.	+
chr1	174851825	174852350	cluster2	.	+
chr1	174852378	174852391	cluster2	.	+
chr1	174856209	174856219	cluster2	.	+
chr1	174856225	174856232	cluster2	.	+
chr1	174856262	174856276	cluster2	.	+
chr1	174856311	174856330	cluster2	.	+
chr1	174856399	174856402	cluster2	.	+
chr1	174860455	174860468	cluster2	.	+
chr1	174860491	174860502	cluster2	.	+
chr1	174860506	174860531	cluster2	.	+
chr1	174860573	174860579	cluster2	.	+
chr1	174860589	174860594	cluster2	.	+
chr1	174860616	174860676	cluster2	.	+
chr1	174860706	174860734	cluster2	.	+
chr1	174860960	174861017	cluster2	.	+
chr1	174863019	174863151	cluster2	.	+
chr1	174863155	174863177	cluster2	.	+
chr1	174865776	174865795	cluster2	.	+
chr1	174866163	174866173	cluster2	.	+
chr1	174866214	174866256	cluster2	.	+
chr1	174871256	174871268	cluster2	.	+
chr1	174872590	174873126	cluster2	.	+
chr1	174877507	174877545	cluster2	.	+
chr1	174877569	174877594	cluster2	.	+
chr1	174882629	174882647	cluster2	.	+
chr1	174882729	174882787	cluster2	.	+
chr1	174888911	174888923	cluster2	.	+
chr1	174889139	174889172	cluster2	.	+
chr1	174889194	174889267	cluster2	.	+
chr1	174889276	174889296	cluster2	.	+
chr1	174889589	174889721	cluster2	.	+
chr1	174889753	174889761	cluster2	.	+
chr1	174892640	174892677	cluster2	.	+
chr1	174892701	174892764	cluster2	.	+
chr1	174895624	174895634	cluster2	.	+
chr1	174895751	174895903	cluster2	.	+
chr1	174895913	174895972	cluster2	.	+
chr1	174899231	174899347	cluster2	.	+
chr1	174902861	174903001	cluster2	.	+
chr1	174904188	174904213	cluster2	.	+
chr1	174904264	174904277	cluster2	.	+
chr1	174904291	174904320	cluster2	.	+
chr1	174904353	174904369	cluster2	.	+
chr1	174907794	174907800	cluster2	.	+
chr1	174907828	174907853	cluster2	.	+
chr1	174907895	174907903	cluster2	.	+
chr1	174907914	174907926	cluster2	.	+
chr1	174909476	174909502	cluster2	.	+
chr1	174909525	174909558	cluster2	.	+
chr1	174909613	174909633	cluster2	.	+
chr1	174909758	174909774	cluster2	.	+
chr1	174909816	174909965	cluster2	.	+
chr1	174909982	174910004	cluster2	.	+
chr1	174910011	174910048	cluster2	.	+
chr1	174911416	174911425	cluster2	.	+
chr1	174912008	174912034	cluster2	.	+
chr1	174918423	174918447	cluster2	.	+
chr1	174920592	174920616	cluster2	.	+
chr1	174920636	174920646	cluster2	.	+
chr1	174921357	174921364	cluster2	.	+
chr1	174921569	174921576	cluster2	.	+
chr1	174921815	174921821	cluster2	.	+
chr1	174921830	174921902	cluster2	.	+
chr1	174921903	174921906	cluster2	.	+
chr1	174921921	174921935	cluster2	.	+
chr1	174921991	174922098	cluster2	.	+
chr1	174922131	174922140	cluster2	.	+
chr1	174922162	174922175	cluster2	.	+
chr1	174922293	174922304	cluster2	.	+
chr1	174922321	174922343	cluster2	.	+
chr1	174922371	174922388	cluster2	.	+
chr1	174922420	174922433	cluster2	.	+
chr1	174922454	174922476	cluster2	.	+
chr1	174922859	174922886	cluster2	.	+
chr1	174926645	174926700	cluster2	.	+
chr1	174926707	174926786	cluster2	.	+
chr1	174926797	174926832	cluster2	.	+
chr1	174930967	174930992	cluster2	.	+
chr1	174931020	174931103	cluster2	.	+
chr1	174931112	174931129	cluster2	.	+
chr1	174931168	174931183	cluster2	.	+
chr1	174931194	174931204	cluster2	.	+
chr1	174931286	174931308	cluster2	.	+
chr1	174931357	174931375	cluster2	.	+
chr1	174931395	174931405	cluster2	.	+
chr1	174965732	174965753	cluster2	.	+
chr1	174965766	174965775	cluster2	.	+
chr1	174966146	174966182	cluster2	.	+
chr1	174966231	174966248	cluster2	.	+
chr1	174971765	174971776	cluster2	.	+
chr1	174971992	174972028	cluster2	.	+
chr1	174972108	174972127	cluster2	.	+
chr1	174972150	174972175	cluster2	.	+
chr1	174972195	174972255	cluster2	.	+
chr1	174972895	174972901	cluster2	.	+
chr1	174973519	174973523	cluster2	.	+
chr1	174988620	174988725	cluster2	.	+
chr1	174988765	174988774	cluster2	.	+
chr1	174988805	174988813	cluster2	.	+
chr1	174988818	174988822	cluster2	.	+
chr1	174988930	174988942	cluster2	.	+
chr1	174989013	174989042	cluster2	.	+
chr1	174992053	174992067	cluster2	.	+
chr1	174998489	174998493	cluster2	.	+
chr1	174999270	174999455	cluster2	.	+
chr1	174999685	174999692	cluster2	.	+
chr1	174999996	175000019	cluster2	.	+
chr1	175000029	175000040	cluster2	.	+
chr1	175004098	175004119	cluster2	.	+
chr1	175004169	175004207	cluster2	.	+
chr1	175004249	175004268	cluster2	.	+
chr1	175025700	175025723	cluster2	.	+
chr1	175025727	175025796	cluster2	.	+
chr1	175025834	175025941	cluster2	.	+
chr1	175026007	175026079	cluster2	.	+
chr1	175034323	175034366	cluster2	.	+
chr1	175035600	175035864	cluster2	.	+
chr1	175035964	175036316	cluster2	.	+
chr1	175039653	175039664	cluster2	.	+
chr1	175041624	175041647	cluster2	.	+
chr1	175059069	175059438	cluster2	.	+
chr1	175059476	175059579	cluster2	.	+
chr1	175059620	175059799	cluster2	.	+
chr1	175060161	175060244	cluster2	.	+
chr1	175060305	175060320	cluster2	.	+
chr1	175066635	175066654	cluster2	.	+
chr1	175070754	175070777	cluster2	.	+
chr1	175070800	175070817	cluster2	.	+
chr1	175070842	175070851	cluster2	.	+
chr1	175075720	175075726	cluster2	.	+
chr1	175075747	175075755	cluster2	.	+
chr1	175075821	175075827	cluster2	.	+
chr1	175075845	175075927	cluster2	.	+
chr1	175075943	175075950	cluster2	.	+
chr1	175078172	175078287	cluster2	.	+
chr1	175079402	175079590	cluster2	.	+
chr1	175083966	175084099	cluster2	.	+
chr1	175086112	175086228	cluster2	.	+
chr1	175089416	175089485	cluster2	.	+
chr1	175090991	175091110	cluster2	.	+
chr1	175207160	175207197	cluster2	.	+
chr1	175210052	175210180	cluster2	.	+
chr1	175210207	175210220	cluster2	.	+
chr1	175221998	175222140	cluster2	.	+
chr1	175241536	175241562	cluster2	.	+
chr1	175241567	175241594	cluster2	.	+
chr1	175242434	175242445	cluster2	.	+
chr1	175242510	175242519	cluster2	.	+
chr1	175255354	175255374	cluster2	.	+
chr1	175255415	175255575	cluster2	.	+
chr1	175255594	175255614	cluster2	.	+
chr1	175255647	175255682	cluster2	.	+
chr1	175255783	175255788	cluster2	.	+
chr1	175265274	175265284	cluster2	.	+
chr1	175270810	175270918	cluster2	.	+
chr1	175273103	175273116	cluster2	.	+
chr1	175273148	175273169	cluster2	.	+
chr1	175277046	175277051	cluster2	.	+
chr1	175277395	175277418	cluster2	.	+
chr1	175277460	175277481	cluster2	.	+
chr1	175288394	175288401	cluster2	.	+
chr1	175288462	175288489	cluster2	.	+
chr1	175288602	175288609	cluster2	.	+
chr1	175290520	175290524	cluster2	.	+
chr1	175297120	175297162	cluster2	.	+
chr1	175297190	175297207	cluster2	.	+
chr1	175300718	175300784	cluster2	.	+
chr1	175300821	175300848	cluster2	.	+
chr1	175300903	175300911	cluster2	.	+
chr1	175300917	175300929	cluster2	.	+
chr1	175301281	175301286	cluster2	.	+
chr1	175304287	175304296	cluster2	.	+
chr1	175306526	175306541	cluster2	.	+
chr1	175307719	175307726	cluster2	.	+
chr1	175307794	175307802	cluster2	.	+
chr1	175316420	175316425	cluster2	.	+
chr1	175385834	175385846	cluster2	.	+
chr1	175391512	175391523	cluster2	.	+
chr1	175391556	175391577	cluster2	.	+
chr1	175410133	175410139	cluster2	.	+
chr1	175410220	175410235	cluster2	.	+
chr1	175410257	175410264	cluster2	.	+
chr1	175410377	175410385	cluster2	.	+
chr1	175410391	175410401	cluster2	.	+
chr1	175420019	175420038	cluster2	.	+
chr1	175421070	175421095	cluster2	.	+
chr1	175423066	175423074	cluster2	.	+
chr1	175426906	175426924	cluster2	.	+
chr1	175427563	175427567	cluster2	.	+
chr1	175427718	175427735	cluster2	.	+
chr1	175427789	175427803	cluster2	.	+
chr1	175428701	175428749	cluster2	.	+
chr1	175428781	175428789	cluster2	.	+
chr1	175428925	175428929	cluster2	.	+
chr1	175431626	175431649	cluster2	.	+
chr1	175437398	175437407	cluster2	.	+
chr1	175437530	175437536	cluster2	.	+
chr1	175442126	175442132	cluster2	.	+
chr1	175442173	175442248	cluster2	.	+
chr1	175442252	175442273	cluster2	.	+
chr1	175442302	175442318	cluster2	.	+
chr1	175442391	175442404	cluster2	.	+
chr1	175444858	175444872	cluster2	.	+
chr1	175446170	175446184	cluster2	.	+
[truncated: 16,717 more rows]
