# Supplementary material for: A purely bioinformatic pipeline for the prediction of mammalian odorant receptor gene enhancers
Source: BMC Bioinformatics. 2019 Sep 14;20:474. doi: 10.1186/s12859-019-3012-1 (PMC6744719; doi:10.1186/s12859-019-3012-1)
Supplement: Supplementary file 5 — Annotation tracks containing evolutionarily conserved stretches among loci of selected genomic architectures. BED-formatted text files (.bed) annotating, at threshold distance = 1 Mb, broadened conserved stretches within (or nearby) loci of some notable genomic architectures. File names are composed by list type (either: main olfactory epithelium, MOE; olfactome; vomeronasal organ, VNO; T-cell receptor genes, “t_cell_receptor”), species and threshold value (invariably “1_0Mb”). A “NO-PSEUDO” in the file name indicates that the gene list originating the file is devoid of pseudogene-flagged entries. A “CONSERVED” at the beginning of each file name differentiates these BED files from those found in Additional files 4 and 7. Text files are provided as a single compressed (.zip) file available in the Open Science Framework repository, see paragraph “Availability of data and material”. (ZIP 2843 kb) [file 12859_2019_3012_MOESM5_ESM.zip › Supplementary file 3_final/CONSERVED_NO-PSEUDO-MOE-rat-1_0Mb.bed]

chr1	10760825	10760866	LOC100909435_olfactory_receptor_6C3-like_[Source:RGD_Symbol;Acc:6503580]	.	+
chr1	10760913	10760921	LOC100909435_olfactory_receptor_6C3-like_[Source:RGD_Symbol;Acc:6503580]	.	+
chr1	10760966	10760979	LOC100909435_olfactory_receptor_6C3-like_[Source:RGD_Symbol;Acc:6503580]	.	+
chr1	10761048	10761058	LOC100909435_olfactory_receptor_6C3-like_[Source:RGD_Symbol;Acc:6503580]	.	+
chr1	10774535	10774550	LOC100909435_olfactory_receptor_6C3-like_[Source:RGD_Symbol;Acc:6503580]	.	+
chr1	10778459	10778752	LOC100909435_olfactory_receptor_6C3-like_[Source:RGD_Symbol;Acc:6503580]	.	+
chr1	10778916	10778970	LOC100909435_olfactory_receptor_6C3-like_[Source:RGD_Symbol;Acc:6503580]	.	+
chr1	10778976	10779456	LOC100909435_olfactory_receptor_6C3-like_[Source:RGD_Symbol;Acc:6503580]	.	+
chr1	10780183	10780250	LOC100909435_olfactory_receptor_6C3-like_[Source:RGD_Symbol;Acc:6503580]	.	+
chr1	10780292	10780325	LOC100909435_olfactory_receptor_6C3-like_[Source:RGD_Symbol;Acc:6503580]	.	+
chr1	10780339	10780355	LOC100909435_olfactory_receptor_6C3-like_[Source:RGD_Symbol;Acc:6503580]	.	+
chr1	10780587	10780793	LOC100909435_olfactory_receptor_6C3-like_[Source:RGD_Symbol;Acc:6503580]	.	+
chr1	10788108	10788132	LOC100909435_olfactory_receptor_6C3-like_[Source:RGD_Symbol;Acc:6503580]	.	+
chr1	10796246	10796313	LOC100909435_olfactory_receptor_6C3-like_[Source:RGD_Symbol;Acc:6503580]	.	+
chr1	10801514	10801524	LOC100909435_olfactory_receptor_6C3-like_[Source:RGD_Symbol;Acc:6503580]	.	+
chr1	10801584	10801595	LOC100909435_olfactory_receptor_6C3-like_[Source:RGD_Symbol;Acc:6503580]	.	+
chr1	10801638	10801648	LOC100909435_olfactory_receptor_6C3-like_[Source:RGD_Symbol;Acc:6503580]	.	+
chr1	10801674	10801694	LOC100909435_olfactory_receptor_6C3-like_[Source:RGD_Symbol;Acc:6503580]	.	+
chr1	10801715	10801720	LOC100909435_olfactory_receptor_6C3-like_[Source:RGD_Symbol;Acc:6503580]	.	+
chr1	10806323	10806573	LOC100909435_olfactory_receptor_6C3-like_[Source:RGD_Symbol;Acc:6503580]	.	+
chr1	10806604	10806612	LOC100909435_olfactory_receptor_6C3-like_[Source:RGD_Symbol;Acc:6503580]	.	+
chr1	10806954	10806973	LOC100909435_olfactory_receptor_6C3-like_[Source:RGD_Symbol;Acc:6503580]	.	+
chr1	10807417	10807421	LOC100909435_olfactory_receptor_6C3-like_[Source:RGD_Symbol;Acc:6503580]	.	+
chr1	10810848	10810853	LOC100909435_olfactory_receptor_6C3-like_[Source:RGD_Symbol;Acc:6503580]	.	+
chr1	10810860	10810867	LOC100909435_olfactory_receptor_6C3-like_[Source:RGD_Symbol;Acc:6503580]	.	+
chr1	10810884	10810888	LOC100909435_olfactory_receptor_6C3-like_[Source:RGD_Symbol;Acc:6503580]	.	+
chr1	10810935	10810965	LOC100909435_olfactory_receptor_6C3-like_[Source:RGD_Symbol;Acc:6503580]	.	+
chr1	10810979	10810991	LOC100909435_olfactory_receptor_6C3-like_[Source:RGD_Symbol;Acc:6503580]	.	+
chr1	10834392	10834400	LOC100909435_olfactory_receptor_6C3-like_[Source:RGD_Symbol;Acc:6503580]	.	+
chr1	10854859	10854863	LOC100909435_olfactory_receptor_6C3-like_[Source:RGD_Symbol;Acc:6503580]	.	+
chr1	10854885	10854896	LOC100909435_olfactory_receptor_6C3-like_[Source:RGD_Symbol;Acc:6503580]	.	+
chr1	10854906	10854962	LOC100909435_olfactory_receptor_6C3-like_[Source:RGD_Symbol;Acc:6503580]	.	+
chr1	10854989	10855050	LOC100909435_olfactory_receptor_6C3-like_[Source:RGD_Symbol;Acc:6503580]	.	+
chr1	10855083	10855110	LOC100909435_olfactory_receptor_6C3-like_[Source:RGD_Symbol;Acc:6503580]	.	+
chr1	10855114	10855179	LOC100909435_olfactory_receptor_6C3-like_[Source:RGD_Symbol;Acc:6503580]	.	+
chr1	10855197	10855222	LOC100909435_olfactory_receptor_6C3-like_[Source:RGD_Symbol;Acc:6503580]	.	+
chr1	10903402	10903497	LOC100909435_olfactory_receptor_6C3-like_[Source:RGD_Symbol;Acc:6503580]	.	+
chr1	10903558	10903580	LOC100909435_olfactory_receptor_6C3-like_[Source:RGD_Symbol;Acc:6503580]	.	+
chr1	10909099	10909104	LOC100909435_olfactory_receptor_6C3-like_[Source:RGD_Symbol;Acc:6503580]	.	+
chr1	10909292	10909378	LOC100909435_olfactory_receptor_6C3-like_[Source:RGD_Symbol;Acc:6503580]	.	+
chr1	10909383	10909390	LOC100909435_olfactory_receptor_6C3-like_[Source:RGD_Symbol;Acc:6503580]	.	+
chr1	10909779	10909802	LOC100909435_olfactory_receptor_6C3-like_[Source:RGD_Symbol;Acc:6503580]	.	+
chr1	10910033	10910142	LOC100909435_olfactory_receptor_6C3-like_[Source:RGD_Symbol;Acc:6503580]	.	+
chr1	10938368	10938545	LOC100909435_olfactory_receptor_6C3-like_[Source:RGD_Symbol;Acc:6503580]	.	+
chr1	10946219	10946229	LOC100909435_olfactory_receptor_6C3-like_[Source:RGD_Symbol;Acc:6503580]	.	+
chr1	10946250	10946266	LOC100909435_olfactory_receptor_6C3-like_[Source:RGD_Symbol;Acc:6503580]	.	+
chr1	10946269	10947114	LOC100909435_olfactory_receptor_6C3-like_[Source:RGD_Symbol;Acc:6503580]	.	+
chr1	10947160	10947175	LOC100909435_olfactory_receptor_6C3-like_[Source:RGD_Symbol;Acc:6503580]	.	+
chr1	10947188	10947198	LOC100909435_olfactory_receptor_6C3-like_[Source:RGD_Symbol;Acc:6503580]	.	+
chr1	10947201	10947218	LOC100909435_olfactory_receptor_6C3-like_[Source:RGD_Symbol;Acc:6503580]	.	+
chr1	10949892	10949920	LOC100909435_olfactory_receptor_6C3-like_[Source:RGD_Symbol;Acc:6503580]	.	+
chr1	10949947	10949967	LOC100909435_olfactory_receptor_6C3-like_[Source:RGD_Symbol;Acc:6503580]	.	+
chr1	10949984	10950019	LOC100909435_olfactory_receptor_6C3-like_[Source:RGD_Symbol;Acc:6503580]	.	+
chr1	10950031	10950043	LOC100909435_olfactory_receptor_6C3-like_[Source:RGD_Symbol;Acc:6503580]	.	+
chr1	10950100	10950115	LOC100909435_olfactory_receptor_6C3-like_[Source:RGD_Symbol;Acc:6503580]	.	+
chr1	10951624	10951636	LOC100909435_olfactory_receptor_6C3-like_[Source:RGD_Symbol;Acc:6503580]	.	+
chr1	10956617	10956649	LOC100909435_olfactory_receptor_6C3-like_[Source:RGD_Symbol;Acc:6503580]	.	+
chr1	10956715	10956741	LOC100909435_olfactory_receptor_6C3-like_[Source:RGD_Symbol;Acc:6503580]	.	+
chr1	10956805	10956820	LOC100909435_olfactory_receptor_6C3-like_[Source:RGD_Symbol;Acc:6503580]	.	+
chr1	10956836	10956846	LOC100909435_olfactory_receptor_6C3-like_[Source:RGD_Symbol;Acc:6503580]	.	+
chr1	10963680	10963693	LOC100909435_olfactory_receptor_6C3-like_[Source:RGD_Symbol;Acc:6503580]	.	+
chr1	10964282	10964306	LOC100909435_olfactory_receptor_6C3-like_[Source:RGD_Symbol;Acc:6503580]	.	+
chr1	10964338	10964488	LOC100909435_olfactory_receptor_6C3-like_[Source:RGD_Symbol;Acc:6503580]	.	+
chr1	10964488	10964513	LOC100909435_olfactory_receptor_6C3-like_[Source:RGD_Symbol;Acc:6503580]	.	+
chr1	10964546	10964561	LOC100909435_olfactory_receptor_6C3-like_[Source:RGD_Symbol;Acc:6503580]	.	+
chr1	10964676	10964828	LOC100909435_olfactory_receptor_6C3-like_[Source:RGD_Symbol;Acc:6503580]	.	+
chr1	10966875	10966913	LOC100909435_olfactory_receptor_6C3-like_[Source:RGD_Symbol;Acc:6503580]	.	+
chr1	10966928	10966934	LOC100909435_olfactory_receptor_6C3-like_[Source:RGD_Symbol;Acc:6503580]	.	+
chr1	10974117	10974153	LOC100909435_olfactory_receptor_6C3-like_[Source:RGD_Symbol;Acc:6503580]	.	+
chr1	10974175	10974548	LOC100909435_olfactory_receptor_6C3-like_[Source:RGD_Symbol;Acc:6503580]	.	+
chr1	10974862	10974888	LOC100909435_olfactory_receptor_6C3-like_[Source:RGD_Symbol;Acc:6503580]	.	+
chr1	10974917	10974938	LOC100909435_olfactory_receptor_6C3-like_[Source:RGD_Symbol;Acc:6503580]	.	+
chr1	10999194	10999216	LOC100909435_olfactory_receptor_6C3-like_[Source:RGD_Symbol;Acc:6503580]	.	+
chr1	10999222	10999256	LOC100909435_olfactory_receptor_6C3-like_[Source:RGD_Symbol;Acc:6503580]	.	+
chr1	10999257	10999438	LOC100909435_olfactory_receptor_6C3-like_[Source:RGD_Symbol;Acc:6503580]	.	+
chr1	11002248	11002280	LOC100909435_olfactory_receptor_6C3-like_[Source:RGD_Symbol;Acc:6503580]	.	+
chr1	11002313	11002338	LOC100909435_olfactory_receptor_6C3-like_[Source:RGD_Symbol;Acc:6503580]	.	+
chr1	11002383	11002775	LOC100909435_olfactory_receptor_6C3-like_[Source:RGD_Symbol;Acc:6503580]	.	+
chr1	11002899	11002953	LOC100909435_olfactory_receptor_6C3-like_[Source:RGD_Symbol;Acc:6503580]	.	+
chr1	11003178	11003191	LOC100909435_olfactory_receptor_6C3-like_[Source:RGD_Symbol;Acc:6503580]	.	+
chr1	11003216	11003231	LOC100909435_olfactory_receptor_6C3-like_[Source:RGD_Symbol;Acc:6503580]	.	+
chr1	11003299	11003498	LOC100909435_olfactory_receptor_6C3-like_[Source:RGD_Symbol;Acc:6503580]	.	+
chr1	11007515	11007536	LOC100909435_olfactory_receptor_6C3-like_[Source:RGD_Symbol;Acc:6503580]	.	+
chr1	11007544	11007579	LOC100909435_olfactory_receptor_6C3-like_[Source:RGD_Symbol;Acc:6503580]	.	+
chr1	11007589	11007625	LOC100909435_olfactory_receptor_6C3-like_[Source:RGD_Symbol;Acc:6503580]	.	+
chr1	11007747	11007764	LOC100909435_olfactory_receptor_6C3-like_[Source:RGD_Symbol;Acc:6503580]	.	+
chr1	11008290	11008300	LOC100909435_olfactory_receptor_6C3-like_[Source:RGD_Symbol;Acc:6503580]	.	+
chr1	11008326	11008412	LOC100909435_olfactory_receptor_6C3-like_[Source:RGD_Symbol;Acc:6503580]	.	+
chr1	11008418	11008466	LOC100909435_olfactory_receptor_6C3-like_[Source:RGD_Symbol;Acc:6503580]	.	+
chr1	11008506	11008513	LOC100909435_olfactory_receptor_6C3-like_[Source:RGD_Symbol;Acc:6503580]	.	+
chr1	11009178	11009197	LOC100909435_olfactory_receptor_6C3-like_[Source:RGD_Symbol;Acc:6503580]	.	+
chr1	11009227	11009340	LOC100909435_olfactory_receptor_6C3-like_[Source:RGD_Symbol;Acc:6503580]	.	+
chr1	11009344	11009365	LOC100909435_olfactory_receptor_6C3-like_[Source:RGD_Symbol;Acc:6503580]	.	+
chr1	11010958	11010984	LOC100909435_olfactory_receptor_6C3-like_[Source:RGD_Symbol;Acc:6503580]	.	+
chr1	11011095	11011102	LOC100909435_olfactory_receptor_6C3-like_[Source:RGD_Symbol;Acc:6503580]	.	+
chr1	11017502	11017508	LOC100909435_olfactory_receptor_6C3-like_[Source:RGD_Symbol;Acc:6503580]	.	+
chr1	11017711	11017718	LOC100909435_olfactory_receptor_6C3-like_[Source:RGD_Symbol;Acc:6503580]	.	+
chr1	11031530	11031560	LOC100909435_olfactory_receptor_6C3-like_[Source:RGD_Symbol;Acc:6503580]	.	+
chr1	11031658	11031671	LOC100909435_olfactory_receptor_6C3-like_[Source:RGD_Symbol;Acc:6503580]	.	+
chr1	11031708	11031745	LOC100909435_olfactory_receptor_6C3-like_[Source:RGD_Symbol;Acc:6503580]	.	+
chr1	11037994	11038020	LOC100909435_olfactory_receptor_6C3-like_[Source:RGD_Symbol;Acc:6503580]	.	+
chr1	11046621	11046631	LOC100909435_olfactory_receptor_6C3-like_[Source:RGD_Symbol;Acc:6503580]	.	+
chr1	11046644	11046665	LOC100909435_olfactory_receptor_6C3-like_[Source:RGD_Symbol;Acc:6503580]	.	+
chr1	11046728	11046746	LOC100909435_olfactory_receptor_6C3-like_[Source:RGD_Symbol;Acc:6503580]	.	+
chr1	11047229	11047245	LOC100909435_olfactory_receptor_6C3-like_[Source:RGD_Symbol;Acc:6503580]	.	+
chr1	11047258	11047265	LOC100909435_olfactory_receptor_6C3-like_[Source:RGD_Symbol;Acc:6503580]	.	+
chr1	11047463	11047502	LOC100909435_olfactory_receptor_6C3-like_[Source:RGD_Symbol;Acc:6503580]	.	+
chr1	11047510	11047543	LOC100909435_olfactory_receptor_6C3-like_[Source:RGD_Symbol;Acc:6503580]	.	+
chr1	11063502	11063871	LOC100909435_olfactory_receptor_6C3-like_[Source:RGD_Symbol;Acc:6503580]	.	+
chr1	11063977	11064053	LOC100909435_olfactory_receptor_6C3-like_[Source:RGD_Symbol;Acc:6503580]	.	+
chr1	11064053	11064099	LOC100909435_olfactory_receptor_6C3-like_[Source:RGD_Symbol;Acc:6503580]	.	+
chr1	11077078	11077087	LOC100909435_olfactory_receptor_6C3-like_[Source:RGD_Symbol;Acc:6503580]	.	+
chr1	11086882	11086906	LOC100909435_olfactory_receptor_6C3-like_[Source:RGD_Symbol;Acc:6503580]	.	+
chr1	11086933	11087024	LOC100909435_olfactory_receptor_6C3-like_[Source:RGD_Symbol;Acc:6503580]	.	+
chr1	11087033	11087050	LOC100909435_olfactory_receptor_6C3-like_[Source:RGD_Symbol;Acc:6503580]	.	+
chr1	11087161	11087168	LOC100909435_olfactory_receptor_6C3-like_[Source:RGD_Symbol;Acc:6503580]	.	+
chr1	11087532	11087538	LOC100909435_olfactory_receptor_6C3-like_[Source:RGD_Symbol;Acc:6503580]	.	+
chr1	11087619	11087653	LOC100909435_olfactory_receptor_6C3-like_[Source:RGD_Symbol;Acc:6503580]	.	+
chr1	11087662	11087674	LOC100909435_olfactory_receptor_6C3-like_[Source:RGD_Symbol;Acc:6503580]	.	+
chr1	11088684	11088766	LOC100909435_olfactory_receptor_6C3-like_[Source:RGD_Symbol;Acc:6503580]	.	+
chr1	11088766	11088808	LOC100909435_olfactory_receptor_6C3-like_[Source:RGD_Symbol;Acc:6503580]	.	+
chr1	11088913	11089172	LOC100909435_olfactory_receptor_6C3-like_[Source:RGD_Symbol;Acc:6503580]	.	+
chr1	11090054	11090074	LOC100909435_olfactory_receptor_6C3-like_[Source:RGD_Symbol;Acc:6503580]	.	+
chr1	11090095	11090306	LOC100909435_olfactory_receptor_6C3-like_[Source:RGD_Symbol;Acc:6503580]	.	+
chr1	11090721	11090745	LOC100909435_olfactory_receptor_6C3-like_[Source:RGD_Symbol;Acc:6503580]	.	+
chr1	11090755	11090794	LOC100909435_olfactory_receptor_6C3-like_[Source:RGD_Symbol;Acc:6503580]	.	+
chr1	11110940	11110950	LOC100909435_olfactory_receptor_6C3-like_[Source:RGD_Symbol;Acc:6503580]	.	+
chr1	11111341	11111347	LOC100909435_olfactory_receptor_6C3-like_[Source:RGD_Symbol;Acc:6503580]	.	+
chr1	11117617	11117635	LOC100909435_olfactory_receptor_6C3-like_[Source:RGD_Symbol;Acc:6503580]	.	+
chr1	11119710	11119713	LOC100909435_olfactory_receptor_6C3-like_[Source:RGD_Symbol;Acc:6503580]	.	+
chr1	11119961	11119974	LOC100909435_olfactory_receptor_6C3-like_[Source:RGD_Symbol;Acc:6503580]	.	+
chr1	11119981	11119988	LOC100909435_olfactory_receptor_6C3-like_[Source:RGD_Symbol;Acc:6503580]	.	+
chr1	11120004	11120010	LOC100909435_olfactory_receptor_6C3-like_[Source:RGD_Symbol;Acc:6503580]	.	+
chr1	11120021	11120045	LOC100909435_olfactory_receptor_6C3-like_[Source:RGD_Symbol;Acc:6503580]	.	+
chr1	11120505	11120510	LOC100909435_olfactory_receptor_6C3-like_[Source:RGD_Symbol;Acc:6503580]	.	+
chr1	11126244	11126263	LOC100909435_olfactory_receptor_6C3-like_[Source:RGD_Symbol;Acc:6503580]	.	+
chr1	11126322	11126338	LOC100909435_olfactory_receptor_6C3-like_[Source:RGD_Symbol;Acc:6503580]	.	+
chr1	11139929	11139943	LOC100909435_olfactory_receptor_6C3-like_[Source:RGD_Symbol;Acc:6503580]	.	+
chr1	11139949	11139992	LOC100909435_olfactory_receptor_6C3-like_[Source:RGD_Symbol;Acc:6503580]	.	+
chr1	11140851	11140867	LOC100909435_olfactory_receptor_6C3-like_[Source:RGD_Symbol;Acc:6503580]	.	+
chr1	11140912	11141062	LOC100909435_olfactory_receptor_6C3-like_[Source:RGD_Symbol;Acc:6503580]	.	+
chr1	11141082	11141094	LOC100909435_olfactory_receptor_6C3-like_[Source:RGD_Symbol;Acc:6503580]	.	+
chr1	11141098	11141129	LOC100909435_olfactory_receptor_6C3-like_[Source:RGD_Symbol;Acc:6503580]	.	+
chr1	11141153	11141169	LOC100909435_olfactory_receptor_6C3-like_[Source:RGD_Symbol;Acc:6503580]	.	+
chr1	11150284	11150310	LOC100909435_olfactory_receptor_6C3-like_[Source:RGD_Symbol;Acc:6503580]	.	+
chr1	11150331	11150343	LOC100909435_olfactory_receptor_6C3-like_[Source:RGD_Symbol;Acc:6503580]	.	+
chr1	11150562	11150573	LOC100909435_olfactory_receptor_6C3-like_[Source:RGD_Symbol;Acc:6503580]	.	+
chr1	11150592	11150625	LOC100909435_olfactory_receptor_6C3-like_[Source:RGD_Symbol;Acc:6503580]	.	+
chr1	11151253	11151262	LOC100909435_olfactory_receptor_6C3-like_[Source:RGD_Symbol;Acc:6503580]	.	+
chr1	11151269	11151292	LOC100909435_olfactory_receptor_6C3-like_[Source:RGD_Symbol;Acc:6503580]	.	+
chr1	11151302	11151323	LOC100909435_olfactory_receptor_6C3-like_[Source:RGD_Symbol;Acc:6503580]	.	+
chr1	11151381	11151406	LOC100909435_olfactory_receptor_6C3-like_[Source:RGD_Symbol;Acc:6503580]	.	+
chr1	11165455	11165473	LOC100909435_olfactory_receptor_6C3-like_[Source:RGD_Symbol;Acc:6503580]	.	+
chr1	11165511	11165523	LOC100909435_olfactory_receptor_6C3-like_[Source:RGD_Symbol;Acc:6503580]	.	+
chr1	11165809	11165855	LOC100909435_olfactory_receptor_6C3-like_[Source:RGD_Symbol;Acc:6503580]	.	+
chr1	11166214	11166226	LOC100909435_olfactory_receptor_6C3-like_[Source:RGD_Symbol;Acc:6503580]	.	+
chr1	11166239	11166372	LOC100909435_olfactory_receptor_6C3-like_[Source:RGD_Symbol;Acc:6503580]	.	+
chr1	11171887	11171905	LOC100909435_olfactory_receptor_6C3-like_[Source:RGD_Symbol;Acc:6503580]	.	+
chr1	11171936	11171958	LOC100909435_olfactory_receptor_6C3-like_[Source:RGD_Symbol;Acc:6503580]	.	+
chr1	11171990	11172009	LOC100909435_olfactory_receptor_6C3-like_[Source:RGD_Symbol;Acc:6503580]	.	+
chr1	11172026	11172040	LOC100909435_olfactory_receptor_6C3-like_[Source:RGD_Symbol;Acc:6503580]	.	+
chr1	11172045	11172051	LOC100909435_olfactory_receptor_6C3-like_[Source:RGD_Symbol;Acc:6503580]	.	+
chr1	11184201	11184209	LOC100909435_olfactory_receptor_6C3-like_[Source:RGD_Symbol;Acc:6503580]	.	+
chr1	11184216	11184248	LOC100909435_olfactory_receptor_6C3-like_[Source:RGD_Symbol;Acc:6503580]	.	+
chr1	11184274	11184491	LOC100909435_olfactory_receptor_6C3-like_[Source:RGD_Symbol;Acc:6503580]	.	+
chr1	11192171	11192442	LOC100909435_olfactory_receptor_6C3-like_[Source:RGD_Symbol;Acc:6503580]	.	+
chr1	11192552	11192569	LOC100909435_olfactory_receptor_6C3-like_[Source:RGD_Symbol;Acc:6503580]	.	+
chr1	11194832	11194846	LOC100909435_olfactory_receptor_6C3-like_[Source:RGD_Symbol;Acc:6503580]	.	+
chr1	11195510	11195520	LOC100909435_olfactory_receptor_6C3-like_[Source:RGD_Symbol;Acc:6503580]	.	+
chr1	11196550	11196729	LOC100909435_olfactory_receptor_6C3-like_[Source:RGD_Symbol;Acc:6503580]	.	+
chr1	11196768	11196777	LOC100909435_olfactory_receptor_6C3-like_[Source:RGD_Symbol;Acc:6503580]	.	+
chr1	11196848	11196867	LOC100909435_olfactory_receptor_6C3-like_[Source:RGD_Symbol;Acc:6503580]	.	+
chr1	11196925	11196937	LOC100909435_olfactory_receptor_6C3-like_[Source:RGD_Symbol;Acc:6503580]	.	+
chr1	11199649	11199663	LOC100909435_olfactory_receptor_6C3-like_[Source:RGD_Symbol;Acc:6503580]	.	+
chr1	11199695	11199732	LOC100909435_olfactory_receptor_6C3-like_[Source:RGD_Symbol;Acc:6503580]	.	+
chr1	11199753	11199762	LOC100909435_olfactory_receptor_6C3-like_[Source:RGD_Symbol;Acc:6503580]	.	+
chr1	11211319	11211323	LOC100909435_olfactory_receptor_6C3-like_[Source:RGD_Symbol;Acc:6503580]	.	+
chr1	11211914	11211956	LOC100909435_olfactory_receptor_6C3-like_[Source:RGD_Symbol;Acc:6503580]	.	+
chr1	11211980	11212006	LOC100909435_olfactory_receptor_6C3-like_[Source:RGD_Symbol;Acc:6503580]	.	+
chr1	11212048	11212055	LOC100909435_olfactory_receptor_6C3-like_[Source:RGD_Symbol;Acc:6503580]	.	+
chr1	11217554	11217641	LOC100909435_olfactory_receptor_6C3-like_[Source:RGD_Symbol;Acc:6503580]	.	+
chr1	11217784	11217803	LOC100909435_olfactory_receptor_6C3-like_[Source:RGD_Symbol;Acc:6503580]	.	+
chr1	11217804	11218055	LOC100909435_olfactory_receptor_6C3-like_[Source:RGD_Symbol;Acc:6503580]	.	+
chr1	11218536	11218557	LOC100909435_olfactory_receptor_6C3-like_[Source:RGD_Symbol;Acc:6503580]	.	+
chr1	11218567	11218576	LOC100909435_olfactory_receptor_6C3-like_[Source:RGD_Symbol;Acc:6503580]	.	+
chr1	11221471	11221485	LOC100909435_olfactory_receptor_6C3-like_[Source:RGD_Symbol;Acc:6503580]	.	+
chr1	11221493	11221516	LOC100909435_olfactory_receptor_6C3-like_[Source:RGD_Symbol;Acc:6503580]	.	+
chr1	11221518	11221523	LOC100909435_olfactory_receptor_6C3-like_[Source:RGD_Symbol;Acc:6503580]	.	+
chr1	11221549	11221809	LOC100909435_olfactory_receptor_6C3-like_[Source:RGD_Symbol;Acc:6503580]	.	+
chr1	11221851	11221864	LOC100909435_olfactory_receptor_6C3-like_[Source:RGD_Symbol;Acc:6503580]	.	+
chr1	11224949	11224965	LOC100909435_olfactory_receptor_6C3-like_[Source:RGD_Symbol;Acc:6503580]	.	+
chr1	11225074	11225179	LOC100909435_olfactory_receptor_6C3-like_[Source:RGD_Symbol;Acc:6503580]	.	+
chr1	11225179	11225266	LOC100909435_olfactory_receptor_6C3-like_[Source:RGD_Symbol;Acc:6503580]	.	+
chr1	11225266	11225312	LOC100909435_olfactory_receptor_6C3-like_[Source:RGD_Symbol;Acc:6503580]	.	+
chr1	11225526	11225540	LOC100909435_olfactory_receptor_6C3-like_[Source:RGD_Symbol;Acc:6503580]	.	+
chr1	11226002	11226047	LOC100909435_olfactory_receptor_6C3-like_[Source:RGD_Symbol;Acc:6503580]	.	+
chr1	11229918	11229976	LOC100909435_olfactory_receptor_6C3-like_[Source:RGD_Symbol;Acc:6503580]	.	+
chr1	11230556	11230563	LOC100909435_olfactory_receptor_6C3-like_[Source:RGD_Symbol;Acc:6503580]	.	+
chr1	11230591	11230605	LOC100909435_olfactory_receptor_6C3-like_[Source:RGD_Symbol;Acc:6503580]	.	+
chr1	11230692	11230705	LOC100909435_olfactory_receptor_6C3-like_[Source:RGD_Symbol;Acc:6503580]	.	+
chr1	11230748	11230754	LOC100909435_olfactory_receptor_6C3-like_[Source:RGD_Symbol;Acc:6503580]	.	+
chr1	11230957	11230976	LOC100909435_olfactory_receptor_6C3-like_[Source:RGD_Symbol;Acc:6503580]	.	+
chr1	11230991	11231040	LOC100909435_olfactory_receptor_6C3-like_[Source:RGD_Symbol;Acc:6503580]	.	+
chr1	11231061	11231241	LOC100909435_olfactory_receptor_6C3-like_[Source:RGD_Symbol;Acc:6503580]	.	+
chr1	11235312	11235333	LOC100909435_olfactory_receptor_6C3-like_[Source:RGD_Symbol;Acc:6503580]	.	+
chr1	11235345	11235383	LOC100909435_olfactory_receptor_6C3-like_[Source:RGD_Symbol;Acc:6503580]	.	+
chr1	11495543	11495596	LOC100909435_olfactory_receptor_6C3-like_[Source:RGD_Symbol;Acc:6503580]	.	+
chr1	11496151	11496297	LOC100909435_olfactory_receptor_6C3-like_[Source:RGD_Symbol;Acc:6503580]	.	+
chr1	11497805	11498455	LOC100909435_olfactory_receptor_6C3-like_[Source:RGD_Symbol;Acc:6503580]	.	+
chr1	11498493	11498535	LOC100909435_olfactory_receptor_6C3-like_[Source:RGD_Symbol;Acc:6503580]	.	+
chr1	11498572	11498682	LOC100909435_olfactory_receptor_6C3-like_[Source:RGD_Symbol;Acc:6503580]	.	+
chr1	11500068	11500096	LOC100909435_olfactory_receptor_6C3-like_[Source:RGD_Symbol;Acc:6503580]	.	+
chr1	11500882	11500899	LOC100909435_olfactory_receptor_6C3-like_[Source:RGD_Symbol;Acc:6503580]	.	+
chr1	11502383	11502407	LOC100909435_olfactory_receptor_6C3-like_[Source:RGD_Symbol;Acc:6503580]	.	+
chr1	11503193	11503287	LOC100909435_olfactory_receptor_6C3-like_[Source:RGD_Symbol;Acc:6503580]	.	+
chr1	11503352	11503463	LOC100909435_olfactory_receptor_6C3-like_[Source:RGD_Symbol;Acc:6503580]	.	+
chr1	11503502	11503524	LOC100909435_olfactory_receptor_6C3-like_[Source:RGD_Symbol;Acc:6503580]	.	+
chr1	11503559	11503568	LOC100909435_olfactory_receptor_6C3-like_[Source:RGD_Symbol;Acc:6503580]	.	+
chr1	11541897	11541914	LOC100909435_olfactory_receptor_6C3-like_[Source:RGD_Symbol;Acc:6503580]	.	+
chr1	11547208	11547252	LOC100909435_olfactory_receptor_6C3-like_[Source:RGD_Symbol;Acc:6503580]	.	+
chr1	11547283	11547302	LOC100909435_olfactory_receptor_6C3-like_[Source:RGD_Symbol;Acc:6503580]	.	+
chr1	11550307	11550319	LOC100909435_olfactory_receptor_6C3-like_[Source:RGD_Symbol;Acc:6503580]	.	+
chr1	11550360	11550407	LOC100909435_olfactory_receptor_6C3-like_[Source:RGD_Symbol;Acc:6503580]	.	+
chr1	11550428	11550450	LOC100909435_olfactory_receptor_6C3-like_[Source:RGD_Symbol;Acc:6503580]	.	+
chr1	11550450	11550458	LOC100909435_olfactory_receptor_6C3-like_[Source:RGD_Symbol;Acc:6503580]	.	+
chr1	11550830	11550860	LOC100909435_olfactory_receptor_6C3-like_[Source:RGD_Symbol;Acc:6503580]	.	+
chr1	11550874	11550891	LOC100909435_olfactory_receptor_6C3-like_[Source:RGD_Symbol;Acc:6503580]	.	+
chr1	11551042	11551189	LOC100909435_olfactory_receptor_6C3-like_[Source:RGD_Symbol;Acc:6503580]	.	+
chr1	11556932	11556937	LOC100909435_olfactory_receptor_6C3-like_[Source:RGD_Symbol;Acc:6503580]	.	+
chr1	11562135	11562155	LOC100909435_olfactory_receptor_6C3-like_[Source:RGD_Symbol;Acc:6503580]	.	+
chr1	11563322	11563334	LOC100909435_olfactory_receptor_6C3-like_[Source:RGD_Symbol;Acc:6503580]	.	+
chr1	11563394	11563416	LOC100909435_olfactory_receptor_6C3-like_[Source:RGD_Symbol;Acc:6503580]	.	+
chr1	11563428	11563529	LOC100909435_olfactory_receptor_6C3-like_[Source:RGD_Symbol;Acc:6503580]	.	+
chr1	11563537	11563557	LOC100909435_olfactory_receptor_6C3-like_[Source:RGD_Symbol;Acc:6503580]	.	+
chr1	11563574	11563581	LOC100909435_olfactory_receptor_6C3-like_[Source:RGD_Symbol;Acc:6503580]	.	+
chr1	11563834	11563847	LOC100909435_olfactory_receptor_6C3-like_[Source:RGD_Symbol;Acc:6503580]	.	+
chr1	11582785	11582797	LOC100909435_olfactory_receptor_6C3-like_[Source:RGD_Symbol;Acc:6503580]	.	+
chr1	11582883	11582974	LOC100909435_olfactory_receptor_6C3-like_[Source:RGD_Symbol;Acc:6503580]	.	+
chr1	11583042	11583060	LOC100909435_olfactory_receptor_6C3-like_[Source:RGD_Symbol;Acc:6503580]	.	+
chr1	11583067	11583114	LOC100909435_olfactory_receptor_6C3-like_[Source:RGD_Symbol;Acc:6503580]	.	+
chr1	11596303	11596350	LOC100909435_olfactory_receptor_6C3-like_[Source:RGD_Symbol;Acc:6503580]	.	+
chr1	11596418	11596684	LOC100909435_olfactory_receptor_6C3-like_[Source:RGD_Symbol;Acc:6503580]	.	+
chr1	11596869	11596887	LOC100909435_olfactory_receptor_6C3-like_[Source:RGD_Symbol;Acc:6503580]	.	+
chr1	11597713	11597745	LOC100909435_olfactory_receptor_6C3-like_[Source:RGD_Symbol;Acc:6503580]	.	+
chr1	11602270	11602279	LOC100909435_olfactory_receptor_6C3-like_[Source:RGD_Symbol;Acc:6503580]	.	+
chr1	11603291	11603535	LOC100909435_olfactory_receptor_6C3-like_[Source:RGD_Symbol;Acc:6503580]	.	+
chr1	11631069	11631184	LOC100909435_olfactory_receptor_6C3-like_[Source:RGD_Symbol;Acc:6503580]	.	+
chr1	11631186	11631368	LOC100909435_olfactory_receptor_6C3-like_[Source:RGD_Symbol;Acc:6503580]	.	+
chr1	11631400	11631430	LOC100909435_olfactory_receptor_6C3-like_[Source:RGD_Symbol;Acc:6503580]	.	+
chr1	11631472	11631497	LOC100909435_olfactory_receptor_6C3-like_[Source:RGD_Symbol;Acc:6503580]	.	+
chr1	11631888	11632018	LOC100909435_olfactory_receptor_6C3-like_[Source:RGD_Symbol;Acc:6503580]	.	+
chr1	11634554	11634587	LOC100909435_olfactory_receptor_6C3-like_[Source:RGD_Symbol;Acc:6503580]	.	+
chr1	11634626	11634671	LOC100909435_olfactory_receptor_6C3-like_[Source:RGD_Symbol;Acc:6503580]	.	+
chr1	11634683	11634693	LOC100909435_olfactory_receptor_6C3-like_[Source:RGD_Symbol;Acc:6503580]	.	+
chr1	11634715	11634742	LOC100909435_olfactory_receptor_6C3-like_[Source:RGD_Symbol;Acc:6503580]	.	+
chr1	11634901	11635155	LOC100909435_olfactory_receptor_6C3-like_[Source:RGD_Symbol;Acc:6503580]	.	+
chr1	11636025	11636054	LOC100909435_olfactory_receptor_6C3-like_[Source:RGD_Symbol;Acc:6503580]	.	+
chr1	11636054	11636295	LOC100909435_olfactory_receptor_6C3-like_[Source:RGD_Symbol;Acc:6503580]	.	+
chr1	11636342	11636349	LOC100909435_olfactory_receptor_6C3-like_[Source:RGD_Symbol;Acc:6503580]	.	+
chr1	11641579	11641589	LOC100909435_olfactory_receptor_6C3-like_[Source:RGD_Symbol;Acc:6503580]	.	+
chr1	11641597	11641691	LOC100909435_olfactory_receptor_6C3-like_[Source:RGD_Symbol;Acc:6503580]	.	+
chr1	11642813	11642830	LOC100909435_olfactory_receptor_6C3-like_[Source:RGD_Symbol;Acc:6503580]	.	+
chr1	11643881	11643923	LOC100909435_olfactory_receptor_6C3-like_[Source:RGD_Symbol;Acc:6503580]	.	+
chr1	11643927	11643968	LOC100909435_olfactory_receptor_6C3-like_[Source:RGD_Symbol;Acc:6503580]	.	+
chr1	11644004	11644032	LOC100909435_olfactory_receptor_6C3-like_[Source:RGD_Symbol;Acc:6503580]	.	+
chr1	11651038	11651153	LOC100909435_olfactory_receptor_6C3-like_[Source:RGD_Symbol;Acc:6503580]	.	+
chr1	11651240	11651254	LOC100909435_olfactory_receptor_6C3-like_[Source:RGD_Symbol;Acc:6503580]	.	+
chr1	11651313	11651320	LOC100909435_olfactory_receptor_6C3-like_[Source:RGD_Symbol;Acc:6503580]	.	+
chr1	11651348	11651608	LOC100909435_olfactory_receptor_6C3-like_[Source:RGD_Symbol;Acc:6503580]	.	+
chr1	11655198	11655209	LOC100909435_olfactory_receptor_6C3-like_[Source:RGD_Symbol;Acc:6503580]	.	+
chr1	11655506	11655665	LOC100909435_olfactory_receptor_6C3-like_[Source:RGD_Symbol;Acc:6503580]	.	+
chr1	11655971	11655996	LOC100909435_olfactory_receptor_6C3-like_[Source:RGD_Symbol;Acc:6503580]	.	+
chr1	11656276	11656282	LOC100909435_olfactory_receptor_6C3-like_[Source:RGD_Symbol;Acc:6503580]	.	+
chr1	11656412	11656426	LOC100909435_olfactory_receptor_6C3-like_[Source:RGD_Symbol;Acc:6503580]	.	+
chr1	11656516	11656528	LOC100909435_olfactory_receptor_6C3-like_[Source:RGD_Symbol;Acc:6503580]	.	+
chr1	11658082	11658103	LOC100909435_olfactory_receptor_6C3-like_[Source:RGD_Symbol;Acc:6503580]	.	+
chr1	11659011	11659044	LOC100909435_olfactory_receptor_6C3-like_[Source:RGD_Symbol;Acc:6503580]	.	+
chr1	11659055	11659152	LOC100909435_olfactory_receptor_6C3-like_[Source:RGD_Symbol;Acc:6503580]	.	+
chr1	11659160	11659196	LOC100909435_olfactory_receptor_6C3-like_[Source:RGD_Symbol;Acc:6503580]	.	+
chr1	11659198	11659472	LOC100909435_olfactory_receptor_6C3-like_[Source:RGD_Symbol;Acc:6503580]	.	+
chr1	11673559	11673585	LOC100909435_olfactory_receptor_6C3-like_[Source:RGD_Symbol;Acc:6503580]	.	+
chr1	11674761	11675234	LOC100909435_olfactory_receptor_6C3-like_[Source:RGD_Symbol;Acc:6503580]	.	+
chr1	11675306	11675345	LOC100909435_olfactory_receptor_6C3-like_[Source:RGD_Symbol;Acc:6503580]	.	+
chr1	11675349	11675377	LOC100909435_olfactory_receptor_6C3-like_[Source:RGD_Symbol;Acc:6503580]	.	+
chr1	11675418	11675437	LOC100909435_olfactory_receptor_6C3-like_[Source:RGD_Symbol;Acc:6503580]	.	+
chr1	11675441	11675445	LOC100909435_olfactory_receptor_6C3-like_[Source:RGD_Symbol;Acc:6503580]	.	+
chr1	11675461	11675467	LOC100909435_olfactory_receptor_6C3-like_[Source:RGD_Symbol;Acc:6503580]	.	+
chr1	11695257	11695276	LOC100909435_olfactory_receptor_6C3-like_[Source:RGD_Symbol;Acc:6503580]	.	+
chr1	11695283	11695300	LOC100909435_olfactory_receptor_6C3-like_[Source:RGD_Symbol;Acc:6503580]	.	+
chr1	11695381	11695400	LOC100909435_olfactory_receptor_6C3-like_[Source:RGD_Symbol;Acc:6503580]	.	+
chr1	11695589	11695604	LOC100909435_olfactory_receptor_6C3-like_[Source:RGD_Symbol;Acc:6503580]	.	+
chr1	11695808	11695828	LOC100909435_olfactory_receptor_6C3-like_[Source:RGD_Symbol;Acc:6503580]	.	+
chr1	11695859	11695888	LOC100909435_olfactory_receptor_6C3-like_[Source:RGD_Symbol;Acc:6503580]	.	+
chr1	11695915	11695962	LOC100909435_olfactory_receptor_6C3-like_[Source:RGD_Symbol;Acc:6503580]	.	+
chr1	11695990	11696008	LOC100909435_olfactory_receptor_6C3-like_[Source:RGD_Symbol;Acc:6503580]	.	+
chr1	11696026	11696262	LOC100909435_olfactory_receptor_6C3-like_[Source:RGD_Symbol;Acc:6503580]	.	+
chr1	11696281	11696329	LOC100909435_olfactory_receptor_6C3-like_[Source:RGD_Symbol;Acc:6503580]	.	+
chr1	11696372	11696413	LOC100909435_olfactory_receptor_6C3-like_[Source:RGD_Symbol;Acc:6503580]	.	+
chr1	11696569	11696617	LOC100909435_olfactory_receptor_6C3-like_[Source:RGD_Symbol;Acc:6503580]	.	+
chr1	11702585	11702795	LOC100909435_olfactory_receptor_6C3-like_[Source:RGD_Symbol;Acc:6503580]	.	+
chr1	11702818	11702861	LOC100909435_olfactory_receptor_6C3-like_[Source:RGD_Symbol;Acc:6503580]	.	+
chr1	11703157	11703178	LOC100909435_olfactory_receptor_6C3-like_[Source:RGD_Symbol;Acc:6503580]	.	+
chr1	11703418	11703857	LOC100909435_olfactory_receptor_6C3-like_[Source:RGD_Symbol;Acc:6503580]	.	+
chr1	11704004	11704028	LOC100909435_olfactory_receptor_6C3-like_[Source:RGD_Symbol;Acc:6503580]	.	+
chr1	11704052	11704311	LOC100909435_olfactory_receptor_6C3-like_[Source:RGD_Symbol;Acc:6503580]	.	+
chr1	11704469	11704494	LOC100909435_olfactory_receptor_6C3-like_[Source:RGD_Symbol;Acc:6503580]	.	+
chr1	11704586	11704602	LOC100909435_olfactory_receptor_6C3-like_[Source:RGD_Symbol;Acc:6503580]	.	+
chr1	11704672	11704756	LOC100909435_olfactory_receptor_6C3-like_[Source:RGD_Symbol;Acc:6503580]	.	+
chr1	11704883	11704889	LOC100909435_olfactory_receptor_6C3-like_[Source:RGD_Symbol;Acc:6503580]	.	+
chr1	11705752	11705810	LOC100909435_olfactory_receptor_6C3-like_[Source:RGD_Symbol;Acc:6503580]	.	+
chr1	11705821	11705832	LOC100909435_olfactory_receptor_6C3-like_[Source:RGD_Symbol;Acc:6503580]	.	+
chr1	11706211	11706311	LOC100909435_olfactory_receptor_6C3-like_[Source:RGD_Symbol;Acc:6503580]	.	+
chr1	11707266	11707284	LOC100909435_olfactory_receptor_6C3-like_[Source:RGD_Symbol;Acc:6503580]	.	+
chr1	11707294	11707316	LOC100909435_olfactory_receptor_6C3-like_[Source:RGD_Symbol;Acc:6503580]	.	+
chr1	11707341	11707379	LOC100909435_olfactory_receptor_6C3-like_[Source:RGD_Symbol;Acc:6503580]	.	+
chr1	11708405	11708414	LOC100909435_olfactory_receptor_6C3-like_[Source:RGD_Symbol;Acc:6503580]	.	+
chr1	11708418	11708439	LOC100909435_olfactory_receptor_6C3-like_[Source:RGD_Symbol;Acc:6503580]	.	+
chr1	11708448	11708555	LOC100909435_olfactory_receptor_6C3-like_[Source:RGD_Symbol;Acc:6503580]	.	+
chr1	11713691	11713711	LOC100909435_olfactory_receptor_6C3-like_[Source:RGD_Symbol;Acc:6503580]	.	+
chr1	11713803	11713837	LOC100909435_olfactory_receptor_6C3-like_[Source:RGD_Symbol;Acc:6503580]	.	+
chr1	11713854	11713878	LOC100909435_olfactory_receptor_6C3-like_[Source:RGD_Symbol;Acc:6503580]	.	+
chr1	11713886	11713905	LOC100909435_olfactory_receptor_6C3-like_[Source:RGD_Symbol;Acc:6503580]	.	+
chr1	11713955	11713986	LOC100909435_olfactory_receptor_6C3-like_[Source:RGD_Symbol;Acc:6503580]	.	+
chr1	11714611	11714629	LOC100909435_olfactory_receptor_6C3-like_[Source:RGD_Symbol;Acc:6503580]	.	+
chr1	11714845	11714871	LOC100909435_olfactory_receptor_6C3-like_[Source:RGD_Symbol;Acc:6503580]	.	+
chr1	11714919	11714943	LOC100909435_olfactory_receptor_6C3-like_[Source:RGD_Symbol;Acc:6503580]	.	+
chr1	11719910	11719996	LOC100909435_olfactory_receptor_6C3-like_[Source:RGD_Symbol;Acc:6503580]	.	+
chr1	11720659	11720764	LOC100909435_olfactory_receptor_6C3-like_[Source:RGD_Symbol;Acc:6503580]	.	+
chr1	11727286	11727311	LOC100909435_olfactory_receptor_6C3-like_[Source:RGD_Symbol;Acc:6503580]	.	+
chr1	11727368	11727386	LOC100909435_olfactory_receptor_6C3-like_[Source:RGD_Symbol;Acc:6503580]	.	+
chr1	11727389	11727416	LOC100909435_olfactory_receptor_6C3-like_[Source:RGD_Symbol;Acc:6503580]	.	+
chr1	11727424	11727445	LOC100909435_olfactory_receptor_6C3-like_[Source:RGD_Symbol;Acc:6503580]	.	+
chr1	11727468	11727506	LOC100909435_olfactory_receptor_6C3-like_[Source:RGD_Symbol;Acc:6503580]	.	+
chr1	11727819	11727842	LOC100909435_olfactory_receptor_6C3-like_[Source:RGD_Symbol;Acc:6503580]	.	+
chr1	11728449	11728454	LOC100909435_olfactory_receptor_6C3-like_[Source:RGD_Symbol;Acc:6503580]	.	+
chr1	11731542	11731548	LOC100909435_olfactory_receptor_6C3-like_[Source:RGD_Symbol;Acc:6503580]	.	+
chr1	11786031	11786051	LOC100909435_olfactory_receptor_6C3-like_[Source:RGD_Symbol;Acc:6503580]	.	+
chr1	11786111	11786177	LOC100909435_olfactory_receptor_6C3-like_[Source:RGD_Symbol;Acc:6503580]	.	+
chr1	11787821	11787898	LOC100909435_olfactory_receptor_6C3-like_[Source:RGD_Symbol;Acc:6503580]	.	+
chr1	11788508	11788585	LOC100909435_olfactory_receptor_6C3-like_[Source:RGD_Symbol;Acc:6503580]	.	+
chr1	11788731	11789077	LOC100909435_olfactory_receptor_6C3-like_[Source:RGD_Symbol;Acc:6503580]	.	+
chr1	11789348	11789378	LOC100909435_olfactory_receptor_6C3-like_[Source:RGD_Symbol;Acc:6503580]	.	+
chr1	11789625	11789672	LOC100909435_olfactory_receptor_6C3-like_[Source:RGD_Symbol;Acc:6503580]	.	+
chr1	11790274	11790431	LOC100909435_olfactory_receptor_6C3-like_[Source:RGD_Symbol;Acc:6503580]	.	+
chr1	11791377	11791547	LOC100909435_olfactory_receptor_6C3-like_[Source:RGD_Symbol;Acc:6503580]	.	+
chr1	11791585	11791599	LOC100909435_olfactory_receptor_6C3-like_[Source:RGD_Symbol;Acc:6503580]	.	+
chr1	11793362	11793410	LOC100909435_olfactory_receptor_6C3-like_[Source:RGD_Symbol;Acc:6503580]	.	+
chr1	11793459	11793591	LOC100909435_olfactory_receptor_6C3-like_[Source:RGD_Symbol;Acc:6503580]	.	+
chr1	11799407	11799416	LOC100909435_olfactory_receptor_6C3-like_[Source:RGD_Symbol;Acc:6503580]	.	+
chr1	11799444	11799547	LOC100909435_olfactory_receptor_6C3-like_[Source:RGD_Symbol;Acc:6503580]	.	+
chr1	11799571	11799587	LOC100909435_olfactory_receptor_6C3-like_[Source:RGD_Symbol;Acc:6503580]	.	+
chr1	11801921	11801958	LOC100909435_olfactory_receptor_6C3-like_[Source:RGD_Symbol;Acc:6503580]	.	+
chr1	11802037	11802063	LOC100909435_olfactory_receptor_6C3-like_[Source:RGD_Symbol;Acc:6503580]	.	+
chr1	11802064	11802110	LOC100909435_olfactory_receptor_6C3-like_[Source:RGD_Symbol;Acc:6503580]	.	+
chr1	11802189	11802303	LOC100909435_olfactory_receptor_6C3-like_[Source:RGD_Symbol;Acc:6503580]	.	+
chr1	12184064	12184081	LOC100909435_olfactory_receptor_6C3-like_[Source:RGD_Symbol;Acc:6503580]	.	+
chr1	12194411	12194418	LOC100909435_olfactory_receptor_6C3-like_[Source:RGD_Symbol;Acc:6503580]	.	+
chr1	12194586	12194744	LOC100909435_olfactory_receptor_6C3-like_[Source:RGD_Symbol;Acc:6503580]	.	+
chr1	12194751	12194762	LOC100909435_olfactory_receptor_6C3-like_[Source:RGD_Symbol;Acc:6503580]	.	+
chr1	12194821	12194859	LOC100909435_olfactory_receptor_6C3-like_[Source:RGD_Symbol;Acc:6503580]	.	+
chr1	12195016	12195031	LOC100909435_olfactory_receptor_6C3-like_[Source:RGD_Symbol;Acc:6503580]	.	+
chr1	12195090	12195117	LOC100909435_olfactory_receptor_6C3-like_[Source:RGD_Symbol;Acc:6503580]	.	+
chr1	12195141	12195159	LOC100909435_olfactory_receptor_6C3-like_[Source:RGD_Symbol;Acc:6503580]	.	+
chr1	12195173	12195178	LOC100909435_olfactory_receptor_6C3-like_[Source:RGD_Symbol;Acc:6503580]	.	+
chr1	12195186	12195188	LOC100909435_olfactory_receptor_6C3-like_[Source:RGD_Symbol;Acc:6503580]	.	+
chr1	12195191	12195214	LOC100909435_olfactory_receptor_6C3-like_[Source:RGD_Symbol;Acc:6503580]	.	+
chr1	12195242	12195266	LOC100909435_olfactory_receptor_6C3-like_[Source:RGD_Symbol;Acc:6503580]	.	+
chr1	12195388	12195394	LOC100909435_olfactory_receptor_6C3-like_[Source:RGD_Symbol;Acc:6503580]	.	+
chr1	12196770	12196786	LOC100909435_olfactory_receptor_6C3-like_[Source:RGD_Symbol;Acc:6503580]	.	+
chr1	12198500	12198515	LOC100909435_olfactory_receptor_6C3-like_[Source:RGD_Symbol;Acc:6503580]	.	+
chr1	12199135	12199236	LOC100909435_olfactory_receptor_6C3-like_[Source:RGD_Symbol;Acc:6503580]	.	+
chr1	12200505	12200517	LOC100909435_olfactory_receptor_6C3-like_[Source:RGD_Symbol;Acc:6503580]	.	+
chr1	12200626	12200653	LOC100909435_olfactory_receptor_6C3-like_[Source:RGD_Symbol;Acc:6503580]	.	+
chr1	12200672	12200679	LOC100909435_olfactory_receptor_6C3-like_[Source:RGD_Symbol;Acc:6503580]	.	+
chr1	12200695	12200717	LOC100909435_olfactory_receptor_6C3-like_[Source:RGD_Symbol;Acc:6503580]	.	+
chr1	12200740	12200839	LOC100909435_olfactory_receptor_6C3-like_[Source:RGD_Symbol;Acc:6503580]	.	+
chr1	12384614	12384624	LOC100909435_olfactory_receptor_6C3-like_[Source:RGD_Symbol;Acc:6503580]	.	+
chr1	12384629	12384651	LOC100909435_olfactory_receptor_6C3-like_[Source:RGD_Symbol;Acc:6503580]	.	+
chr1	12390439	12390652	LOC100909435_olfactory_receptor_6C3-like_[Source:RGD_Symbol;Acc:6503580]	.	+
chr1	12390685	12390714	LOC100909435_olfactory_receptor_6C3-like_[Source:RGD_Symbol;Acc:6503580]	.	+
chr1	12391615	12391641	LOC100909435_olfactory_receptor_6C3-like_[Source:RGD_Symbol;Acc:6503580]	.	+
chr1	12391709	12391724	LOC100909435_olfactory_receptor_6C3-like_[Source:RGD_Symbol;Acc:6503580]	.	+
chr1	12391744	12391877	LOC100909435_olfactory_receptor_6C3-like_[Source:RGD_Symbol;Acc:6503580]	.	+
chr1	12392016	12392020	LOC100909435_olfactory_receptor_6C3-like_[Source:RGD_Symbol;Acc:6503580]	.	+
chr1	12392080	12392095	LOC100909435_olfactory_receptor_6C3-like_[Source:RGD_Symbol;Acc:6503580]	.	+
chr1	12392104	12392117	LOC100909435_olfactory_receptor_6C3-like_[Source:RGD_Symbol;Acc:6503580]	.	+
chr1	12392121	12392129	LOC100909435_olfactory_receptor_6C3-like_[Source:RGD_Symbol;Acc:6503580]	.	+
chr1	12392145	12392172	LOC100909435_olfactory_receptor_6C3-like_[Source:RGD_Symbol;Acc:6503580]	.	+
chr1	12392175	12392222	LOC100909435_olfactory_receptor_6C3-like_[Source:RGD_Symbol;Acc:6503580]	.	+
chr1	12392300	12392312	LOC100909435_olfactory_receptor_6C3-like_[Source:RGD_Symbol;Acc:6503580]	.	+
chr1	12393041	12393047	LOC100909435_olfactory_receptor_6C3-like_[Source:RGD_Symbol;Acc:6503580]	.	+
chr1	12393065	12393071	LOC100909435_olfactory_receptor_6C3-like_[Source:RGD_Symbol;Acc:6503580]	.	+
chr1	12393262	12393270	LOC100909435_olfactory_receptor_6C3-like_[Source:RGD_Symbol;Acc:6503580]	.	+
chr1	12393326	12393337	LOC100909435_olfactory_receptor_6C3-like_[Source:RGD_Symbol;Acc:6503580]	.	+
chr1	12393437	12393875	LOC100909435_olfactory_receptor_6C3-like_[Source:RGD_Symbol;Acc:6503580]	.	+
chr1	12393900	12393910	LOC100909435_olfactory_receptor_6C3-like_[Source:RGD_Symbol;Acc:6503580]	.	+
chr1	12394179	12394188	LOC100909435_olfactory_receptor_6C3-like_[Source:RGD_Symbol;Acc:6503580]	.	+
chr1	12394220	12394236	LOC100909435_olfactory_receptor_6C3-like_[Source:RGD_Symbol;Acc:6503580]	.	+
chr1	12394299	12394360	LOC100909435_olfactory_receptor_6C3-like_[Source:RGD_Symbol;Acc:6503580]	.	+
chr1	12394557	12394574	LOC100909435_olfactory_receptor_6C3-like_[Source:RGD_Symbol;Acc:6503580]	.	+
chr1	12394586	12394609	LOC100909435_olfactory_receptor_6C3-like_[Source:RGD_Symbol;Acc:6503580]	.	+
chr1	12394617	12394680	LOC100909435_olfactory_receptor_6C3-like_[Source:RGD_Symbol;Acc:6503580]	.	+
chr1	12394698	12394724	LOC100909435_olfactory_receptor_6C3-like_[Source:RGD_Symbol;Acc:6503580]	.	+
chr1	12394744	12394765	LOC100909435_olfactory_receptor_6C3-like_[Source:RGD_Symbol;Acc:6503580]	.	+
chr1	12399962	12399968	LOC100909435_olfactory_receptor_6C3-like_[Source:RGD_Symbol;Acc:6503580]	.	+
chr1	12400005	12400024	LOC100909435_olfactory_receptor_6C3-like_[Source:RGD_Symbol;Acc:6503580]	.	+
chr1	12400065	12400074	LOC100909435_olfactory_receptor_6C3-like_[Source:RGD_Symbol;Acc:6503580]	.	+
chr1	12400115	12400158	LOC100909435_olfactory_receptor_6C3-like_[Source:RGD_Symbol;Acc:6503580]	.	+
chr1	12400180	12400185	LOC100909435_olfactory_receptor_6C3-like_[Source:RGD_Symbol;Acc:6503580]	.	+
chr1	12404899	12404914	LOC100909435_olfactory_receptor_6C3-like_[Source:RGD_Symbol;Acc:6503580]	.	+
chr1	12404938	12405036	LOC100909435_olfactory_receptor_6C3-like_[Source:RGD_Symbol;Acc:6503580]	.	+
chr1	12407833	12407844	LOC100909435_olfactory_receptor_6C3-like_[Source:RGD_Symbol;Acc:6503580]	.	+
chr1	12407874	12407893	LOC100909435_olfactory_receptor_6C3-like_[Source:RGD_Symbol;Acc:6503580]	.	+
chr1	12409404	12409412	LOC100909435_olfactory_receptor_6C3-like_[Source:RGD_Symbol;Acc:6503580]	.	+
chr1	12409430	12409445	LOC100909435_olfactory_receptor_6C3-like_[Source:RGD_Symbol;Acc:6503580]	.	+
chr1	12409460	12409496	LOC100909435_olfactory_receptor_6C3-like_[Source:RGD_Symbol;Acc:6503580]	.	+
chr1	12411280	12411291	LOC100909435_olfactory_receptor_6C3-like_[Source:RGD_Symbol;Acc:6503580]	.	+
chr1	12411313	12411343	LOC100909435_olfactory_receptor_6C3-like_[Source:RGD_Symbol;Acc:6503580]	.	+
chr1	12425563	12425737	LOC100909435_olfactory_receptor_6C3-like_[Source:RGD_Symbol;Acc:6503580]	.	+
chr1	12425743	12425753	LOC100909435_olfactory_receptor_6C3-like_[Source:RGD_Symbol;Acc:6503580]	.	+
chr1	12425785	12425799	LOC100909435_olfactory_receptor_6C3-like_[Source:RGD_Symbol;Acc:6503580]	.	+
chr1	12430275	12430318	LOC100909435_olfactory_receptor_6C3-like_[Source:RGD_Symbol;Acc:6503580]	.	+
chr1	12430322	12430411	LOC100909435_olfactory_receptor_6C3-like_[Source:RGD_Symbol;Acc:6503580]	.	+
chr1	12430456	12430750	LOC100909435_olfactory_receptor_6C3-like_[Source:RGD_Symbol;Acc:6503580]	.	+
chr1	12430849	12431035	LOC100909435_olfactory_receptor_6C3-like_[Source:RGD_Symbol;Acc:6503580]	.	+
chr1	12431074	12431088	LOC100909435_olfactory_receptor_6C3-like_[Source:RGD_Symbol;Acc:6503580]	.	+
chr1	12431484	12431489	LOC100909435_olfactory_receptor_6C3-like_[Source:RGD_Symbol;Acc:6503580]	.	+
chr1	12431569	12431670	LOC100909435_olfactory_receptor_6C3-like_[Source:RGD_Symbol;Acc:6503580]	.	+
chr1	12431710	12431790	LOC100909435_olfactory_receptor_6C3-like_[Source:RGD_Symbol;Acc:6503580]	.	+
chr1	12431868	12431887	LOC100909435_olfactory_receptor_6C3-like_[Source:RGD_Symbol;Acc:6503580]	.	+
chr1	12431938	12432200	LOC100909435_olfactory_receptor_6C3-like_[Source:RGD_Symbol;Acc:6503580]	.	+
chr1	12432214	12432235	LOC100909435_olfactory_receptor_6C3-like_[Source:RGD_Symbol;Acc:6503580]	.	+
chr1	12432268	12432371	LOC100909435_olfactory_receptor_6C3-like_[Source:RGD_Symbol;Acc:6503580]	.	+
chr1	12433078	12433343	LOC100909435_olfactory_receptor_6C3-like_[Source:RGD_Symbol;Acc:6503580]	.	+
chr1	12433412	12433439	LOC100909435_olfactory_receptor_6C3-like_[Source:RGD_Symbol;Acc:6503580]	.	+
chr1	12442668	12442869	LOC100909435_olfactory_receptor_6C3-like_[Source:RGD_Symbol;Acc:6503580]	.	+
chr1	12444368	12444594	LOC100909435_olfactory_receptor_6C3-like_[Source:RGD_Symbol;Acc:6503580]	.	+
chr1	12444611	12444621	LOC100909435_olfactory_receptor_6C3-like_[Source:RGD_Symbol;Acc:6503580]	.	+
chr1	12444691	12444712	LOC100909435_olfactory_receptor_6C3-like_[Source:RGD_Symbol;Acc:6503580]	.	+
chr1	12448332	12448346	LOC100909435_olfactory_receptor_6C3-like_[Source:RGD_Symbol;Acc:6503580]	.	+
chr1	12448404	12448591	LOC100909435_olfactory_receptor_6C3-like_[Source:RGD_Symbol;Acc:6503580]	.	+
chr1	12448647	12448666	LOC100909435_olfactory_receptor_6C3-like_[Source:RGD_Symbol;Acc:6503580]	.	+
chr1	12448670	12448744	LOC100909435_olfactory_receptor_6C3-like_[Source:RGD_Symbol;Acc:6503580]	.	+
chr1	12448744	12448970	LOC100909435_olfactory_receptor_6C3-like_[Source:RGD_Symbol;Acc:6503580]	.	+
chr1	12449014	12449038	LOC100909435_olfactory_receptor_6C3-like_[Source:RGD_Symbol;Acc:6503580]	.	+
chr1	12451602	12451623	LOC100909435_olfactory_receptor_6C3-like_[Source:RGD_Symbol;Acc:6503580]	.	+
chr1	12451658	12451688	LOC100909435_olfactory_receptor_6C3-like_[Source:RGD_Symbol;Acc:6503580]	.	+
chr1	12451703	12451717	LOC100909435_olfactory_receptor_6C3-like_[Source:RGD_Symbol;Acc:6503580]	.	+
chr1	12452043	12452190	LOC100909435_olfactory_receptor_6C3-like_[Source:RGD_Symbol;Acc:6503580]	.	+
chr1	12452255	12452392	LOC100909435_olfactory_receptor_6C3-like_[Source:RGD_Symbol;Acc:6503580]	.	+
chr1	12455141	12455170	LOC100909435_olfactory_receptor_6C3-like_[Source:RGD_Symbol;Acc:6503580]	.	+
chr1	12455286	12455447	LOC100909435_olfactory_receptor_6C3-like_[Source:RGD_Symbol;Acc:6503580]	.	+
chr1	12457322	12457339	LOC100909435_olfactory_receptor_6C3-like_[Source:RGD_Symbol;Acc:6503580]	.	+
chr1	12465506	12465534	LOC100909435_olfactory_receptor_6C3-like_[Source:RGD_Symbol;Acc:6503580]	.	+
chr1	12465557	12465676	LOC100909435_olfactory_receptor_6C3-like_[Source:RGD_Symbol;Acc:6503580]	.	+
chr1	12466431	12466525	LOC100909435_olfactory_receptor_6C3-like_[Source:RGD_Symbol;Acc:6503580]	.	+
chr1	12466556	12466587	LOC100909435_olfactory_receptor_6C3-like_[Source:RGD_Symbol;Acc:6503580]	.	+
chr1	12466598	12466647	LOC100909435_olfactory_receptor_6C3-like_[Source:RGD_Symbol;Acc:6503580]	.	+
chr1	12466809	12466846	LOC100909435_olfactory_receptor_6C3-like_[Source:RGD_Symbol;Acc:6503580]	.	+
chr1	12466856	12466866	LOC100909435_olfactory_receptor_6C3-like_[Source:RGD_Symbol;Acc:6503580]	.	+
chr1	12466921	12467162	LOC100909435_olfactory_receptor_6C3-like_[Source:RGD_Symbol;Acc:6503580]	.	+
chr1	12472320	12472337	LOC100909435_olfactory_receptor_6C3-like_[Source:RGD_Symbol;Acc:6503580]	.	+
chr1	12472419	12472463	LOC100909435_olfactory_receptor_6C3-like_[Source:RGD_Symbol;Acc:6503580]	.	+
chr1	12472469	12472495	LOC100909435_olfactory_receptor_6C3-like_[Source:RGD_Symbol;Acc:6503580]	.	+
chr1	12473167	12473198	LOC100909435_olfactory_receptor_6C3-like_[Source:RGD_Symbol;Acc:6503580]	.	+
chr1	12473288	12473305	LOC100909435_olfactory_receptor_6C3-like_[Source:RGD_Symbol;Acc:6503580]	.	+
chr1	12475016	12475259	LOC100909435_olfactory_receptor_6C3-like_[Source:RGD_Symbol;Acc:6503580]	.	+
chr1	12476318	12476351	LOC100909435_olfactory_receptor_6C3-like_[Source:RGD_Symbol;Acc:6503580]	.	+
chr1	12476353	12476436	LOC100909435_olfactory_receptor_6C3-like_[Source:RGD_Symbol;Acc:6503580]	.	+
chr1	12477438	12477469	LOC100909435_olfactory_receptor_6C3-like_[Source:RGD_Symbol;Acc:6503580]	.	+
chr1	12477814	12477840	LOC100909435_olfactory_receptor_6C3-like_[Source:RGD_Symbol;Acc:6503580]	.	+
chr1	12477863	12477892	LOC100909435_olfactory_receptor_6C3-like_[Source:RGD_Symbol;Acc:6503580]	.	+
chr1	12477926	12477961	LOC100909435_olfactory_receptor_6C3-like_[Source:RGD_Symbol;Acc:6503580]	.	+
chr1	12479405	12479448	LOC100909435_olfactory_receptor_6C3-like_[Source:RGD_Symbol;Acc:6503580]	.	+
chr1	12479464	12479487	LOC100909435_olfactory_receptor_6C3-like_[Source:RGD_Symbol;Acc:6503580]	.	+
chr1	12483484	12483496	LOC100909435_olfactory_receptor_6C3-like_[Source:RGD_Symbol;Acc:6503580]	.	+
chr1	12483752	12483866	LOC100909435_olfactory_receptor_6C3-like_[Source:RGD_Symbol;Acc:6503580]	.	+
chr1	12486723	12486742	LOC100909435_olfactory_receptor_6C3-like_[Source:RGD_Symbol;Acc:6503580]	.	+
chr1	12486758	12486792	LOC100909435_olfactory_receptor_6C3-like_[Source:RGD_Symbol;Acc:6503580]	.	+
chr1	12488581	12488863	LOC100909435_olfactory_receptor_6C3-like_[Source:RGD_Symbol;Acc:6503580]	.	+
chr1	12489282	12489362	LOC100909435_olfactory_receptor_6C3-like_[Source:RGD_Symbol;Acc:6503580]	.	+
chr1	12499722	12499928	LOC100909435_olfactory_receptor_6C3-like_[Source:RGD_Symbol;Acc:6503580]	.	+
chr1	12499928	12500083	LOC100909435_olfactory_receptor_6C3-like_[Source:RGD_Symbol;Acc:6503580]	.	+
chr1	12500136	12500144	LOC100909435_olfactory_receptor_6C3-like_[Source:RGD_Symbol;Acc:6503580]	.	+
chr1	12500207	12500637	LOC100909435_olfactory_receptor_6C3-like_[Source:RGD_Symbol;Acc:6503580]	.	+
chr1	12509665	12509677	LOC100909435_olfactory_receptor_6C3-like_[Source:RGD_Symbol;Acc:6503580]	.	+
chr1	12509713	12509739	LOC100909435_olfactory_receptor_6C3-like_[Source:RGD_Symbol;Acc:6503580]	.	+
chr1	12512332	12512420	LOC100909435_olfactory_receptor_6C3-like_[Source:RGD_Symbol;Acc:6503580]	.	+
chr1	12512855	12512897	LOC100909435_olfactory_receptor_6C3-like_[Source:RGD_Symbol;Acc:6503580]	.	+
chr1	12513255	12513482	LOC100909435_olfactory_receptor_6C3-like_[Source:RGD_Symbol;Acc:6503580]	.	+
chr1	12516775	12516880	LOC100909435_olfactory_receptor_6C3-like_[Source:RGD_Symbol;Acc:6503580]	.	+
chr1	12516923	12517004	LOC100909435_olfactory_receptor_6C3-like_[Source:RGD_Symbol;Acc:6503580]	.	+
chr1	12517039	12517123	LOC100909435_olfactory_receptor_6C3-like_[Source:RGD_Symbol;Acc:6503580]	.	+
chr1	12518987	12519499	LOC100909435_olfactory_receptor_6C3-like_[Source:RGD_Symbol;Acc:6503580]	.	+
chr1	12525926	12526032	LOC100909435_olfactory_receptor_6C3-like_[Source:RGD_Symbol;Acc:6503580]	.	+
chr1	12526061	12526079	LOC100909435_olfactory_receptor_6C3-like_[Source:RGD_Symbol;Acc:6503580]	.	+
chr1	12529002	12529043	LOC100909435_olfactory_receptor_6C3-like_[Source:RGD_Symbol;Acc:6503580]	.	+
chr1	12604409	12604431	LOC100909435_olfactory_receptor_6C3-like_[Source:RGD_Symbol;Acc:6503580]	.	+
chr1	12604492	12604508	LOC100909435_olfactory_receptor_6C3-like_[Source:RGD_Symbol;Acc:6503580]	.	+
chr1	12604547	12604554	LOC100909435_olfactory_receptor_6C3-like_[Source:RGD_Symbol;Acc:6503580]	.	+
chr1	12604639	12604660	LOC100909435_olfactory_receptor_6C3-like_[Source:RGD_Symbol;Acc:6503580]	.	+
chr1	12604688	12604807	LOC100909435_olfactory_receptor_6C3-like_[Source:RGD_Symbol;Acc:6503580]	.	+
chr1	12604812	12604892	LOC100909435_olfactory_receptor_6C3-like_[Source:RGD_Symbol;Acc:6503580]	.	+
chr1	12604968	12605044	LOC100909435_olfactory_receptor_6C3-like_[Source:RGD_Symbol;Acc:6503580]	.	+
chr1	12606611	12606639	LOC100909435_olfactory_receptor_6C3-like_[Source:RGD_Symbol;Acc:6503580]	.	+
chr1	12606650	12606713	LOC100909435_olfactory_receptor_6C3-like_[Source:RGD_Symbol;Acc:6503580]	.	+
chr1	12607400	12607488	LOC100909435_olfactory_receptor_6C3-like_[Source:RGD_Symbol;Acc:6503580]	.	+
chr1	12615225	12615233	LOC100909435_olfactory_receptor_6C3-like_[Source:RGD_Symbol;Acc:6503580]	.	+
chr1	12615252	12615261	LOC100909435_olfactory_receptor_6C3-like_[Source:RGD_Symbol;Acc:6503580]	.	+
chr1	12615358	12615473	LOC100909435_olfactory_receptor_6C3-like_[Source:RGD_Symbol;Acc:6503580]	.	+
chr1	12617473	12617486	LOC100909435_olfactory_receptor_6C3-like_[Source:RGD_Symbol;Acc:6503580]	.	+
chr1	12617939	12617964	LOC100909435_olfactory_receptor_6C3-like_[Source:RGD_Symbol;Acc:6503580]	.	+
chr1	12618629	12618691	LOC100909435_olfactory_receptor_6C3-like_[Source:RGD_Symbol;Acc:6503580]	.	+
chr1	12618692	12618716	LOC100909435_olfactory_receptor_6C3-like_[Source:RGD_Symbol;Acc:6503580]	.	+
chr1	12618853	12618933	LOC100909435_olfactory_receptor_6C3-like_[Source:RGD_Symbol;Acc:6503580]	.	+
chr1	12619187	12619193	LOC100909435_olfactory_receptor_6C3-like_[Source:RGD_Symbol;Acc:6503580]	.	+
chr1	12619228	12619246	LOC100909435_olfactory_receptor_6C3-like_[Source:RGD_Symbol;Acc:6503580]	.	+
chr1	12619296	12619465	LOC100909435_olfactory_receptor_6C3-like_[Source:RGD_Symbol;Acc:6503580]	.	+
chr1	12619519	12619537	LOC100909435_olfactory_receptor_6C3-like_[Source:RGD_Symbol;Acc:6503580]	.	+
chr1	12619547	12619581	LOC100909435_olfactory_receptor_6C3-like_[Source:RGD_Symbol;Acc:6503580]	.	+
chr1	12619595	12619603	LOC100909435_olfactory_receptor_6C3-like_[Source:RGD_Symbol;Acc:6503580]	.	+
chr1	12619645	12619653	LOC100909435_olfactory_receptor_6C3-like_[Source:RGD_Symbol;Acc:6503580]	.	+
chr1	12626241	12626389	LOC100909435_olfactory_receptor_6C3-like_[Source:RGD_Symbol;Acc:6503580]	.	+
chr1	12626752	12626769	LOC100909435_olfactory_receptor_6C3-like_[Source:RGD_Symbol;Acc:6503580]	.	+
chr1	12626781	12626838	LOC100909435_olfactory_receptor_6C3-like_[Source:RGD_Symbol;Acc:6503580]	.	+
chr1	12627032	12627062	LOC100909435_olfactory_receptor_6C3-like_[Source:RGD_Symbol;Acc:6503580]	.	+
chr1	12627138	12627145	LOC100909435_olfactory_receptor_6C3-like_[Source:RGD_Symbol;Acc:6503580]	.	+
chr1	12627261	12627301	LOC100909435_olfactory_receptor_6C3-like_[Source:RGD_Symbol;Acc:6503580]	.	+
chr1	12627304	12627315	LOC100909435_olfactory_receptor_6C3-like_[Source:RGD_Symbol;Acc:6503580]	.	+
chr1	12627344	12627362	LOC100909435_olfactory_receptor_6C3-like_[Source:RGD_Symbol;Acc:6503580]	.	+
chr1	12627383	12627391	LOC100909435_olfactory_receptor_6C3-like_[Source:RGD_Symbol;Acc:6503580]	.	+
chr1	12627401	12627413	LOC100909435_olfactory_receptor_6C3-like_[Source:RGD_Symbol;Acc:6503580]	.	+
chr1	12627420	12627428	LOC100909435_olfactory_receptor_6C3-like_[Source:RGD_Symbol;Acc:6503580]	.	+
chr1	12627466	12627547	LOC100909435_olfactory_receptor_6C3-like_[Source:RGD_Symbol;Acc:6503580]	.	+
chr1	12628939	12628943	LOC100909435_olfactory_receptor_6C3-like_[Source:RGD_Symbol;Acc:6503580]	.	+
chr1	12628953	12628978	LOC100909435_olfactory_receptor_6C3-like_[Source:RGD_Symbol;Acc:6503580]	.	+
chr1	12628985	12629047	LOC100909435_olfactory_receptor_6C3-like_[Source:RGD_Symbol;Acc:6503580]	.	+
chr1	12632805	12632825	LOC100909435_olfactory_receptor_6C3-like_[Source:RGD_Symbol;Acc:6503580]	.	+
chr1	12632850	12632864	LOC100909435_olfactory_receptor_6C3-like_[Source:RGD_Symbol;Acc:6503580]	.	+
chr1	12632904	12632921	LOC100909435_olfactory_receptor_6C3-like_[Source:RGD_Symbol;Acc:6503580]	.	+
chr1	12632931	12632974	LOC100909435_olfactory_receptor_6C3-like_[Source:RGD_Symbol;Acc:6503580]	.	+
chr1	12633000	12633007	LOC100909435_olfactory_receptor_6C3-like_[Source:RGD_Symbol;Acc:6503580]	.	+
chr1	12633030	12633044	LOC100909435_olfactory_receptor_6C3-like_[Source:RGD_Symbol;Acc:6503580]	.	+
chr1	12633220	12633238	LOC100909435_olfactory_receptor_6C3-like_[Source:RGD_Symbol;Acc:6503580]	.	+
chr1	12633330	12633411	LOC100909435_olfactory_receptor_6C3-like_[Source:RGD_Symbol;Acc:6503580]	.	+
chr1	12633446	12633492	LOC100909435_olfactory_receptor_6C3-like_[Source:RGD_Symbol;Acc:6503580]	.	+
chr1	12633501	12633523	LOC100909435_olfactory_receptor_6C3-like_[Source:RGD_Symbol;Acc:6503580]	.	+
chr1	12633634	12633647	LOC100909435_olfactory_receptor_6C3-like_[Source:RGD_Symbol;Acc:6503580]	.	+
chr1	12633923	12633956	LOC100909435_olfactory_receptor_6C3-like_[Source:RGD_Symbol;Acc:6503580]	.	+
chr1	12633970	12634104	LOC100909435_olfactory_receptor_6C3-like_[Source:RGD_Symbol;Acc:6503580]	.	+
chr1	12634520	12634589	LOC100909435_olfactory_receptor_6C3-like_[Source:RGD_Symbol;Acc:6503580]	.	+
chr1	12635515	12635534	LOC100909435_olfactory_receptor_6C3-like_[Source:RGD_Symbol;Acc:6503580]	.	+
chr1	12635540	12635741	LOC100909435_olfactory_receptor_6C3-like_[Source:RGD_Symbol;Acc:6503580]	.	+
chr1	12635778	12635819	LOC100909435_olfactory_receptor_6C3-like_[Source:RGD_Symbol;Acc:6503580]	.	+
chr1	12636240	12636492	LOC100909435_olfactory_receptor_6C3-like_[Source:RGD_Symbol;Acc:6503580]	.	+
chr1	12638761	12638865	LOC100909435_olfactory_receptor_6C3-like_[Source:RGD_Symbol;Acc:6503580]	.	+
chr1	12638893	12639004	LOC100909435_olfactory_receptor_6C3-like_[Source:RGD_Symbol;Acc:6503580]	.	+
chr1	12639096	12639111	LOC100909435_olfactory_receptor_6C3-like_[Source:RGD_Symbol;Acc:6503580]	.	+
chr1	12643755	12643794	LOC100909435_olfactory_receptor_6C3-like_[Source:RGD_Symbol;Acc:6503580]	.	+
chr1	12644554	12644566	LOC100909435_olfactory_receptor_6C3-like_[Source:RGD_Symbol;Acc:6503580]	.	+
chr1	12644596	12644631	LOC100909435_olfactory_receptor_6C3-like_[Source:RGD_Symbol;Acc:6503580]	.	+
chr1	12644667	12644696	LOC100909435_olfactory_receptor_6C3-like_[Source:RGD_Symbol;Acc:6503580]	.	+
chr1	12645465	12645587	LOC100909435_olfactory_receptor_6C3-like_[Source:RGD_Symbol;Acc:6503580]	.	+
chr1	12645817	12646014	LOC100909435_olfactory_receptor_6C3-like_[Source:RGD_Symbol;Acc:6503580]	.	+
chr1	12646300	12646311	LOC100909435_olfactory_receptor_6C3-like_[Source:RGD_Symbol;Acc:6503580]	.	+
chr1	12650452	12650580	LOC100909435_olfactory_receptor_6C3-like_[Source:RGD_Symbol;Acc:6503580]	.	+
chr1	12650620	12650681	LOC100909435_olfactory_receptor_6C3-like_[Source:RGD_Symbol;Acc:6503580]	.	+
chr1	12650753	12650770	LOC100909435_olfactory_receptor_6C3-like_[Source:RGD_Symbol;Acc:6503580]	.	+
chr1	12652039	12652067	LOC100909435_olfactory_receptor_6C3-like_[Source:RGD_Symbol;Acc:6503580]	.	+
chr1	12653279	12653321	LOC100909435_olfactory_receptor_6C3-like_[Source:RGD_Symbol;Acc:6503580]	.	+
chr1	12653471	12653562	LOC100909435_olfactory_receptor_6C3-like_[Source:RGD_Symbol;Acc:6503580]	.	+
chr1	12653588	12653600	LOC100909435_olfactory_receptor_6C3-like_[Source:RGD_Symbol;Acc:6503580]	.	+
chr1	12655573	12655774	LOC100909435_olfactory_receptor_6C3-like_[Source:RGD_Symbol;Acc:6503580]	.	+
chr1	12655816	12655838	LOC100909435_olfactory_receptor_6C3-like_[Source:RGD_Symbol;Acc:6503580]	.	+
chr1	12655842	12655858	LOC100909435_olfactory_receptor_6C3-like_[Source:RGD_Symbol;Acc:6503580]	.	+
chr1	12661724	12661732	LOC100909435_olfactory_receptor_6C3-like_[Source:RGD_Symbol;Acc:6503580]	.	+
chr1	12661795	12661807	LOC100909435_olfactory_receptor_6C3-like_[Source:RGD_Symbol;Acc:6503580]	.	+
chr1	12662054	12662080	LOC100909435_olfactory_receptor_6C3-like_[Source:RGD_Symbol;Acc:6503580]	.	+
chr1	12662111	12662178	LOC100909435_olfactory_receptor_6C3-like_[Source:RGD_Symbol;Acc:6503580]	.	+
chr1	12662224	12662239	LOC100909435_olfactory_receptor_6C3-like_[Source:RGD_Symbol;Acc:6503580]	.	+
chr1	12662430	12662463	LOC100909435_olfactory_receptor_6C3-like_[Source:RGD_Symbol;Acc:6503580]	.	+
chr1	12662880	12662888	LOC100909435_olfactory_receptor_6C3-like_[Source:RGD_Symbol;Acc:6503580]	.	+
chr1	12663326	12663410	LOC100909435_olfactory_receptor_6C3-like_[Source:RGD_Symbol;Acc:6503580]	.	+
chr1	12663439	12663518	LOC100909435_olfactory_receptor_6C3-like_[Source:RGD_Symbol;Acc:6503580]	.	+
chr1	12663530	12663542	LOC100909435_olfactory_receptor_6C3-like_[Source:RGD_Symbol;Acc:6503580]	.	+
chr1	12663590	12663614	LOC100909435_olfactory_receptor_6C3-like_[Source:RGD_Symbol;Acc:6503580]	.	+
chr1	12663828	12663845	LOC100909435_olfactory_receptor_6C3-like_[Source:RGD_Symbol;Acc:6503580]	.	+
chr1	12664805	12664824	LOC100909435_olfactory_receptor_6C3-like_[Source:RGD_Symbol;Acc:6503580]	.	+
chr1	12664849	12665077	LOC100909435_olfactory_receptor_6C3-like_[Source:RGD_Symbol;Acc:6503580]	.	+
chr1	12665202	12665520	LOC100909435_olfactory_receptor_6C3-like_[Source:RGD_Symbol;Acc:6503580]	.	+
chr1	12667120	12667148	LOC100909435_olfactory_receptor_6C3-like_[Source:RGD_Symbol;Acc:6503580]	.	+
chr1	12667154	12667314	LOC100909435_olfactory_receptor_6C3-like_[Source:RGD_Symbol;Acc:6503580]	.	+
chr1	12667959	12667974	LOC100909435_olfactory_receptor_6C3-like_[Source:RGD_Symbol;Acc:6503580]	.	+
chr1	12669353	12669363	LOC100909435_olfactory_receptor_6C3-like_[Source:RGD_Symbol;Acc:6503580]	.	+
chr1	12671176	12671196	LOC100909435_olfactory_receptor_6C3-like_[Source:RGD_Symbol;Acc:6503580]	.	+
chr1	12671740	12671875	LOC100909435_olfactory_receptor_6C3-like_[Source:RGD_Symbol;Acc:6503580]	.	+
chr1	12676369	12676384	LOC100909435_olfactory_receptor_6C3-like_[Source:RGD_Symbol;Acc:6503580]	.	+
chr1	12676815	12676854	LOC100909435_olfactory_receptor_6C3-like_[Source:RGD_Symbol;Acc:6503580]	.	+
chr1	12677327	12677346	LOC100909435_olfactory_receptor_6C3-like_[Source:RGD_Symbol;Acc:6503580]	.	+
chr1	12681925	12681933	LOC100909435_olfactory_receptor_6C3-like_[Source:RGD_Symbol;Acc:6503580]	.	+
chr1	12685276	12685426	LOC100909435_olfactory_receptor_6C3-like_[Source:RGD_Symbol;Acc:6503580]	.	+
chr1	12685445	12685451	LOC100909435_olfactory_receptor_6C3-like_[Source:RGD_Symbol;Acc:6503580]	.	+
chr1	12688258	12688398	LOC100909435_olfactory_receptor_6C3-like_[Source:RGD_Symbol;Acc:6503580]	.	+
chr1	12688407	12688429	LOC100909435_olfactory_receptor_6C3-like_[Source:RGD_Symbol;Acc:6503580]	.	+
chr1	12688813	12688825	LOC100909435_olfactory_receptor_6C3-like_[Source:RGD_Symbol;Acc:6503580]	.	+
chr1	12688901	12688912	LOC100909435_olfactory_receptor_6C3-like_[Source:RGD_Symbol;Acc:6503580]	.	+
chr1	12691234	12691316	LOC100909435_olfactory_receptor_6C3-like_[Source:RGD_Symbol;Acc:6503580]	.	+
chr1	12693905	12693916	LOC100909435_olfactory_receptor_6C3-like_[Source:RGD_Symbol;Acc:6503580]	.	+
chr1	12694061	12694068	LOC100909435_olfactory_receptor_6C3-like_[Source:RGD_Symbol;Acc:6503580]	.	+
chr1	12694163	12694175	LOC100909435_olfactory_receptor_6C3-like_[Source:RGD_Symbol;Acc:6503580]	.	+
chr1	12694641	12694709	LOC100909435_olfactory_receptor_6C3-like_[Source:RGD_Symbol;Acc:6503580]	.	+
chr1	12694764	12694771	LOC100909435_olfactory_receptor_6C3-like_[Source:RGD_Symbol;Acc:6503580]	.	+
chr1	12697770	12697873	LOC100909435_olfactory_receptor_6C3-like_[Source:RGD_Symbol;Acc:6503580]	.	+
chr1	12700368	12700382	LOC100909435_olfactory_receptor_6C3-like_[Source:RGD_Symbol;Acc:6503580]	.	+
chr1	12700854	12700860	LOC100909435_olfactory_receptor_6C3-like_[Source:RGD_Symbol;Acc:6503580]	.	+
chr1	12701117	12701159	LOC100909435_olfactory_receptor_6C3-like_[Source:RGD_Symbol;Acc:6503580]	.	+
chr1	12701201	12701218	LOC100909435_olfactory_receptor_6C3-like_[Source:RGD_Symbol;Acc:6503580]	.	+
chr1	12714421	12714452	LOC100909435_olfactory_receptor_6C3-like_[Source:RGD_Symbol;Acc:6503580]	.	+
chr1	12714522	12714533	LOC100909435_olfactory_receptor_6C3-like_[Source:RGD_Symbol;Acc:6503580]	.	+
chr1	12714873	12714902	LOC100909435_olfactory_receptor_6C3-like_[Source:RGD_Symbol;Acc:6503580]	.	+
chr1	12715182	12715246	LOC100909435_olfactory_receptor_6C3-like_[Source:RGD_Symbol;Acc:6503580]	.	+
chr1	12723437	12723451	LOC100909435_olfactory_receptor_6C3-like_[Source:RGD_Symbol;Acc:6503580]	.	+
chr1	12729617	12729905	LOC100909435_olfactory_receptor_6C3-like_[Source:RGD_Symbol;Acc:6503580]	.	+
chr1	12729995	12730030	LOC100909435_olfactory_receptor_6C3-like_[Source:RGD_Symbol;Acc:6503580]	.	+
chr1	12730399	12730853	LOC100909435_olfactory_receptor_6C3-like_[Source:RGD_Symbol;Acc:6503580]	.	+
chr1	12730938	12731033	LOC100909435_olfactory_receptor_6C3-like_[Source:RGD_Symbol;Acc:6503580]	.	+
chr1	12731056	12731142	LOC100909435_olfactory_receptor_6C3-like_[Source:RGD_Symbol;Acc:6503580]	.	+
chr1	12731325	12731490	LOC100909435_olfactory_receptor_6C3-like_[Source:RGD_Symbol;Acc:6503580]	.	+
chr1	12731579	12731600	LOC100909435_olfactory_receptor_6C3-like_[Source:RGD_Symbol;Acc:6503580]	.	+
chr1	12731680	12731752	LOC100909435_olfactory_receptor_6C3-like_[Source:RGD_Symbol;Acc:6503580]	.	+
chr1	12747114	12747124	LOC100909435_olfactory_receptor_6C3-like_[Source:RGD_Symbol;Acc:6503580]	.	+
chr1	12747155	12747284	LOC100909435_olfactory_receptor_6C3-like_[Source:RGD_Symbol;Acc:6503580]	.	+
chr1	12750431	12750444	LOC100909435_olfactory_receptor_6C3-like_[Source:RGD_Symbol;Acc:6503580]	.	+
chr1	12750987	12751010	LOC100909435_olfactory_receptor_6C3-like_[Source:RGD_Symbol;Acc:6503580]	.	+
chr1	12751382	12751418	LOC100909435_olfactory_receptor_6C3-like_[Source:RGD_Symbol;Acc:6503580]	.	+
chr1	12751423	12751465	LOC100909435_olfactory_receptor_6C3-like_[Source:RGD_Symbol;Acc:6503580]	.	+
chr1	12751474	12751519	LOC100909435_olfactory_receptor_6C3-like_[Source:RGD_Symbol;Acc:6503580]	.	+
chr1	12751811	12751997	LOC100909435_olfactory_receptor_6C3-like_[Source:RGD_Symbol;Acc:6503580]	.	+
chr1	12752961	12752992	LOC100909435_olfactory_receptor_6C3-like_[Source:RGD_Symbol;Acc:6503580]	.	+
chr1	12755186	12755218	LOC100909435_olfactory_receptor_6C3-like_[Source:RGD_Symbol;Acc:6503580]	.	+
chr1	12755233	12755242	LOC100909435_olfactory_receptor_6C3-like_[Source:RGD_Symbol;Acc:6503580]	.	+
chr1	12755264	12755309	LOC100909435_olfactory_receptor_6C3-like_[Source:RGD_Symbol;Acc:6503580]	.	+
chr1	12755320	12755344	LOC100909435_olfactory_receptor_6C3-like_[Source:RGD_Symbol;Acc:6503580]	.	+
chr1	12755424	12755428	LOC100909435_olfactory_receptor_6C3-like_[Source:RGD_Symbol;Acc:6503580]	.	+
chr1	12756414	12756440	LOC100909435_olfactory_receptor_6C3-like_[Source:RGD_Symbol;Acc:6503580]	.	+
chr1	12756498	12756519	LOC100909435_olfactory_receptor_6C3-like_[Source:RGD_Symbol;Acc:6503580]	.	+
chr1	12756523	12756596	LOC100909435_olfactory_receptor_6C3-like_[Source:RGD_Symbol;Acc:6503580]	.	+
chr1	12756619	12756632	LOC100909435_olfactory_receptor_6C3-like_[Source:RGD_Symbol;Acc:6503580]	.	+
chr1	12756643	12756717	LOC100909435_olfactory_receptor_6C3-like_[Source:RGD_Symbol;Acc:6503580]	.	+
chr1	12757929	12757936	LOC100909435_olfactory_receptor_6C3-like_[Source:RGD_Symbol;Acc:6503580]	.	+
chr1	12757946	12757965	LOC100909435_olfactory_receptor_6C3-like_[Source:RGD_Symbol;Acc:6503580]	.	+
chr1	12757971	12758028	LOC100909435_olfactory_receptor_6C3-like_[Source:RGD_Symbol;Acc:6503580]	.	+
chr1	12758043	12758054	LOC100909435_olfactory_receptor_6C3-like_[Source:RGD_Symbol;Acc:6503580]	.	+
chr1	12758086	12758096	LOC100909435_olfactory_receptor_6C3-like_[Source:RGD_Symbol;Acc:6503580]	.	+
chr1	21325179	21325187	cluster1	.	+
chr1	21325692	21325724	cluster1	.	+
chr1	21325740	21325753	cluster1	.	+
chr1	21325777	21325861	cluster1	.	+
chr1	21325882	21325894	cluster1	.	+
chr1	21325918	21325928	cluster1	.	+
chr1	21525444	21525450	cluster1	.	+
chr1	21525562	21525577	cluster1	.	+
chr1	21525593	21525627	cluster1	.	+
chr1	21530404	21530483	cluster1	.	+
chr1	21532415	21532507	cluster1	.	+
chr1	21532515	21532522	cluster1	.	+
chr1	21532563	21532587	cluster1	.	+
chr1	21534630	21534718	cluster1	.	+
chr1	21534734	21534778	cluster1	.	+
chr1	21536112	21536213	cluster1	.	+
chr1	21536639	21536749	cluster1	.	+
chr1	21536931	21536981	cluster1	.	+
chr1	21536991	21537011	cluster1	.	+
chr1	21537015	21537075	cluster1	.	+
chr1	21537310	21537400	cluster1	.	+
chr1	21537411	21537445	cluster1	.	+
chr1	21540141	21540152	cluster1	.	+
chr1	21540204	21540227	cluster1	.	+
chr1	21540298	21540304	cluster1	.	+
chr1	21540323	21540465	cluster1	.	+
chr1	21542066	21542206	cluster1	.	+
chr1	21543036	21543162	cluster1	.	+
chr1	21544201	21544428	cluster1	.	+
chr1	21545403	21545484	cluster1	.	+
chr1	21546098	21546161	cluster1	.	+
chr1	21546161	21546268	cluster1	.	+
chr1	21547610	21547871	cluster1	.	+
chr1	21549264	21549438	cluster1	.	+
chr1	21549442	21549493	cluster1	.	+
chr1	21549831	21550008	cluster1	.	+
chr1	21551172	21551660	cluster1	.	+
chr1	21552753	21552890	cluster1	.	+
chr1	21554931	21555100	cluster1	.	+
chr1	21556118	21556300	cluster1	.	+
chr1	21557656	21557808	cluster1	.	+
chr1	21559244	21559495	cluster1	.	+
chr1	21560431	21560585	cluster1	.	+
chr1	21561037	21561199	cluster1	.	+
chr1	21562539	21562890	cluster1	.	+
chr1	21563310	21563436	cluster1	.	+
chr1	21563602	21564158	cluster1	.	+
chr1	21565800	21565920	cluster1	.	+
chr1	21566067	21566214	cluster1	.	+
chr1	21566500	21566547	cluster1	.	+
chr1	21566589	21566912	cluster1	.	+
chr1	21622504	21622623	cluster1	.	+
chr1	21623666	21623800	cluster1	.	+
chr1	21635377	21635486	cluster1	.	+
chr1	21643212	21643308	cluster1	.	+
chr1	21644173	21644269	cluster1	.	+
chr1	21644770	21644809	cluster1	.	+
chr1	21691857	21691862	cluster1	.	+
chr1	21691868	21691873	cluster1	.	+
chr1	21691889	21691900	cluster1	.	+
chr1	21691922	21692019	cluster1	.	+
chr1	21692038	21692042	cluster1	.	+
chr1	21694904	21694912	cluster1	.	+
chr1	21694979	21694996	cluster1	.	+
chr1	21700724	21700735	cluster1	.	+
chr1	21700788	21700793	cluster1	.	+
chr1	21700796	21700807	cluster1	.	+
chr1	21700823	21700842	cluster1	.	+
chr1	21700853	21700857	cluster1	.	+
chr1	21700927	21700941	cluster1	.	+
chr1	21704076	21704084	cluster1	.	+
chr1	21704143	21704152	cluster1	.	+
chr1	21704164	21704175	cluster1	.	+
chr1	21704191	21704210	cluster1	.	+
chr1	21704229	21704236	cluster1	.	+
chr1	21704239	21704246	cluster1	.	+
chr1	21704295	21704303	cluster1	.	+
chr1	21704310	21704316	cluster1	.	+
chr1	21715081	21715191	cluster1	.	+
chr1	21718234	21718277	cluster1	.	+
chr1	21718306	21718347	cluster1	.	+
chr1	21718364	21718378	cluster1	.	+
chr1	21718572	21718596	cluster1	.	+
chr1	21718974	21719004	cluster1	.	+
chr1	21719010	21719035	cluster1	.	+
chr1	21720383	21720401	cluster1	.	+
chr1	21720542	21720609	cluster1	.	+
chr1	21721469	21721627	cluster1	.	+
chr1	21721779	21721822	cluster1	.	+
chr1	21730547	21730573	cluster1	.	+
chr1	21730579	21730589	cluster1	.	+
chr1	21730597	21730603	cluster1	.	+
chr1	21730653	21730666	cluster1	.	+
chr1	21730678	21730686	cluster1	.	+
chr1	21745493	21745501	cluster1	.	+
chr1	21745586	21745600	cluster1	.	+
chr1	21745811	21745822	cluster1	.	+
chr1	21745940	21745982	cluster1	.	+
chr1	21746020	21746061	cluster1	.	+
chr1	21829549	21829569	cluster1	.	+
chr1	21829629	21829635	cluster1	.	+
chr1	21829638	21829646	cluster1	.	+
chr1	21829701	21829712	cluster1	.	+
chr1	21829723	21829733	cluster1	.	+
chr1	21833859	21833869	cluster1	.	+
chr1	21833947	21833951	cluster1	.	+
chr1	21833994	21833998	cluster1	.	+
chr1	21834005	21834015	cluster1	.	+
chr1	21834052	21834067	cluster1	.	+
chr1	21835762	21835772	cluster1	.	+
chr1	21841375	21841392	cluster1	.	+
chr1	21841451	21841458	cluster1	.	+
chr1	21845056	21845081	cluster1	.	+
chr1	21850599	21850609	cluster1	.	+
chr1	21850646	21850657	cluster1	.	+
chr1	21851657	21851789	cluster1	.	+
chr1	21851959	21852114	cluster1	.	+
chr1	21852119	21852212	cluster1	.	+
chr1	21852228	21852248	cluster1	.	+
chr1	21852497	21852536	cluster1	.	+
chr1	21852602	21852636	cluster1	.	+
chr1	21852650	21852671	cluster1	.	+
chr1	21852679	21852686	cluster1	.	+
chr1	21852720	21853030	cluster1	.	+
chr1	21853160	21853171	cluster1	.	+
chr1	21853185	21853201	cluster1	.	+
chr1	21853398	21853614	cluster1	.	+
chr1	21853736	21853857	cluster1	.	+
chr1	21853873	21853938	cluster1	.	+
chr1	21854280	21854315	cluster1	.	+
chr1	21854483	21854500	cluster1	.	+
chr1	21854687	21854701	cluster1	.	+
chr1	21854743	21854808	cluster1	.	+
chr1	21854818	21854963	cluster1	.	+
chr1	21854994	21855005	cluster1	.	+
chr1	21856454	21856473	cluster1	.	+
chr1	21856553	21856731	cluster1	.	+
chr1	21856741	21856831	cluster1	.	+
chr1	21857063	21857081	cluster1	.	+
chr1	21857639	21857823	cluster1	.	+
chr1	21857863	21857869	cluster1	.	+
chr1	21857894	21857902	cluster1	.	+
chr1	21857925	21857954	cluster1	.	+
chr1	21858119	21858305	cluster1	.	+
chr1	21858315	21858357	cluster1	.	+
chr1	21860533	21860565	cluster1	.	+
chr1	21860590	21860604	cluster1	.	+
chr1	21860920	21860940	cluster1	.	+
chr1	21861258	21861268	cluster1	.	+
chr1	21861530	21861552	cluster1	.	+
chr1	21867006	21867017	cluster1	.	+
chr1	21867027	21867043	cluster1	.	+
chr1	21867064	21867069	cluster1	.	+
chr1	21867079	21867129	cluster1	.	+
chr1	21876987	21876991	cluster1	.	+
chr1	21877019	21877043	cluster1	.	+
chr1	21877092	21877102	cluster1	.	+
chr1	21877425	21877438	cluster1	.	+
chr1	21967970	21968167	cluster1	.	+
chr1	21969511	21969558	cluster1	.	+
chr1	21969595	21969747	cluster1	.	+
chr1	21972551	21972592	cluster1	.	+
chr1	21976572	21976613	cluster1	.	+
chr1	21976621	21976729	cluster1	.	+
chr1	21983425	21983429	cluster1	.	+
chr1	21983510	21983574	cluster1	.	+
chr1	21983583	21983925	cluster1	.	+
chr1	21983985	21984022	cluster1	.	+
chr1	21984285	21984308	cluster1	.	+
chr1	21984516	21984524	cluster1	.	+
chr1	21984579	21984740	cluster1	.	+
chr1	21985627	21985637	cluster1	.	+
chr1	21985709	21985734	cluster1	.	+
chr1	21985740	21985764	cluster1	.	+
chr1	21986866	21986878	cluster1	.	+
chr1	21986896	21986910	cluster1	.	+
chr1	21986947	21986965	cluster1	.	+
chr1	21986971	21987003	cluster1	.	+
chr1	21991723	21991730	cluster1	.	+
chr1	21991866	21991882	cluster1	.	+
chr1	21991968	21991976	cluster1	.	+
chr1	21992007	21992024	cluster1	.	+
chr1	21992061	21992071	cluster1	.	+
chr1	21994828	21994852	cluster1	.	+
chr1	21994867	21994992	cluster1	.	+
chr1	21995003	21995025	cluster1	.	+
chr1	21995042	21995050	cluster1	.	+
chr1	21997633	21997686	cluster1	.	+
chr1	21997698	21997891	cluster1	.	+
chr1	21998298	21998308	cluster1	.	+
chr1	22001567	22001581	cluster1	.	+
chr1	22001617	22001623	cluster1	.	+
chr1	22001642	22001650	cluster1	.	+
chr1	22001904	22001910	cluster1	.	+
chr1	22006687	22006704	cluster1	.	+
chr1	22006824	22006859	cluster1	.	+
chr1	22006921	22007060	cluster1	.	+
chr1	22007091	22007106	cluster1	.	+
chr1	22007143	22007153	cluster1	.	+
chr1	22007204	22007226	cluster1	.	+
chr1	22025239	22025256	cluster1	.	+
chr1	22027235	22027240	cluster1	.	+
chr1	22027342	22027385	cluster1	.	+
chr1	22027402	22027423	cluster1	.	+
chr1	22027674	22027857	cluster1	.	+
chr1	22027857	22028045	cluster1	.	+
chr1	22028337	22028346	cluster1	.	+
chr1	22028397	22028406	cluster1	.	+
chr1	22028497	22028517	cluster1	.	+
chr1	22039140	22039379	cluster1	.	+
chr1	22039399	22039401	cluster1	.	+
chr1	22039412	22039438	cluster1	.	+
chr1	22041199	22041315	cluster1	.	+
chr1	22041328	22041352	cluster1	.	+
chr1	22041360	22041371	cluster1	.	+
chr1	22041380	22041476	cluster1	.	+
chr1	22041533	22041544	cluster1	.	+
chr1	22041574	22041720	cluster1	.	+
chr1	22046157	22046231	cluster1	.	+
chr1	22061988	22062091	cluster1	.	+
chr1	22069944	22069958	cluster1	.	+
chr1	22070004	22070206	cluster1	.	+
chr1	22071673	22071684	cluster1	.	+
chr1	22071823	22071854	cluster1	.	+
chr1	22071892	22072072	cluster1	.	+
chr1	22072072	22072102	cluster1	.	+
chr1	22072130	22072136	cluster1	.	+
chr1	22072153	22072318	cluster1	.	+
chr1	22075434	22075449	cluster1	.	+
chr1	22079279	22079304	cluster1	.	+
chr1	22079308	22079356	cluster1	.	+
chr1	22079382	22079624	cluster1	.	+
chr1	22079674	22079681	cluster1	.	+
chr1	22089531	22089553	cluster1	.	+
chr1	22089730	22089945	cluster1	.	+
chr1	22092026	22092034	cluster1	.	+
chr1	22092058	22092064	cluster1	.	+
chr1	22092151	22092576	cluster1	.	+
chr1	22092607	22092627	cluster1	.	+
chr1	22092779	22092787	cluster1	.	+
chr1	22092800	22092808	cluster1	.	+
chr1	22092846	22092872	cluster1	.	+
chr1	22093221	22093248	cluster1	.	+
chr1	22093552	22093562	cluster1	.	+
chr1	22093574	22093706	cluster1	.	+
chr1	22093714	22093749	cluster1	.	+
chr1	22095281	22095300	cluster1	.	+
chr1	22100655	22100680	cluster1	.	+
chr1	22100733	22100797	cluster1	.	+
chr1	22100834	22100864	cluster1	.	+
chr1	22101406	22101417	cluster1	.	+
chr1	22109419	22109440	cluster1	.	+
chr1	22109539	22109610	cluster1	.	+
chr1	22111429	22111437	cluster1	.	+
chr1	22111510	22111517	cluster1	.	+
chr1	22111645	22111675	cluster1	.	+
chr1	22111832	22111840	cluster1	.	+
chr1	22119309	22119326	cluster1	.	+
chr1	22124973	22124994	cluster1	.	+
chr1	22125793	22125810	cluster1	.	+
chr1	22127186	22127363	cluster1	.	+
chr1	22142940	22143092	cluster1	.	+
chr1	22144572	22144645	cluster1	.	+
chr1	22146401	22146425	cluster1	.	+
chr1	22146560	22146757	cluster1	.	+
chr1	22146799	22146805	cluster1	.	+
chr1	22147747	22147918	cluster1	.	+
chr1	22150321	22150434	cluster1	.	+
chr1	22150708	22150775	cluster1	.	+
chr1	22150777	22150895	cluster1	.	+
chr1	22153635	22153664	cluster1	.	+
chr1	22153757	22153771	cluster1	.	+
chr1	22157893	22157906	cluster1	.	+
chr1	22163305	22163320	cluster1	.	+
chr1	22166500	22166515	cluster1	.	+
chr1	22170526	22170674	cluster1	.	+
chr1	22170742	22170749	cluster1	.	+
chr1	22170828	22170836	cluster1	.	+
chr1	22171810	22171827	cluster1	.	+
chr1	22194169	22194343	cluster1	.	+
chr1	22194364	22194377	cluster1	.	+
chr1	22194469	22194475	cluster1	.	+
chr1	22196908	22196922	cluster1	.	+
chr1	22197228	22197254	cluster1	.	+
chr1	22197267	22197293	cluster1	.	+
chr1	22197328	22197348	cluster1	.	+
chr1	22197387	22197403	cluster1	.	+
chr1	22197406	22197417	cluster1	.	+
chr1	22197427	22197577	cluster1	.	+
chr1	22197627	22197645	cluster1	.	+
chr1	22197719	22197743	cluster1	.	+
chr1	22197803	22197814	cluster1	.	+
chr1	22198760	22198796	cluster1	.	+
chr1	22198891	22199027	cluster1	.	+
chr1	22200743	22200808	cluster1	.	+
chr1	22200829	22200966	cluster1	.	+
chr1	22200976	22201002	cluster1	.	+
chr1	22201022	22201029	cluster1	.	+
chr1	22201067	22201133	cluster1	.	+
chr1	22201139	22201201	cluster1	.	+
chr1	22201208	22201298	cluster1	.	+
chr1	22201298	22201568	cluster1	.	+
chr1	22201573	22201701	cluster1	.	+
chr1	22202630	22202655	cluster1	.	+
chr1	22204893	22204941	cluster1	.	+
chr1	22206229	22206407	cluster1	.	+
chr1	22206421	22206473	cluster1	.	+
chr1	22206474	22206504	cluster1	.	+
chr1	22206561	22206573	cluster1	.	+
chr1	22206657	22206665	cluster1	.	+
chr1	22211208	22211254	cluster1	.	+
chr1	22211659	22211702	cluster1	.	+
chr1	22211710	22211737	cluster1	.	+
chr1	22211784	22211860	cluster1	.	+
chr1	22212028	22212031	cluster1	.	+
chr1	22212031	22212150	cluster1	.	+
chr1	22212321	22212368	cluster1	.	+
chr1	22212371	22212445	cluster1	.	+
chr1	22212508	22212560	cluster1	.	+
chr1	22213750	22213780	cluster1	.	+
chr1	22215938	22215963	cluster1	.	+
chr1	22216280	22216295	cluster1	.	+
chr1	22216366	22216468	cluster1	.	+
chr1	22217788	22217844	cluster1	.	+
chr1	22219161	22219352	cluster1	.	+
chr1	22219894	22219903	cluster1	.	+
chr1	22219919	22219920	cluster1	.	+
chr1	22220284	22220293	cluster1	.	+
chr1	22220458	22220469	cluster1	.	+
chr1	22220761	22220806	cluster1	.	+
chr1	22220852	22220907	cluster1	.	+
chr1	22220951	22221007	cluster1	.	+
chr1	22221133	22221158	cluster1	.	+
chr1	22221169	22221179	cluster1	.	+
chr1	22221214	22221227	cluster1	.	+
chr1	22221230	22221340	cluster1	.	+
chr1	22224281	22224296	cluster1	.	+
chr1	22224861	22224961	cluster1	.	+
chr1	22225057	22225249	cluster1	.	+
chr1	22225802	22225873	cluster1	.	+
chr1	22226987	22227027	cluster1	.	+
chr1	22227131	22227275	cluster1	.	+
chr1	22227278	22227365	cluster1	.	+
chr1	22227366	22227386	cluster1	.	+
chr1	22227386	22227495	cluster1	.	+
chr1	22227815	22227822	cluster1	.	+
chr1	22227856	22227918	cluster1	.	+
chr1	22227955	22227972	cluster1	.	+
chr1	22230475	22230673	cluster1	.	+
chr1	22230762	22230804	cluster1	.	+
chr1	22230836	22230875	cluster1	.	+
chr1	22230883	22231230	cluster1	.	+
chr1	22231236	22231278	cluster1	.	+
chr1	22231278	22231440	cluster1	.	+
chr1	22237970	22238278	cluster1	.	+
chr1	22238281	22238317	cluster1	.	+
chr1	22241677	22241706	cluster1	.	+
chr1	22241706	22241909	cluster1	.	+
chr1	22242129	22242256	cluster1	.	+
chr1	22270469	22270473	cluster1	.	+
chr1	22275895	22275999	cluster1	.	+
chr1	22276022	22276032	cluster1	.	+
chr1	22276049	22276068	cluster1	.	+
chr1	22281746	22281752	cluster1	.	+
chr1	22281822	22281838	cluster1	.	+
chr1	22281857	22281865	cluster1	.	+
chr1	22281913	22281918	cluster1	.	+
chr1	22299188	22299201	cluster1	.	+
chr1	22318734	22318742	cluster1	.	+
chr1	22318856	22318861	cluster1	.	+
chr1	22319496	22319513	cluster1	.	+
chr1	22319541	22319546	cluster1	.	+
chr1	22319546	22319627	cluster1	.	+
chr1	22319664	22319669	cluster1	.	+
chr1	22319697	22319702	cluster1	.	+
chr1	22319718	22319756	cluster1	.	+
chr1	22319790	22319798	cluster1	.	+
chr1	22319821	22319849	cluster1	.	+
chr1	22319868	22319891	cluster1	.	+
chr1	22319913	22319918	cluster1	.	+
chr1	22319937	22319942	cluster1	.	+
chr1	22319958	22319963	cluster1	.	+
chr1	22319982	22320014	cluster1	.	+
chr1	22320075	22320089	cluster1	.	+
chr1	22320100	22320104	cluster1	.	+
chr1	22320150	22320155	cluster1	.	+
chr1	22320216	22320296	cluster1	.	+
chr1	22332230	22332247	cluster1	.	+
chr1	22332263	22332277	cluster1	.	+
chr1	22332300	22332331	cluster1	.	+
chr1	22332338	22332388	cluster1	.	+
chr1	22332446	22332452	cluster1	.	+
chr1	22332455	22332465	cluster1	.	+
chr1	22365100	22365108	cluster1	.	+
chr1	22534103	22534109	cluster1	.	+
chr1	22535704	22535713	cluster1	.	+
chr1	22536258	22536263	cluster1	.	+
chr1	22536273	22536281	cluster1	.	+
chr1	22536367	22536404	cluster1	.	+
chr1	22536414	22536434	cluster1	.	+
chr1	22536438	22536443	cluster1	.	+
chr1	22536450	22536632	cluster1	.	+
chr1	22536639	22536644	cluster1	.	+
chr1	22536661	22536669	cluster1	.	+
chr1	22536696	22536707	cluster1	.	+
chr1	22536780	22536794	cluster1	.	+
chr1	22536930	22536980	cluster1	.	+
chr1	22537074	22537082	cluster1	.	+
chr1	22537089	22537160	cluster1	.	+
chr1	22547661	22547819	cluster1	.	+
chr1	22547869	22547954	cluster1	.	+
chr1	22547977	22548036	cluster1	.	+
chr1	22548049	22548054	cluster1	.	+
chr1	22548058	22548089	cluster1	.	+
chr1	22548097	22548135	cluster1	.	+
chr1	22548157	22548183	cluster1	.	+
chr1	22548196	22548201	cluster1	.	+
chr1	22548235	22548327	cluster1	.	+
chr1	22548364	22548390	cluster1	.	+
chr1	22548447	22548630	cluster1	.	+
chr1	22558814	22559727	cluster1	.	+
chr1	22735725	22735767	cluster1	.	+
chr1	22737486	22737568	cluster1	.	+
chr1	22738609	22738716	cluster1	.	+
chr1	22746963	22747064	cluster1	.	+
chr1	22758083	22758088	cluster1	.	+
chr1	22758130	22758136	cluster1	.	+
chr1	22758154	22758158	cluster1	.	+
chr1	22758165	22758172	cluster1	.	+
chr1	22758190	22758199	cluster1	.	+
chr1	22758218	22758227	cluster1	.	+
chr1	22758249	22758299	cluster1	.	+
chr1	22758413	22758464	cluster1	.	+
chr1	22758579	22758705	cluster1	.	+
chr1	22758711	22758744	cluster1	.	+
chr1	22758818	22758837	cluster1	.	+
chr1	22758909	22758996	cluster1	.	+
chr1	22759439	22759467	cluster1	.	+
chr1	22869820	22869868	cluster1	.	+
chr1	22872080	22872123	cluster1	.	+
chr1	22872126	22872139	cluster1	.	+
chr1	22872155	22872195	cluster1	.	+
chr1	22872230	22872243	cluster1	.	+
chr1	22873810	22873820	cluster1	.	+
chr1	22874707	22874708	cluster1	.	+
chr1	22877421	22877699	cluster1	.	+
chr1	22884667	22884906	cluster1	.	+
chr1	22884969	22884978	cluster1	.	+
chr1	22892410	22892430	cluster1	.	+
chr1	22892456	22892601	cluster1	.	+
chr1	22951479	22951513	cluster1	.	+
chr1	22964913	22964946	cluster1	.	+
chr1	22965059	22965291	cluster1	.	+
chr1	22965300	22965305	cluster1	.	+
chr1	22971213	22971226	cluster1	.	+
chr1	22971236	22971279	cluster1	.	+
chr1	22971473	22971511	cluster1	.	+
chr1	22971767	22971790	cluster1	.	+
chr1	22971805	22971843	cluster1	.	+
chr1	23069826	23069867	cluster1	.	+
chr1	23086005	23086029	cluster1	.	+
chr1	23086687	23086696	cluster1	.	+
chr1	23086720	23086738	cluster1	.	+
chr1	23086775	23086815	cluster1	.	+
chr1	23086854	23086865	cluster1	.	+
chr1	23093104	23093254	cluster1	.	+
chr1	23093330	23093336	cluster1	.	+
chr1	23097883	23098019	cluster1	.	+
chr1	23098099	23098146	cluster1	.	+
chr1	23098176	23098187	cluster1	.	+
chr1	23100108	23100197	cluster1	.	+
chr1	23102838	23102866	cluster1	.	+
chr1	23102892	23102903	cluster1	.	+
chr1	23102941	23103065	cluster1	.	+
chr1	23107895	23107917	cluster1	.	+
chr1	23107951	23107975	cluster1	.	+
chr1	23107988	23108025	cluster1	.	+
chr1	23177811	23178169	cluster1	.	+
chr1	23178306	23178332	cluster1	.	+
chr1	23178385	23178744	cluster1	.	+
chr1	23182263	23182729	cluster1	.	+
chr1	23184584	23184738	cluster1	.	+
chr1	23184748	23184778	cluster1	.	+
chr1	23184778	23184850	cluster1	.	+
chr1	23185002	23185093	cluster1	.	+
chr1	23185102	23185204	cluster1	.	+
chr1	23196478	23196504	cluster1	.	+
chr1	23200288	23200309	cluster1	.	+
chr1	23202878	23203099	cluster1	.	+
chr1	23210200	23210260	cluster1	.	+
chr1	23210302	23210323	cluster1	.	+
chr1	23210344	23210372	cluster1	.	+
chr1	23210382	23210484	cluster1	.	+
chr1	23210488	23210996	cluster1	.	+
chr1	23211034	23211059	cluster1	.	+
chr1	23222864	23222888	cluster1	.	+
chr1	23222905	23222978	cluster1	.	+
chr1	23224951	23224971	cluster1	.	+
chr1	23224977	23225053	cluster1	.	+
chr1	23225100	23225263	cluster1	.	+
chr1	23233649	23233657	cluster1	.	+
chr1	23233664	23233677	cluster1	.	+
chr1	23233772	23233782	cluster1	.	+
chr1	23234163	23234186	cluster1	.	+
chr1	23234364	23234410	cluster1	.	+
chr1	23234476	23234491	cluster1	.	+
chr1	23237452	23237583	cluster1	.	+
chr1	23237737	23237747	cluster1	.	+
chr1	23237827	23237837	cluster1	.	+
chr1	23237935	23237965	cluster1	.	+
chr1	23238211	23238249	cluster1	.	+
chr1	23238480	23238556	cluster1	.	+
chr1	23238648	23238657	cluster1	.	+
chr1	23239270	23239298	cluster1	.	+
chr1	23239313	23239326	cluster1	.	+
chr1	23239909	23240190	cluster1	.	+
chr1	23240836	23240865	cluster1	.	+
chr1	23241523	23241585	cluster1	.	+
chr1	23241585	23241650	cluster1	.	+
chr1	23241845	23242147	cluster1	.	+
chr1	23242315	23242391	cluster1	.	+
chr1	23242416	23242442	cluster1	.	+
chr1	23242626	23242654	cluster1	.	+
chr1	23242696	23242731	cluster1	.	+
chr1	23243007	23243081	cluster1	.	+
chr1	23245398	23245424	cluster1	.	+
chr1	23251238	23251276	cluster1	.	+
chr1	23251956	23252110	cluster1	.	+
chr1	23252111	23252132	cluster1	.	+
chr1	23255811	23255831	cluster1	.	+
chr1	23255840	23256593	cluster1	.	+
chr1	23261596	23261605	cluster1	.	+
chr1	23261686	23261723	cluster1	.	+
chr1	23263791	23264082	cluster1	.	+
chr1	23264100	23264136	cluster1	.	+
chr1	23264139	23264162	cluster1	.	+
chr1	23266532	23266616	cluster1	.	+
chr1	23268672	23268691	cluster1	.	+
chr1	23274482	23274503	cluster1	.	+
chr1	23278634	23278813	cluster1	.	+
chr1	23278814	23278829	cluster1	.	+
chr1	23278844	23278854	cluster1	.	+
chr1	23279496	23279507	cluster1	.	+
chr1	23279511	23279520	cluster1	.	+
chr1	23279546	23279562	cluster1	.	+
chr1	23290295	23290302	cluster1	.	+
chr1	23296019	23296044	cluster1	.	+
chr1	23296056	23296160	cluster1	.	+
chr1	23296164	23296382	cluster1	.	+
chr1	23296395	23296420	cluster1	.	+
chr1	23334779	23334784	cluster1	.	+
chr1	23349240	23349256	cluster1	.	+
chr1	23349973	23349984	cluster1	.	+
chr1	23350286	23350301	cluster1	.	+
chr1	23350320	23350334	cluster1	.	+
chr1	23350354	23350360	cluster1	.	+
chr1	23350371	23350394	cluster1	.	+
chr1	23350435	23350459	cluster1	.	+
chr1	23350538	23350568	cluster1	.	+
chr1	23350590	23350615	cluster1	.	+
chr1	23350628	23350638	cluster1	.	+
chr1	23352089	23352121	cluster1	.	+
chr1	23352139	23352151	cluster1	.	+
chr1	23352645	23352670	cluster1	.	+
chr1	23352719	23352779	cluster1	.	+
chr1	23353956	23353984	cluster1	.	+
chr1	23353990	23354097	cluster1	.	+
chr1	23355290	23355298	cluster1	.	+
chr1	23355331	23355353	cluster1	.	+
chr1	23355357	23355415	cluster1	.	+
chr1	23360821	23360841	cluster1	.	+
chr1	23360862	23360890	cluster1	.	+
chr1	23360912	23360943	cluster1	.	+
chr1	23361087	23361157	cluster1	.	+
chr1	23363984	23364194	cluster1	.	+
chr1	23364210	23364234	cluster1	.	+
chr1	23397066	23397075	cluster1	.	+
chr1	23397088	23397107	cluster1	.	+
chr1	23397109	23397115	cluster1	.	+
chr1	23397174	23397181	cluster1	.	+
chr1	23400162	23400546	cluster1	.	+
chr1	23400780	23400925	cluster1	.	+
chr1	23401022	23401034	cluster1	.	+
chr1	23403101	23403135	cluster1	.	+
chr1	23403526	23403543	cluster1	.	+
chr1	23404689	23404716	cluster1	.	+
chr1	23409405	23409539	cluster1	.	+
chr1	23410001	23410027	cluster1	.	+
chr1	23410360	23410383	cluster1	.	+
chr1	23410434	23410564	cluster1	.	+
chr1	23410834	23411000	cluster1	.	+
chr1	23417867	23417879	cluster1	.	+
chr1	23417921	23417930	cluster1	.	+
chr1	23417999	23418021	cluster1	.	+
chr1	23418598	23418617	cluster1	.	+
chr1	23418622	23418689	cluster1	.	+
chr1	23418731	23418783	cluster1	.	+
chr1	23418783	23418877	cluster1	.	+
chr1	23419165	23419286	cluster1	.	+
chr1	23419287	23419376	cluster1	.	+
chr1	23419393	23419467	cluster1	.	+
chr1	23421912	23421929	cluster1	.	+
chr1	23421955	23422308	cluster1	.	+
chr1	23423027	23423114	cluster1	.	+
chr1	23424494	23424713	cluster1	.	+
chr1	23424814	23424971	cluster1	.	+
chr1	23425996	23426082	cluster1	.	+
chr1	23429519	23429536	cluster1	.	+
chr1	23430272	23430460	cluster1	.	+
chr1	23432168	23432181	cluster1	.	+
chr1	23432236	23432264	cluster1	.	+
chr1	23432267	23432298	cluster1	.	+
chr1	23432316	23432354	cluster1	.	+
chr1	23432383	23432468	cluster1	.	+
chr1	23432480	23432498	cluster1	.	+
chr1	23439882	23440026	cluster1	.	+
chr1	23441708	23441799	cluster1	.	+
chr1	23447695	23447713	cluster1	.	+
chr1	23447759	23447782	cluster1	.	+
chr1	23453194	23453372	cluster1	.	+
chr1	23453405	23453420	cluster1	.	+
chr1	23453802	23453810	cluster1	.	+
chr1	23494697	23494871	cluster1	.	+
chr1	23494892	23494905	cluster1	.	+
chr1	23494997	23495003	cluster1	.	+
chr1	23497436	23497450	cluster1	.	+
chr1	23497756	23497782	cluster1	.	+
chr1	23497795	23497821	cluster1	.	+
chr1	23497856	23497876	cluster1	.	+
chr1	23497915	23497931	cluster1	.	+
chr1	23497934	23497945	cluster1	.	+
chr1	23497955	23498105	cluster1	.	+
chr1	23498155	23498173	cluster1	.	+
chr1	23498247	23498271	cluster1	.	+
chr1	23498331	23498342	cluster1	.	+
chr1	23499288	23499324	cluster1	.	+
chr1	23499419	23499555	cluster1	.	+
chr1	23501271	23501336	cluster1	.	+
chr1	23501357	23501494	cluster1	.	+
chr1	23501504	23501530	cluster1	.	+
chr1	23501550	23501557	cluster1	.	+
chr1	23501595	23501661	cluster1	.	+
chr1	23501667	23501729	cluster1	.	+
chr1	23501736	23501826	cluster1	.	+
chr1	23501826	23502096	cluster1	.	+
chr1	23502101	23502229	cluster1	.	+
chr1	23503158	23503183	cluster1	.	+
chr1	23505421	23505469	cluster1	.	+
chr1	23506757	23506935	cluster1	.	+
chr1	23506949	23507001	cluster1	.	+
chr1	23507002	23507032	cluster1	.	+
chr1	23507089	23507101	cluster1	.	+
chr1	23507185	23507193	cluster1	.	+
chr1	23511736	23511782	cluster1	.	+
chr1	23512187	23512230	cluster1	.	+
chr1	23512238	23512265	cluster1	.	+
chr1	23512312	23512388	cluster1	.	+
chr1	23512556	23512559	cluster1	.	+
chr1	23512559	23512678	cluster1	.	+
chr1	23512849	23512896	cluster1	.	+
chr1	23512899	23512973	cluster1	.	+
chr1	23513036	23513088	cluster1	.	+
chr1	23514278	23514308	cluster1	.	+
chr1	23516466	23516491	cluster1	.	+
chr1	23516808	23516823	cluster1	.	+
chr1	23516894	23516996	cluster1	.	+
chr1	23518316	23518372	cluster1	.	+
chr1	23519689	23519880	cluster1	.	+
chr1	23520422	23520431	cluster1	.	+
chr1	23520447	23520448	cluster1	.	+
chr1	23520812	23520821	cluster1	.	+
chr1	23520986	23520997	cluster1	.	+
chr1	23521289	23521334	cluster1	.	+
chr1	23521380	23521435	cluster1	.	+
chr1	23521479	23521535	cluster1	.	+
chr1	23521661	23521686	cluster1	.	+
chr1	23521697	23521707	cluster1	.	+
chr1	23521742	23521755	cluster1	.	+
chr1	23521758	23521868	cluster1	.	+
chr1	23524809	23524824	cluster1	.	+
chr1	23525389	23525489	cluster1	.	+
chr1	23525585	23525777	cluster1	.	+
chr1	23526330	23526401	cluster1	.	+
chr1	23527515	23527555	cluster1	.	+
chr1	23527659	23527803	cluster1	.	+
chr1	23527806	23527893	cluster1	.	+
chr1	23527894	23527914	cluster1	.	+
chr1	23527914	23528023	cluster1	.	+
chr1	23528343	23528350	cluster1	.	+
chr1	23528384	23528446	cluster1	.	+
chr1	23528483	23528500	cluster1	.	+
chr1	23531003	23531201	cluster1	.	+
chr1	23531290	23531332	cluster1	.	+
chr1	23531364	23531403	cluster1	.	+
chr1	23531411	23531758	cluster1	.	+
chr1	23531764	23531806	cluster1	.	+
chr1	23531806	23531968	cluster1	.	+
chr1	23538498	23538806	cluster1	.	+
chr1	23538809	23538845	cluster1	.	+
chr1	23542398	23542427	cluster1	.	+
chr1	23542427	23542630	cluster1	.	+
chr1	23542850	23542977	cluster1	.	+
chr1	64029927	64030183	cluster2	.	+
chr1	64032167	64032187	cluster2	.	+
chr1	64032709	64032823	cluster2	.	+
chr1	64032860	64033032	cluster2	.	+
chr1	64033488	64033627	cluster2	.	+
chr1	64036627	64036794	cluster2	.	+
chr1	64039068	64039511	cluster2	.	+
chr1	64039721	64039841	cluster2	.	+
chr1	64040689	64040749	cluster2	.	+
chr1	64040766	64040786	cluster2	.	+
chr1	64041082	64041173	cluster2	.	+
chr1	64041178	64041364	cluster2	.	+
chr1	64041460	64041478	cluster2	.	+
chr1	64045099	64045298	cluster2	.	+
chr1	64098227	64098483	cluster2	.	+
chr1	64100467	64100487	cluster2	.	+
chr1	64101009	64101123	cluster2	.	+
chr1	64101160	64101332	cluster2	.	+
chr1	64101788	64101927	cluster2	.	+
chr1	64104927	64105094	cluster2	.	+
chr1	64107368	64107811	cluster2	.	+
chr1	64108021	64108141	cluster2	.	+
chr1	64108989	64109049	cluster2	.	+
chr1	64109066	64109086	cluster2	.	+
chr1	64109382	64109473	cluster2	.	+
chr1	64109478	64109664	cluster2	.	+
chr1	64109760	64109778	cluster2	.	+
chr1	64113399	64113598	cluster2	.	+
chr1	64113598	64113665	cluster2	.	+
chr1	64113771	64113790	cluster2	.	+
chr1	64114414	64114426	cluster2	.	+
chr1	64115398	64115453	cluster2	.	+
chr1	64115529	64115558	cluster2	.	+
chr1	64116588	64116623	cluster2	.	+
chr1	64116894	64116972	cluster2	.	+
chr1	64117006	64117021	cluster2	.	+
chr1	64117283	64117369	cluster2	.	+
chr1	64117380	64117414	cluster2	.	+
chr1	64121169	64121294	cluster2	.	+
chr1	64121846	64121863	cluster2	.	+
chr1	64121937	64121991	cluster2	.	+
chr1	64122232	64122282	cluster2	.	+
chr1	64122307	64122358	cluster2	.	+
chr1	64122556	64122562	cluster2	.	+
chr1	64122593	64122631	cluster2	.	+
chr1	64122659	64122691	cluster2	.	+
chr1	64122894	64122934	cluster2	.	+
chr1	64122978	64123000	cluster2	.	+
chr1	64124740	64124775	cluster2	.	+
chr1	64124822	64124835	cluster2	.	+
chr1	64125344	64125374	cluster2	.	+
chr1	64125451	64125508	cluster2	.	+
chr1	64126161	64126247	cluster2	.	+
chr1	64126354	64126396	cluster2	.	+
chr1	64126557	64126563	cluster2	.	+
chr1	64126918	64127058	cluster2	.	+
chr1	64128289	64128324	cluster2	.	+
chr1	64128382	64128476	cluster2	.	+
chr1	64129140	64129235	cluster2	.	+
chr1	64129305	64129316	cluster2	.	+
chr1	64130581	64130607	cluster2	.	+
chr1	64130612	64130652	cluster2	.	+
chr1	64130722	64130757	cluster2	.	+
chr1	64130824	64130926	cluster2	.	+
chr1	64130934	64130951	cluster2	.	+
chr1	64130980	64130995	cluster2	.	+
chr1	64131032	64131079	cluster2	.	+
chr1	64131102	64131232	cluster2	.	+
chr1	64132429	64132561	cluster2	.	+
chr1	64132749	64132783	cluster2	.	+
chr1	64133084	64133141	cluster2	.	+
chr1	64133151	64133339	cluster2	.	+
chr1	64133545	64133752	cluster2	.	+
chr1	64133837	64133943	cluster2	.	+
chr1	64134922	64135086	cluster2	.	+
chr1	64135853	64135913	cluster2	.	+
chr1	64135923	64135985	cluster2	.	+
chr1	64136057	64136084	cluster2	.	+
chr1	64136155	64136447	cluster2	.	+
chr1	64138043	64138109	cluster2	.	+
chr1	64138658	64139124	cluster2	.	+
chr1	64139124	64139135	cluster2	.	+
chr1	64139135	64139141	cluster2	.	+
chr1	64139164	64139192	cluster2	.	+
chr1	64140158	64140267	cluster2	.	+
chr1	64140357	64140501	cluster2	.	+
chr1	64140709	64140807	cluster2	.	+
chr1	64140938	64141028	cluster2	.	+
chr1	64141232	64141307	cluster2	.	+
chr1	64141405	64141471	cluster2	.	+
chr1	64146752	64146872	cluster2	.	+
chr1	64146888	64146947	cluster2	.	+
chr1	64146966	64147181	cluster2	.	+
chr1	64147200	64147206	cluster2	.	+
chr1	64147240	64147246	cluster2	.	+
chr1	64147256	64147369	cluster2	.	+
chr1	64147377	64147384	cluster2	.	+
chr1	64147401	64147408	cluster2	.	+
chr1	64147414	64147422	cluster2	.	+
chr1	64147435	64147440	cluster2	.	+
chr1	64147446	64147453	cluster2	.	+
chr1	64147462	64147487	cluster2	.	+
chr1	64147501	64147506	cluster2	.	+
chr1	64147533	64147538	cluster2	.	+
chr1	64147684	64147693	cluster2	.	+
chr1	64151297	64151303	cluster2	.	+
chr1	64151606	64151734	cluster2	.	+
chr1	64152594	64152619	cluster2	.	+
chr1	64152622	64152700	cluster2	.	+
chr1	64152780	64152913	cluster2	.	+
chr1	64153424	64153502	cluster2	.	+
chr1	64153583	64153713	cluster2	.	+
chr1	64155829	64155924	cluster2	.	+
chr1	64156250	64156415	cluster2	.	+
chr1	64157770	64157948	cluster2	.	+
chr1	64158204	64158315	cluster2	.	+
chr1	64158983	64159087	cluster2	.	+
chr1	64159657	64159749	cluster2	.	+
chr1	64161542	64161608	cluster2	.	+
chr1	64161708	64161892	cluster2	.	+
chr1	64162520	64162535	cluster2	.	+
chr1	64162869	64162898	cluster2	.	+
chr1	64163331	64163599	cluster2	.	+
chr1	64166883	64166958	cluster2	.	+
chr1	64171468	64171545	cluster2	.	+
chr1	64171616	64171712	cluster2	.	+
chr1	64171749	64171776	cluster2	.	+
chr1	64172149	64172229	cluster2	.	+
chr1	69817724	69817796	cluster3	.	+
chr1	69818560	69818730	cluster3	.	+
chr1	69819647	69820003	cluster3	.	+
chr1	69820008	69820131	cluster3	.	+
chr1	69820143	69820255	cluster3	.	+
chr1	69820255	69820304	cluster3	.	+
chr1	69820308	69820335	cluster3	.	+
chr1	69820357	69820464	cluster3	.	+
chr1	69820507	69821031	cluster3	.	+
chr1	69821292	69821311	cluster3	.	+
chr1	69821319	69821336	cluster3	.	+
chr1	69823106	69823142	cluster3	.	+
chr1	69823197	69823220	cluster3	.	+
chr1	69823300	69823403	cluster3	.	+
chr1	69824982	69825000	cluster3	.	+
chr1	69825059	69825094	cluster3	.	+
chr1	69829278	69829418	cluster3	.	+
chr1	69830772	69830813	cluster3	.	+
chr1	69830863	69830919	cluster3	.	+
chr1	69831602	69831699	cluster3	.	+
chr1	69832018	69832213	cluster3	.	+
chr1	69832270	69832373	cluster3	.	+
chr1	69832469	69832521	cluster3	.	+
chr1	70014374	70014379	cluster3	.	+
chr1	70036360	70036375	cluster3	.	+
chr1	70036411	70036434	cluster3	.	+
chr1	70046562	70046574	cluster3	.	+
chr1	70052940	70052944	cluster3	.	+
chr1	70052951	70052956	cluster3	.	+
chr1	70130504	70130508	cluster3	.	+
chr1	70130566	70130576	cluster3	.	+
chr1	70133527	70133560	cluster3	.	+
chr1	70139685	70139694	cluster3	.	+
chr1	70139805	70139817	cluster3	.	+
chr1	70151530	70151539	cluster3	.	+
chr1	70151642	70151660	cluster3	.	+
chr1	70151737	70151757	cluster3	.	+
chr1	70155057	70155071	cluster3	.	+
chr1	70155099	70155136	cluster3	.	+
chr1	70158230	70158240	cluster3	.	+
chr1	70158250	70158372	cluster3	.	+
chr1	70158398	70158430	cluster3	.	+
chr1	70158453	70158464	cluster3	.	+
chr1	70162974	70162990	cluster3	.	+
chr1	70163048	70163056	cluster3	.	+
chr1	70170085	70170095	cluster3	.	+
chr1	70170143	70170191	cluster3	.	+
chr1	70170199	70170203	cluster3	.	+
chr1	70188918	70188923	cluster3	.	+
chr1	70188956	70188979	cluster3	.	+
chr1	70192369	70192388	cluster3	.	+
chr1	70192398	70192413	cluster3	.	+
chr1	70192429	70192451	cluster3	.	+
chr1	70192459	70192494	cluster3	.	+
chr1	70192519	70192547	cluster3	.	+
chr1	70193398	70193405	cluster3	.	+
chr1	70193437	70193453	cluster3	.	+
chr1	70193520	70193525	cluster3	.	+
chr1	70236249	70236406	cluster3	.	+
chr1	70236462	70236470	cluster3	.	+
chr1	70236506	70236522	cluster3	.	+
chr1	70236579	70236584	cluster3	.	+
chr1	70236855	70236956	cluster3	.	+
chr1	70237351	70237394	cluster3	.	+
chr1	70237408	70237441	cluster3	.	+
chr1	70300985	70300991	cluster3	.	+
chr1	70301777	70301782	cluster3	.	+
chr1	70364674	70364683	cluster3	.	+
chr1	71299726	71299761	cluster3	.	+
chr1	71302849	71302857	cluster3	.	+
chr1	71304496	71304511	cluster3	.	+
chr1	71305973	71305986	cluster3	.	+
chr1	71306752	71306769	cluster3	.	+
chr1	71307987	71308002	cluster3	.	+
chr1	71309936	71309964	cluster3	.	+
chr1	71310540	71310570	cluster3	.	+
chr1	71313208	71313224	cluster3	.	+
chr1	71317111	71317116	cluster3	.	+
chr1	71317120	71317127	cluster3	.	+
chr1	71317223	71317228	cluster3	.	+
chr1	71319100	71319116	cluster3	.	+
chr1	71319835	71319850	cluster3	.	+
chr1	71324578	71324583	cluster3	.	+
chr1	150646479	150646678	cluster4	.	+
chr1	150646726	150646758	cluster4	.	+
chr1	150652035	150652082	cluster4	.	+
chr1	150652566	150652571	cluster4	.	+
chr1	150653256	150653292	cluster4	.	+
chr1	150653329	150653350	cluster4	.	+
chr1	150653573	150653741	cluster4	.	+
chr1	150653761	150653896	cluster4	.	+
chr1	150653960	150653967	cluster4	.	+
chr1	150653983	150654007	cluster4	.	+
chr1	150655893	150655936	cluster4	.	+
chr1	150656191	150656224	cluster4	.	+
chr1	150656320	150656427	cluster4	.	+
chr1	150657246	150657281	cluster4	.	+
chr1	150657378	150657387	cluster4	.	+
chr1	150675239	150675291	cluster4	.	+
chr1	150675298	150675313	cluster4	.	+
chr1	150677987	150677998	cluster4	.	+
chr1	150678010	150678049	cluster4	.	+
chr1	150678084	150678193	cluster4	.	+
chr1	150692817	150692990	cluster4	.	+
chr1	150692990	150693086	cluster4	.	+
chr1	150693159	150693264	cluster4	.	+
chr1	150694345	150694356	cluster4	.	+
chr1	150720816	150720845	cluster4	.	+
chr1	150721552	150721580	cluster4	.	+
chr1	150721874	150721972	cluster4	.	+
chr1	150819681	150819698	cluster4	.	+
chr1	150830986	150831112	cluster4	.	+
chr1	150832017	150832045	cluster4	.	+
chr1	150832671	150832769	cluster4	.	+
chr1	150844977	150845276	cluster4	.	+
chr1	150846842	150846878	cluster4	.	+
chr1	150861934	150862014	cluster4	.	+
chr1	150866558	150866648	cluster4	.	+
chr1	150871102	150871160	cluster4	.	+
chr1	150871276	150871330	cluster4	.	+
chr1	150873218	150873391	cluster4	.	+
chr1	150873502	150873542	cluster4	.	+
chr1	150873543	150873591	cluster4	.	+
chr1	150873894	150873904	cluster4	.	+
chr1	150879324	150879369	cluster4	.	+
chr1	150879397	150879433	cluster4	.	+
chr1	150879445	150879609	cluster4	.	+
chr1	150879645	150879652	cluster4	.	+
chr1	150879654	150879671	cluster4	.	+
chr1	150879715	150879739	cluster4	.	+
chr1	150879746	150879762	cluster4	.	+
chr1	150879869	150880043	cluster4	.	+
chr1	150880085	150880101	cluster4	.	+
chr1	150882017	150882043	cluster4	.	+
chr1	150882618	150882632	cluster4	.	+
chr1	150883051	150883069	cluster4	.	+
chr1	150883193	150883218	cluster4	.	+
chr1	150883223	150883285	cluster4	.	+
chr1	150883393	150883411	cluster4	.	+
chr1	150883553	150883659	cluster4	.	+
chr1	150884967	150884987	cluster4	.	+
chr1	150887290	150887322	cluster4	.	+
chr1	150887327	150887389	cluster4	.	+
chr1	150887394	150887466	cluster4	.	+
chr1	150887466	150887472	cluster4	.	+
chr1	150887477	150887500	cluster4	.	+
chr1	150887509	150887515	cluster4	.	+
chr1	150887568	150887590	cluster4	.	+
chr1	150887612	150887646	cluster4	.	+
chr1	150887648	150887745	cluster4	.	+
chr1	150888170	150888199	cluster4	.	+
chr1	150888289	150888302	cluster4	.	+
chr1	150888415	150888457	cluster4	.	+
chr1	150892227	150892266	cluster4	.	+
chr1	150892288	150892310	cluster4	.	+
chr1	150892353	150892385	cluster4	.	+
chr1	150892403	150892588	cluster4	.	+
chr1	150893953	150893966	cluster4	.	+
chr1	150905290	150905318	cluster4	.	+
chr1	150925776	150925843	cluster4	.	+
chr1	150925975	150925986	cluster4	.	+
chr1	150926028	150926060	cluster4	.	+
chr1	150926070	150926076	cluster4	.	+
chr1	150926078	150926094	cluster4	.	+
chr1	150926108	150926119	cluster4	.	+
chr1	150926735	150926739	cluster4	.	+
chr1	150926769	150926778	cluster4	.	+
chr1	150926796	150926819	cluster4	.	+
chr1	150929041	150929054	cluster4	.	+
chr1	150929114	150929124	cluster4	.	+
chr1	150929188	150929199	cluster4	.	+
chr1	150929213	150929222	cluster4	.	+
chr1	150929240	150929428	cluster4	.	+
chr1	150929438	150929464	cluster4	.	+
chr1	150929516	150929775	cluster4	.	+
chr1	150929790	150929799	cluster4	.	+
chr1	150929836	150929854	cluster4	.	+
chr1	150930383	150930413	cluster4	.	+
chr1	150930537	150930615	cluster4	.	+
chr1	150930628	150930898	cluster4	.	+
chr1	150930938	150930946	cluster4	.	+
chr1	150934092	150934112	cluster4	.	+
chr1	150934673	150934779	cluster4	.	+
chr1	150934818	150934896	cluster4	.	+
chr1	150934897	150934929	cluster4	.	+
chr1	150934940	150934986	cluster4	.	+
chr1	150936459	150936468	cluster4	.	+
chr1	150936804	150936841	cluster4	.	+
chr1	150937248	150937371	cluster4	.	+
chr1	150938160	150938312	cluster4	.	+
chr1	150938587	150938599	cluster4	.	+
chr1	150938607	150938622	cluster4	.	+
chr1	150938628	150938883	cluster4	.	+
chr1	150938889	150938907	cluster4	.	+
chr1	150954167	150954270	cluster4	.	+
chr1	150955023	150955048	cluster4	.	+
chr1	150955054	150955192	cluster4	.	+
chr1	150955194	150955265	cluster4	.	+
chr1	150956224	150956251	cluster4	.	+
chr1	150956579	150956876	cluster4	.	+
chr1	150956882	150956926	cluster4	.	+
chr1	150957231	150957359	cluster4	.	+
chr1	150957383	150957390	cluster4	.	+
chr1	150959581	150959817	cluster4	.	+
chr1	150959827	150959835	cluster4	.	+
chr1	150959994	150960018	cluster4	.	+
chr1	150961095	150961183	cluster4	.	+
chr1	151160809	151160931	cluster4	.	+
chr1	151160971	151160988	cluster4	.	+
chr1	151161230	151161234	cluster4	.	+
chr1	151178190	151178210	cluster4	.	+
chr1	151178241	151178264	cluster4	.	+
chr1	151178276	151178561	cluster4	.	+
chr1	151178610	151178659	cluster4	.	+
chr1	151180857	151180873	cluster4	.	+
chr1	151181608	151181681	cluster4	.	+
chr1	151181724	151181745	cluster4	.	+
chr1	151181891	151181910	cluster4	.	+
chr1	151181961	151181995	cluster4	.	+
chr1	151182072	151182084	cluster4	.	+
chr1	151184460	151184539	cluster4	.	+
chr1	151184595	151184628	cluster4	.	+
chr1	151184855	151185132	cluster4	.	+
chr1	163728288	163728296	cluster5	.	+
chr1	163728306	163728308	cluster5	.	+
chr1	163730187	163730208	cluster5	.	+
chr1	163735947	163735959	cluster5	.	+
chr1	163736028	163736035	cluster5	.	+
chr1	163736040	163736056	cluster5	.	+
chr1	163736074	163736110	cluster5	.	+
chr1	163736142	163736165	cluster5	.	+
chr1	163738300	163738307	cluster5	.	+
chr1	163738325	163738340	cluster5	.	+
chr1	163738408	163738415	cluster5	.	+
chr1	163738444	163738449	cluster5	.	+
chr1	163738510	163738514	cluster5	.	+
chr1	163738566	163738575	cluster5	.	+
chr1	163738590	163738601	cluster5	.	+
chr1	163738716	163738727	cluster5	.	+
chr1	163738743	163738790	cluster5	.	+
chr1	163738800	163738813	cluster5	.	+
chr1	163739693	163739697	cluster5	.	+
chr1	163777221	163777320	cluster5	.	+
chr1	163778998	163779010	cluster5	.	+
chr1	163779089	163779108	cluster5	.	+
chr1	163779129	163779149	cluster5	.	+
chr1	163779184	163779193	cluster5	.	+
chr1	163780475	163780555	cluster5	.	+
chr1	163780722	163780757	cluster5	.	+
chr1	163781450	163781453	cluster5	.	+
chr1	163783433	163783442	cluster5	.	+
chr1	163783521	163783545	cluster5	.	+
chr1	163783553	163783578	cluster5	.	+
chr1	163783663	163783681	cluster5	.	+
chr1	163787424	163787603	cluster5	.	+
chr1	163788348	163788356	cluster5	.	+
chr1	163788363	163788383	cluster5	.	+
chr1	163788395	163788445	cluster5	.	+
chr1	163788476	163788484	cluster5	.	+
chr1	163790129	163790145	cluster5	.	+
chr1	163790181	163790185	cluster5	.	+
chr1	163791309	163791318	cluster5	.	+
chr1	163793891	163793958	cluster5	.	+
chr1	163794213	163794221	cluster5	.	+
chr1	163794542	163794588	cluster5	.	+
chr1	163794598	163794610	cluster5	.	+
chr1	163794727	163794744	cluster5	.	+
chr1	163795039	163795054	cluster5	.	+
chr1	163796683	163796705	cluster5	.	+
chr1	163796748	163796807	cluster5	.	+
chr1	163797733	163797755	cluster5	.	+
chr1	163797778	163797794	cluster5	.	+
chr1	163797807	163797819	cluster5	.	+
chr1	163797913	163797942	cluster5	.	+
chr1	163797943	163798005	cluster5	.	+
chr1	163798360	163798377	cluster5	.	+
chr1	163798629	163798690	cluster5	.	+
chr1	163798910	163798917	cluster5	.	+
chr1	163798984	163799002	cluster5	.	+
chr1	163799006	163799012	cluster5	.	+
chr1	163799036	163799042	cluster5	.	+
chr1	163799044	163799051	cluster5	.	+
chr1	163799066	163799075	cluster5	.	+
chr1	163800458	163800467	cluster5	.	+
chr1	163802437	163802524	cluster5	.	+
chr1	163802549	163802558	cluster5	.	+
chr1	163802584	163802648	cluster5	.	+
chr1	163805163	163805409	cluster5	.	+
chr1	163806891	163807182	cluster5	.	+
chr1	163807182	163807210	cluster5	.	+
chr1	163809634	163809639	cluster5	.	+
chr1	163809682	163809980	cluster5	.	+
chr1	163810644	163810662	cluster5	.	+
chr1	163810665	163810825	cluster5	.	+
chr1	163810868	163810872	cluster5	.	+
chr1	163810889	163810917	cluster5	.	+
chr1	163810941	163810949	cluster5	.	+
chr1	163812316	163812446	cluster5	.	+
chr1	163812469	163812476	cluster5	.	+
chr1	163812484	163812489	cluster5	.	+
chr1	163812625	163812635	cluster5	.	+
chr1	163812642	163812656	cluster5	.	+
chr1	163812669	163812712	cluster5	.	+
chr1	163812850	163812885	cluster5	.	+
chr1	163812905	163812996	cluster5	.	+
chr1	163813002	163813018	cluster5	.	+
chr1	163813026	163813046	cluster5	.	+
chr1	163813126	163813157	cluster5	.	+
chr1	163813197	163813287	cluster5	.	+
chr1	163816399	163816408	cluster5	.	+
chr1	163816443	163816527	cluster5	.	+
chr1	163816737	163816747	cluster5	.	+
chr1	163817165	163817180	cluster5	.	+
chr1	163817184	163817196	cluster5	.	+
chr1	163817197	163817201	cluster5	.	+
chr1	163819808	163819837	cluster5	.	+
chr1	163819866	163819897	cluster5	.	+
chr1	163819913	163819927	cluster5	.	+
chr1	163820045	163820062	cluster5	.	+
chr1	163821112	163821161	cluster5	.	+
chr1	163821779	163821825	cluster5	.	+
chr1	163821857	163821871	cluster5	.	+
chr1	163825788	163825796	cluster5	.	+
chr1	163825801	163825837	cluster5	.	+
chr1	163825871	163825884	cluster5	.	+
chr1	163826121	163826131	cluster5	.	+
chr1	163826147	163826214	cluster5	.	+
chr1	163835445	163835455	cluster5	.	+
chr1	163841264	163841318	cluster5	.	+
chr1	163843374	163843635	cluster5	.	+
chr1	163843642	163843654	cluster5	.	+
chr1	163843654	163843700	cluster5	.	+
chr1	163843700	163843707	cluster5	.	+
chr1	163843825	163843836	cluster5	.	+
chr1	163844807	163844992	cluster5	.	+
chr1	163845107	163845117	cluster5	.	+
chr1	163845522	163845530	cluster5	.	+
chr1	163845540	163845681	cluster5	.	+
chr1	163845710	163845718	cluster5	.	+
chr1	163845731	163845744	cluster5	.	+
chr1	163845772	163845784	cluster5	.	+
chr1	163845822	163845830	cluster5	.	+
chr1	163845883	163846114	cluster5	.	+
chr1	163846166	163846174	cluster5	.	+
chr1	163846189	163846195	cluster5	.	+
chr1	163846290	163846613	cluster5	.	+
chr1	163847237	163847247	cluster5	.	+
chr1	163847356	163847366	cluster5	.	+
chr1	163848056	163848075	cluster5	.	+
chr1	163849940	163849947	cluster5	.	+
chr1	163850327	163850335	cluster5	.	+
chr1	163850810	163850836	cluster5	.	+
chr1	163853077	163853156	cluster5	.	+
chr1	163853162	163853177	cluster5	.	+
chr1	163853345	163853364	cluster5	.	+
chr1	163853383	163853641	cluster5	.	+
chr1	163853656	163853693	cluster5	.	+
chr1	163853767	163853805	cluster5	.	+
chr1	163853841	163853851	cluster5	.	+
chr1	163853866	163853952	cluster5	.	+
chr1	163853979	163853996	cluster5	.	+
chr1	163854019	163854046	cluster5	.	+
chr1	163854053	163854059	cluster5	.	+
chr1	163854067	163854073	cluster5	.	+
chr1	163854138	163854150	cluster5	.	+
chr1	163854443	163854476	cluster5	.	+
chr1	163858083	163858306	cluster5	.	+
chr1	163858359	163858373	cluster5	.	+
chr1	163858477	163858492	cluster5	.	+
chr1	163859106	163859113	cluster5	.	+
chr1	163862485	163862513	cluster5	.	+
chr1	163862562	163862586	cluster5	.	+
chr1	163862602	163862611	cluster5	.	+
chr1	163864727	163864756	cluster5	.	+
chr1	163866301	163866403	cluster5	.	+
chr1	163867615	163867762	cluster5	.	+
chr1	163867762	163867802	cluster5	.	+
chr1	163867803	163867847	cluster5	.	+
chr1	163867948	163867957	cluster5	.	+
chr1	163870487	163870493	cluster5	.	+
chr1	163870522	163870642	cluster5	.	+
chr1	163871190	163871274	cluster5	.	+
chr1	163871366	163871547	cluster5	.	+
chr1	163871573	163871602	cluster5	.	+
chr1	163871754	163871759	cluster5	.	+
chr1	163871856	163871911	cluster5	.	+
chr1	163871931	163871962	cluster5	.	+
chr1	163874443	163874459	cluster5	.	+
chr1	163874609	163874640	cluster5	.	+
chr1	163885452	163885743	cluster5	.	+
chr1	163885867	163885937	cluster5	.	+
chr1	163885937	163885977	cluster5	.	+
chr1	163885998	163886064	cluster5	.	+
chr1	163888839	163888844	cluster5	.	+
chr1	163888887	163888911	cluster5	.	+
chr1	163888964	163888970	cluster5	.	+
chr1	163888998	163889517	cluster5	.	+
chr1	163889548	163889576	cluster5	.	+
chr1	163889597	163889615	cluster5	.	+
chr1	163889664	163889674	cluster5	.	+
chr1	163893700	163893766	cluster5	.	+
chr1	163899373	163899447	cluster5	.	+
chr1	163899447	163899709	cluster5	.	+
chr1	163899735	163899741	cluster5	.	+
chr1	163901863	163901950	cluster5	.	+
chr1	163915025	163915050	cluster5	.	+
chr1	163915184	163915199	cluster5	.	+
chr1	163915201	163915208	cluster5	.	+
chr1	163915231	163915370	cluster5	.	+
chr1	163915402	163915471	cluster5	.	+
chr1	163916849	163916856	cluster5	.	+
chr1	163917011	163917025	cluster5	.	+
chr1	163917036	163917064	cluster5	.	+
chr1	163917090	163917106	cluster5	.	+
chr1	163917358	163917967	cluster5	.	+
chr1	163918336	163918364	cluster5	.	+
chr1	163918391	163918521	cluster5	.	+
chr1	163923900	163923914	cluster5	.	+
chr1	163923963	163923984	cluster5	.	+
chr1	163924020	163924278	cluster5	.	+
chr1	163927227	163927432	cluster5	.	+
chr1	163927436	163927442	cluster5	.	+
chr1	163927461	163927626	cluster5	.	+
chr1	163927708	163927749	cluster5	.	+
chr1	163927769	163927797	cluster5	.	+
chr1	163929859	163929885	cluster5	.	+
chr1	163930115	163930139	cluster5	.	+
chr1	163938948	163939138	cluster5	.	+
chr1	163942042	163942434	cluster5	.	+
chr1	163942787	163943068	cluster5	.	+
chr1	163947035	163947102	cluster5	.	+
chr1	163948638	163948736	cluster5	.	+
chr1	163950850	163950919	cluster5	.	+
chr1	164025028	164025039	cluster5	.	+
chr1	164025369	164025407	cluster5	.	+
chr1	164025510	164025574	cluster5	.	+
chr1	164025578	164025585	cluster5	.	+
chr1	164025598	164025608	cluster5	.	+
chr1	164030246	164030649	cluster5	.	+
chr1	164031670	164031687	cluster5	.	+
chr1	164034349	164034355	cluster5	.	+
chr1	164034399	164034408	cluster5	.	+
chr1	164035451	164035462	cluster5	.	+
chr1	164035533	164035545	cluster5	.	+
chr1	164035549	164035734	cluster5	.	+
chr1	164035755	164035763	cluster5	.	+
chr1	164038086	164038094	cluster5	.	+
chr1	164038205	164038218	cluster5	.	+
chr1	164046096	164046178	cluster5	.	+
chr1	164055279	164055293	cluster5	.	+
chr1	164055293	164055463	cluster5	.	+
chr1	164063643	164063664	cluster5	.	+
chr1	164064772	164064826	cluster5	.	+
chr1	164064828	164064844	cluster5	.	+
chr1	164068482	164068493	cluster5	.	+
chr1	164075119	164075127	cluster5	.	+
chr1	164075144	164075247	cluster5	.	+
chr1	164092801	164092874	cluster5	.	+
chr1	164099661	164099665	cluster5	.	+
chr1	164099674	164099737	cluster5	.	+
chr1	164099799	164099818	cluster5	.	+
chr1	164101269	164101306	cluster5	.	+
chr1	164101320	164101413	cluster5	.	+
chr1	164101431	164101438	cluster5	.	+
chr1	164101538	164101573	cluster5	.	+
chr1	164101597	164101605	cluster5	.	+
chr1	164101620	164101625	cluster5	.	+
chr1	164101652	164101657	cluster5	.	+
chr1	164101693	164101706	cluster5	.	+
chr1	164101713	164101734	cluster5	.	+
chr1	164101741	164101762	cluster5	.	+
chr1	164101778	164101783	cluster5	.	+
chr1	164101829	164101838	cluster5	.	+
chr1	164101847	164101857	cluster5	.	+
chr1	164101910	164101939	cluster5	.	+
chr1	164130672	164130695	cluster5	.	+
chr1	164130979	164131055	cluster5	.	+
chr1	164134344	164134383	cluster5	.	+
chr1	164136457	164136599	cluster5	.	+
chr1	164136652	164136672	cluster5	.	+
chr1	164137541	164137543	cluster5	.	+
chr1	164138667	164138677	cluster5	.	+
chr1	164138677	164138752	cluster5	.	+
chr1	164139644	164139732	cluster5	.	+
chr1	164140421	164140562	cluster5	.	+
chr1	164140871	164140885	cluster5	.	+
chr1	164141309	164141560	cluster5	.	+
chr1	164141561	164141630	cluster5	.	+
chr1	164141654	164141687	cluster5	.	+
chr1	164141707	164141736	cluster5	.	+
chr1	164141789	164141802	cluster5	.	+
chr1	164142208	164142224	cluster5	.	+
chr1	164142309	164142331	cluster5	.	+
chr1	164142889	164142941	cluster5	.	+
chr1	164143038	164143065	cluster5	.	+
chr1	164143093	164143111	cluster5	.	+
chr1	164143587	164143713	cluster5	.	+
chr1	164143716	164143739	cluster5	.	+
chr1	164143875	164143900	cluster5	.	+
chr1	164144136	164144141	cluster5	.	+
chr1	164144176	164144185	cluster5	.	+
chr1	164146140	164146159	cluster5	.	+
chr1	164146609	164146664	cluster5	.	+
chr1	164147129	164147184	cluster5	.	+
chr1	164150933	164150948	cluster5	.	+
chr1	164150977	164150993	cluster5	.	+
chr1	164150993	164151074	cluster5	.	+
chr1	164152440	164152451	cluster5	.	+
chr1	164153386	164153426	cluster5	.	+
chr1	164153461	164153481	cluster5	.	+
chr1	164153625	164153633	cluster5	.	+
chr1	164153685	164153705	cluster5	.	+
chr1	164153760	164153801	cluster5	.	+
chr1	164154030	164154166	cluster5	.	+
chr1	164154208	164154217	cluster5	.	+
chr1	164154290	164154321	cluster5	.	+
[truncated: 22,003 more rows]
