# Supplementary material for: A purely bioinformatic pipeline for the prediction of mammalian odorant receptor gene enhancers
Source: BMC Bioinformatics. 2019 Sep 14;20:474. doi: 10.1186/s12859-019-3012-1 (PMC6744719; doi:10.1186/s12859-019-3012-1)
Supplement: Supplementary file 5 — Annotation tracks containing evolutionarily conserved stretches among loci of selected genomic architectures. BED-formatted text files (.bed) annotating, at threshold distance = 1 Mb, broadened conserved stretches within (or nearby) loci of some notable genomic architectures. File names are composed by list type (either: main olfactory epithelium, MOE; olfactome; vomeronasal organ, VNO; T-cell receptor genes, “t_cell_receptor”), species and threshold value (invariably “1_0Mb”). A “NO-PSEUDO” in the file name indicates that the gene list originating the file is devoid of pseudogene-flagged entries. A “CONSERVED” at the beginning of each file name differentiates these BED files from those found in Additional files 4 and 7. Text files are provided as a single compressed (.zip) file available in the Open Science Framework repository, see paragraph “Availability of data and material”. (ZIP 2843 kb) [file 12859_2019_3012_MOESM5_ESM.zip › Supplementary file 3_final/CONSERVED_NO-PSEUDO-VNO-mouse-1_0Mb.bed]

chr1	181162071	181162221	Vmn1r1_vomeronasal_1_receptor_1_[Source:MGI_Symbol;Acc:MGI:3647849]	.	-
chr1	181166166	181166180	Vmn1r1_vomeronasal_1_receptor_1_[Source:MGI_Symbol;Acc:MGI:3647849]	.	-
chr1	181409996	181410006	Vmn1r1_vomeronasal_1_receptor_1_[Source:MGI_Symbol;Acc:MGI:3647849]	.	-
chr1	181410579	181410597	Vmn1r1_vomeronasal_1_receptor_1_[Source:MGI_Symbol;Acc:MGI:3647849]	.	-
chr1	181413167	181413431	Vmn1r1_vomeronasal_1_receptor_1_[Source:MGI_Symbol;Acc:MGI:3647849]	.	-
chr1	181416933	181416978	Vmn1r1_vomeronasal_1_receptor_1_[Source:MGI_Symbol;Acc:MGI:3647849]	.	-
chr1	181417005	181417080	Vmn1r1_vomeronasal_1_receptor_1_[Source:MGI_Symbol;Acc:MGI:3647849]	.	-
chr1	181419519	181419576	Vmn1r1_vomeronasal_1_receptor_1_[Source:MGI_Symbol;Acc:MGI:3647849]	.	-
chr1	181419763	181419810	Vmn1r1_vomeronasal_1_receptor_1_[Source:MGI_Symbol;Acc:MGI:3647849]	.	-
chr1	181420096	181420233	Vmn1r1_vomeronasal_1_receptor_1_[Source:MGI_Symbol;Acc:MGI:3647849]	.	-
chr1	181420276	181420313	Vmn1r1_vomeronasal_1_receptor_1_[Source:MGI_Symbol;Acc:MGI:3647849]	.	-
chr1	181420342	181420417	Vmn1r1_vomeronasal_1_receptor_1_[Source:MGI_Symbol;Acc:MGI:3647849]	.	-
chr1	181433395	181433486	Vmn1r1_vomeronasal_1_receptor_1_[Source:MGI_Symbol;Acc:MGI:3647849]	.	-
chr1	181449950	181450089	Vmn1r1_vomeronasal_1_receptor_1_[Source:MGI_Symbol;Acc:MGI:3647849]	.	-
chr1	181451203	181451216	Vmn1r1_vomeronasal_1_receptor_1_[Source:MGI_Symbol;Acc:MGI:3647849]	.	-
chr1	181453246	181453261	Vmn1r1_vomeronasal_1_receptor_1_[Source:MGI_Symbol;Acc:MGI:3647849]	.	-
chr1	181453261	181453272	Vmn1r1_vomeronasal_1_receptor_1_[Source:MGI_Symbol;Acc:MGI:3647849]	.	-
chr1	181454591	181454615	Vmn1r1_vomeronasal_1_receptor_1_[Source:MGI_Symbol;Acc:MGI:3647849]	.	-
chr1	181454631	181454639	Vmn1r1_vomeronasal_1_receptor_1_[Source:MGI_Symbol;Acc:MGI:3647849]	.	-
chr1	181454647	181454743	Vmn1r1_vomeronasal_1_receptor_1_[Source:MGI_Symbol;Acc:MGI:3647849]	.	-
chr1	181459222	181459251	Vmn1r1_vomeronasal_1_receptor_1_[Source:MGI_Symbol;Acc:MGI:3647849]	.	-
chr1	181460586	181460597	Vmn1r1_vomeronasal_1_receptor_1_[Source:MGI_Symbol;Acc:MGI:3647849]	.	-
chr1	181460612	181460619	Vmn1r1_vomeronasal_1_receptor_1_[Source:MGI_Symbol;Acc:MGI:3647849]	.	-
chr1	181462920	181462930	Vmn1r1_vomeronasal_1_receptor_1_[Source:MGI_Symbol;Acc:MGI:3647849]	.	-
chr1	181462970	181462978	Vmn1r1_vomeronasal_1_receptor_1_[Source:MGI_Symbol;Acc:MGI:3647849]	.	-
chr1	181463019	181463027	Vmn1r1_vomeronasal_1_receptor_1_[Source:MGI_Symbol;Acc:MGI:3647849]	.	-
chr1	181465642	181465664	Vmn1r1_vomeronasal_1_receptor_1_[Source:MGI_Symbol;Acc:MGI:3647849]	.	-
chr1	181473563	181473606	Vmn1r1_vomeronasal_1_receptor_1_[Source:MGI_Symbol;Acc:MGI:3647849]	.	-
chr1	181473625	181473653	Vmn1r1_vomeronasal_1_receptor_1_[Source:MGI_Symbol;Acc:MGI:3647849]	.	-
chr1	181473686	181473699	Vmn1r1_vomeronasal_1_receptor_1_[Source:MGI_Symbol;Acc:MGI:3647849]	.	-
chr1	181479867	181479875	Vmn1r1_vomeronasal_1_receptor_1_[Source:MGI_Symbol;Acc:MGI:3647849]	.	-
chr1	181479909	181479922	Vmn1r1_vomeronasal_1_receptor_1_[Source:MGI_Symbol;Acc:MGI:3647849]	.	-
chr1	181479989	181479997	Vmn1r1_vomeronasal_1_receptor_1_[Source:MGI_Symbol;Acc:MGI:3647849]	.	-
chr1	181480022	181480036	Vmn1r1_vomeronasal_1_receptor_1_[Source:MGI_Symbol;Acc:MGI:3647849]	.	-
chr1	181481269	181481276	Vmn1r1_vomeronasal_1_receptor_1_[Source:MGI_Symbol;Acc:MGI:3647849]	.	-
chr1	181483676	181483701	Vmn1r1_vomeronasal_1_receptor_1_[Source:MGI_Symbol;Acc:MGI:3647849]	.	-
chr1	181492735	181492746	Vmn1r1_vomeronasal_1_receptor_1_[Source:MGI_Symbol;Acc:MGI:3647849]	.	-
chr1	181492777	181492790	Vmn1r1_vomeronasal_1_receptor_1_[Source:MGI_Symbol;Acc:MGI:3647849]	.	-
chr1	181532184	181532188	Vmn1r1_vomeronasal_1_receptor_1_[Source:MGI_Symbol;Acc:MGI:3647849]	.	-
chr1	181532256	181532271	Vmn1r1_vomeronasal_1_receptor_1_[Source:MGI_Symbol;Acc:MGI:3647849]	.	-
chr1	181534952	181534964	Vmn1r1_vomeronasal_1_receptor_1_[Source:MGI_Symbol;Acc:MGI:3647849]	.	-
chr1	181534982	181534988	Vmn1r1_vomeronasal_1_receptor_1_[Source:MGI_Symbol;Acc:MGI:3647849]	.	-
chr1	181535020	181535049	Vmn1r1_vomeronasal_1_receptor_1_[Source:MGI_Symbol;Acc:MGI:3647849]	.	-
chr1	181535161	181535181	Vmn1r1_vomeronasal_1_receptor_1_[Source:MGI_Symbol;Acc:MGI:3647849]	.	-
chr1	181535266	181535274	Vmn1r1_vomeronasal_1_receptor_1_[Source:MGI_Symbol;Acc:MGI:3647849]	.	-
chr1	181545601	181545609	Vmn1r1_vomeronasal_1_receptor_1_[Source:MGI_Symbol;Acc:MGI:3647849]	.	-
chr1	181550042	181550046	Vmn1r1_vomeronasal_1_receptor_1_[Source:MGI_Symbol;Acc:MGI:3647849]	.	-
chr1	181550069	181550114	Vmn1r1_vomeronasal_1_receptor_1_[Source:MGI_Symbol;Acc:MGI:3647849]	.	-
chr1	181550122	181550129	Vmn1r1_vomeronasal_1_receptor_1_[Source:MGI_Symbol;Acc:MGI:3647849]	.	-
chr1	181604829	181604858	Vmn1r1_vomeronasal_1_receptor_1_[Source:MGI_Symbol;Acc:MGI:3647849]	.	-
chr1	181604931	181604937	Vmn1r1_vomeronasal_1_receptor_1_[Source:MGI_Symbol;Acc:MGI:3647849]	.	-
chr1	181605672	181605692	Vmn1r1_vomeronasal_1_receptor_1_[Source:MGI_Symbol;Acc:MGI:3647849]	.	-
chr1	181605710	181605716	Vmn1r1_vomeronasal_1_receptor_1_[Source:MGI_Symbol;Acc:MGI:3647849]	.	-
chr1	181605743	181605757	Vmn1r1_vomeronasal_1_receptor_1_[Source:MGI_Symbol;Acc:MGI:3647849]	.	-
chr1	181605804	181605850	Vmn1r1_vomeronasal_1_receptor_1_[Source:MGI_Symbol;Acc:MGI:3647849]	.	-
chr1	181605881	181605886	Vmn1r1_vomeronasal_1_receptor_1_[Source:MGI_Symbol;Acc:MGI:3647849]	.	-
chr1	181605913	181605920	Vmn1r1_vomeronasal_1_receptor_1_[Source:MGI_Symbol;Acc:MGI:3647849]	.	-
chr1	181615495	181615502	Vmn1r1_vomeronasal_1_receptor_1_[Source:MGI_Symbol;Acc:MGI:3647849]	.	-
chr1	181615887	181615895	Vmn1r1_vomeronasal_1_receptor_1_[Source:MGI_Symbol;Acc:MGI:3647849]	.	-
chr1	181616094	181616103	Vmn1r1_vomeronasal_1_receptor_1_[Source:MGI_Symbol;Acc:MGI:3647849]	.	-
chr1	181616638	181616645	Vmn1r1_vomeronasal_1_receptor_1_[Source:MGI_Symbol;Acc:MGI:3647849]	.	-
chr1	181616758	181616829	Vmn1r1_vomeronasal_1_receptor_1_[Source:MGI_Symbol;Acc:MGI:3647849]	.	-
chr1	181621799	181621844	Vmn1r1_vomeronasal_1_receptor_1_[Source:MGI_Symbol;Acc:MGI:3647849]	.	-
chr1	181621929	181621939	Vmn1r1_vomeronasal_1_receptor_1_[Source:MGI_Symbol;Acc:MGI:3647849]	.	-
chr1	181621968	181621988	Vmn1r1_vomeronasal_1_receptor_1_[Source:MGI_Symbol;Acc:MGI:3647849]	.	-
chr1	181622690	181622697	Vmn1r1_vomeronasal_1_receptor_1_[Source:MGI_Symbol;Acc:MGI:3647849]	.	-
chr1	181622714	181622718	Vmn1r1_vomeronasal_1_receptor_1_[Source:MGI_Symbol;Acc:MGI:3647849]	.	-
chr1	181622785	181622791	Vmn1r1_vomeronasal_1_receptor_1_[Source:MGI_Symbol;Acc:MGI:3647849]	.	-
chr1	181622899	181622921	Vmn1r1_vomeronasal_1_receptor_1_[Source:MGI_Symbol;Acc:MGI:3647849]	.	-
chr1	181622950	181622955	Vmn1r1_vomeronasal_1_receptor_1_[Source:MGI_Symbol;Acc:MGI:3647849]	.	-
chr1	181623032	181623046	Vmn1r1_vomeronasal_1_receptor_1_[Source:MGI_Symbol;Acc:MGI:3647849]	.	-
chr1	181626688	181626700	Vmn1r1_vomeronasal_1_receptor_1_[Source:MGI_Symbol;Acc:MGI:3647849]	.	-
chr1	181626814	181626822	Vmn1r1_vomeronasal_1_receptor_1_[Source:MGI_Symbol;Acc:MGI:3647849]	.	-
chr1	181626929	181626933	Vmn1r1_vomeronasal_1_receptor_1_[Source:MGI_Symbol;Acc:MGI:3647849]	.	-
chr1	181626982	181626987	Vmn1r1_vomeronasal_1_receptor_1_[Source:MGI_Symbol;Acc:MGI:3647849]	.	-
chr1	181627865	181627872	Vmn1r1_vomeronasal_1_receptor_1_[Source:MGI_Symbol;Acc:MGI:3647849]	.	-
chr1	181628071	181628079	Vmn1r1_vomeronasal_1_receptor_1_[Source:MGI_Symbol;Acc:MGI:3647849]	.	-
chr1	181628107	181628112	Vmn1r1_vomeronasal_1_receptor_1_[Source:MGI_Symbol;Acc:MGI:3647849]	.	-
chr1	181628146	181628150	Vmn1r1_vomeronasal_1_receptor_1_[Source:MGI_Symbol;Acc:MGI:3647849]	.	-
chr1	181628227	181628240	Vmn1r1_vomeronasal_1_receptor_1_[Source:MGI_Symbol;Acc:MGI:3647849]	.	-
chr1	181628406	181628423	Vmn1r1_vomeronasal_1_receptor_1_[Source:MGI_Symbol;Acc:MGI:3647849]	.	-
chr1	181628433	181628471	Vmn1r1_vomeronasal_1_receptor_1_[Source:MGI_Symbol;Acc:MGI:3647849]	.	-
chr1	181628541	181628550	Vmn1r1_vomeronasal_1_receptor_1_[Source:MGI_Symbol;Acc:MGI:3647849]	.	-
chr1	181632323	181632332	Vmn1r1_vomeronasal_1_receptor_1_[Source:MGI_Symbol;Acc:MGI:3647849]	.	-
chr1	181632344	181632360	Vmn1r1_vomeronasal_1_receptor_1_[Source:MGI_Symbol;Acc:MGI:3647849]	.	-
chr1	181632367	181632423	Vmn1r1_vomeronasal_1_receptor_1_[Source:MGI_Symbol;Acc:MGI:3647849]	.	-
chr1	181632505	181632522	Vmn1r1_vomeronasal_1_receptor_1_[Source:MGI_Symbol;Acc:MGI:3647849]	.	-
chr1	181632541	181632549	Vmn1r1_vomeronasal_1_receptor_1_[Source:MGI_Symbol;Acc:MGI:3647849]	.	-
chr1	181632562	181632574	Vmn1r1_vomeronasal_1_receptor_1_[Source:MGI_Symbol;Acc:MGI:3647849]	.	-
chr1	181634340	181634345	Vmn1r1_vomeronasal_1_receptor_1_[Source:MGI_Symbol;Acc:MGI:3647849]	.	-
chr1	181634358	181634366	Vmn1r1_vomeronasal_1_receptor_1_[Source:MGI_Symbol;Acc:MGI:3647849]	.	-
chr1	181634370	181634453	Vmn1r1_vomeronasal_1_receptor_1_[Source:MGI_Symbol;Acc:MGI:3647849]	.	-
chr1	181637752	181637761	Vmn1r1_vomeronasal_1_receptor_1_[Source:MGI_Symbol;Acc:MGI:3647849]	.	-
chr1	181637772	181637794	Vmn1r1_vomeronasal_1_receptor_1_[Source:MGI_Symbol;Acc:MGI:3647849]	.	-
chr1	181637801	181637805	Vmn1r1_vomeronasal_1_receptor_1_[Source:MGI_Symbol;Acc:MGI:3647849]	.	-
chr1	181637828	181637833	Vmn1r1_vomeronasal_1_receptor_1_[Source:MGI_Symbol;Acc:MGI:3647849]	.	-
chr1	181637909	181637930	Vmn1r1_vomeronasal_1_receptor_1_[Source:MGI_Symbol;Acc:MGI:3647849]	.	-
chr1	181641170	181641239	Vmn1r1_vomeronasal_1_receptor_1_[Source:MGI_Symbol;Acc:MGI:3647849]	.	-
chr1	181641276	181641283	Vmn1r1_vomeronasal_1_receptor_1_[Source:MGI_Symbol;Acc:MGI:3647849]	.	-
chr1	181641355	181641394	Vmn1r1_vomeronasal_1_receptor_1_[Source:MGI_Symbol;Acc:MGI:3647849]	.	-
chr1	181641461	181641466	Vmn1r1_vomeronasal_1_receptor_1_[Source:MGI_Symbol;Acc:MGI:3647849]	.	-
chr1	181641477	181641490	Vmn1r1_vomeronasal_1_receptor_1_[Source:MGI_Symbol;Acc:MGI:3647849]	.	-
chr1	181642320	181642378	Vmn1r1_vomeronasal_1_receptor_1_[Source:MGI_Symbol;Acc:MGI:3647849]	.	-
chr1	181642378	181642404	Vmn1r1_vomeronasal_1_receptor_1_[Source:MGI_Symbol;Acc:MGI:3647849]	.	-
chr1	181643590	181643594	Vmn1r1_vomeronasal_1_receptor_1_[Source:MGI_Symbol;Acc:MGI:3647849]	.	-
chr1	181643599	181643635	Vmn1r1_vomeronasal_1_receptor_1_[Source:MGI_Symbol;Acc:MGI:3647849]	.	-
chr1	181648225	181648242	Vmn1r1_vomeronasal_1_receptor_1_[Source:MGI_Symbol;Acc:MGI:3647849]	.	-
chr1	181648465	181648484	Vmn1r1_vomeronasal_1_receptor_1_[Source:MGI_Symbol;Acc:MGI:3647849]	.	-
chr1	181650963	181651023	Vmn1r1_vomeronasal_1_receptor_1_[Source:MGI_Symbol;Acc:MGI:3647849]	.	-
chr1	181651042	181651062	Vmn1r1_vomeronasal_1_receptor_1_[Source:MGI_Symbol;Acc:MGI:3647849]	.	-
chr1	181651099	181651103	Vmn1r1_vomeronasal_1_receptor_1_[Source:MGI_Symbol;Acc:MGI:3647849]	.	-
chr1	181651171	181651176	Vmn1r1_vomeronasal_1_receptor_1_[Source:MGI_Symbol;Acc:MGI:3647849]	.	-
chr1	181651198	181651208	Vmn1r1_vomeronasal_1_receptor_1_[Source:MGI_Symbol;Acc:MGI:3647849]	.	-
chr1	181651581	181651663	Vmn1r1_vomeronasal_1_receptor_1_[Source:MGI_Symbol;Acc:MGI:3647849]	.	-
chr1	181653561	181653581	Vmn1r1_vomeronasal_1_receptor_1_[Source:MGI_Symbol;Acc:MGI:3647849]	.	-
chr1	181653654	181653680	Vmn1r1_vomeronasal_1_receptor_1_[Source:MGI_Symbol;Acc:MGI:3647849]	.	-
chr1	181657034	181657039	Vmn1r1_vomeronasal_1_receptor_1_[Source:MGI_Symbol;Acc:MGI:3647849]	.	-
chr1	181664875	181664900	Vmn1r1_vomeronasal_1_receptor_1_[Source:MGI_Symbol;Acc:MGI:3647849]	.	-
chr1	181664959	181664966	Vmn1r1_vomeronasal_1_receptor_1_[Source:MGI_Symbol;Acc:MGI:3647849]	.	-
chr1	181665985	181666014	Vmn1r1_vomeronasal_1_receptor_1_[Source:MGI_Symbol;Acc:MGI:3647849]	.	-
chr1	181666019	181666024	Vmn1r1_vomeronasal_1_receptor_1_[Source:MGI_Symbol;Acc:MGI:3647849]	.	-
chr1	181666509	181666518	Vmn1r1_vomeronasal_1_receptor_1_[Source:MGI_Symbol;Acc:MGI:3647849]	.	-
chr1	181674367	181674373	Vmn1r1_vomeronasal_1_receptor_1_[Source:MGI_Symbol;Acc:MGI:3647849]	.	-
chr1	181674384	181674389	Vmn1r1_vomeronasal_1_receptor_1_[Source:MGI_Symbol;Acc:MGI:3647849]	.	-
chr1	181674399	181674461	Vmn1r1_vomeronasal_1_receptor_1_[Source:MGI_Symbol;Acc:MGI:3647849]	.	-
chr1	181676952	181677031	Vmn1r1_vomeronasal_1_receptor_1_[Source:MGI_Symbol;Acc:MGI:3647849]	.	-
chr1	181680723	181680759	Vmn1r1_vomeronasal_1_receptor_1_[Source:MGI_Symbol;Acc:MGI:3647849]	.	-
chr1	181680760	181680828	Vmn1r1_vomeronasal_1_receptor_1_[Source:MGI_Symbol;Acc:MGI:3647849]	.	-
chr1	181680931	181680939	Vmn1r1_vomeronasal_1_receptor_1_[Source:MGI_Symbol;Acc:MGI:3647849]	.	-
chr1	181685750	181685764	Vmn1r1_vomeronasal_1_receptor_1_[Source:MGI_Symbol;Acc:MGI:3647849]	.	-
chr1	181688009	181688020	Vmn1r1_vomeronasal_1_receptor_1_[Source:MGI_Symbol;Acc:MGI:3647849]	.	-
chr1	181688075	181688080	Vmn1r1_vomeronasal_1_receptor_1_[Source:MGI_Symbol;Acc:MGI:3647849]	.	-
chr1	181688144	181688149	Vmn1r1_vomeronasal_1_receptor_1_[Source:MGI_Symbol;Acc:MGI:3647849]	.	-
chr1	181690076	181690122	Vmn1r1_vomeronasal_1_receptor_1_[Source:MGI_Symbol;Acc:MGI:3647849]	.	-
chr1	181690175	181690182	Vmn1r1_vomeronasal_1_receptor_1_[Source:MGI_Symbol;Acc:MGI:3647849]	.	-
chr1	181690267	181690306	Vmn1r1_vomeronasal_1_receptor_1_[Source:MGI_Symbol;Acc:MGI:3647849]	.	-
chr1	181694204	181694213	Vmn1r1_vomeronasal_1_receptor_1_[Source:MGI_Symbol;Acc:MGI:3647849]	.	-
chr1	181696567	181696635	Vmn1r1_vomeronasal_1_receptor_1_[Source:MGI_Symbol;Acc:MGI:3647849]	.	-
chr1	181698084	181698176	Vmn1r1_vomeronasal_1_receptor_1_[Source:MGI_Symbol;Acc:MGI:3647849]	.	-
chr1	181702460	181702484	Vmn1r1_vomeronasal_1_receptor_1_[Source:MGI_Symbol;Acc:MGI:3647849]	.	-
chr1	181704467	181704473	Vmn1r1_vomeronasal_1_receptor_1_[Source:MGI_Symbol;Acc:MGI:3647849]	.	-
chr1	181704476	181704492	Vmn1r1_vomeronasal_1_receptor_1_[Source:MGI_Symbol;Acc:MGI:3647849]	.	-
chr1	181704508	181704514	Vmn1r1_vomeronasal_1_receptor_1_[Source:MGI_Symbol;Acc:MGI:3647849]	.	-
chr1	181704531	181704615	Vmn1r1_vomeronasal_1_receptor_1_[Source:MGI_Symbol;Acc:MGI:3647849]	.	-
chr1	181707598	181707618	Vmn1r1_vomeronasal_1_receptor_1_[Source:MGI_Symbol;Acc:MGI:3647849]	.	-
chr1	181707634	181707654	Vmn1r1_vomeronasal_1_receptor_1_[Source:MGI_Symbol;Acc:MGI:3647849]	.	-
chr1	181708999	181709010	Vmn1r1_vomeronasal_1_receptor_1_[Source:MGI_Symbol;Acc:MGI:3647849]	.	-
chr1	181709113	181709122	Vmn1r1_vomeronasal_1_receptor_1_[Source:MGI_Symbol;Acc:MGI:3647849]	.	-
chr1	181716179	181716183	Vmn1r1_vomeronasal_1_receptor_1_[Source:MGI_Symbol;Acc:MGI:3647849]	.	-
chr1	181716186	181716196	Vmn1r1_vomeronasal_1_receptor_1_[Source:MGI_Symbol;Acc:MGI:3647849]	.	-
chr1	181716245	181716295	Vmn1r1_vomeronasal_1_receptor_1_[Source:MGI_Symbol;Acc:MGI:3647849]	.	-
chr1	181716311	181716323	Vmn1r1_vomeronasal_1_receptor_1_[Source:MGI_Symbol;Acc:MGI:3647849]	.	-
chr1	181718764	181718802	Vmn1r1_vomeronasal_1_receptor_1_[Source:MGI_Symbol;Acc:MGI:3647849]	.	-
chr1	181718896	181718937	Vmn1r1_vomeronasal_1_receptor_1_[Source:MGI_Symbol;Acc:MGI:3647849]	.	-
chr1	181720095	181720125	Vmn1r1_vomeronasal_1_receptor_1_[Source:MGI_Symbol;Acc:MGI:3647849]	.	-
chr1	181720169	181720198	Vmn1r1_vomeronasal_1_receptor_1_[Source:MGI_Symbol;Acc:MGI:3647849]	.	-
chr1	181720266	181720270	Vmn1r1_vomeronasal_1_receptor_1_[Source:MGI_Symbol;Acc:MGI:3647849]	.	-
chr1	181725427	181725453	Vmn1r1_vomeronasal_1_receptor_1_[Source:MGI_Symbol;Acc:MGI:3647849]	.	-
chr1	181725517	181725525	Vmn1r1_vomeronasal_1_receptor_1_[Source:MGI_Symbol;Acc:MGI:3647849]	.	-
chr1	181725549	181725556	Vmn1r1_vomeronasal_1_receptor_1_[Source:MGI_Symbol;Acc:MGI:3647849]	.	-
chr1	181726421	181726504	Vmn1r1_vomeronasal_1_receptor_1_[Source:MGI_Symbol;Acc:MGI:3647849]	.	-
chr1	181734770	181734795	Vmn1r1_vomeronasal_1_receptor_1_[Source:MGI_Symbol;Acc:MGI:3647849]	.	-
chr1	181734812	181734822	Vmn1r1_vomeronasal_1_receptor_1_[Source:MGI_Symbol;Acc:MGI:3647849]	.	-
chr1	181734882	181734888	Vmn1r1_vomeronasal_1_receptor_1_[Source:MGI_Symbol;Acc:MGI:3647849]	.	-
chr1	181736123	181736136	Vmn1r1_vomeronasal_1_receptor_1_[Source:MGI_Symbol;Acc:MGI:3647849]	.	-
chr1	181736168	181736176	Vmn1r1_vomeronasal_1_receptor_1_[Source:MGI_Symbol;Acc:MGI:3647849]	.	-
chr1	181736182	181736190	Vmn1r1_vomeronasal_1_receptor_1_[Source:MGI_Symbol;Acc:MGI:3647849]	.	-
chr1	181736266	181736278	Vmn1r1_vomeronasal_1_receptor_1_[Source:MGI_Symbol;Acc:MGI:3647849]	.	-
chr1	181738914	181738940	Vmn1r1_vomeronasal_1_receptor_1_[Source:MGI_Symbol;Acc:MGI:3647849]	.	-
chr1	181739011	181739045	Vmn1r1_vomeronasal_1_receptor_1_[Source:MGI_Symbol;Acc:MGI:3647849]	.	-
chr1	181739107	181739113	Vmn1r1_vomeronasal_1_receptor_1_[Source:MGI_Symbol;Acc:MGI:3647849]	.	-
chr1	181741126	181741137	Vmn1r1_vomeronasal_1_receptor_1_[Source:MGI_Symbol;Acc:MGI:3647849]	.	-
chr1	181741146	181741151	Vmn1r1_vomeronasal_1_receptor_1_[Source:MGI_Symbol;Acc:MGI:3647849]	.	-
chr1	181741178	181741198	Vmn1r1_vomeronasal_1_receptor_1_[Source:MGI_Symbol;Acc:MGI:3647849]	.	-
chr1	181741203	181741211	Vmn1r1_vomeronasal_1_receptor_1_[Source:MGI_Symbol;Acc:MGI:3647849]	.	-
chr1	181741264	181741288	Vmn1r1_vomeronasal_1_receptor_1_[Source:MGI_Symbol;Acc:MGI:3647849]	.	-
chr1	181741319	181741324	Vmn1r1_vomeronasal_1_receptor_1_[Source:MGI_Symbol;Acc:MGI:3647849]	.	-
chr1	181741331	181741338	Vmn1r1_vomeronasal_1_receptor_1_[Source:MGI_Symbol;Acc:MGI:3647849]	.	-
chr1	181744754	181744773	Vmn1r1_vomeronasal_1_receptor_1_[Source:MGI_Symbol;Acc:MGI:3647849]	.	-
chr1	181744784	181744807	Vmn1r1_vomeronasal_1_receptor_1_[Source:MGI_Symbol;Acc:MGI:3647849]	.	-
chr1	181744817	181744843	Vmn1r1_vomeronasal_1_receptor_1_[Source:MGI_Symbol;Acc:MGI:3647849]	.	-
chr1	181745859	181745863	Vmn1r1_vomeronasal_1_receptor_1_[Source:MGI_Symbol;Acc:MGI:3647849]	.	-
chr1	181745877	181745991	Vmn1r1_vomeronasal_1_receptor_1_[Source:MGI_Symbol;Acc:MGI:3647849]	.	-
chr1	181747174	181747190	Vmn1r1_vomeronasal_1_receptor_1_[Source:MGI_Symbol;Acc:MGI:3647849]	.	-
chr1	181747248	181747264	Vmn1r1_vomeronasal_1_receptor_1_[Source:MGI_Symbol;Acc:MGI:3647849]	.	-
chr1	181747277	181747281	Vmn1r1_vomeronasal_1_receptor_1_[Source:MGI_Symbol;Acc:MGI:3647849]	.	-
chr1	181750089	181750239	Vmn1r1_vomeronasal_1_receptor_1_[Source:MGI_Symbol;Acc:MGI:3647849]	.	-
chr1	181752011	181752037	Vmn1r1_vomeronasal_1_receptor_1_[Source:MGI_Symbol;Acc:MGI:3647849]	.	-
chr1	181788373	181788387	Vmn1r1_vomeronasal_1_receptor_1_[Source:MGI_Symbol;Acc:MGI:3647849]	.	-
chr1	181788413	181788420	Vmn1r1_vomeronasal_1_receptor_1_[Source:MGI_Symbol;Acc:MGI:3647849]	.	-
chr1	181788430	181788437	Vmn1r1_vomeronasal_1_receptor_1_[Source:MGI_Symbol;Acc:MGI:3647849]	.	-
chr1	181791834	181791838	Vmn1r1_vomeronasal_1_receptor_1_[Source:MGI_Symbol;Acc:MGI:3647849]	.	-
chr1	181791852	181791856	Vmn1r1_vomeronasal_1_receptor_1_[Source:MGI_Symbol;Acc:MGI:3647849]	.	-
chr1	181791927	181791982	Vmn1r1_vomeronasal_1_receptor_1_[Source:MGI_Symbol;Acc:MGI:3647849]	.	-
chr1	181792013	181792016	Vmn1r1_vomeronasal_1_receptor_1_[Source:MGI_Symbol;Acc:MGI:3647849]	.	-
chr1	181792046	181792060	Vmn1r1_vomeronasal_1_receptor_1_[Source:MGI_Symbol;Acc:MGI:3647849]	.	-
chr1	181795612	181795618	Vmn1r1_vomeronasal_1_receptor_1_[Source:MGI_Symbol;Acc:MGI:3647849]	.	-
chr1	181795684	181795688	Vmn1r1_vomeronasal_1_receptor_1_[Source:MGI_Symbol;Acc:MGI:3647849]	.	-
chr1	181797792	181797797	Vmn1r1_vomeronasal_1_receptor_1_[Source:MGI_Symbol;Acc:MGI:3647849]	.	-
chr1	181801320	181801324	Vmn1r1_vomeronasal_1_receptor_1_[Source:MGI_Symbol;Acc:MGI:3647849]	.	-
chr1	181802712	181802720	Vmn1r1_vomeronasal_1_receptor_1_[Source:MGI_Symbol;Acc:MGI:3647849]	.	-
chr1	181802857	181802867	Vmn1r1_vomeronasal_1_receptor_1_[Source:MGI_Symbol;Acc:MGI:3647849]	.	-
chr1	181804954	181805049	Vmn1r1_vomeronasal_1_receptor_1_[Source:MGI_Symbol;Acc:MGI:3647849]	.	-
chr1	181806059	181806094	Vmn1r1_vomeronasal_1_receptor_1_[Source:MGI_Symbol;Acc:MGI:3647849]	.	-
chr1	181808928	181808934	Vmn1r1_vomeronasal_1_receptor_1_[Source:MGI_Symbol;Acc:MGI:3647849]	.	-
chr1	181809088	181809097	Vmn1r1_vomeronasal_1_receptor_1_[Source:MGI_Symbol;Acc:MGI:3647849]	.	-
chr1	181814075	181814111	Vmn1r1_vomeronasal_1_receptor_1_[Source:MGI_Symbol;Acc:MGI:3647849]	.	-
chr1	181814155	181814195	Vmn1r1_vomeronasal_1_receptor_1_[Source:MGI_Symbol;Acc:MGI:3647849]	.	-
chr1	181814566	181814589	Vmn1r1_vomeronasal_1_receptor_1_[Source:MGI_Symbol;Acc:MGI:3647849]	.	-
chr1	181814668	181814706	Vmn1r1_vomeronasal_1_receptor_1_[Source:MGI_Symbol;Acc:MGI:3647849]	.	-
chr1	181815362	181815365	Vmn1r1_vomeronasal_1_receptor_1_[Source:MGI_Symbol;Acc:MGI:3647849]	.	-
chr1	181815944	181816226	Vmn1r1_vomeronasal_1_receptor_1_[Source:MGI_Symbol;Acc:MGI:3647849]	.	-
chr1	181816241	181816271	Vmn1r1_vomeronasal_1_receptor_1_[Source:MGI_Symbol;Acc:MGI:3647849]	.	-
chr1	181816279	181816322	Vmn1r1_vomeronasal_1_receptor_1_[Source:MGI_Symbol;Acc:MGI:3647849]	.	-
chr1	181816333	181816344	Vmn1r1_vomeronasal_1_receptor_1_[Source:MGI_Symbol;Acc:MGI:3647849]	.	-
chr1	181816359	181816367	Vmn1r1_vomeronasal_1_receptor_1_[Source:MGI_Symbol;Acc:MGI:3647849]	.	-
chr1	181816859	181816863	Vmn1r1_vomeronasal_1_receptor_1_[Source:MGI_Symbol;Acc:MGI:3647849]	.	-
chr1	181816879	181816962	Vmn1r1_vomeronasal_1_receptor_1_[Source:MGI_Symbol;Acc:MGI:3647849]	.	-
chr1	181816990	181816995	Vmn1r1_vomeronasal_1_receptor_1_[Source:MGI_Symbol;Acc:MGI:3647849]	.	-
chr1	181817017	181817021	Vmn1r1_vomeronasal_1_receptor_1_[Source:MGI_Symbol;Acc:MGI:3647849]	.	-
chr1	181817259	181817389	Vmn1r1_vomeronasal_1_receptor_1_[Source:MGI_Symbol;Acc:MGI:3647849]	.	-
chr1	181817483	181817576	Vmn1r1_vomeronasal_1_receptor_1_[Source:MGI_Symbol;Acc:MGI:3647849]	.	-
chr1	181818833	181818849	Vmn1r1_vomeronasal_1_receptor_1_[Source:MGI_Symbol;Acc:MGI:3647849]	.	-
chr1	181818868	181819010	Vmn1r1_vomeronasal_1_receptor_1_[Source:MGI_Symbol;Acc:MGI:3647849]	.	-
chr1	181819859	181819929	Vmn1r1_vomeronasal_1_receptor_1_[Source:MGI_Symbol;Acc:MGI:3647849]	.	-
chr1	181819951	181819970	Vmn1r1_vomeronasal_1_receptor_1_[Source:MGI_Symbol;Acc:MGI:3647849]	.	-
chr1	181819987	181819992	Vmn1r1_vomeronasal_1_receptor_1_[Source:MGI_Symbol;Acc:MGI:3647849]	.	-
chr1	181820668	181820779	Vmn1r1_vomeronasal_1_receptor_1_[Source:MGI_Symbol;Acc:MGI:3647849]	.	-
chr1	181821430	181821454	Vmn1r1_vomeronasal_1_receptor_1_[Source:MGI_Symbol;Acc:MGI:3647849]	.	-
chr1	181825615	181825678	Vmn1r1_vomeronasal_1_receptor_1_[Source:MGI_Symbol;Acc:MGI:3647849]	.	-
chr1	181828708	181828744	Vmn1r1_vomeronasal_1_receptor_1_[Source:MGI_Symbol;Acc:MGI:3647849]	.	-
chr1	181828751	181828765	Vmn1r1_vomeronasal_1_receptor_1_[Source:MGI_Symbol;Acc:MGI:3647849]	.	-
chr1	181828784	181828789	Vmn1r1_vomeronasal_1_receptor_1_[Source:MGI_Symbol;Acc:MGI:3647849]	.	-
chr1	181828850	181828869	Vmn1r1_vomeronasal_1_receptor_1_[Source:MGI_Symbol;Acc:MGI:3647849]	.	-
chr1	181828880	181828900	Vmn1r1_vomeronasal_1_receptor_1_[Source:MGI_Symbol;Acc:MGI:3647849]	.	-
chr1	181828907	181828911	Vmn1r1_vomeronasal_1_receptor_1_[Source:MGI_Symbol;Acc:MGI:3647849]	.	-
chr1	181831536	181831560	Vmn1r1_vomeronasal_1_receptor_1_[Source:MGI_Symbol;Acc:MGI:3647849]	.	-
chr1	181831628	181831637	Vmn1r1_vomeronasal_1_receptor_1_[Source:MGI_Symbol;Acc:MGI:3647849]	.	-
chr1	181831663	181831692	Vmn1r1_vomeronasal_1_receptor_1_[Source:MGI_Symbol;Acc:MGI:3647849]	.	-
chr1	181831732	181831737	Vmn1r1_vomeronasal_1_receptor_1_[Source:MGI_Symbol;Acc:MGI:3647849]	.	-
chr1	181832186	181832235	Vmn1r1_vomeronasal_1_receptor_1_[Source:MGI_Symbol;Acc:MGI:3647849]	.	-
chr1	181836070	181836074	Vmn1r1_vomeronasal_1_receptor_1_[Source:MGI_Symbol;Acc:MGI:3647849]	.	-
chr1	181836178	181836206	Vmn1r1_vomeronasal_1_receptor_1_[Source:MGI_Symbol;Acc:MGI:3647849]	.	-
chr1	181836226	181836289	Vmn1r1_vomeronasal_1_receptor_1_[Source:MGI_Symbol;Acc:MGI:3647849]	.	-
chr1	181838372	181838545	Vmn1r1_vomeronasal_1_receptor_1_[Source:MGI_Symbol;Acc:MGI:3647849]	.	-
chr1	181840161	181840174	Vmn1r1_vomeronasal_1_receptor_1_[Source:MGI_Symbol;Acc:MGI:3647849]	.	-
chr1	181840189	181840197	Vmn1r1_vomeronasal_1_receptor_1_[Source:MGI_Symbol;Acc:MGI:3647849]	.	-
chr1	181840222	181840234	Vmn1r1_vomeronasal_1_receptor_1_[Source:MGI_Symbol;Acc:MGI:3647849]	.	-
chr1	181842282	181842293	Vmn1r1_vomeronasal_1_receptor_1_[Source:MGI_Symbol;Acc:MGI:3647849]	.	-
chr1	181842349	181842361	Vmn1r1_vomeronasal_1_receptor_1_[Source:MGI_Symbol;Acc:MGI:3647849]	.	-
chr1	181842440	181842447	Vmn1r1_vomeronasal_1_receptor_1_[Source:MGI_Symbol;Acc:MGI:3647849]	.	-
chr1	181863017	181863036	Vmn1r1_vomeronasal_1_receptor_1_[Source:MGI_Symbol;Acc:MGI:3647849]	.	-
chr1	181902935	181903047	Vmn1r1_vomeronasal_1_receptor_1_[Source:MGI_Symbol;Acc:MGI:3647849]	.	-
chr1	181903090	181903117	Vmn1r1_vomeronasal_1_receptor_1_[Source:MGI_Symbol;Acc:MGI:3647849]	.	-
chr1	181903145	181903333	Vmn1r1_vomeronasal_1_receptor_1_[Source:MGI_Symbol;Acc:MGI:3647849]	.	-
chr1	181903427	181903440	Vmn1r1_vomeronasal_1_receptor_1_[Source:MGI_Symbol;Acc:MGI:3647849]	.	-
chr1	181903544	181903555	Vmn1r1_vomeronasal_1_receptor_1_[Source:MGI_Symbol;Acc:MGI:3647849]	.	-
chr1	181903603	181903634	Vmn1r1_vomeronasal_1_receptor_1_[Source:MGI_Symbol;Acc:MGI:3647849]	.	-
chr1	181903646	181903658	Vmn1r1_vomeronasal_1_receptor_1_[Source:MGI_Symbol;Acc:MGI:3647849]	.	-
chr1	181903681	181903701	Vmn1r1_vomeronasal_1_receptor_1_[Source:MGI_Symbol;Acc:MGI:3647849]	.	-
chr1	181903944	181903958	Vmn1r1_vomeronasal_1_receptor_1_[Source:MGI_Symbol;Acc:MGI:3647849]	.	-
chr1	181903974	181903989	Vmn1r1_vomeronasal_1_receptor_1_[Source:MGI_Symbol;Acc:MGI:3647849]	.	-
chr1	181904173	181904231	Vmn1r1_vomeronasal_1_receptor_1_[Source:MGI_Symbol;Acc:MGI:3647849]	.	-
chr1	181904545	181904554	Vmn1r1_vomeronasal_1_receptor_1_[Source:MGI_Symbol;Acc:MGI:3647849]	.	-
chr1	181904604	181904614	Vmn1r1_vomeronasal_1_receptor_1_[Source:MGI_Symbol;Acc:MGI:3647849]	.	-
chr1	181904729	181904752	Vmn1r1_vomeronasal_1_receptor_1_[Source:MGI_Symbol;Acc:MGI:3647849]	.	-
chr1	181904770	181905307	Vmn1r1_vomeronasal_1_receptor_1_[Source:MGI_Symbol;Acc:MGI:3647849]	.	-
chr1	181905351	181905358	Vmn1r1_vomeronasal_1_receptor_1_[Source:MGI_Symbol;Acc:MGI:3647849]	.	-
chr1	181905394	181905605	Vmn1r1_vomeronasal_1_receptor_1_[Source:MGI_Symbol;Acc:MGI:3647849]	.	-
chr1	181905656	181905681	Vmn1r1_vomeronasal_1_receptor_1_[Source:MGI_Symbol;Acc:MGI:3647849]	.	-
chr1	181905821	181905899	Vmn1r1_vomeronasal_1_receptor_1_[Source:MGI_Symbol;Acc:MGI:3647849]	.	-
chr1	181906380	181906446	Vmn1r1_vomeronasal_1_receptor_1_[Source:MGI_Symbol;Acc:MGI:3647849]	.	-
chr1	181908295	181908379	Vmn1r1_vomeronasal_1_receptor_1_[Source:MGI_Symbol;Acc:MGI:3647849]	.	-
chr1	181909916	181909924	Vmn1r1_vomeronasal_1_receptor_1_[Source:MGI_Symbol;Acc:MGI:3647849]	.	-
chr1	181909941	181909961	Vmn1r1_vomeronasal_1_receptor_1_[Source:MGI_Symbol;Acc:MGI:3647849]	.	-
chr1	181909976	181909984	Vmn1r1_vomeronasal_1_receptor_1_[Source:MGI_Symbol;Acc:MGI:3647849]	.	-
chr1	181909994	181910041	Vmn1r1_vomeronasal_1_receptor_1_[Source:MGI_Symbol;Acc:MGI:3647849]	.	-
chr1	181911500	181911624	Vmn1r1_vomeronasal_1_receptor_1_[Source:MGI_Symbol;Acc:MGI:3647849]	.	-
chr1	181911625	181911686	Vmn1r1_vomeronasal_1_receptor_1_[Source:MGI_Symbol;Acc:MGI:3647849]	.	-
chr1	181913303	181913337	Vmn1r1_vomeronasal_1_receptor_1_[Source:MGI_Symbol;Acc:MGI:3647849]	.	-
chr1	181913347	181913380	Vmn1r1_vomeronasal_1_receptor_1_[Source:MGI_Symbol;Acc:MGI:3647849]	.	-
chr1	181917191	181917252	Vmn1r1_vomeronasal_1_receptor_1_[Source:MGI_Symbol;Acc:MGI:3647849]	.	-
chr1	181918251	181918317	Vmn1r1_vomeronasal_1_receptor_1_[Source:MGI_Symbol;Acc:MGI:3647849]	.	-
chr1	181918435	181918508	Vmn1r1_vomeronasal_1_receptor_1_[Source:MGI_Symbol;Acc:MGI:3647849]	.	-
chr1	181918552	181918594	Vmn1r1_vomeronasal_1_receptor_1_[Source:MGI_Symbol;Acc:MGI:3647849]	.	-
chr1	181919320	181919447	Vmn1r1_vomeronasal_1_receptor_1_[Source:MGI_Symbol;Acc:MGI:3647849]	.	-
chr1	181919604	181919632	Vmn1r1_vomeronasal_1_receptor_1_[Source:MGI_Symbol;Acc:MGI:3647849]	.	-
chr1	181921649	181921881	Vmn1r1_vomeronasal_1_receptor_1_[Source:MGI_Symbol;Acc:MGI:3647849]	.	-
chr1	181921956	181922589	Vmn1r1_vomeronasal_1_receptor_1_[Source:MGI_Symbol;Acc:MGI:3647849]	.	-
chr1	181923554	181923560	Vmn1r1_vomeronasal_1_receptor_1_[Source:MGI_Symbol;Acc:MGI:3647849]	.	-
chr1	181923679	181923687	Vmn1r1_vomeronasal_1_receptor_1_[Source:MGI_Symbol;Acc:MGI:3647849]	.	-
chr1	181923707	181923843	Vmn1r1_vomeronasal_1_receptor_1_[Source:MGI_Symbol;Acc:MGI:3647849]	.	-
chr1	181927691	181927704	Vmn1r1_vomeronasal_1_receptor_1_[Source:MGI_Symbol;Acc:MGI:3647849]	.	-
chr1	181927780	181927790	Vmn1r1_vomeronasal_1_receptor_1_[Source:MGI_Symbol;Acc:MGI:3647849]	.	-
chr1	181927819	181927829	Vmn1r1_vomeronasal_1_receptor_1_[Source:MGI_Symbol;Acc:MGI:3647849]	.	-
chr1	181927868	181927892	Vmn1r1_vomeronasal_1_receptor_1_[Source:MGI_Symbol;Acc:MGI:3647849]	.	-
chr1	181930673	181931279	Vmn1r1_vomeronasal_1_receptor_1_[Source:MGI_Symbol;Acc:MGI:3647849]	.	-
chr1	181932254	181932286	Vmn1r1_vomeronasal_1_receptor_1_[Source:MGI_Symbol;Acc:MGI:3647849]	.	-
chr1	181932291	181932318	Vmn1r1_vomeronasal_1_receptor_1_[Source:MGI_Symbol;Acc:MGI:3647849]	.	-
chr1	181937436	181937454	Vmn1r1_vomeronasal_1_receptor_1_[Source:MGI_Symbol;Acc:MGI:3647849]	.	-
chr1	181937501	181937508	Vmn1r1_vomeronasal_1_receptor_1_[Source:MGI_Symbol;Acc:MGI:3647849]	.	-
chr1	181944994	181945004	Vmn1r1_vomeronasal_1_receptor_1_[Source:MGI_Symbol;Acc:MGI:3647849]	.	-
chr1	181952258	181952268	Vmn1r1_vomeronasal_1_receptor_1_[Source:MGI_Symbol;Acc:MGI:3647849]	.	-
chr1	181952339	181952436	Vmn1r1_vomeronasal_1_receptor_1_[Source:MGI_Symbol;Acc:MGI:3647849]	.	-
chr1	181956390	181956581	Vmn1r1_vomeronasal_1_receptor_1_[Source:MGI_Symbol;Acc:MGI:3647849]	.	-
chr1	181961748	181961754	Vmn1r1_vomeronasal_1_receptor_1_[Source:MGI_Symbol;Acc:MGI:3647849]	.	-
chr1	181961754	181961922	Vmn1r1_vomeronasal_1_receptor_1_[Source:MGI_Symbol;Acc:MGI:3647849]	.	-
chr1	181975017	181975036	Vmn1r1_vomeronasal_1_receptor_1_[Source:MGI_Symbol;Acc:MGI:3647849]	.	-
chr1	181975086	181975108	Vmn1r1_vomeronasal_1_receptor_1_[Source:MGI_Symbol;Acc:MGI:3647849]	.	-
chr1	181980512	181980528	Vmn1r1_vomeronasal_1_receptor_1_[Source:MGI_Symbol;Acc:MGI:3647849]	.	-
chr1	181980572	181980654	Vmn1r1_vomeronasal_1_receptor_1_[Source:MGI_Symbol;Acc:MGI:3647849]	.	-
chr1	181980680	181980755	Vmn1r1_vomeronasal_1_receptor_1_[Source:MGI_Symbol;Acc:MGI:3647849]	.	-
chr1	181993722	181993727	Vmn1r1_vomeronasal_1_receptor_1_[Source:MGI_Symbol;Acc:MGI:3647849]	.	-
chr1	181993745	181993763	Vmn1r1_vomeronasal_1_receptor_1_[Source:MGI_Symbol;Acc:MGI:3647849]	.	-
chr1	181993783	181993799	Vmn1r1_vomeronasal_1_receptor_1_[Source:MGI_Symbol;Acc:MGI:3647849]	.	-
chr1	181993807	181993811	Vmn1r1_vomeronasal_1_receptor_1_[Source:MGI_Symbol;Acc:MGI:3647849]	.	-
chr1	181993823	181993828	Vmn1r1_vomeronasal_1_receptor_1_[Source:MGI_Symbol;Acc:MGI:3647849]	.	-
chr1	181998057	181998091	Vmn1r1_vomeronasal_1_receptor_1_[Source:MGI_Symbol;Acc:MGI:3647849]	.	-
chr1	181998123	181998163	Vmn1r1_vomeronasal_1_receptor_1_[Source:MGI_Symbol;Acc:MGI:3647849]	.	-
chr1	182000510	182000516	Vmn1r1_vomeronasal_1_receptor_1_[Source:MGI_Symbol;Acc:MGI:3647849]	.	-
chr1	182000679	182000911	Vmn1r1_vomeronasal_1_receptor_1_[Source:MGI_Symbol;Acc:MGI:3647849]	.	-
chr1	182006514	182006556	Vmn1r1_vomeronasal_1_receptor_1_[Source:MGI_Symbol;Acc:MGI:3647849]	.	-
chr1	182006657	182006667	Vmn1r1_vomeronasal_1_receptor_1_[Source:MGI_Symbol;Acc:MGI:3647849]	.	-
chr1	182017474	182017512	Vmn1r1_vomeronasal_1_receptor_1_[Source:MGI_Symbol;Acc:MGI:3647849]	.	-
chr1	182018316	182018355	Vmn1r1_vomeronasal_1_receptor_1_[Source:MGI_Symbol;Acc:MGI:3647849]	.	-
chr1	182018390	182018404	Vmn1r1_vomeronasal_1_receptor_1_[Source:MGI_Symbol;Acc:MGI:3647849]	.	-
chr1	182018413	182018437	Vmn1r1_vomeronasal_1_receptor_1_[Source:MGI_Symbol;Acc:MGI:3647849]	.	-
chr1	182018506	182018564	Vmn1r1_vomeronasal_1_receptor_1_[Source:MGI_Symbol;Acc:MGI:3647849]	.	-
chr1	182068142	182068146	Vmn1r1_vomeronasal_1_receptor_1_[Source:MGI_Symbol;Acc:MGI:3647849]	.	-
chr1	182068261	182068267	Vmn1r1_vomeronasal_1_receptor_1_[Source:MGI_Symbol;Acc:MGI:3647849]	.	-
chr1	182068310	182068325	Vmn1r1_vomeronasal_1_receptor_1_[Source:MGI_Symbol;Acc:MGI:3647849]	.	-
chr1	182082215	182082238	Vmn1r1_vomeronasal_1_receptor_1_[Source:MGI_Symbol;Acc:MGI:3647849]	.	-
chr1	182086663	182086670	Vmn1r1_vomeronasal_1_receptor_1_[Source:MGI_Symbol;Acc:MGI:3647849]	.	-
chr1	182086681	182086778	Vmn1r1_vomeronasal_1_receptor_1_[Source:MGI_Symbol;Acc:MGI:3647849]	.	-
chr1	182317973	182318007	Vmn1r1_vomeronasal_1_receptor_1_[Source:MGI_Symbol;Acc:MGI:3647849]	.	-
chr1	182326249	182326394	Vmn1r1_vomeronasal_1_receptor_1_[Source:MGI_Symbol;Acc:MGI:3647849]	.	-
chr1	182329870	182329939	Vmn1r1_vomeronasal_1_receptor_1_[Source:MGI_Symbol;Acc:MGI:3647849]	.	-
chr1	182329940	182329985	Vmn1r1_vomeronasal_1_receptor_1_[Source:MGI_Symbol;Acc:MGI:3647849]	.	-
chr1	182339334	182339368	Vmn1r1_vomeronasal_1_receptor_1_[Source:MGI_Symbol;Acc:MGI:3647849]	.	-
chr1	182339921	182339970	Vmn1r1_vomeronasal_1_receptor_1_[Source:MGI_Symbol;Acc:MGI:3647849]	.	-
chr1	182340332	182340353	Vmn1r1_vomeronasal_1_receptor_1_[Source:MGI_Symbol;Acc:MGI:3647849]	.	-
chr1	182340400	182340419	Vmn1r1_vomeronasal_1_receptor_1_[Source:MGI_Symbol;Acc:MGI:3647849]	.	-
chr1	182341315	182341346	Vmn1r1_vomeronasal_1_receptor_1_[Source:MGI_Symbol;Acc:MGI:3647849]	.	-
chr1	182341346	182341652	Vmn1r1_vomeronasal_1_receptor_1_[Source:MGI_Symbol;Acc:MGI:3647849]	.	-
chr1	182350354	182350366	Vmn1r1_vomeronasal_1_receptor_1_[Source:MGI_Symbol;Acc:MGI:3647849]	.	-
chr1	182350483	182350488	Vmn1r1_vomeronasal_1_receptor_1_[Source:MGI_Symbol;Acc:MGI:3647849]	.	-
chr1	182354182	182354201	Vmn1r1_vomeronasal_1_receptor_1_[Source:MGI_Symbol;Acc:MGI:3647849]	.	-
chr1	182354224	182354230	Vmn1r1_vomeronasal_1_receptor_1_[Source:MGI_Symbol;Acc:MGI:3647849]	.	-
chr1	182354238	182354245	Vmn1r1_vomeronasal_1_receptor_1_[Source:MGI_Symbol;Acc:MGI:3647849]	.	-
chr1	182376364	182376376	Vmn1r1_vomeronasal_1_receptor_1_[Source:MGI_Symbol;Acc:MGI:3647849]	.	-
chr1	182377952	182377962	Vmn1r1_vomeronasal_1_receptor_1_[Source:MGI_Symbol;Acc:MGI:3647849]	.	-
chr1	182378009	182378034	Vmn1r1_vomeronasal_1_receptor_1_[Source:MGI_Symbol;Acc:MGI:3647849]	.	-
chr1	182382121	182382129	Vmn1r1_vomeronasal_1_receptor_1_[Source:MGI_Symbol;Acc:MGI:3647849]	.	-
chr1	182383237	182383253	Vmn1r1_vomeronasal_1_receptor_1_[Source:MGI_Symbol;Acc:MGI:3647849]	.	-
chr1	182389567	182389584	Vmn1r1_vomeronasal_1_receptor_1_[Source:MGI_Symbol;Acc:MGI:3647849]	.	-
chr1	182406789	182406816	Vmn1r1_vomeronasal_1_receptor_1_[Source:MGI_Symbol;Acc:MGI:3647849]	.	-
chr1	182409423	182409455	Vmn1r1_vomeronasal_1_receptor_1_[Source:MGI_Symbol;Acc:MGI:3647849]	.	-
chr1	182412183	182412194	Vmn1r1_vomeronasal_1_receptor_1_[Source:MGI_Symbol;Acc:MGI:3647849]	.	-
chr1	182412236	182412245	Vmn1r1_vomeronasal_1_receptor_1_[Source:MGI_Symbol;Acc:MGI:3647849]	.	-
chr1	182413531	182413540	Vmn1r1_vomeronasal_1_receptor_1_[Source:MGI_Symbol;Acc:MGI:3647849]	.	-
chr1	182413807	182413817	Vmn1r1_vomeronasal_1_receptor_1_[Source:MGI_Symbol;Acc:MGI:3647849]	.	-
chr1	182428891	182428961	Vmn1r1_vomeronasal_1_receptor_1_[Source:MGI_Symbol;Acc:MGI:3647849]	.	-
chr1	182428965	182428982	Vmn1r1_vomeronasal_1_receptor_1_[Source:MGI_Symbol;Acc:MGI:3647849]	.	-
chr1	182428989	182429043	Vmn1r1_vomeronasal_1_receptor_1_[Source:MGI_Symbol;Acc:MGI:3647849]	.	-
chr1	182431556	182431658	Vmn1r1_vomeronasal_1_receptor_1_[Source:MGI_Symbol;Acc:MGI:3647849]	.	-
chr1	182433595	182433604	Vmn1r1_vomeronasal_1_receptor_1_[Source:MGI_Symbol;Acc:MGI:3647849]	.	-
chr1	182433650	182433655	Vmn1r1_vomeronasal_1_receptor_1_[Source:MGI_Symbol;Acc:MGI:3647849]	.	-
chr1	182435339	182435440	Vmn1r1_vomeronasal_1_receptor_1_[Source:MGI_Symbol;Acc:MGI:3647849]	.	-
chr1	182436913	182437002	Vmn1r1_vomeronasal_1_receptor_1_[Source:MGI_Symbol;Acc:MGI:3647849]	.	-
chr1	182440834	182441003	Vmn1r1_vomeronasal_1_receptor_1_[Source:MGI_Symbol;Acc:MGI:3647849]	.	-
chr1	182441619	182441805	Vmn1r1_vomeronasal_1_receptor_1_[Source:MGI_Symbol;Acc:MGI:3647849]	.	-
chr1	182442129	182442269	Vmn1r1_vomeronasal_1_receptor_1_[Source:MGI_Symbol;Acc:MGI:3647849]	.	-
chr1	182442674	182442772	Vmn1r1_vomeronasal_1_receptor_1_[Source:MGI_Symbol;Acc:MGI:3647849]	.	-
chr1	182442809	182442835	Vmn1r1_vomeronasal_1_receptor_1_[Source:MGI_Symbol;Acc:MGI:3647849]	.	-
chr1	182442857	182442865	Vmn1r1_vomeronasal_1_receptor_1_[Source:MGI_Symbol;Acc:MGI:3647849]	.	-
chr1	182444425	182444434	Vmn1r1_vomeronasal_1_receptor_1_[Source:MGI_Symbol;Acc:MGI:3647849]	.	-
chr1	182444681	182444811	Vmn1r1_vomeronasal_1_receptor_1_[Source:MGI_Symbol;Acc:MGI:3647849]	.	-
chr1	182446267	182446355	Vmn1r1_vomeronasal_1_receptor_1_[Source:MGI_Symbol;Acc:MGI:3647849]	.	-
chr1	182446546	182446578	Vmn1r1_vomeronasal_1_receptor_1_[Source:MGI_Symbol;Acc:MGI:3647849]	.	-
chr1	182446603	182446705	Vmn1r1_vomeronasal_1_receptor_1_[Source:MGI_Symbol;Acc:MGI:3647849]	.	-
chr1	182446723	182446728	Vmn1r1_vomeronasal_1_receptor_1_[Source:MGI_Symbol;Acc:MGI:3647849]	.	-
chr1	182448398	182448419	Vmn1r1_vomeronasal_1_receptor_1_[Source:MGI_Symbol;Acc:MGI:3647849]	.	-
chr1	182448470	182448500	Vmn1r1_vomeronasal_1_receptor_1_[Source:MGI_Symbol;Acc:MGI:3647849]	.	-
chr1	182448525	182448572	Vmn1r1_vomeronasal_1_receptor_1_[Source:MGI_Symbol;Acc:MGI:3647849]	.	-
chr1	182448604	182448656	Vmn1r1_vomeronasal_1_receptor_1_[Source:MGI_Symbol;Acc:MGI:3647849]	.	-
chr1	182448658	182448767	Vmn1r1_vomeronasal_1_receptor_1_[Source:MGI_Symbol;Acc:MGI:3647849]	.	-
chr1	182449050	182449185	Vmn1r1_vomeronasal_1_receptor_1_[Source:MGI_Symbol;Acc:MGI:3647849]	.	-
chr1	182452651	182452795	Vmn1r1_vomeronasal_1_receptor_1_[Source:MGI_Symbol;Acc:MGI:3647849]	.	-
chr1	182453695	182453836	Vmn1r1_vomeronasal_1_receptor_1_[Source:MGI_Symbol;Acc:MGI:3647849]	.	-
chr1	182455693	182455865	Vmn1r1_vomeronasal_1_receptor_1_[Source:MGI_Symbol;Acc:MGI:3647849]	.	-
chr1	182458757	182458919	Vmn1r1_vomeronasal_1_receptor_1_[Source:MGI_Symbol;Acc:MGI:3647849]	.	-
chr1	182458923	182458965	Vmn1r1_vomeronasal_1_receptor_1_[Source:MGI_Symbol;Acc:MGI:3647849]	.	-
chr1	182461676	182461729	Vmn1r1_vomeronasal_1_receptor_1_[Source:MGI_Symbol;Acc:MGI:3647849]	.	-
chr1	182461855	182461861	Vmn1r1_vomeronasal_1_receptor_1_[Source:MGI_Symbol;Acc:MGI:3647849]	.	-
chr1	182462275	182462346	Vmn1r1_vomeronasal_1_receptor_1_[Source:MGI_Symbol;Acc:MGI:3647849]	.	-
chr1	182462371	182462398	Vmn1r1_vomeronasal_1_receptor_1_[Source:MGI_Symbol;Acc:MGI:3647849]	.	-
chr1	182467271	182467282	Vmn1r1_vomeronasal_1_receptor_1_[Source:MGI_Symbol;Acc:MGI:3647849]	.	-
chr1	182467298	182467307	Vmn1r1_vomeronasal_1_receptor_1_[Source:MGI_Symbol;Acc:MGI:3647849]	.	-
chr1	182467922	182467929	Vmn1r1_vomeronasal_1_receptor_1_[Source:MGI_Symbol;Acc:MGI:3647849]	.	-
chr1	182468211	182468238	Vmn1r1_vomeronasal_1_receptor_1_[Source:MGI_Symbol;Acc:MGI:3647849]	.	-
chr1	182470218	182470240	Vmn1r1_vomeronasal_1_receptor_1_[Source:MGI_Symbol;Acc:MGI:3647849]	.	-
chr1	182470671	182470702	Vmn1r1_vomeronasal_1_receptor_1_[Source:MGI_Symbol;Acc:MGI:3647849]	.	-
chr1	182470740	182470797	Vmn1r1_vomeronasal_1_receptor_1_[Source:MGI_Symbol;Acc:MGI:3647849]	.	-
chr1	182472518	182472605	Vmn1r1_vomeronasal_1_receptor_1_[Source:MGI_Symbol;Acc:MGI:3647849]	.	-
chr1	182472921	182472995	Vmn1r1_vomeronasal_1_receptor_1_[Source:MGI_Symbol;Acc:MGI:3647849]	.	-
chr1	182473873	182473948	Vmn1r1_vomeronasal_1_receptor_1_[Source:MGI_Symbol;Acc:MGI:3647849]	.	-
chr1	182477267	182477311	Vmn1r1_vomeronasal_1_receptor_1_[Source:MGI_Symbol;Acc:MGI:3647849]	.	-
chr1	182478540	182478601	Vmn1r1_vomeronasal_1_receptor_1_[Source:MGI_Symbol;Acc:MGI:3647849]	.	-
chr1	182479702	182479738	Vmn1r1_vomeronasal_1_receptor_1_[Source:MGI_Symbol;Acc:MGI:3647849]	.	-
chr1	182481440	182481652	Vmn1r1_vomeronasal_1_receptor_1_[Source:MGI_Symbol;Acc:MGI:3647849]	.	-
chr1	182482528	182482550	Vmn1r1_vomeronasal_1_receptor_1_[Source:MGI_Symbol;Acc:MGI:3647849]	.	-
chr1	182484200	182484375	Vmn1r1_vomeronasal_1_receptor_1_[Source:MGI_Symbol;Acc:MGI:3647849]	.	-
chr1	182486538	182486552	Vmn1r1_vomeronasal_1_receptor_1_[Source:MGI_Symbol;Acc:MGI:3647849]	.	-
chr1	182486552	182486708	Vmn1r1_vomeronasal_1_receptor_1_[Source:MGI_Symbol;Acc:MGI:3647849]	.	-
chr1	182487712	182487719	Vmn1r1_vomeronasal_1_receptor_1_[Source:MGI_Symbol;Acc:MGI:3647849]	.	-
chr1	182487750	182487791	Vmn1r1_vomeronasal_1_receptor_1_[Source:MGI_Symbol;Acc:MGI:3647849]	.	-
chr1	182488988	182489064	Vmn1r1_vomeronasal_1_receptor_1_[Source:MGI_Symbol;Acc:MGI:3647849]	.	-
chr1	182489077	182489082	Vmn1r1_vomeronasal_1_receptor_1_[Source:MGI_Symbol;Acc:MGI:3647849]	.	-
chr1	182489961	182490051	Vmn1r1_vomeronasal_1_receptor_1_[Source:MGI_Symbol;Acc:MGI:3647849]	.	-
chr1	182490861	182490978	Vmn1r1_vomeronasal_1_receptor_1_[Source:MGI_Symbol;Acc:MGI:3647849]	.	-
chr1	182607701	182607705	Vmn1r1_vomeronasal_1_receptor_1_[Source:MGI_Symbol;Acc:MGI:3647849]	.	-
chr1	182607745	182607755	Vmn1r1_vomeronasal_1_receptor_1_[Source:MGI_Symbol;Acc:MGI:3647849]	.	-
chr1	182607761	182607771	Vmn1r1_vomeronasal_1_receptor_1_[Source:MGI_Symbol;Acc:MGI:3647849]	.	-
chr1	182609451	182609458	Vmn1r1_vomeronasal_1_receptor_1_[Source:MGI_Symbol;Acc:MGI:3647849]	.	-
chr1	182611086	182611103	Vmn1r1_vomeronasal_1_receptor_1_[Source:MGI_Symbol;Acc:MGI:3647849]	.	-
chr1	182612641	182612656	Vmn1r1_vomeronasal_1_receptor_1_[Source:MGI_Symbol;Acc:MGI:3647849]	.	-
chr1	182612762	182612768	Vmn1r1_vomeronasal_1_receptor_1_[Source:MGI_Symbol;Acc:MGI:3647849]	.	-
chr1	182620216	182620223	Vmn1r1_vomeronasal_1_receptor_1_[Source:MGI_Symbol;Acc:MGI:3647849]	.	-
chr1	182622484	182622488	Vmn1r1_vomeronasal_1_receptor_1_[Source:MGI_Symbol;Acc:MGI:3647849]	.	-
chr1	182622518	182622524	Vmn1r1_vomeronasal_1_receptor_1_[Source:MGI_Symbol;Acc:MGI:3647849]	.	-
chr1	182623913	182623992	Vmn1r1_vomeronasal_1_receptor_1_[Source:MGI_Symbol;Acc:MGI:3647849]	.	-
chr1	182627520	182627527	Vmn1r1_vomeronasal_1_receptor_1_[Source:MGI_Symbol;Acc:MGI:3647849]	.	-
chr1	182627577	182627608	Vmn1r1_vomeronasal_1_receptor_1_[Source:MGI_Symbol;Acc:MGI:3647849]	.	-
chr1	182627975	182627984	Vmn1r1_vomeronasal_1_receptor_1_[Source:MGI_Symbol;Acc:MGI:3647849]	.	-
chr1	182628023	182628036	Vmn1r1_vomeronasal_1_receptor_1_[Source:MGI_Symbol;Acc:MGI:3647849]	.	-
chr1	182628052	182628060	Vmn1r1_vomeronasal_1_receptor_1_[Source:MGI_Symbol;Acc:MGI:3647849]	.	-
chr1	182628596	182628604	Vmn1r1_vomeronasal_1_receptor_1_[Source:MGI_Symbol;Acc:MGI:3647849]	.	-
chr1	182628666	182628671	Vmn1r1_vomeronasal_1_receptor_1_[Source:MGI_Symbol;Acc:MGI:3647849]	.	-
chr1	182628691	182628720	Vmn1r1_vomeronasal_1_receptor_1_[Source:MGI_Symbol;Acc:MGI:3647849]	.	-
chr1	182630095	182630109	Vmn1r1_vomeronasal_1_receptor_1_[Source:MGI_Symbol;Acc:MGI:3647849]	.	-
chr1	182630118	182630162	Vmn1r1_vomeronasal_1_receptor_1_[Source:MGI_Symbol;Acc:MGI:3647849]	.	-
chr1	182630592	182630627	Vmn1r1_vomeronasal_1_receptor_1_[Source:MGI_Symbol;Acc:MGI:3647849]	.	-
chr1	182632076	182632108	Vmn1r1_vomeronasal_1_receptor_1_[Source:MGI_Symbol;Acc:MGI:3647849]	.	-
chr1	182645165	182645223	Vmn1r1_vomeronasal_1_receptor_1_[Source:MGI_Symbol;Acc:MGI:3647849]	.	-
chr1	182645227	182645263	Vmn1r1_vomeronasal_1_receptor_1_[Source:MGI_Symbol;Acc:MGI:3647849]	.	-
chr1	182645271	182645300	Vmn1r1_vomeronasal_1_receptor_1_[Source:MGI_Symbol;Acc:MGI:3647849]	.	-
chr1	182645503	182645516	Vmn1r1_vomeronasal_1_receptor_1_[Source:MGI_Symbol;Acc:MGI:3647849]	.	-
chr1	182645527	182645542	Vmn1r1_vomeronasal_1_receptor_1_[Source:MGI_Symbol;Acc:MGI:3647849]	.	-
chr1	182645646	182645657	Vmn1r1_vomeronasal_1_receptor_1_[Source:MGI_Symbol;Acc:MGI:3647849]	.	-
chr1	182656479	182656492	Vmn1r1_vomeronasal_1_receptor_1_[Source:MGI_Symbol;Acc:MGI:3647849]	.	-
chr1	182656920	182656932	Vmn1r1_vomeronasal_1_receptor_1_[Source:MGI_Symbol;Acc:MGI:3647849]	.	-
chr1	182657763	182657788	Vmn1r1_vomeronasal_1_receptor_1_[Source:MGI_Symbol;Acc:MGI:3647849]	.	-
chr1	182657829	182657848	Vmn1r1_vomeronasal_1_receptor_1_[Source:MGI_Symbol;Acc:MGI:3647849]	.	-
chr1	182657865	182657876	Vmn1r1_vomeronasal_1_receptor_1_[Source:MGI_Symbol;Acc:MGI:3647849]	.	-
chr1	182658293	182658308	Vmn1r1_vomeronasal_1_receptor_1_[Source:MGI_Symbol;Acc:MGI:3647849]	.	-
chr1	182666833	182666856	Vmn1r1_vomeronasal_1_receptor_1_[Source:MGI_Symbol;Acc:MGI:3647849]	.	-
chr1	182667044	182667166	Vmn1r1_vomeronasal_1_receptor_1_[Source:MGI_Symbol;Acc:MGI:3647849]	.	-
chr1	182667229	182667251	Vmn1r1_vomeronasal_1_receptor_1_[Source:MGI_Symbol;Acc:MGI:3647849]	.	-
chr1	182667259	182667369	Vmn1r1_vomeronasal_1_receptor_1_[Source:MGI_Symbol;Acc:MGI:3647849]	.	-
chr1	182668161	182668227	Vmn1r1_vomeronasal_1_receptor_1_[Source:MGI_Symbol;Acc:MGI:3647849]	.	-
chr1	182681999	182682029	Vmn1r1_vomeronasal_1_receptor_1_[Source:MGI_Symbol;Acc:MGI:3647849]	.	-
chr1	182682109	182682127	Vmn1r1_vomeronasal_1_receptor_1_[Source:MGI_Symbol;Acc:MGI:3647849]	.	-
chr1	182682138	182682146	Vmn1r1_vomeronasal_1_receptor_1_[Source:MGI_Symbol;Acc:MGI:3647849]	.	-
chr1	182682324	182682344	Vmn1r1_vomeronasal_1_receptor_1_[Source:MGI_Symbol;Acc:MGI:3647849]	.	-
chr1	182692157	182692168	Vmn1r1_vomeronasal_1_receptor_1_[Source:MGI_Symbol;Acc:MGI:3647849]	.	-
chr1	182692227	182692236	Vmn1r1_vomeronasal_1_receptor_1_[Source:MGI_Symbol;Acc:MGI:3647849]	.	-
chr1	182694837	182694847	Vmn1r1_vomeronasal_1_receptor_1_[Source:MGI_Symbol;Acc:MGI:3647849]	.	-
chr1	182694872	182694881	Vmn1r1_vomeronasal_1_receptor_1_[Source:MGI_Symbol;Acc:MGI:3647849]	.	-
chr1	182694901	182694938	Vmn1r1_vomeronasal_1_receptor_1_[Source:MGI_Symbol;Acc:MGI:3647849]	.	-
chr1	182699454	182699467	Vmn1r1_vomeronasal_1_receptor_1_[Source:MGI_Symbol;Acc:MGI:3647849]	.	-
chr1	182699475	182699522	Vmn1r1_vomeronasal_1_receptor_1_[Source:MGI_Symbol;Acc:MGI:3647849]	.	-
chr1	182699591	182699754	Vmn1r1_vomeronasal_1_receptor_1_[Source:MGI_Symbol;Acc:MGI:3647849]	.	-
chr1	182699756	182699760	Vmn1r1_vomeronasal_1_receptor_1_[Source:MGI_Symbol;Acc:MGI:3647849]	.	-
chr1	182699877	182699881	Vmn1r1_vomeronasal_1_receptor_1_[Source:MGI_Symbol;Acc:MGI:3647849]	.	-
chr1	182699917	182699923	Vmn1r1_vomeronasal_1_receptor_1_[Source:MGI_Symbol;Acc:MGI:3647849]	.	-
chr1	182700007	182700015	Vmn1r1_vomeronasal_1_receptor_1_[Source:MGI_Symbol;Acc:MGI:3647849]	.	-
chr1	182700037	182700072	Vmn1r1_vomeronasal_1_receptor_1_[Source:MGI_Symbol;Acc:MGI:3647849]	.	-
chr1	182702609	182702628	Vmn1r1_vomeronasal_1_receptor_1_[Source:MGI_Symbol;Acc:MGI:3647849]	.	-
chr1	182710170	182710180	Vmn1r1_vomeronasal_1_receptor_1_[Source:MGI_Symbol;Acc:MGI:3647849]	.	-
chr1	182710284	182710298	Vmn1r1_vomeronasal_1_receptor_1_[Source:MGI_Symbol;Acc:MGI:3647849]	.	-
chr1	182717615	182717652	Vmn1r1_vomeronasal_1_receptor_1_[Source:MGI_Symbol;Acc:MGI:3647849]	.	-
chr1	182717655	182717661	Vmn1r1_vomeronasal_1_receptor_1_[Source:MGI_Symbol;Acc:MGI:3647849]	.	-
chr1	182720189	182720196	Vmn1r1_vomeronasal_1_receptor_1_[Source:MGI_Symbol;Acc:MGI:3647849]	.	-
chr1	182720270	182720294	Vmn1r1_vomeronasal_1_receptor_1_[Source:MGI_Symbol;Acc:MGI:3647849]	.	-
chr1	182724365	182724394	Vmn1r1_vomeronasal_1_receptor_1_[Source:MGI_Symbol;Acc:MGI:3647849]	.	-
chr1	182724406	182724425	Vmn1r1_vomeronasal_1_receptor_1_[Source:MGI_Symbol;Acc:MGI:3647849]	.	-
chr1	182727654	182727672	Vmn1r1_vomeronasal_1_receptor_1_[Source:MGI_Symbol;Acc:MGI:3647849]	.	-
chr1	182727691	182727723	Vmn1r1_vomeronasal_1_receptor_1_[Source:MGI_Symbol;Acc:MGI:3647849]	.	-
chr1	182727735	182727742	Vmn1r1_vomeronasal_1_receptor_1_[Source:MGI_Symbol;Acc:MGI:3647849]	.	-
chr1	182727774	182727783	Vmn1r1_vomeronasal_1_receptor_1_[Source:MGI_Symbol;Acc:MGI:3647849]	.	-
chr1	182728441	182728449	Vmn1r1_vomeronasal_1_receptor_1_[Source:MGI_Symbol;Acc:MGI:3647849]	.	-
chr1	182729018	182729052	Vmn1r1_vomeronasal_1_receptor_1_[Source:MGI_Symbol;Acc:MGI:3647849]	.	-
chr1	182730770	182730790	Vmn1r1_vomeronasal_1_receptor_1_[Source:MGI_Symbol;Acc:MGI:3647849]	.	-
chr1	182735615	182735631	Vmn1r1_vomeronasal_1_receptor_1_[Source:MGI_Symbol;Acc:MGI:3647849]	.	-
chr1	182735647	182735681	Vmn1r1_vomeronasal_1_receptor_1_[Source:MGI_Symbol;Acc:MGI:3647849]	.	-
chr1	182735713	182735749	Vmn1r1_vomeronasal_1_receptor_1_[Source:MGI_Symbol;Acc:MGI:3647849]	.	-
chr1	182735768	182735782	Vmn1r1_vomeronasal_1_receptor_1_[Source:MGI_Symbol;Acc:MGI:3647849]	.	-
chr1	182735791	182735802	Vmn1r1_vomeronasal_1_receptor_1_[Source:MGI_Symbol;Acc:MGI:3647849]	.	-
chr1	182735826	182735837	Vmn1r1_vomeronasal_1_receptor_1_[Source:MGI_Symbol;Acc:MGI:3647849]	.	-
chr1	182742102	182742124	Vmn1r1_vomeronasal_1_receptor_1_[Source:MGI_Symbol;Acc:MGI:3647849]	.	-
chr1	182746206	182746218	Vmn1r1_vomeronasal_1_receptor_1_[Source:MGI_Symbol;Acc:MGI:3647849]	.	-
chr1	182746266	182746280	Vmn1r1_vomeronasal_1_receptor_1_[Source:MGI_Symbol;Acc:MGI:3647849]	.	-
chr1	182747106	182747111	Vmn1r1_vomeronasal_1_receptor_1_[Source:MGI_Symbol;Acc:MGI:3647849]	.	-
chr1	182747137	182747157	Vmn1r1_vomeronasal_1_receptor_1_[Source:MGI_Symbol;Acc:MGI:3647849]	.	-
chr1	182747187	182747192	Vmn1r1_vomeronasal_1_receptor_1_[Source:MGI_Symbol;Acc:MGI:3647849]	.	-
chr1	182747422	182747435	Vmn1r1_vomeronasal_1_receptor_1_[Source:MGI_Symbol;Acc:MGI:3647849]	.	-
chr1	182747450	182747477	Vmn1r1_vomeronasal_1_receptor_1_[Source:MGI_Symbol;Acc:MGI:3647849]	.	-
chr1	182747758	182747840	Vmn1r1_vomeronasal_1_receptor_1_[Source:MGI_Symbol;Acc:MGI:3647849]	.	-
chr1	182747974	182747982	Vmn1r1_vomeronasal_1_receptor_1_[Source:MGI_Symbol;Acc:MGI:3647849]	.	-
chr1	182748217	182748380	Vmn1r1_vomeronasal_1_receptor_1_[Source:MGI_Symbol;Acc:MGI:3647849]	.	-
chr1	182748389	182748395	Vmn1r1_vomeronasal_1_receptor_1_[Source:MGI_Symbol;Acc:MGI:3647849]	.	-
chr1	182748625	182748630	Vmn1r1_vomeronasal_1_receptor_1_[Source:MGI_Symbol;Acc:MGI:3647849]	.	-
chr1	182749224	182749232	Vmn1r1_vomeronasal_1_receptor_1_[Source:MGI_Symbol;Acc:MGI:3647849]	.	-
chr1	182749236	182749251	Vmn1r1_vomeronasal_1_receptor_1_[Source:MGI_Symbol;Acc:MGI:3647849]	.	-
chr1	182751690	182751704	Vmn1r1_vomeronasal_1_receptor_1_[Source:MGI_Symbol;Acc:MGI:3647849]	.	-
chr1	182758331	182758351	Vmn1r1_vomeronasal_1_receptor_1_[Source:MGI_Symbol;Acc:MGI:3647849]	.	-
chr1	182758563	182758574	Vmn1r1_vomeronasal_1_receptor_1_[Source:MGI_Symbol;Acc:MGI:3647849]	.	-
chr1	182762890	182762896	Vmn1r1_vomeronasal_1_receptor_1_[Source:MGI_Symbol;Acc:MGI:3647849]	.	-
chr1	182762968	182762991	Vmn1r1_vomeronasal_1_receptor_1_[Source:MGI_Symbol;Acc:MGI:3647849]	.	-
chr1	182762999	182763008	Vmn1r1_vomeronasal_1_receptor_1_[Source:MGI_Symbol;Acc:MGI:3647849]	.	-
chr1	182763011	182763017	Vmn1r1_vomeronasal_1_receptor_1_[Source:MGI_Symbol;Acc:MGI:3647849]	.	-
chr1	182763910	182763953	Vmn1r1_vomeronasal_1_receptor_1_[Source:MGI_Symbol;Acc:MGI:3647849]	.	-
chr1	182764123	182764129	Vmn1r1_vomeronasal_1_receptor_1_[Source:MGI_Symbol;Acc:MGI:3647849]	.	-
chr1	182764178	182764216	Vmn1r1_vomeronasal_1_receptor_1_[Source:MGI_Symbol;Acc:MGI:3647849]	.	-
chr1	182764230	182764250	Vmn1r1_vomeronasal_1_receptor_1_[Source:MGI_Symbol;Acc:MGI:3647849]	.	-
chr1	182764294	182764401	Vmn1r1_vomeronasal_1_receptor_1_[Source:MGI_Symbol;Acc:MGI:3647849]	.	-
chr1	182764431	182764451	Vmn1r1_vomeronasal_1_receptor_1_[Source:MGI_Symbol;Acc:MGI:3647849]	.	-
chr1	182764570	182764582	Vmn1r1_vomeronasal_1_receptor_1_[Source:MGI_Symbol;Acc:MGI:3647849]	.	-
chr1	182764630	182764647	Vmn1r1_vomeronasal_1_receptor_1_[Source:MGI_Symbol;Acc:MGI:3647849]	.	-
chr1	182764848	182764876	Vmn1r1_vomeronasal_1_receptor_1_[Source:MGI_Symbol;Acc:MGI:3647849]	.	-
chr1	182764981	182765190	Vmn1r1_vomeronasal_1_receptor_1_[Source:MGI_Symbol;Acc:MGI:3647849]	.	-
chr1	182765190	182765194	Vmn1r1_vomeronasal_1_receptor_1_[Source:MGI_Symbol;Acc:MGI:3647849]	.	-
chr1	182765662	182765673	Vmn1r1_vomeronasal_1_receptor_1_[Source:MGI_Symbol;Acc:MGI:3647849]	.	-
chr1	182766164	182766178	Vmn1r1_vomeronasal_1_receptor_1_[Source:MGI_Symbol;Acc:MGI:3647849]	.	-
chr1	182767830	182767837	Vmn1r1_vomeronasal_1_receptor_1_[Source:MGI_Symbol;Acc:MGI:3647849]	.	-
chr1	182767849	182767878	Vmn1r1_vomeronasal_1_receptor_1_[Source:MGI_Symbol;Acc:MGI:3647849]	.	-
chr1	182769714	182769721	Vmn1r1_vomeronasal_1_receptor_1_[Source:MGI_Symbol;Acc:MGI:3647849]	.	-
chr1	182774080	182774088	Vmn1r1_vomeronasal_1_receptor_1_[Source:MGI_Symbol;Acc:MGI:3647849]	.	-
chr1	182774151	182774201	Vmn1r1_vomeronasal_1_receptor_1_[Source:MGI_Symbol;Acc:MGI:3647849]	.	-
chr1	182774211	182774223	Vmn1r1_vomeronasal_1_receptor_1_[Source:MGI_Symbol;Acc:MGI:3647849]	.	-
chr1	182780047	182780062	Vmn1r1_vomeronasal_1_receptor_1_[Source:MGI_Symbol;Acc:MGI:3647849]	.	-
chr1	182780080	182780100	Vmn1r1_vomeronasal_1_receptor_1_[Source:MGI_Symbol;Acc:MGI:3647849]	.	-
chr1	182780423	182780433	Vmn1r1_vomeronasal_1_receptor_1_[Source:MGI_Symbol;Acc:MGI:3647849]	.	-
chr1	182780441	182780459	Vmn1r1_vomeronasal_1_receptor_1_[Source:MGI_Symbol;Acc:MGI:3647849]	.	-
chr1	182782751	182782760	Vmn1r1_vomeronasal_1_receptor_1_[Source:MGI_Symbol;Acc:MGI:3647849]	.	-
chr1	182782779	182782792	Vmn1r1_vomeronasal_1_receptor_1_[Source:MGI_Symbol;Acc:MGI:3647849]	.	-
chr1	182782801	182782824	Vmn1r1_vomeronasal_1_receptor_1_[Source:MGI_Symbol;Acc:MGI:3647849]	.	-
chr1	182782833	182782853	Vmn1r1_vomeronasal_1_receptor_1_[Source:MGI_Symbol;Acc:MGI:3647849]	.	-
chr1	182782890	182782913	Vmn1r1_vomeronasal_1_receptor_1_[Source:MGI_Symbol;Acc:MGI:3647849]	.	-
chr1	182784151	182784179	Vmn1r1_vomeronasal_1_receptor_1_[Source:MGI_Symbol;Acc:MGI:3647849]	.	-
chr1	182784191	182784216	Vmn1r1_vomeronasal_1_receptor_1_[Source:MGI_Symbol;Acc:MGI:3647849]	.	-
chr1	182784225	182784229	Vmn1r1_vomeronasal_1_receptor_1_[Source:MGI_Symbol;Acc:MGI:3647849]	.	-
chr1	182791882	182791895	Vmn1r1_vomeronasal_1_receptor_1_[Source:MGI_Symbol;Acc:MGI:3647849]	.	-
chr1	182792027	182792046	Vmn1r1_vomeronasal_1_receptor_1_[Source:MGI_Symbol;Acc:MGI:3647849]	.	-
chr1	182792092	182792102	Vmn1r1_vomeronasal_1_receptor_1_[Source:MGI_Symbol;Acc:MGI:3647849]	.	-
chr1	182792868	182792875	Vmn1r1_vomeronasal_1_receptor_1_[Source:MGI_Symbol;Acc:MGI:3647849]	.	-
chr1	182792920	182793042	Vmn1r1_vomeronasal_1_receptor_1_[Source:MGI_Symbol;Acc:MGI:3647849]	.	-
chr1	182794832	182794849	Vmn1r1_vomeronasal_1_receptor_1_[Source:MGI_Symbol;Acc:MGI:3647849]	.	-
chr1	182796824	182796828	Vmn1r1_vomeronasal_1_receptor_1_[Source:MGI_Symbol;Acc:MGI:3647849]	.	-
chr1	182797191	182797196	Vmn1r1_vomeronasal_1_receptor_1_[Source:MGI_Symbol;Acc:MGI:3647849]	.	-
chr1	182803033	182803041	Vmn1r1_vomeronasal_1_receptor_1_[Source:MGI_Symbol;Acc:MGI:3647849]	.	-
chr1	182803114	182803137	Vmn1r1_vomeronasal_1_receptor_1_[Source:MGI_Symbol;Acc:MGI:3647849]	.	-
chr1	182811179	182811190	Vmn1r1_vomeronasal_1_receptor_1_[Source:MGI_Symbol;Acc:MGI:3647849]	.	-
chr1	182811214	182811224	Vmn1r1_vomeronasal_1_receptor_1_[Source:MGI_Symbol;Acc:MGI:3647849]	.	-
chr1	182816306	182816323	Vmn1r1_vomeronasal_1_receptor_1_[Source:MGI_Symbol;Acc:MGI:3647849]	.	-
chr1	182817864	182817869	Vmn1r1_vomeronasal_1_receptor_1_[Source:MGI_Symbol;Acc:MGI:3647849]	.	-
chr1	182817932	182818026	Vmn1r1_vomeronasal_1_receptor_1_[Source:MGI_Symbol;Acc:MGI:3647849]	.	-
chr1	182818978	182818996	Vmn1r1_vomeronasal_1_receptor_1_[Source:MGI_Symbol;Acc:MGI:3647849]	.	-
chr1	182823945	182824145	Vmn1r1_vomeronasal_1_receptor_1_[Source:MGI_Symbol;Acc:MGI:3647849]	.	-
chr1	182824611	182824621	Vmn1r1_vomeronasal_1_receptor_1_[Source:MGI_Symbol;Acc:MGI:3647849]	.	-
chr1	182826245	182826264	Vmn1r1_vomeronasal_1_receptor_1_[Source:MGI_Symbol;Acc:MGI:3647849]	.	-
chr1	182828091	182828224	Vmn1r1_vomeronasal_1_receptor_1_[Source:MGI_Symbol;Acc:MGI:3647849]	.	-
chr1	182828238	182828286	Vmn1r1_vomeronasal_1_receptor_1_[Source:MGI_Symbol;Acc:MGI:3647849]	.	-
chr1	182829693	182829702	Vmn1r1_vomeronasal_1_receptor_1_[Source:MGI_Symbol;Acc:MGI:3647849]	.	-
chr1	182833060	182833210	Vmn1r1_vomeronasal_1_receptor_1_[Source:MGI_Symbol;Acc:MGI:3647849]	.	-
chr1	182833226	182833246	Vmn1r1_vomeronasal_1_receptor_1_[Source:MGI_Symbol;Acc:MGI:3647849]	.	-
chr1	182833260	182833278	Vmn1r1_vomeronasal_1_receptor_1_[Source:MGI_Symbol;Acc:MGI:3647849]	.	-
chr1	182840735	182840754	Vmn1r1_vomeronasal_1_receptor_1_[Source:MGI_Symbol;Acc:MGI:3647849]	.	-
chr1	182851996	182852033	Vmn1r1_vomeronasal_1_receptor_1_[Source:MGI_Symbol;Acc:MGI:3647849]	.	-
chr1	182853952	182854017	Vmn1r1_vomeronasal_1_receptor_1_[Source:MGI_Symbol;Acc:MGI:3647849]	.	-
chr1	182854028	182854132	Vmn1r1_vomeronasal_1_receptor_1_[Source:MGI_Symbol;Acc:MGI:3647849]	.	-
chr1	182854738	182854757	Vmn1r1_vomeronasal_1_receptor_1_[Source:MGI_Symbol;Acc:MGI:3647849]	.	-
chr1	182854856	182854885	Vmn1r1_vomeronasal_1_receptor_1_[Source:MGI_Symbol;Acc:MGI:3647849]	.	-
chr1	182854920	182854931	Vmn1r1_vomeronasal_1_receptor_1_[Source:MGI_Symbol;Acc:MGI:3647849]	.	-
chr1	182856229	182856242	Vmn1r1_vomeronasal_1_receptor_1_[Source:MGI_Symbol;Acc:MGI:3647849]	.	-
chr1	182858418	182858434	Vmn1r1_vomeronasal_1_receptor_1_[Source:MGI_Symbol;Acc:MGI:3647849]	.	-
chr1	182858452	182858614	Vmn1r1_vomeronasal_1_receptor_1_[Source:MGI_Symbol;Acc:MGI:3647849]	.	-
chr1	182858819	182858856	Vmn1r1_vomeronasal_1_receptor_1_[Source:MGI_Symbol;Acc:MGI:3647849]	.	-
chr1	182858869	182858875	Vmn1r1_vomeronasal_1_receptor_1_[Source:MGI_Symbol;Acc:MGI:3647849]	.	-
chr1	182866739	182866789	Vmn1r1_vomeronasal_1_receptor_1_[Source:MGI_Symbol;Acc:MGI:3647849]	.	-
chr1	182872187	182872194	Vmn1r1_vomeronasal_1_receptor_1_[Source:MGI_Symbol;Acc:MGI:3647849]	.	-
chr1	182872269	182872296	Vmn1r1_vomeronasal_1_receptor_1_[Source:MGI_Symbol;Acc:MGI:3647849]	.	-
chr1	182887317	182887536	Vmn1r1_vomeronasal_1_receptor_1_[Source:MGI_Symbol;Acc:MGI:3647849]	.	-
chr1	182888764	182888917	Vmn1r1_vomeronasal_1_receptor_1_[Source:MGI_Symbol;Acc:MGI:3647849]	.	-
chr1	182891879	182892155	Vmn1r1_vomeronasal_1_receptor_1_[Source:MGI_Symbol;Acc:MGI:3647849]	.	-
chr1	182892231	182892270	Vmn1r1_vomeronasal_1_receptor_1_[Source:MGI_Symbol;Acc:MGI:3647849]	.	-
chr1	182895195	182895217	Vmn1r1_vomeronasal_1_receptor_1_[Source:MGI_Symbol;Acc:MGI:3647849]	.	-
chr1	182895572	182895579	Vmn1r1_vomeronasal_1_receptor_1_[Source:MGI_Symbol;Acc:MGI:3647849]	.	-
chr1	182896455	182896475	Vmn1r1_vomeronasal_1_receptor_1_[Source:MGI_Symbol;Acc:MGI:3647849]	.	-
chr1	182896545	182896590	Vmn1r1_vomeronasal_1_receptor_1_[Source:MGI_Symbol;Acc:MGI:3647849]	.	-
chr1	183096331	183096343	Vmn1r1_vomeronasal_1_receptor_1_[Source:MGI_Symbol;Acc:MGI:3647849]	.	-
chr1	183098545	183098655	Vmn1r1_vomeronasal_1_receptor_1_[Source:MGI_Symbol;Acc:MGI:3647849]	.	-
chr1	183098915	183099050	Vmn1r1_vomeronasal_1_receptor_1_[Source:MGI_Symbol;Acc:MGI:3647849]	.	-
chr1	183099912	183100042	Vmn1r1_vomeronasal_1_receptor_1_[Source:MGI_Symbol;Acc:MGI:3647849]	.	-
chr1	183102253	183102264	Vmn1r1_vomeronasal_1_receptor_1_[Source:MGI_Symbol;Acc:MGI:3647849]	.	-
chr1	183107113	183107150	Vmn1r1_vomeronasal_1_receptor_1_[Source:MGI_Symbol;Acc:MGI:3647849]	.	-
chr1	183113738	183113765	Vmn1r1_vomeronasal_1_receptor_1_[Source:MGI_Symbol;Acc:MGI:3647849]	.	-
chr1	183113824	183113837	Vmn1r1_vomeronasal_1_receptor_1_[Source:MGI_Symbol;Acc:MGI:3647849]	.	-
chr1	183116622	183116629	Vmn1r1_vomeronasal_1_receptor_1_[Source:MGI_Symbol;Acc:MGI:3647849]	.	-
chr1	183116638	183116643	Vmn1r1_vomeronasal_1_receptor_1_[Source:MGI_Symbol;Acc:MGI:3647849]	.	-
chr1	183124504	183124602	Vmn1r1_vomeronasal_1_receptor_1_[Source:MGI_Symbol;Acc:MGI:3647849]	.	-
chr1	183127513	183127520	Vmn1r1_vomeronasal_1_receptor_1_[Source:MGI_Symbol;Acc:MGI:3647849]	.	-
chr1	183127586	183127631	Vmn1r1_vomeronasal_1_receptor_1_[Source:MGI_Symbol;Acc:MGI:3647849]	.	-
chr1	183129943	183129947	Vmn1r1_vomeronasal_1_receptor_1_[Source:MGI_Symbol;Acc:MGI:3647849]	.	-
chr1	183135347	183135356	Vmn1r1_vomeronasal_1_receptor_1_[Source:MGI_Symbol;Acc:MGI:3647849]	.	-
chr1	183135382	183135449	Vmn1r1_vomeronasal_1_receptor_1_[Source:MGI_Symbol;Acc:MGI:3647849]	.	-
chr1	183135501	183135529	Vmn1r1_vomeronasal_1_receptor_1_[Source:MGI_Symbol;Acc:MGI:3647849]	.	-
chr1	183135552	183135575	Vmn1r1_vomeronasal_1_receptor_1_[Source:MGI_Symbol;Acc:MGI:3647849]	.	-
chr1	183135594	183135622	Vmn1r1_vomeronasal_1_receptor_1_[Source:MGI_Symbol;Acc:MGI:3647849]	.	-
chr1	183135644	183135721	Vmn1r1_vomeronasal_1_receptor_1_[Source:MGI_Symbol;Acc:MGI:3647849]	.	-
chr1	183135743	183135767	Vmn1r1_vomeronasal_1_receptor_1_[Source:MGI_Symbol;Acc:MGI:3647849]	.	-
chr1	183135812	183135833	Vmn1r1_vomeronasal_1_receptor_1_[Source:MGI_Symbol;Acc:MGI:3647849]	.	-
chr1	183135848	183135853	Vmn1r1_vomeronasal_1_receptor_1_[Source:MGI_Symbol;Acc:MGI:3647849]	.	-
chr1	183135855	183135864	Vmn1r1_vomeronasal_1_receptor_1_[Source:MGI_Symbol;Acc:MGI:3647849]	.	-
chr1	183140423	183140431	Vmn1r1_vomeronasal_1_receptor_1_[Source:MGI_Symbol;Acc:MGI:3647849]	.	-
chr1	183142433	183142452	Vmn1r1_vomeronasal_1_receptor_1_[Source:MGI_Symbol;Acc:MGI:3647849]	.	-
chr1	183144498	183144502	Vmn1r1_vomeronasal_1_receptor_1_[Source:MGI_Symbol;Acc:MGI:3647849]	.	-
chr1	183147376	183147382	Vmn1r1_vomeronasal_1_receptor_1_[Source:MGI_Symbol;Acc:MGI:3647849]	.	-
chr1	183147625	183147643	Vmn1r1_vomeronasal_1_receptor_1_[Source:MGI_Symbol;Acc:MGI:3647849]	.	-
chr1	183147653	183147663	Vmn1r1_vomeronasal_1_receptor_1_[Source:MGI_Symbol;Acc:MGI:3647849]	.	-
chr1	183147666	183147932	Vmn1r1_vomeronasal_1_receptor_1_[Source:MGI_Symbol;Acc:MGI:3647849]	.	-
chr1	183147943	183147948	Vmn1r1_vomeronasal_1_receptor_1_[Source:MGI_Symbol;Acc:MGI:3647849]	.	-
chr1	183153526	183153534	Vmn1r1_vomeronasal_1_receptor_1_[Source:MGI_Symbol;Acc:MGI:3647849]	.	-
chr1	183154125	183154143	Vmn1r1_vomeronasal_1_receptor_1_[Source:MGI_Symbol;Acc:MGI:3647849]	.	-
chr1	183155858	183155866	Vmn1r1_vomeronasal_1_receptor_1_[Source:MGI_Symbol;Acc:MGI:3647849]	.	-
chr3	63092303	63092317	cluster1	.	+
chr3	63092613	63092619	cluster1	.	+
chr3	63092654	63092669	cluster1	.	+
chr3	63092670	63092674	cluster1	.	+
chr3	63092860	63092877	cluster1	.	+
chr3	63093078	63093086	cluster1	.	+
chr3	63115328	63115342	cluster1	.	+
chr3	63115374	63115400	cluster1	.	+
chr3	63115526	63115544	cluster1	.	+
chr3	63115620	63115639	cluster1	.	+
chr3	63124044	63124050	cluster1	.	+
chr3	63124090	63124117	cluster1	.	+
chr3	63124123	63124132	cluster1	.	+
chr3	63124140	63124249	cluster1	.	+
chr3	63137886	63137898	cluster1	.	+
chr3	63137930	63137958	cluster1	.	+
chr3	63137966	63137972	cluster1	.	+
chr3	63137992	63138014	cluster1	.	+
chr3	63138077	63138100	cluster1	.	+
chr3	63138191	63138205	cluster1	.	+
chr3	63138259	63138278	cluster1	.	+
chr3	63282103	63282126	cluster1	.	+
chr3	63295809	63295897	cluster1	.	+
chr3	63296263	63296272	cluster1	.	+
chr3	63296318	63296331	cluster1	.	+
chr3	63296364	63296372	cluster1	.	+
chr3	63296445	63296462	cluster1	.	+
chr3	63297041	63297054	cluster1	.	+
chr3	63298377	63298385	cluster1	.	+
chr3	63298402	63298469	cluster1	.	+
chr3	63298486	63298495	cluster1	.	+
chr3	63298664	63298674	cluster1	.	+
chr3	63299550	63299561	cluster1	.	+
chr3	63299573	63299586	cluster1	.	+
chr3	63299648	63299654	cluster1	.	+
chr3	63300121	63300299	cluster1	.	+
chr3	63327782	63327791	cluster1	.	+
chr3	63327807	63327854	cluster1	.	+
chr3	63327865	63327872	cluster1	.	+
chr3	63328030	63328060	cluster1	.	+
chr3	63328174	63328294	cluster1	.	+
chr3	63329647	63329720	cluster1	.	+
chr3	63340012	63340154	cluster1	.	+
chr3	63341904	63341961	cluster1	.	+
chr3	63346075	63346156	cluster1	.	+
chr3	63346764	63346770	cluster1	.	+
chr3	63347127	63347223	cluster1	.	+
chr3	63348615	63348728	cluster1	.	+
chr3	63356485	63356516	cluster1	.	+
chr3	63357355	63357363	cluster1	.	+
chr3	63358903	63358969	cluster1	.	+
chr3	63359632	63359798	cluster1	.	+
chr3	63398743	63398768	cluster1	.	+
chr3	63398811	63398858	cluster1	.	+
chr3	63413479	63413525	cluster1	.	+
chr3	63413543	63413569	cluster1	.	+
chr3	63439882	63439904	cluster1	.	+
chr3	63439910	63439923	cluster1	.	+
chr3	63439936	63439971	cluster1	.	+
chr3	63440023	63440036	cluster1	.	+
chr3	63465654	63465668	cluster1	.	+
chr3	63467166	63467173	cluster1	.	+
chr3	63469026	63469030	cluster1	.	+
chr3	63481159	63481164	cluster1	.	+
chr3	63481172	63481219	cluster1	.	+
chr3	63481265	63481360	cluster1	.	+
chr3	63482370	63482427	cluster1	.	+
chr3	63483809	63483826	cluster1	.	+
chr3	63483868	63483984	cluster1	.	+
chr3	63511536	63511576	cluster1	.	+
chr3	63531428	63531505	cluster1	.	+
chr3	63539071	63539085	cluster1	.	+
chr3	63580985	63580989	cluster1	.	+
chr3	63580991	63581021	cluster1	.	+
chr3	63583267	63583286	cluster1	.	+
chr3	63583320	63583328	cluster1	.	+
chr3	63595575	63595586	cluster1	.	+
chr3	63595590	63595601	cluster1	.	+
chr3	63595612	63595685	cluster1	.	+
chr3	63598977	63598999	cluster1	.	+
chr3	63599019	63599026	cluster1	.	+
chr3	63599044	63599054	cluster1	.	+
chr3	63610844	63610862	cluster1	.	+
chr3	63610884	63610888	cluster1	.	+
chr3	63611111	63611141	cluster1	.	+
chr3	63613794	63613808	cluster1	.	+
chr3	63613829	63613839	cluster1	.	+
chr3	63613873	63613905	cluster1	.	+
chr3	63644216	63644229	cluster1	.	+
chr3	63696239	63696424	cluster1	.	+
chr3	63696426	63696445	cluster1	.	+
chr3	63696734	63696806	cluster1	.	+
chr3	63697192	63697201	cluster1	.	+
chr3	63697401	63697408	cluster1	.	+
chr3	63697432	63697491	cluster1	.	+
chr3	63697547	63697570	cluster1	.	+
chr3	63697597	63697636	cluster1	.	+
chr3	63697709	63697782	cluster1	.	+
chr3	63697877	63697884	cluster1	.	+
chr3	63697973	63698055	cluster1	.	+
chr3	63698189	63698200	cluster1	.	+
chr3	63698423	63698449	cluster1	.	+
chr3	63698876	63698914	cluster1	.	+
chr3	63698969	63698979	cluster1	.	+
chr3	63699371	63699420	cluster1	.	+
chr3	63699477	63699504	cluster1	.	+
chr3	63699536	63699663	cluster1	.	+
chr3	63699668	63699738	cluster1	.	+
chr3	63699741	63699856	cluster1	.	+
chr3	63699869	63699887	cluster1	.	+
chr3	63699889	63699898	cluster1	.	+
chr3	63701778	63701784	cluster1	.	+
chr3	63701830	63702149	cluster1	.	+
chr3	63702497	63702503	cluster1	.	+
chr3	63702557	63702626	cluster1	.	+
chr3	63704126	63704215	cluster1	.	+
chr3	63704511	63704673	cluster1	.	+
chr3	63704846	63704887	cluster1	.	+
chr3	63707712	63707803	cluster1	.	+
chr3	63709516	63709647	cluster1	.	+
chr3	63710961	63711074	cluster1	.	+
chr3	63711165	63711349	cluster1	.	+
chr3	63715978	63716084	cluster1	.	+
chr3	63719185	63719225	cluster1	.	+
chr3	63719229	63719282	cluster1	.	+
chr3	63721169	63721257	cluster1	.	+
chr3	63722747	63722914	cluster1	.	+
chr3	63731623	63731730	cluster1	.	+
chr3	63740224	63740228	cluster1	.	+
chr3	63740264	63740276	cluster1	.	+
chr3	63740618	63740667	cluster1	.	+
chr3	63740695	63740709	cluster1	.	+
chr3	63740722	63740797	cluster1	.	+
chr3	63744472	63744613	cluster1	.	+
chr3	63748629	63748656	cluster1	.	+
chr3	63753125	63753333	cluster1	.	+
chr3	63755248	63755348	cluster1	.	+
chr3	63767452	63767633	cluster1	.	+
chr3	63773638	63773792	cluster1	.	+
chr3	63781304	63781558	cluster1	.	+
chr3	63783986	63784000	cluster1	.	+
chr3	63784001	63784143	cluster1	.	+
chr3	63791178	63791204	cluster1	.	+
chr3	63791246	63791323	cluster1	.	+
chr3	63795100	63795114	cluster1	.	+
chr3	63800346	63800360	cluster1	.	+
chr3	63807131	63807155	cluster1	.	+
chr3	63807181	63807192	cluster1	.	+
chr3	63832695	63832723	cluster1	.	+
chr3	63834001	63834020	cluster1	.	+
chr3	63834063	63834081	cluster1	.	+
chr3	63834121	63834165	cluster1	.	+
chr3	63835965	63835989	cluster1	.	+
chr3	63842423	63842435	cluster1	.	+
chr3	63842489	63842500	cluster1	.	+
chr3	63842522	63842552	cluster1	.	+
chr3	63842565	63842574	cluster1	.	+
chr3	63842579	63842594	cluster1	.	+
chr3	63850189	63850194	cluster1	.	+
chr3	63850411	63850427	cluster1	.	+
chr3	63850534	63850543	cluster1	.	+
chr3	63850917	63850930	cluster1	.	+
chr3	63850942	63851075	cluster1	.	+
chr3	63851102	63851131	cluster1	.	+
chr3	63851138	63851156	cluster1	.	+
chr3	63851162	63851166	cluster1	.	+
chr3	63851184	63851300	cluster1	.	+
chr3	63851343	63851347	cluster1	.	+
chr3	63851358	63851474	cluster1	.	+
chr3	63853185	63853200	cluster1	.	+
chr3	63853563	63853580	cluster1	.	+
chr3	63857614	63857675	cluster1	.	+
chr3	63857696	63857710	cluster1	.	+
chr3	63857718	63857802	cluster1	.	+
chr3	63857809	63857860	cluster1	.	+
chr3	63858703	63858712	cluster1	.	+
chr3	63863393	63863407	cluster1	.	+
chr3	63864711	63864717	cluster1	.	+
chr3	63864807	63864934	cluster1	.	+
chr3	63864941	63864958	cluster1	.	+
chr3	63868402	63868421	cluster1	.	+
chr3	63868494	63868506	cluster1	.	+
chr3	63870179	63870189	cluster1	.	+
chr3	63870650	63870701	cluster1	.	+
chr3	63870719	63870737	cluster1	.	+
chr3	63870747	63870760	cluster1	.	+
chr3	63871494	63871513	cluster1	.	+
chr3	63871521	63871545	cluster1	.	+
chr3	63879599	63879619	cluster1	.	+
chr3	63879629	63879637	cluster1	.	+
chr3	63879655	63879680	cluster1	.	+
chr3	63879706	63879714	cluster1	.	+
chr3	63879732	63879736	cluster1	.	+
chr3	63892289	63892294	cluster1	.	+
chr3	63893886	63893897	cluster1	.	+
chr3	63893933	63893946	cluster1	.	+
chr3	63894806	63894847	cluster1	.	+
chr3	63895725	63895731	cluster1	.	+
chr3	63895752	63896076	cluster1	.	+
chr3	63896404	63896430	cluster1	.	+
chr3	63896454	63896506	cluster1	.	+
chr3	63897347	63897356	cluster1	.	+
chr3	63897389	63897466	cluster1	.	+
chr3	63897493	63897521	cluster1	.	+
chr3	63898718	63898728	cluster1	.	+
chr3	63899434	63899459	cluster1	.	+
chr3	63899508	63899525	cluster1	.	+
chr3	63899535	63899544	cluster1	.	+
chr3	63900190	63900232	cluster1	.	+
chr3	63900232	63900248	cluster1	.	+
chr3	63900281	63900316	cluster1	.	+
chr3	63900343	63900395	cluster1	.	+
chr3	63900504	63900511	cluster1	.	+
chr3	63900521	63900653	cluster1	.	+
chr3	63904860	63904884	cluster1	.	+
chr3	63915373	63915385	cluster1	.	+
chr3	63915518	63915745	cluster1	.	+
chr3	63925325	63925483	cluster1	.	+
chr3	63927256	63927266	cluster1	.	+
chr3	63927302	63927325	cluster1	.	+
chr3	63942213	63942220	cluster1	.	+
chr3	63942425	63942437	cluster1	.	+
chr3	63942590	63942718	cluster1	.	+
chr3	63942994	63943005	cluster1	.	+
chr3	63943124	63943137	cluster1	.	+
chr3	63943217	63943223	cluster1	.	+
chr3	63943258	63943422	cluster1	.	+
chr3	63944559	63944783	cluster1	.	+
chr3	63947562	63947688	cluster1	.	+
chr3	63948067	63948259	cluster1	.	+
chr3	63953807	63954009	cluster1	.	+
chr3	63963405	63963958	cluster1	.	+
chr3	63963966	63963973	cluster1	.	+
chr3	63964079	63964190	cluster1	.	+
chr3	63964464	63964474	cluster1	.	+
chr3	63964586	63964592	cluster1	.	+
chr3	63964606	63964611	cluster1	.	+
chr3	63964703	63964708	cluster1	.	+
chr3	63964821	63964829	cluster1	.	+
chr3	63964836	63964841	cluster1	.	+
chr3	63964852	63964858	cluster1	.	+
chr3	63976125	63976140	cluster1	.	+
chr3	63976282	63976315	cluster1	.	+
chr3	63976450	63976469	cluster1	.	+
chr3	63980129	63980320	cluster1	.	+
chr3	63982407	63982528	cluster1	.	+
chr3	63985596	63985625	cluster1	.	+
chr3	63985626	63985701	cluster1	.	+
chr3	63987655	63987764	cluster1	.	+
chr3	63990150	63990353	cluster1	.	+
chr3	63990514	63990687	cluster1	.	+
chr3	63993188	63993344	cluster1	.	+
chr3	63993797	63993978	cluster1	.	+
chr3	63996804	63996915	cluster1	.	+
chr3	63998599	63998723	cluster1	.	+
chr3	64259714	64259743	cluster1	.	+
chr3	64261341	64261398	cluster1	.	+
chr3	64271802	64271808	cluster1	.	+
chr3	64271960	64271965	cluster1	.	+
chr3	64274723	64274734	cluster1	.	+
chr3	64274952	64275120	cluster1	.	+
chr3	64278939	64278962	cluster1	.	+
chr3	64949261	64949275	cluster1	.	+
chr3	64949348	64949538	cluster1	.	+
chr3	64965504	64965509	cluster1	.	+
chr3	64965555	64965561	cluster1	.	+
chr3	64966521	64966524	cluster1	.	+
chr3	64966571	64966581	cluster1	.	+
chr3	64967620	64967627	cluster1	.	+
chr3	64977200	64977244	cluster1	.	+
chr3	64977554	64977605	cluster1	.	+
chr3	64977659	64977667	cluster1	.	+
chr3	64977685	64977689	cluster1	.	+
chr3	64977724	64977734	cluster1	.	+
chr3	64977744	64977749	cluster1	.	+
chr3	64977759	64977800	cluster1	.	+
chr3	64978252	64978261	cluster1	.	+
chr3	64978692	64978708	cluster1	.	+
chr3	64979657	64979713	cluster1	.	+
chr3	64979747	64979763	cluster1	.	+
chr3	64979768	64979794	cluster1	.	+
chr3	64979813	64979825	cluster1	.	+
chr3	64979893	64979905	cluster1	.	+
chr3	64983953	64983979	cluster1	.	+
chr3	64983997	64984008	cluster1	.	+
chr3	64984301	64984309	cluster1	.	+
chr3	64984557	64984574	cluster1	.	+
chr3	64986755	64986761	cluster1	.	+
chr3	64988246	64988250	cluster1	.	+
chr3	64989154	64989165	cluster1	.	+
chr3	64992199	64992213	cluster1	.	+
chr3	64993483	64993495	cluster1	.	+
chr3	64995619	64995627	cluster1	.	+
chr3	64995646	64995692	cluster1	.	+
chr3	64998778	64998790	cluster1	.	+
chr3	64998851	64998985	cluster1	.	+
chr3	65001939	65002012	cluster1	.	+
chr3	65002040	65002066	cluster1	.	+
chr3	65002485	65002497	cluster1	.	+
chr3	65002697	65002715	cluster1	.	+
chr3	65007798	65007813	cluster1	.	+
chr3	65036424	65036437	cluster1	.	+
chr3	65037741	65037769	cluster1	.	+
chr3	65037787	65037801	cluster1	.	+
chr3	65037806	65037810	cluster1	.	+
chr3	65048132	65048143	cluster1	.	+
chr3	65048162	65048181	cluster1	.	+
chr3	65088643	65088665	cluster1	.	+
chr3	65088694	65088739	cluster1	.	+
chr3	65103515	65103524	cluster1	.	+
chr3	65104269	65104273	cluster1	.	+
chr3	65104296	65104302	cluster1	.	+
chr3	65104312	65104326	cluster1	.	+
chr3	65104367	65104384	cluster1	.	+
chr3	65107371	65107432	cluster1	.	+
chr3	65107471	65107494	cluster1	.	+
chr3	65109030	65109062	cluster1	.	+
chr3	65109130	65109152	cluster1	.	+
chr3	65109522	65109546	cluster1	.	+
chr3	65109734	65109796	cluster1	.	+
chr3	65109796	65109996	cluster1	.	+
chr3	65110094	65110111	cluster1	.	+
chr3	65114909	65114989	cluster1	.	+
chr3	65115074	65115081	cluster1	.	+
chr3	65115147	65115157	cluster1	.	+
chr3	65115163	65115189	cluster1	.	+
chr3	65115238	65115252	cluster1	.	+
chr3	65115268	65115288	cluster1	.	+
chr3	65115312	65115430	cluster1	.	+
chr3	65117043	65117094	cluster1	.	+
chr3	65117108	65117153	cluster1	.	+
chr3	65117153	65117255	cluster1	.	+
chr3	65118605	65118619	cluster1	.	+
chr3	65120297	65120310	cluster1	.	+
chr3	65132780	65132794	cluster1	.	+
chr3	65138328	65138348	cluster1	.	+
chr3	65138359	65138402	cluster1	.	+
chr3	65138427	65138436	cluster1	.	+
chr3	65138469	65138497	cluster1	.	+
chr3	65138649	65138653	cluster1	.	+
chr3	65145267	65145285	cluster1	.	+
chr3	65145298	65145315	cluster1	.	+
chr3	65145451	65145465	cluster1	.	+
chr3	65145868	65145901	cluster1	.	+
chr3	65145969	65145981	cluster1	.	+
chr3	65157129	65157148	cluster1	.	+
chr3	65172134	65172148	cluster1	.	+
chr3	65177883	65177888	cluster1	.	+
chr3	65177895	65177902	cluster1	.	+
chr3	65178820	65178826	cluster1	.	+
chr3	65180093	65180099	cluster1	.	+
chr3	65180476	65180484	cluster1	.	+
chr3	65180488	65180506	cluster1	.	+
chr3	65183238	65183250	cluster1	.	+
chr3	65186155	65186166	cluster1	.	+
chr3	65186209	65186214	cluster1	.	+
chr3	65188098	65188103	cluster1	.	+
chr3	65197796	65197809	cluster1	.	+
chr3	65295262	65295304	cluster1	.	+
chr3	65296864	65296882	cluster1	.	+
chr3	65297665	65297754	cluster1	.	+
chr3	65299319	65299326	cluster1	.	+
chr3	65299356	65299441	cluster1	.	+
chr3	65299468	65299477	cluster1	.	+
chr3	65299584	65299635	cluster1	.	+
chr3	65302145	65302199	cluster1	.	+
chr3	65302432	65302445	cluster1	.	+
chr3	65302487	65302532	cluster1	.	+
chr3	65302587	65302598	cluster1	.	+
chr3	65302623	65302627	cluster1	.	+
chr3	65302804	65302809	cluster1	.	+
chr3	65304108	65304165	cluster1	.	+
chr3	65307790	65307797	cluster1	.	+
chr3	65307815	65307824	cluster1	.	+
chr3	65311335	65311344	cluster1	.	+
chr3	65311354	65311400	cluster1	.	+
chr3	65311412	65311492	cluster1	.	+
chr3	65311515	65311534	cluster1	.	+
chr3	65311618	65311652	cluster1	.	+
chr3	65319415	65319511	cluster1	.	+
chr3	65322627	65322710	cluster1	.	+
chr3	65324461	65324474	cluster1	.	+
chr3	65328941	65328962	cluster1	.	+
chr3	65329049	65329053	cluster1	.	+
chr3	65340521	65340548	cluster1	.	+
chr3	65364604	65364727	cluster1	.	+
chr3	65371351	65371451	cluster1	.	+
chr3	65376475	65376492	cluster1	.	+
chr3	65507071	65507119	cluster1	.	+
chr3	65507348	65507359	cluster1	.	+
chr3	65510159	65510188	cluster1	.	+
chr3	65516997	65517022	cluster1	.	+
chr3	65517052	65517079	cluster1	.	+
chr3	65523637	65523652	cluster1	.	+
chr3	65528397	65528443	cluster1	.	+
chr3	65528813	65528821	cluster1	.	+
chr3	65528947	65528965	cluster1	.	+
chr3	65529298	65529328	cluster1	.	+
chr3	65529745	65529792	cluster1	.	+
chr3	65529800	65529893	cluster1	.	+
chr3	65531207	65532192	cluster1	.	+
chr3	65533110	65533119	cluster1	.	+
chr3	65533185	65533259	cluster1	.	+
chr3	65533643	65533673	cluster1	.	+
chr3	65533675	65533912	cluster1	.	+
chr3	65535172	65535383	cluster1	.	+
chr3	65535396	65535656	cluster1	.	+
chr3	65537004	65537052	cluster1	.	+
chr3	65537492	65537513	cluster1	.	+
chr3	65537535	65537633	cluster1	.	+
chr3	65540532	65540571	cluster1	.	+
chr3	65540598	65540711	cluster1	.	+
chr3	65543793	65543823	cluster1	.	+
chr3	65546204	65546382	cluster1	.	+
chr3	65547522	65547691	cluster1	.	+
chr3	65548449	65548466	cluster1	.	+
chr3	65548472	65548494	cluster1	.	+
chr3	65656454	65656469	cluster1	.	+
chr3	65656489	65656495	cluster1	.	+
chr3	65658399	65658451	cluster1	.	+
chr3	65658485	65658495	cluster1	.	+
chr3	65658573	65658591	cluster1	.	+
chr3	65658930	65658940	cluster1	.	+
chr3	65658956	65659017	cluster1	.	+
chr3	65659510	65659523	cluster1	.	+
chr3	65659538	65659553	cluster1	.	+
chr3	65659560	65659582	cluster1	.	+
chr3	65659610	65659620	cluster1	.	+
chr3	65662871	65662883	cluster1	.	+
chr3	65666227	65666272	cluster1	.	+
chr3	65666309	65666316	cluster1	.	+
chr3	65666364	65666371	cluster1	.	+
chr3	65669129	65669183	cluster1	.	+
chr3	65673289	65673294	cluster1	.	+
chr3	65674208	65674230	cluster1	.	+
chr3	65674238	65674263	cluster1	.	+
chr3	65674289	65674300	cluster1	.	+
chr3	65674306	65674313	cluster1	.	+
chr3	65674331	65674539	cluster1	.	+
chr3	65739734	65739847	cluster1	.	+
chr3	65751391	65751411	cluster1	.	+
chr3	65751426	65751482	cluster1	.	+
chr3	65751487	65751590	cluster1	.	+
chr3	65751617	65751637	cluster1	.	+
chr3	65767166	65767642	cluster1	.	+
chr3	65767675	65767712	cluster1	.	+
chr3	65772974	65773071	cluster1	.	+
chr3	65781366	65781451	cluster1	.	+
chr3	65783819	65783926	cluster1	.	+
chr3	65783986	65784001	cluster1	.	+
chr3	65784020	65784026	cluster1	.	+
chr3	65786912	65787027	cluster1	.	+
chr3	65787156	65787170	cluster1	.	+
chr3	65802301	65802409	cluster1	.	+
chr3	65804612	65804819	cluster1	.	+
chr3	65804848	65804909	cluster1	.	+
chr3	65805001	65805033	cluster1	.	+
chr3	65814925	65814935	cluster1	.	+
chr3	65814970	65814976	cluster1	.	+
chr3	65815017	65815036	cluster1	.	+
chr3	65815903	65815911	cluster1	.	+
chr3	65815911	65815942	cluster1	.	+
chr3	65815960	65816078	cluster1	.	+
chr3	65818589	65818605	cluster1	.	+
chr3	65819785	65819840	cluster1	.	+
chr3	65819901	65819945	cluster1	.	+
chr3	65819962	65819967	cluster1	.	+
chr3	65819988	65820049	cluster1	.	+
chr3	65820082	65820098	cluster1	.	+
chr3	65824748	65824764	cluster1	.	+
chr3	65827675	65827688	cluster1	.	+
chr3	65827749	65827792	cluster1	.	+
chr3	65827862	65827890	cluster1	.	+
chr3	65828953	65828967	cluster1	.	+
chr3	65830743	65830858	cluster1	.	+
chr3	65830885	65830908	cluster1	.	+
chr3	65831137	65831155	cluster1	.	+
chr3	65836758	65836785	cluster1	.	+
chr3	65840918	65840925	cluster1	.	+
chr3	65843219	65843278	cluster1	.	+
chr3	65843391	65843446	cluster1	.	+
chr3	65843503	65843513	cluster1	.	+
chr3	65843625	65843639	cluster1	.	+
chr4	3494428	3494484	cluster2	.	+
chr4	3494519	3494540	cluster2	.	+
chr4	3494540	3494548	cluster2	.	+
chr4	3495866	3495940	cluster2	.	+
chr4	3496424	3496603	cluster2	.	+
chr4	3496973	3497058	cluster2	.	+
chr4	3498811	3499004	cluster2	.	+
chr4	3499384	3499409	cluster2	.	+
chr4	3502683	3502806	cluster2	.	+
chr4	3503819	3503981	cluster2	.	+
chr4	3506089	3506264	cluster2	.	+
chr4	3508041	3508199	cluster2	.	+
chr4	3508421	3508470	cluster2	.	+
chr4	3509284	3509408	cluster2	.	+
chr4	3509497	3509588	cluster2	.	+
chr4	3549351	3549355	cluster2	.	+
chr4	3549359	3549366	cluster2	.	+
chr4	3549449	3549469	cluster2	.	+
chr4	3549517	3549533	cluster2	.	+
chr4	3549820	3549836	cluster2	.	+
chr4	3550422	3550424	cluster2	.	+
chr4	3550494	3550597	cluster2	.	+
chr4	3551746	3551901	cluster2	.	+
chr4	3554344	3554428	cluster2	.	+
chr4	3554608	3554622	cluster2	.	+
chr4	3557327	3557336	cluster2	.	+
chr4	3557347	3557406	cluster2	.	+
chr4	3560492	3560696	cluster2	.	+
chr4	3564088	3564274	cluster2	.	+
chr4	3569357	3569727	cluster2	.	+
chr4	3570314	3570324	cluster2	.	+
chr4	3574850	3574862	cluster2	.	+
chr4	3574879	3574884	cluster2	.	+
chr4	3575025	3575061	cluster2	.	+
chr4	3575103	3575135	cluster2	.	+
chr4	3583422	3583463	cluster2	.	+
chr4	3583486	3583493	cluster2	.	+
chr4	3585042	3585057	cluster2	.	+
chr4	3585095	3585192	cluster2	.	+
chr4	3585449	3585481	cluster2	.	+
chr4	3585508	3585528	cluster2	.	+
chr4	3585535	3585567	cluster2	.	+
chr4	3585709	3585726	cluster2	.	+
chr4	3585746	3585903	cluster2	.	+
chr4	3586168	3586191	cluster2	.	+
chr4	3586263	3586271	cluster2	.	+
chr4	3589204	3589235	cluster2	.	+
chr4	3589241	3589270	cluster2	.	+
chr4	3591222	3591318	cluster2	.	+
chr4	3593449	3593471	cluster2	.	+
chr4	3593478	3593591	cluster2	.	+
chr4	3593613	3593639	cluster2	.	+
chr4	3595349	3595389	cluster2	.	+
chr4	3598507	3598518	cluster2	.	+
chr4	3598566	3598667	cluster2	.	+
chr4	3602143	3602294	cluster2	.	+
chr4	3604692	3604923	cluster2	.	+
chr4	3605805	3605907	cluster2	.	+
chr4	3607393	3607404	cluster2	.	+
chr4	3614851	3614935	cluster2	.	+
chr4	3614936	3614967	cluster2	.	+
chr4	3620655	3620661	cluster2	.	+
chr4	3621449	3621456	cluster2	.	+
chr4	3647014	3647020	cluster2	.	+
chr4	3647121	3647147	cluster2	.	+
chr4	3648399	3648418	cluster2	.	+
chr4	3649152	3649162	cluster2	.	+
chr4	3649173	3649210	cluster2	.	+
chr4	3649241	3649252	cluster2	.	+
chr4	3649263	3649271	cluster2	.	+
chr4	3650952	3650953	cluster2	.	+
chr4	3660054	3660077	cluster2	.	+
chr4	3660090	3660203	cluster2	.	+
chr4	3671428	3671460	cluster2	.	+
chr4	3671477	3671482	cluster2	.	+
chr4	3678000	3678007	cluster2	.	+
chr4	3678014	3678139	cluster2	.	+
chr4	3678320	3678370	cluster2	.	+
chr4	3678629	3678638	cluster2	.	+
chr4	3678936	3678942	cluster2	.	+
chr4	3679029	3679036	cluster2	.	+
chr4	3679036	3679085	cluster2	.	+
chr4	3680184	3680192	cluster2	.	+
chr4	3681690	3681700	cluster2	.	+
chr4	3681709	3681738	cluster2	.	+
chr4	3681746	3681808	cluster2	.	+
chr4	3683005	3683041	cluster2	.	+
chr4	3683073	3683089	cluster2	.	+
chr4	3691175	3691185	cluster2	.	+
chr4	3691308	3691312	cluster2	.	+
chr4	3691335	3691343	cluster2	.	+
chr4	3691728	3691745	cluster2	.	+
chr4	3704750	3704761	cluster2	.	+
chr4	3709528	3709553	cluster2	.	+
chr4	3710651	3710658	cluster2	.	+
chr4	3710692	3710708	cluster2	.	+
chr4	3745331	3745422	cluster2	.	+
chr4	3745511	3745635	cluster2	.	+
chr4	3746437	3746486	cluster2	.	+
chr4	3746708	3746866	cluster2	.	+
chr4	3748645	3748820	cluster2	.	+
chr4	3751089	3751251	cluster2	.	+
chr4	3752276	3752399	cluster2	.	+
chr4	3755901	3755926	cluster2	.	+
chr4	3756295	3756488	cluster2	.	+
chr4	3758241	3758326	cluster2	.	+
chr4	3758696	3758875	cluster2	.	+
chr4	3759359	3759433	cluster2	.	+
chr4	3760751	3760759	cluster2	.	+
chr4	3760759	3760780	cluster2	.	+
chr4	3760815	3760871	cluster2	.	+
chr4	3760871	3760880	cluster2	.	+
chr4	3762535	3762544	cluster2	.	+
chr4	3762602	3762613	cluster2	.	+
chr4	3762657	3762662	cluster2	.	+
chr4	3770841	3770847	cluster2	.	+
chr4	3771201	3771222	cluster2	.	+
chr4	3771236	3771245	cluster2	.	+
chr4	3771421	3771436	cluster2	.	+
chr4	3775969	3775973	cluster2	.	+
chr4	3776002	3776005	cluster2	.	+
chr4	3898522	3898545	cluster2	.	+
chr4	3898558	3898646	cluster2	.	+
chr4	3898674	3898725	cluster2	.	+
chr4	3898759	3899022	cluster2	.	+
chr4	3899063	3899247	cluster2	.	+
chr4	3899247	3899571	cluster2	.	+
chr4	3899889	3899898	cluster2	.	+
chr4	3899906	3900512	cluster2	.	+
chr4	3900765	3900815	cluster2	.	+
chr4	3900858	3900891	cluster2	.	+
chr4	3901016	3901023	cluster2	.	+
chr4	3901031	3901090	cluster2	.	+
chr4	3901420	3901441	cluster2	.	+
chr4	3901447	3901481	cluster2	.	+
chr4	3901591	3901608	cluster2	.	+
chr4	3901628	3901957	cluster2	.	+
chr4	3901972	3902126	cluster2	.	+
chr4	3902152	3902173	cluster2	.	+
chr4	3902211	3902227	cluster2	.	+
chr4	3902271	3902294	cluster2	.	+
chr4	3902522	3902546	cluster2	.	+
chr4	3903124	3903165	cluster2	.	+
chr4	3903334	3903354	cluster2	.	+
chr4	3903428	3903442	cluster2	.	+
chr4	3903467	3903653	cluster2	.	+
chr4	3903690	3904141	cluster2	.	+
chr4	3904143	3904960	cluster2	.	+
chr4	3905107	3905137	cluster2	.	+
chr4	3905157	3905188	cluster2	.	+
chr4	3905210	3905246	cluster2	.	+
chr4	3905305	3905935	cluster2	.	+
chr4	3905935	3905961	cluster2	.	+
chr4	3905973	3905995	cluster2	.	+
chr4	3908650	3908732	cluster2	.	+
chr4	3908902	3908909	cluster2	.	+
chr4	3908914	3909004	cluster2	.	+
chr4	3909043	3909068	cluster2	.	+
chr4	3909102	3909141	cluster2	.	+
chr4	3909145	3909214	cluster2	.	+
chr4	3909236	3909287	cluster2	.	+
chr4	3910027	3910049	cluster2	.	+
chr4	3910139	3910194	cluster2	.	+
chr4	3910226	3910238	cluster2	.	+
chr4	3911894	3911901	cluster2	.	+
chr4	3915499	3915533	cluster2	.	+
chr4	3915580	3915768	cluster2	.	+
chr4	3921329	3921342	cluster2	.	+
chr4	3921367	3921374	cluster2	.	+
chr4	3921480	3921493	cluster2	.	+
chr4	3924551	3924593	cluster2	.	+
chr4	3929193	3929275	cluster2	.	+
chr4	3929771	3929792	cluster2	.	+
chr4	3929897	3929934	cluster2	.	+
chr4	3932578	3932602	cluster2	.	+
chr4	3933122	3933199	cluster2	.	+
chr4	3933865	3933963	cluster2	.	+
chr4	3934266	3934293	cluster2	.	+
chr4	3935473	3935536	cluster2	.	+
chr4	3935741	3935771	cluster2	.	+
chr4	3935916	3935946	cluster2	.	+
chr4	3936156	3936431	cluster2	.	+
chr4	3936466	3937033	cluster2	.	+
chr4	3937057	3937506	cluster2	.	+
chr4	3937511	3937553	cluster2	.	+
chr4	3937553	3937882	cluster2	.	+
chr4	3937882	3938410	cluster2	.	+
chr4	3938418	3938449	cluster2	.	+
chr4	3938855	3938926	cluster2	.	+
chr4	3938959	3938970	cluster2	.	+
chr4	3941257	3941262	cluster2	.	+
chr4	3941278	3941316	cluster2	.	+
chr4	3942714	3942824	cluster2	.	+
chr4	3943385	3943509	cluster2	.	+
chr4	3954976	3955037	cluster2	.	+
chr4	3959147	3959213	cluster2	.	+
chr4	3964635	3964665	cluster2	.	+
chr4	3967708	3967731	cluster2	.	+
chr4	3975214	3975247	cluster2	.	+
chr4	4016131	4016136	cluster2	.	+
chr4	4016212	4016220	cluster2	.	+
chr4	4023168	4023175	cluster2	.	+
chr4	4056904	4056908	cluster2	.	+
chr4	155359629	155359649	Vmn2r125_vomeronasal_2,_receptor_125_[Source:MGI_Symbol;Acc:MGI:5434138]	.	+
chr4	155359659	155359679	Vmn2r125_vomeronasal_2,_receptor_125_[Source:MGI_Symbol;Acc:MGI:5434138]	.	+
chr4	155361144	155361247	Vmn2r125_vomeronasal_2,_receptor_125_[Source:MGI_Symbol;Acc:MGI:5434138]	.	+
chr4	155361304	155361334	Vmn2r125_vomeronasal_2,_receptor_125_[Source:MGI_Symbol;Acc:MGI:5434138]	.	+
chr4	155361458	155361475	Vmn2r125_vomeronasal_2,_receptor_125_[Source:MGI_Symbol;Acc:MGI:5434138]	.	+
chr4	155361477	155361527	Vmn2r125_vomeronasal_2,_receptor_125_[Source:MGI_Symbol;Acc:MGI:5434138]	.	+
chr4	155361549	155361555	Vmn2r125_vomeronasal_2,_receptor_125_[Source:MGI_Symbol;Acc:MGI:5434138]	.	+
chr4	155361575	155361591	Vmn2r125_vomeronasal_2,_receptor_125_[Source:MGI_Symbol;Acc:MGI:5434138]	.	+
chr4	155367410	155367426	Vmn2r125_vomeronasal_2,_receptor_125_[Source:MGI_Symbol;Acc:MGI:5434138]	.	+
chr4	155371354	155371377	Vmn2r125_vomeronasal_2,_receptor_125_[Source:MGI_Symbol;Acc:MGI:5434138]	.	+
chr4	155372015	155372024	Vmn2r125_vomeronasal_2,_receptor_125_[Source:MGI_Symbol;Acc:MGI:5434138]	.	+
chr4	155382887	155382906	Vmn2r125_vomeronasal_2,_receptor_125_[Source:MGI_Symbol;Acc:MGI:5434138]	.	+
chr4	155382951	155383025	Vmn2r125_vomeronasal_2,_receptor_125_[Source:MGI_Symbol;Acc:MGI:5434138]	.	+
chr4	155384992	155385011	Vmn2r125_vomeronasal_2,_receptor_125_[Source:MGI_Symbol;Acc:MGI:5434138]	.	+
chr4	155385400	155385504	Vmn2r125_vomeronasal_2,_receptor_125_[Source:MGI_Symbol;Acc:MGI:5434138]	.	+
chr4	155385557	155385695	Vmn2r125_vomeronasal_2,_receptor_125_[Source:MGI_Symbol;Acc:MGI:5434138]	.	+
chr4	155385929	155385936	Vmn2r125_vomeronasal_2,_receptor_125_[Source:MGI_Symbol;Acc:MGI:5434138]	.	+
chr4	155385962	155386149	Vmn2r125_vomeronasal_2,_receptor_125_[Source:MGI_Symbol;Acc:MGI:5434138]	.	+
chr4	155386399	155386561	Vmn2r125_vomeronasal_2,_receptor_125_[Source:MGI_Symbol;Acc:MGI:5434138]	.	+
chr4	155387149	155387293	Vmn2r125_vomeronasal_2,_receptor_125_[Source:MGI_Symbol;Acc:MGI:5434138]	.	+
chr4	155387851	155387943	Vmn2r125_vomeronasal_2,_receptor_125_[Source:MGI_Symbol;Acc:MGI:5434138]	.	+
chr4	155388249	155388478	Vmn2r125_vomeronasal_2,_receptor_125_[Source:MGI_Symbol;Acc:MGI:5434138]	.	+
chr4	155388557	155388635	Vmn2r125_vomeronasal_2,_receptor_125_[Source:MGI_Symbol;Acc:MGI:5434138]	.	+
chr4	155388931	155389049	Vmn2r125_vomeronasal_2,_receptor_125_[Source:MGI_Symbol;Acc:MGI:5434138]	.	+
chr4	155394626	155394651	Vmn2r125_vomeronasal_2,_receptor_125_[Source:MGI_Symbol;Acc:MGI:5434138]	.	+
chr4	155395655	155395666	Vmn2r125_vomeronasal_2,_receptor_125_[Source:MGI_Symbol;Acc:MGI:5434138]	.	+
chr4	155395695	155395713	Vmn2r125_vomeronasal_2,_receptor_125_[Source:MGI_Symbol;Acc:MGI:5434138]	.	+
chr4	155397680	155397687	Vmn2r125_vomeronasal_2,_receptor_125_[Source:MGI_Symbol;Acc:MGI:5434138]	.	+
chr4	155397698	155397707	Vmn2r125_vomeronasal_2,_receptor_125_[Source:MGI_Symbol;Acc:MGI:5434138]	.	+
chr4	155415470	155415478	Vmn2r125_vomeronasal_2,_receptor_125_[Source:MGI_Symbol;Acc:MGI:5434138]	.	+
chr4	155415677	155415681	Vmn2r125_vomeronasal_2,_receptor_125_[Source:MGI_Symbol;Acc:MGI:5434138]	.	+
chr4	155415698	155415703	Vmn2r125_vomeronasal_2,_receptor_125_[Source:MGI_Symbol;Acc:MGI:5434138]	.	+
chr4	155415947	155415959	Vmn2r125_vomeronasal_2,_receptor_125_[Source:MGI_Symbol;Acc:MGI:5434138]	.	+
chr4	155415992	155415999	Vmn2r125_vomeronasal_2,_receptor_125_[Source:MGI_Symbol;Acc:MGI:5434138]	.	+
chr4	155416003	155416009	Vmn2r125_vomeronasal_2,_receptor_125_[Source:MGI_Symbol;Acc:MGI:5434138]	.	+
chr4	155668982	155668991	Vmn2r125_vomeronasal_2,_receptor_125_[Source:MGI_Symbol;Acc:MGI:5434138]	.	+
chr4	155669205	155669209	Vmn2r125_vomeronasal_2,_receptor_125_[Source:MGI_Symbol;Acc:MGI:5434138]	.	+
chr4	155669249	155669255	Vmn2r125_vomeronasal_2,_receptor_125_[Source:MGI_Symbol;Acc:MGI:5434138]	.	+
chr4	155669489	155669499	Vmn2r125_vomeronasal_2,_receptor_125_[Source:MGI_Symbol;Acc:MGI:5434138]	.	+
chr4	155694277	155694315	Vmn2r125_vomeronasal_2,_receptor_125_[Source:MGI_Symbol;Acc:MGI:5434138]	.	+
chr4	155694330	155694344	Vmn2r125_vomeronasal_2,_receptor_125_[Source:MGI_Symbol;Acc:MGI:5434138]	.	+
chr4	155694352	155694390	Vmn2r125_vomeronasal_2,_receptor_125_[Source:MGI_Symbol;Acc:MGI:5434138]	.	+
chr4	155694423	155694449	Vmn2r125_vomeronasal_2,_receptor_125_[Source:MGI_Symbol;Acc:MGI:5434138]	.	+
chr4	155694492	155694547	Vmn2r125_vomeronasal_2,_receptor_125_[Source:MGI_Symbol;Acc:MGI:5434138]	.	+
chr4	155694566	155694700	Vmn2r125_vomeronasal_2,_receptor_125_[Source:MGI_Symbol;Acc:MGI:5434138]	.	+
chr4	155694712	155694734	Vmn2r125_vomeronasal_2,_receptor_125_[Source:MGI_Symbol;Acc:MGI:5434138]	.	+
chr4	155862972	155862986	Vmn2r125_vomeronasal_2,_receptor_125_[Source:MGI_Symbol;Acc:MGI:5434138]	.	+
chr4	155863002	155863022	Vmn2r125_vomeronasal_2,_receptor_125_[Source:MGI_Symbol;Acc:MGI:5434138]	.	+
chr4	155863032	155863039	Vmn2r125_vomeronasal_2,_receptor_125_[Source:MGI_Symbol;Acc:MGI:5434138]	.	+
chr4	155863202	155863225	Vmn2r125_vomeronasal_2,_receptor_125_[Source:MGI_Symbol;Acc:MGI:5434138]	.	+
chr4	155863257	155863267	Vmn2r125_vomeronasal_2,_receptor_125_[Source:MGI_Symbol;Acc:MGI:5434138]	.	+
chr4	155863421	155863436	Vmn2r125_vomeronasal_2,_receptor_125_[Source:MGI_Symbol;Acc:MGI:5434138]	.	+
chr4	155866356	155866376	Vmn2r125_vomeronasal_2,_receptor_125_[Source:MGI_Symbol;Acc:MGI:5434138]	.	+
chr4	155866420	155866457	Vmn2r125_vomeronasal_2,_receptor_125_[Source:MGI_Symbol;Acc:MGI:5434138]	.	+
chr4	155866474	155866581	Vmn2r125_vomeronasal_2,_receptor_125_[Source:MGI_Symbol;Acc:MGI:5434138]	.	+
chr4	155866600	155866703	Vmn2r125_vomeronasal_2,_receptor_125_[Source:MGI_Symbol;Acc:MGI:5434138]	.	+
chr4	155866714	155866772	Vmn2r125_vomeronasal_2,_receptor_125_[Source:MGI_Symbol;Acc:MGI:5434138]	.	+
chr4	155866780	155866788	Vmn2r125_vomeronasal_2,_receptor_125_[Source:MGI_Symbol;Acc:MGI:5434138]	.	+
chr4	155866813	155866887	Vmn2r125_vomeronasal_2,_receptor_125_[Source:MGI_Symbol;Acc:MGI:5434138]	.	+
chr4	155867110	155867149	Vmn2r125_vomeronasal_2,_receptor_125_[Source:MGI_Symbol;Acc:MGI:5434138]	.	+
chr4	155867170	155867213	Vmn2r125_vomeronasal_2,_receptor_125_[Source:MGI_Symbol;Acc:MGI:5434138]	.	+
chr4	155867227	155867237	Vmn2r125_vomeronasal_2,_receptor_125_[Source:MGI_Symbol;Acc:MGI:5434138]	.	+
chr4	155872124	155872230	Vmn2r125_vomeronasal_2,_receptor_125_[Source:MGI_Symbol;Acc:MGI:5434138]	.	+
chr4	155872847	155872925	Vmn2r125_vomeronasal_2,_receptor_125_[Source:MGI_Symbol;Acc:MGI:5434138]	.	+
chr4	155875135	155875371	Vmn2r125_vomeronasal_2,_receptor_125_[Source:MGI_Symbol;Acc:MGI:5434138]	.	+
chr4	155885095	155885204	Vmn2r125_vomeronasal_2,_receptor_125_[Source:MGI_Symbol;Acc:MGI:5434138]	.	+
chr4	155885283	155885326	Vmn2r125_vomeronasal_2,_receptor_125_[Source:MGI_Symbol;Acc:MGI:5434138]	.	+
chr4	155885562	155885706	Vmn2r125_vomeronasal_2,_receptor_125_[Source:MGI_Symbol;Acc:MGI:5434138]	.	+
chr4	155886089	155886161	Vmn2r125_vomeronasal_2,_receptor_125_[Source:MGI_Symbol;Acc:MGI:5434138]	.	+
chr4	155886794	155886989	Vmn2r125_vomeronasal_2,_receptor_125_[Source:MGI_Symbol;Acc:MGI:5434138]	.	+
chr4	155887113	155887206	Vmn2r125_vomeronasal_2,_receptor_125_[Source:MGI_Symbol;Acc:MGI:5434138]	.	+
chr4	155887429	155887527	Vmn2r125_vomeronasal_2,_receptor_125_[Source:MGI_Symbol;Acc:MGI:5434138]	.	+
chr4	155887602	155887772	Vmn2r125_vomeronasal_2,_receptor_125_[Source:MGI_Symbol;Acc:MGI:5434138]	.	+
chr4	155887852	155887965	Vmn2r125_vomeronasal_2,_receptor_125_[Source:MGI_Symbol;Acc:MGI:5434138]	.	+
chr4	155888044	155888115	Vmn2r125_vomeronasal_2,_receptor_125_[Source:MGI_Symbol;Acc:MGI:5434138]	.	+
chr4	155888180	155888328	Vmn2r125_vomeronasal_2,_receptor_125_[Source:MGI_Symbol;Acc:MGI:5434138]	.	+
chr4	155888393	155888527	Vmn2r125_vomeronasal_2,_receptor_125_[Source:MGI_Symbol;Acc:MGI:5434138]	.	+
chr4	155888617	155888685	Vmn2r125_vomeronasal_2,_receptor_125_[Source:MGI_Symbol;Acc:MGI:5434138]	.	+
chr4	155889507	155889527	Vmn2r125_vomeronasal_2,_receptor_125_[Source:MGI_Symbol;Acc:MGI:5434138]	.	+
chr4	155889555	155889599	Vmn2r125_vomeronasal_2,_receptor_125_[Source:MGI_Symbol;Acc:MGI:5434138]	.	+
chr4	155889666	155889713	Vmn2r125_vomeronasal_2,_receptor_125_[Source:MGI_Symbol;Acc:MGI:5434138]	.	+
chr4	155890493	155890506	Vmn2r125_vomeronasal_2,_receptor_125_[Source:MGI_Symbol;Acc:MGI:5434138]	.	+
chr4	155890582	155890664	Vmn2r125_vomeronasal_2,_receptor_125_[Source:MGI_Symbol;Acc:MGI:5434138]	.	+
chr4	155890764	155890790	Vmn2r125_vomeronasal_2,_receptor_125_[Source:MGI_Symbol;Acc:MGI:5434138]	.	+
chr4	155891045	155891088	Vmn2r125_vomeronasal_2,_receptor_125_[Source:MGI_Symbol;Acc:MGI:5434138]	.	+
chr4	155891138	155891193	Vmn2r125_vomeronasal_2,_receptor_125_[Source:MGI_Symbol;Acc:MGI:5434138]	.	+
chr4	155891207	155891242	Vmn2r125_vomeronasal_2,_receptor_125_[Source:MGI_Symbol;Acc:MGI:5434138]	.	+
chr4	155891627	155891674	Vmn2r125_vomeronasal_2,_receptor_125_[Source:MGI_Symbol;Acc:MGI:5434138]	.	+
chr4	155891825	155891832	Vmn2r125_vomeronasal_2,_receptor_125_[Source:MGI_Symbol;Acc:MGI:5434138]	.	+
chr4	155892394	155892443	Vmn2r125_vomeronasal_2,_receptor_125_[Source:MGI_Symbol;Acc:MGI:5434138]	.	+
chr4	155892638	155892648	Vmn2r125_vomeronasal_2,_receptor_125_[Source:MGI_Symbol;Acc:MGI:5434138]	.	+
chr4	155894398	155894431	Vmn2r125_vomeronasal_2,_receptor_125_[Source:MGI_Symbol;Acc:MGI:5434138]	.	+
chr4	156036134	156036256	Vmn2r125_vomeronasal_2,_receptor_125_[Source:MGI_Symbol;Acc:MGI:5434138]	.	+
chr4	156043044	156043190	Vmn2r125_vomeronasal_2,_receptor_125_[Source:MGI_Symbol;Acc:MGI:5434138]	.	+
chr4	156043622	156043799	Vmn2r125_vomeronasal_2,_receptor_125_[Source:MGI_Symbol;Acc:MGI:5434138]	.	+
chr4	156044715	156044734	Vmn2r125_vomeronasal_2,_receptor_125_[Source:MGI_Symbol;Acc:MGI:5434138]	.	+
chr4	156044734	156044835	Vmn2r125_vomeronasal_2,_receptor_125_[Source:MGI_Symbol;Acc:MGI:5434138]	.	+
chr4	156045319	156045412	Vmn2r125_vomeronasal_2,_receptor_125_[Source:MGI_Symbol;Acc:MGI:5434138]	.	+
chr4	156046940	156047014	Vmn2r125_vomeronasal_2,_receptor_125_[Source:MGI_Symbol;Acc:MGI:5434138]	.	+
chr4	156047084	156047208	Vmn2r125_vomeronasal_2,_receptor_125_[Source:MGI_Symbol;Acc:MGI:5434138]	.	+
chr4	156047343	156047375	Vmn2r125_vomeronasal_2,_receptor_125_[Source:MGI_Symbol;Acc:MGI:5434138]	.	+
chr4	156200044	156200080	Vmn2r125_vomeronasal_2,_receptor_125_[Source:MGI_Symbol;Acc:MGI:5434138]	.	+
chr4	156200583	156200592	Vmn2r125_vomeronasal_2,_receptor_125_[Source:MGI_Symbol;Acc:MGI:5434138]	.	+
chr4	156200703	156200714	Vmn2r125_vomeronasal_2,_receptor_125_[Source:MGI_Symbol;Acc:MGI:5434138]	.	+
chr4	156200840	156200850	Vmn2r125_vomeronasal_2,_receptor_125_[Source:MGI_Symbol;Acc:MGI:5434138]	.	+
chr4	156200874	156200897	Vmn2r125_vomeronasal_2,_receptor_125_[Source:MGI_Symbol;Acc:MGI:5434138]	.	+
chr4	156200921	156200929	Vmn2r125_vomeronasal_2,_receptor_125_[Source:MGI_Symbol;Acc:MGI:5434138]	.	+
chr4	156201088	156201127	Vmn2r125_vomeronasal_2,_receptor_125_[Source:MGI_Symbol;Acc:MGI:5434138]	.	+
chr4	156201168	156201217	Vmn2r125_vomeronasal_2,_receptor_125_[Source:MGI_Symbol;Acc:MGI:5434138]	.	+
chr4	156201516	156201517	Vmn2r125_vomeronasal_2,_receptor_125_[Source:MGI_Symbol;Acc:MGI:5434138]	.	+
chr4	156202588	156202640	Vmn2r125_vomeronasal_2,_receptor_125_[Source:MGI_Symbol;Acc:MGI:5434138]	.	+
chr4	156203189	156203219	Vmn2r125_vomeronasal_2,_receptor_125_[Source:MGI_Symbol;Acc:MGI:5434138]	.	+
chr4	156203398	156203439	Vmn2r125_vomeronasal_2,_receptor_125_[Source:MGI_Symbol;Acc:MGI:5434138]	.	+
chr4	156203486	156203587	Vmn2r125_vomeronasal_2,_receptor_125_[Source:MGI_Symbol;Acc:MGI:5434138]	.	+
chr4	156203912	156203985	Vmn2r125_vomeronasal_2,_receptor_125_[Source:MGI_Symbol;Acc:MGI:5434138]	.	+
chr4	156215763	156215934	Vmn2r125_vomeronasal_2,_receptor_125_[Source:MGI_Symbol;Acc:MGI:5434138]	.	+
chr4	156215966	156215983	Vmn2r125_vomeronasal_2,_receptor_125_[Source:MGI_Symbol;Acc:MGI:5434138]	.	+
chr4	156216003	156216016	Vmn2r125_vomeronasal_2,_receptor_125_[Source:MGI_Symbol;Acc:MGI:5434138]	.	+
chr4	156216045	156216147	Vmn2r125_vomeronasal_2,_receptor_125_[Source:MGI_Symbol;Acc:MGI:5434138]	.	+
chr4	156216248	156216268	Vmn2r125_vomeronasal_2,_receptor_125_[Source:MGI_Symbol;Acc:MGI:5434138]	.	+
chr4	156216342	156216419	Vmn2r125_vomeronasal_2,_receptor_125_[Source:MGI_Symbol;Acc:MGI:5434138]	.	+
chr4	156216421	156216476	Vmn2r125_vomeronasal_2,_receptor_125_[Source:MGI_Symbol;Acc:MGI:5434138]	.	+
chr4	156216510	156216537	Vmn2r125_vomeronasal_2,_receptor_125_[Source:MGI_Symbol;Acc:MGI:5434138]	.	+
chr4	156216706	156216722	Vmn2r125_vomeronasal_2,_receptor_125_[Source:MGI_Symbol;Acc:MGI:5434138]	.	+
chr4	156216922	156216938	Vmn2r125_vomeronasal_2,_receptor_125_[Source:MGI_Symbol;Acc:MGI:5434138]	.	+
chr4	156216984	156217130	Vmn2r125_vomeronasal_2,_receptor_125_[Source:MGI_Symbol;Acc:MGI:5434138]	.	+
chr5	3150151	3150260	V1rg10_vomeronasal_1_receptor,_G10_[Source:MGI_Symbol;Acc:MGI:2159654]	.	-
chr5	3150322	3150391	V1rg10_vomeronasal_1_receptor,_G10_[Source:MGI_Symbol;Acc:MGI:2159654]	.	-
chr5	3151254	3151269	V1rg10_vomeronasal_1_receptor,_G10_[Source:MGI_Symbol;Acc:MGI:2159654]	.	-
chr5	3151412	3151889	V1rg10_vomeronasal_1_receptor,_G10_[Source:MGI_Symbol;Acc:MGI:2159654]	.	-
chr5	3151969	3151976	V1rg10_vomeronasal_1_receptor,_G10_[Source:MGI_Symbol;Acc:MGI:2159654]	.	-
chr5	3152165	3152211	V1rg10_vomeronasal_1_receptor,_G10_[Source:MGI_Symbol;Acc:MGI:2159654]	.	-
chr5	3152498	3152546	V1rg10_vomeronasal_1_receptor,_G10_[Source:MGI_Symbol;Acc:MGI:2159654]	.	-
chr5	3195821	3195920	V1rg10_vomeronasal_1_receptor,_G10_[Source:MGI_Symbol;Acc:MGI:2159654]	.	-
chr5	3196792	3196836	V1rg10_vomeronasal_1_receptor,_G10_[Source:MGI_Symbol;Acc:MGI:2159654]	.	-
chr5	3198298	3198301	V1rg10_vomeronasal_1_receptor,_G10_[Source:MGI_Symbol;Acc:MGI:2159654]	.	-
chr5	3198390	3198417	V1rg10_vomeronasal_1_receptor,_G10_[Source:MGI_Symbol;Acc:MGI:2159654]	.	-
chr5	3198461	3198485	V1rg10_vomeronasal_1_receptor,_G10_[Source:MGI_Symbol;Acc:MGI:2159654]	.	-
chr5	3198507	3198525	V1rg10_vomeronasal_1_receptor,_G10_[Source:MGI_Symbol;Acc:MGI:2159654]	.	-
chr5	3198640	3198687	V1rg10_vomeronasal_1_receptor,_G10_[Source:MGI_Symbol;Acc:MGI:2159654]	.	-
chr5	3198703	3198712	V1rg10_vomeronasal_1_receptor,_G10_[Source:MGI_Symbol;Acc:MGI:2159654]	.	-
chr5	3199021	3199356	V1rg10_vomeronasal_1_receptor,_G10_[Source:MGI_Symbol;Acc:MGI:2159654]	.	-
chr5	3199404	3199418	V1rg10_vomeronasal_1_receptor,_G10_[Source:MGI_Symbol;Acc:MGI:2159654]	.	-
chr5	3199430	3199454	V1rg10_vomeronasal_1_receptor,_G10_[Source:MGI_Symbol;Acc:MGI:2159654]	.	-
chr5	3206370	3206534	V1rg10_vomeronasal_1_receptor,_G10_[Source:MGI_Symbol;Acc:MGI:2159654]	.	-
chr5	3208326	3208337	V1rg10_vomeronasal_1_receptor,_G10_[Source:MGI_Symbol;Acc:MGI:2159654]	.	-
chr5	3208364	3208422	V1rg10_vomeronasal_1_receptor,_G10_[Source:MGI_Symbol;Acc:MGI:2159654]	.	-
chr5	3219668	3219713	V1rg10_vomeronasal_1_receptor,_G10_[Source:MGI_Symbol;Acc:MGI:2159654]	.	-
chr5	3224001	3224015	V1rg10_vomeronasal_1_receptor,_G10_[Source:MGI_Symbol;Acc:MGI:2159654]	.	-
chr5	3224078	3224125	V1rg10_vomeronasal_1_receptor,_G10_[Source:MGI_Symbol;Acc:MGI:2159654]	.	-
chr5	3224539	3224798	V1rg10_vomeronasal_1_receptor,_G10_[Source:MGI_Symbol;Acc:MGI:2159654]	.	-
chr5	3224798	3224902	V1rg10_vomeronasal_1_receptor,_G10_[Source:MGI_Symbol;Acc:MGI:2159654]	.	-
chr5	3374274	3374300	V1rg10_vomeronasal_1_receptor,_G10_[Source:MGI_Symbol;Acc:MGI:2159654]	.	-
chr5	3374343	3374395	V1rg10_vomeronasal_1_receptor,_G10_[Source:MGI_Symbol;Acc:MGI:2159654]	.	-
chr5	3374432	3374442	V1rg10_vomeronasal_1_receptor,_G10_[Source:MGI_Symbol;Acc:MGI:2159654]	.	-
chr5	3374537	3374550	V1rg10_vomeronasal_1_receptor,_G10_[Source:MGI_Symbol;Acc:MGI:2159654]	.	-
chr5	3374590	3374613	V1rg10_vomeronasal_1_receptor,_G10_[Source:MGI_Symbol;Acc:MGI:2159654]	.	-
chr5	3374668	3374694	V1rg10_vomeronasal_1_receptor,_G10_[Source:MGI_Symbol;Acc:MGI:2159654]	.	-
chr5	3374694	3374711	V1rg10_vomeronasal_1_receptor,_G10_[Source:MGI_Symbol;Acc:MGI:2159654]	.	-
chr5	3376145	3376193	V1rg10_vomeronasal_1_receptor,_G10_[Source:MGI_Symbol;Acc:MGI:2159654]	.	-
chr5	3376308	3376314	V1rg10_vomeronasal_1_receptor,_G10_[Source:MGI_Symbol;Acc:MGI:2159654]	.	-
chr5	3376905	3376925	V1rg10_vomeronasal_1_receptor,_G10_[Source:MGI_Symbol;Acc:MGI:2159654]	.	-
chr5	3376948	3376953	V1rg10_vomeronasal_1_receptor,_G10_[Source:MGI_Symbol;Acc:MGI:2159654]	.	-
chr5	3377010	3377026	V1rg10_vomeronasal_1_receptor,_G10_[Source:MGI_Symbol;Acc:MGI:2159654]	.	-
chr5	3377179	3377217	V1rg10_vomeronasal_1_receptor,_G10_[Source:MGI_Symbol;Acc:MGI:2159654]	.	-
chr5	3377268	3377380	V1rg10_vomeronasal_1_receptor,_G10_[Source:MGI_Symbol;Acc:MGI:2159654]	.	-
chr5	3380959	3381108	V1rg10_vomeronasal_1_receptor,_G10_[Source:MGI_Symbol;Acc:MGI:2159654]	.	-
chr5	3383500	3383531	V1rg10_vomeronasal_1_receptor,_G10_[Source:MGI_Symbol;Acc:MGI:2159654]	.	-
chr5	3386581	3386659	V1rg10_vomeronasal_1_receptor,_G10_[Source:MGI_Symbol;Acc:MGI:2159654]	.	-
chr5	3386665	3386906	V1rg10_vomeronasal_1_receptor,_G10_[Source:MGI_Symbol;Acc:MGI:2159654]	.	-
chr5	3386953	3386973	V1rg10_vomeronasal_1_receptor,_G10_[Source:MGI_Symbol;Acc:MGI:2159654]	.	-
chr5	3387666	3387677	V1rg10_vomeronasal_1_receptor,_G10_[Source:MGI_Symbol;Acc:MGI:2159654]	.	-
chr5	3503163	3503185	V1rg10_vomeronasal_1_receptor,_G10_[Source:MGI_Symbol;Acc:MGI:2159654]	.	-
chr5	3508529	3508536	V1rg10_vomeronasal_1_receptor,_G10_[Source:MGI_Symbol;Acc:MGI:2159654]	.	-
chr5	3508626	3508646	V1rg10_vomeronasal_1_receptor,_G10_[Source:MGI_Symbol;Acc:MGI:2159654]	.	-
chr5	3515451	3515510	V1rg10_vomeronasal_1_receptor,_G10_[Source:MGI_Symbol;Acc:MGI:2159654]	.	-
chr5	3515567	3515581	V1rg10_vomeronasal_1_receptor,_G10_[Source:MGI_Symbol;Acc:MGI:2159654]	.	-
chr5	3515618	3515629	V1rg10_vomeronasal_1_receptor,_G10_[Source:MGI_Symbol;Acc:MGI:2159654]	.	-
chr5	3516924	3516951	V1rg10_vomeronasal_1_receptor,_G10_[Source:MGI_Symbol;Acc:MGI:2159654]	.	-
chr5	3519362	3519501	V1rg10_vomeronasal_1_receptor,_G10_[Source:MGI_Symbol;Acc:MGI:2159654]	.	-
chr5	3520641	3520793	V1rg10_vomeronasal_1_receptor,_G10_[Source:MGI_Symbol;Acc:MGI:2159654]	.	-
chr5	3520863	3520870	V1rg10_vomeronasal_1_receptor,_G10_[Source:MGI_Symbol;Acc:MGI:2159654]	.	-
chr5	3520916	3520991	V1rg10_vomeronasal_1_receptor,_G10_[Source:MGI_Symbol;Acc:MGI:2159654]	.	-
chr5	3521012	3521188	V1rg10_vomeronasal_1_receptor,_G10_[Source:MGI_Symbol;Acc:MGI:2159654]	.	-
chr5	3521238	3521266	V1rg10_vomeronasal_1_receptor,_G10_[Source:MGI_Symbol;Acc:MGI:2159654]	.	-
chr5	3521384	3521430	V1rg10_vomeronasal_1_receptor,_G10_[Source:MGI_Symbol;Acc:MGI:2159654]	.	-
chr5	3521639	3521645	V1rg10_vomeronasal_1_receptor,_G10_[Source:MGI_Symbol;Acc:MGI:2159654]	.	-
chr5	3523299	3523330	V1rg10_vomeronasal_1_receptor,_G10_[Source:MGI_Symbol;Acc:MGI:2159654]	.	-
chr5	3524748	3524762	V1rg10_vomeronasal_1_receptor,_G10_[Source:MGI_Symbol;Acc:MGI:2159654]	.	-
chr5	3527564	3527578	V1rg10_vomeronasal_1_receptor,_G10_[Source:MGI_Symbol;Acc:MGI:2159654]	.	-
chr5	3528460	3528543	V1rg10_vomeronasal_1_receptor,_G10_[Source:MGI_Symbol;Acc:MGI:2159654]	.	-
chr5	3528626	3528645	V1rg10_vomeronasal_1_receptor,_G10_[Source:MGI_Symbol;Acc:MGI:2159654]	.	-
chr5	3529172	3529193	V1rg10_vomeronasal_1_receptor,_G10_[Source:MGI_Symbol;Acc:MGI:2159654]	.	-
chr5	3529940	3529958	V1rg10_vomeronasal_1_receptor,_G10_[Source:MGI_Symbol;Acc:MGI:2159654]	.	-
chr5	3529982	3530181	V1rg10_vomeronasal_1_receptor,_G10_[Source:MGI_Symbol;Acc:MGI:2159654]	.	-
chr5	3530765	3530771	V1rg10_vomeronasal_1_receptor,_G10_[Source:MGI_Symbol;Acc:MGI:2159654]	.	-
chr5	3530784	3530844	V1rg10_vomeronasal_1_receptor,_G10_[Source:MGI_Symbol;Acc:MGI:2159654]	.	-
chr5	3530912	3530924	V1rg10_vomeronasal_1_receptor,_G10_[Source:MGI_Symbol;Acc:MGI:2159654]	.	-
chr5	3530954	3531006	V1rg10_vomeronasal_1_receptor,_G10_[Source:MGI_Symbol;Acc:MGI:2159654]	.	-
chr5	3539014	3539032	V1rg10_vomeronasal_1_receptor,_G10_[Source:MGI_Symbol;Acc:MGI:2159654]	.	-
chr5	3543756	3543762	V1rg10_vomeronasal_1_receptor,_G10_[Source:MGI_Symbol;Acc:MGI:2159654]	.	-
chr5	3543770	3543784	V1rg10_vomeronasal_1_receptor,_G10_[Source:MGI_Symbol;Acc:MGI:2159654]	.	-
chr5	3543813	3543821	V1rg10_vomeronasal_1_receptor,_G10_[Source:MGI_Symbol;Acc:MGI:2159654]	.	-
chr5	3543919	3543954	V1rg10_vomeronasal_1_receptor,_G10_[Source:MGI_Symbol;Acc:MGI:2159654]	.	-
chr5	3544081	3544091	V1rg10_vomeronasal_1_receptor,_G10_[Source:MGI_Symbol;Acc:MGI:2159654]	.	-
chr5	3554636	3554744	V1rg10_vomeronasal_1_receptor,_G10_[Source:MGI_Symbol;Acc:MGI:2159654]	.	-
chr5	3557737	3557831	V1rg10_vomeronasal_1_receptor,_G10_[Source:MGI_Symbol;Acc:MGI:2159654]	.	-
chr5	3558466	3558549	V1rg10_vomeronasal_1_receptor,_G10_[Source:MGI_Symbol;Acc:MGI:2159654]	.	-
chr5	3558655	3558717	V1rg10_vomeronasal_1_receptor,_G10_[Source:MGI_Symbol;Acc:MGI:2159654]	.	-
chr5	3559020	3559038	V1rg10_vomeronasal_1_receptor,_G10_[Source:MGI_Symbol;Acc:MGI:2159654]	.	-
chr5	3559052	3559164	V1rg10_vomeronasal_1_receptor,_G10_[Source:MGI_Symbol;Acc:MGI:2159654]	.	-
chr5	3559602	3559703	V1rg10_vomeronasal_1_receptor,_G10_[Source:MGI_Symbol;Acc:MGI:2159654]	.	-
chr5	3561031	3561093	V1rg10_vomeronasal_1_receptor,_G10_[Source:MGI_Symbol;Acc:MGI:2159654]	.	-
chr5	3564238	3564333	V1rg10_vomeronasal_1_receptor,_G10_[Source:MGI_Symbol;Acc:MGI:2159654]	.	-
chr5	3565701	3565761	V1rg10_vomeronasal_1_receptor,_G10_[Source:MGI_Symbol;Acc:MGI:2159654]	.	-
chr5	3568983	3569045	V1rg10_vomeronasal_1_receptor,_G10_[Source:MGI_Symbol;Acc:MGI:2159654]	.	-
chr5	3569052	3569063	V1rg10_vomeronasal_1_receptor,_G10_[Source:MGI_Symbol;Acc:MGI:2159654]	.	-
chr5	3569098	3569253	V1rg10_vomeronasal_1_receptor,_G10_[Source:MGI_Symbol;Acc:MGI:2159654]	.	-
chr5	3569305	3569348	V1rg10_vomeronasal_1_receptor,_G10_[Source:MGI_Symbol;Acc:MGI:2159654]	.	-
chr5	3569425	3569433	V1rg10_vomeronasal_1_receptor,_G10_[Source:MGI_Symbol;Acc:MGI:2159654]	.	-
chr5	3569471	3569648	V1rg10_vomeronasal_1_receptor,_G10_[Source:MGI_Symbol;Acc:MGI:2159654]	.	-
chr5	3569736	3569781	V1rg10_vomeronasal_1_receptor,_G10_[Source:MGI_Symbol;Acc:MGI:2159654]	.	-
chr5	3569837	3570101	V1rg10_vomeronasal_1_receptor,_G10_[Source:MGI_Symbol;Acc:MGI:2159654]	.	-
chr5	3570125	3570143	V1rg10_vomeronasal_1_receptor,_G10_[Source:MGI_Symbol;Acc:MGI:2159654]	.	-
chr5	3570209	3570273	V1rg10_vomeronasal_1_receptor,_G10_[Source:MGI_Symbol;Acc:MGI:2159654]	.	-
chr5	3570328	3570571	V1rg10_vomeronasal_1_receptor,_G10_[Source:MGI_Symbol;Acc:MGI:2159654]	.	-
chr5	3580464	3580483	V1rg10_vomeronasal_1_receptor,_G10_[Source:MGI_Symbol;Acc:MGI:2159654]	.	-
chr5	3580550	3580561	V1rg10_vomeronasal_1_receptor,_G10_[Source:MGI_Symbol;Acc:MGI:2159654]	.	-
chr5	3582138	3582250	V1rg10_vomeronasal_1_receptor,_G10_[Source:MGI_Symbol;Acc:MGI:2159654]	.	-
chr5	3584225	3584269	V1rg10_vomeronasal_1_receptor,_G10_[Source:MGI_Symbol;Acc:MGI:2159654]	.	-
chr5	3584720	3584741	V1rg10_vomeronasal_1_receptor,_G10_[Source:MGI_Symbol;Acc:MGI:2159654]	.	-
chr5	3590218	3590317	V1rg10_vomeronasal_1_receptor,_G10_[Source:MGI_Symbol;Acc:MGI:2159654]	.	-
chr5	3590367	3590440	V1rg10_vomeronasal_1_receptor,_G10_[Source:MGI_Symbol;Acc:MGI:2159654]	.	-
chr5	3590616	3590656	V1rg10_vomeronasal_1_receptor,_G10_[Source:MGI_Symbol;Acc:MGI:2159654]	.	-
chr5	3591666	3591820	V1rg10_vomeronasal_1_receptor,_G10_[Source:MGI_Symbol;Acc:MGI:2159654]	.	-
chr5	3595251	3595447	V1rg10_vomeronasal_1_receptor,_G10_[Source:MGI_Symbol;Acc:MGI:2159654]	.	-
chr5	3595961	3596016	V1rg10_vomeronasal_1_receptor,_G10_[Source:MGI_Symbol;Acc:MGI:2159654]	.	-
chr5	3596068	3596076	V1rg10_vomeronasal_1_receptor,_G10_[Source:MGI_Symbol;Acc:MGI:2159654]	.	-
chr5	3596105	3596114	V1rg10_vomeronasal_1_receptor,_G10_[Source:MGI_Symbol;Acc:MGI:2159654]	.	-
chr5	3596168	3596174	V1rg10_vomeronasal_1_receptor,_G10_[Source:MGI_Symbol;Acc:MGI:2159654]	.	-
chr5	3596293	3596310	V1rg10_vomeronasal_1_receptor,_G10_[Source:MGI_Symbol;Acc:MGI:2159654]	.	-
chr5	3596388	3596394	V1rg10_vomeronasal_1_receptor,_G10_[Source:MGI_Symbol;Acc:MGI:2159654]	.	-
chr5	3596436	3596526	V1rg10_vomeronasal_1_receptor,_G10_[Source:MGI_Symbol;Acc:MGI:2159654]	.	-
chr5	3603223	3603380	V1rg10_vomeronasal_1_receptor,_G10_[Source:MGI_Symbol;Acc:MGI:2159654]	.	-
chr5	3669902	3669959	V1rg10_vomeronasal_1_receptor,_G10_[Source:MGI_Symbol;Acc:MGI:2159654]	.	-
chr5	3670020	3670039	V1rg10_vomeronasal_1_receptor,_G10_[Source:MGI_Symbol;Acc:MGI:2159654]	.	-
chr5	3670058	3670063	V1rg10_vomeronasal_1_receptor,_G10_[Source:MGI_Symbol;Acc:MGI:2159654]	.	-
chr5	3670094	3670129	V1rg10_vomeronasal_1_receptor,_G10_[Source:MGI_Symbol;Acc:MGI:2159654]	.	-
chr5	3673086	3673108	V1rg10_vomeronasal_1_receptor,_G10_[Source:MGI_Symbol;Acc:MGI:2159654]	.	-
chr5	3673187	3673194	V1rg10_vomeronasal_1_receptor,_G10_[Source:MGI_Symbol;Acc:MGI:2159654]	.	-
chr5	3676273	3676281	V1rg10_vomeronasal_1_receptor,_G10_[Source:MGI_Symbol;Acc:MGI:2159654]	.	-
chr5	3676317	3676332	V1rg10_vomeronasal_1_receptor,_G10_[Source:MGI_Symbol;Acc:MGI:2159654]	.	-
chr5	3679005	3679051	V1rg10_vomeronasal_1_receptor,_G10_[Source:MGI_Symbol;Acc:MGI:2159654]	.	-
chr5	3679068	3679100	V1rg10_vomeronasal_1_receptor,_G10_[Source:MGI_Symbol;Acc:MGI:2159654]	.	-
chr5	3679103	3679147	V1rg10_vomeronasal_1_receptor,_G10_[Source:MGI_Symbol;Acc:MGI:2159654]	.	-
chr5	3679405	3679423	V1rg10_vomeronasal_1_receptor,_G10_[Source:MGI_Symbol;Acc:MGI:2159654]	.	-
chr5	3679521	3679527	V1rg10_vomeronasal_1_receptor,_G10_[Source:MGI_Symbol;Acc:MGI:2159654]	.	-
chr5	3679536	3679541	V1rg10_vomeronasal_1_receptor,_G10_[Source:MGI_Symbol;Acc:MGI:2159654]	.	-
chr5	3690278	3690302	V1rg10_vomeronasal_1_receptor,_G10_[Source:MGI_Symbol;Acc:MGI:2159654]	.	-
chr5	3690341	3690347	V1rg10_vomeronasal_1_receptor,_G10_[Source:MGI_Symbol;Acc:MGI:2159654]	.	-
chr5	3690376	3690388	V1rg10_vomeronasal_1_receptor,_G10_[Source:MGI_Symbol;Acc:MGI:2159654]	.	-
chr5	3690389	3690463	V1rg10_vomeronasal_1_receptor,_G10_[Source:MGI_Symbol;Acc:MGI:2159654]	.	-
chr5	3690463	3690698	V1rg10_vomeronasal_1_receptor,_G10_[Source:MGI_Symbol;Acc:MGI:2159654]	.	-
chr5	3690916	3690980	V1rg10_vomeronasal_1_receptor,_G10_[Source:MGI_Symbol;Acc:MGI:2159654]	.	-
chr5	3691343	3691740	V1rg10_vomeronasal_1_receptor,_G10_[Source:MGI_Symbol;Acc:MGI:2159654]	.	-
chr5	3691758	3692040	V1rg10_vomeronasal_1_receptor,_G10_[Source:MGI_Symbol;Acc:MGI:2159654]	.	-
chr5	3692046	3692085	V1rg10_vomeronasal_1_receptor,_G10_[Source:MGI_Symbol;Acc:MGI:2159654]	.	-
chr5	3692166	3692177	V1rg10_vomeronasal_1_receptor,_G10_[Source:MGI_Symbol;Acc:MGI:2159654]	.	-
chr5	3692755	3692811	V1rg10_vomeronasal_1_receptor,_G10_[Source:MGI_Symbol;Acc:MGI:2159654]	.	-
chr5	3693057	3693498	V1rg10_vomeronasal_1_receptor,_G10_[Source:MGI_Symbol;Acc:MGI:2159654]	.	-
chr5	3693769	3693864	V1rg10_vomeronasal_1_receptor,_G10_[Source:MGI_Symbol;Acc:MGI:2159654]	.	-
chr5	3694776	3694851	V1rg10_vomeronasal_1_receptor,_G10_[Source:MGI_Symbol;Acc:MGI:2159654]	.	-
chr5	3694858	3694933	V1rg10_vomeronasal_1_receptor,_G10_[Source:MGI_Symbol;Acc:MGI:2159654]	.	-
chr5	3700348	3700419	V1rg10_vomeronasal_1_receptor,_G10_[Source:MGI_Symbol;Acc:MGI:2159654]	.	-
chr5	3701800	3701985	V1rg10_vomeronasal_1_receptor,_G10_[Source:MGI_Symbol;Acc:MGI:2159654]	.	-
chr5	3702884	3703040	V1rg10_vomeronasal_1_receptor,_G10_[Source:MGI_Symbol;Acc:MGI:2159654]	.	-
chr5	3704518	3704597	V1rg10_vomeronasal_1_receptor,_G10_[Source:MGI_Symbol;Acc:MGI:2159654]	.	-
chr5	3704781	3704849	V1rg10_vomeronasal_1_receptor,_G10_[Source:MGI_Symbol;Acc:MGI:2159654]	.	-
chr5	3704849	3704887	V1rg10_vomeronasal_1_receptor,_G10_[Source:MGI_Symbol;Acc:MGI:2159654]	.	-
chr5	3706184	3706337	V1rg10_vomeronasal_1_receptor,_G10_[Source:MGI_Symbol;Acc:MGI:2159654]	.	-
chr5	3713102	3713242	V1rg10_vomeronasal_1_receptor,_G10_[Source:MGI_Symbol;Acc:MGI:2159654]	.	-
chr5	3715957	3715973	V1rg10_vomeronasal_1_receptor,_G10_[Source:MGI_Symbol;Acc:MGI:2159654]	.	-
chr5	3715997	3716054	V1rg10_vomeronasal_1_receptor,_G10_[Source:MGI_Symbol;Acc:MGI:2159654]	.	-
chr5	3722540	3722612	V1rg10_vomeronasal_1_receptor,_G10_[Source:MGI_Symbol;Acc:MGI:2159654]	.	-
chr5	3722613	3722636	V1rg10_vomeronasal_1_receptor,_G10_[Source:MGI_Symbol;Acc:MGI:2159654]	.	-
chr5	3727481	3727659	V1rg10_vomeronasal_1_receptor,_G10_[Source:MGI_Symbol;Acc:MGI:2159654]	.	-
chr5	3729631	3729781	V1rg10_vomeronasal_1_receptor,_G10_[Source:MGI_Symbol;Acc:MGI:2159654]	.	-
chr5	3732532	3732632	V1rg10_vomeronasal_1_receptor,_G10_[Source:MGI_Symbol;Acc:MGI:2159654]	.	-
chr5	3733967	3734186	V1rg10_vomeronasal_1_receptor,_G10_[Source:MGI_Symbol;Acc:MGI:2159654]	.	-
chr5	3747016	3747090	V1rg10_vomeronasal_1_receptor,_G10_[Source:MGI_Symbol;Acc:MGI:2159654]	.	-
chr5	3830709	3830778	V1rg10_vomeronasal_1_receptor,_G10_[Source:MGI_Symbol;Acc:MGI:2159654]	.	-
chr5	3831489	3831590	V1rg10_vomeronasal_1_receptor,_G10_[Source:MGI_Symbol;Acc:MGI:2159654]	.	-
chr5	3832040	3832230	V1rg10_vomeronasal_1_receptor,_G10_[Source:MGI_Symbol;Acc:MGI:2159654]	.	-
chr5	3836770	3836900	V1rg10_vomeronasal_1_receptor,_G10_[Source:MGI_Symbol;Acc:MGI:2159654]	.	-
chr5	3840866	3840942	V1rg10_vomeronasal_1_receptor,_G10_[Source:MGI_Symbol;Acc:MGI:2159654]	.	-
chr5	3840990	3841010	V1rg10_vomeronasal_1_receptor,_G10_[Source:MGI_Symbol;Acc:MGI:2159654]	.	-
chr5	3841069	3841162	V1rg10_vomeronasal_1_receptor,_G10_[Source:MGI_Symbol;Acc:MGI:2159654]	.	-
chr5	3841217	3841247	V1rg10_vomeronasal_1_receptor,_G10_[Source:MGI_Symbol;Acc:MGI:2159654]	.	-
chr5	3841319	3841356	V1rg10_vomeronasal_1_receptor,_G10_[Source:MGI_Symbol;Acc:MGI:2159654]	.	-
chr5	3850135	3850365	V1rg10_vomeronasal_1_receptor,_G10_[Source:MGI_Symbol;Acc:MGI:2159654]	.	-
chr5	3850453	3851294	V1rg10_vomeronasal_1_receptor,_G10_[Source:MGI_Symbol;Acc:MGI:2159654]	.	-
chr5	3954367	3954464	V1rg10_vomeronasal_1_receptor,_G10_[Source:MGI_Symbol;Acc:MGI:2159654]	.	-
chr5	3954474	3954481	V1rg10_vomeronasal_1_receptor,_G10_[Source:MGI_Symbol;Acc:MGI:2159654]	.	-
chr5	3954789	3954835	V1rg10_vomeronasal_1_receptor,_G10_[Source:MGI_Symbol;Acc:MGI:2159654]	.	-
chr5	3954866	3954964	V1rg10_vomeronasal_1_receptor,_G10_[Source:MGI_Symbol;Acc:MGI:2159654]	.	-
chr5	3956151	3956318	V1rg10_vomeronasal_1_receptor,_G10_[Source:MGI_Symbol;Acc:MGI:2159654]	.	-
chr5	3957621	3957803	V1rg10_vomeronasal_1_receptor,_G10_[Source:MGI_Symbol;Acc:MGI:2159654]	.	-
chr5	3960106	3960208	V1rg10_vomeronasal_1_receptor,_G10_[Source:MGI_Symbol;Acc:MGI:2159654]	.	-
chr5	3960246	3961557	V1rg10_vomeronasal_1_receptor,_G10_[Source:MGI_Symbol;Acc:MGI:2159654]	.	-
chr5	3961575	3961583	V1rg10_vomeronasal_1_receptor,_G10_[Source:MGI_Symbol;Acc:MGI:2159654]	.	-
chr5	3961632	3961643	V1rg10_vomeronasal_1_receptor,_G10_[Source:MGI_Symbol;Acc:MGI:2159654]	.	-
chr5	3961660	3961889	V1rg10_vomeronasal_1_receptor,_G10_[Source:MGI_Symbol;Acc:MGI:2159654]	.	-
chr5	3961959	3962075	V1rg10_vomeronasal_1_receptor,_G10_[Source:MGI_Symbol;Acc:MGI:2159654]	.	-
chr5	3962097	3962159	V1rg10_vomeronasal_1_receptor,_G10_[Source:MGI_Symbol;Acc:MGI:2159654]	.	-
chr5	3962419	3962463	V1rg10_vomeronasal_1_receptor,_G10_[Source:MGI_Symbol;Acc:MGI:2159654]	.	-
chr5	3968577	3968797	V1rg10_vomeronasal_1_receptor,_G10_[Source:MGI_Symbol;Acc:MGI:2159654]	.	-
chr5	3970683	3970741	V1rg10_vomeronasal_1_receptor,_G10_[Source:MGI_Symbol;Acc:MGI:2159654]	.	-
chr5	3971919	3971948	V1rg10_vomeronasal_1_receptor,_G10_[Source:MGI_Symbol;Acc:MGI:2159654]	.	-
chr5	3972028	3972041	V1rg10_vomeronasal_1_receptor,_G10_[Source:MGI_Symbol;Acc:MGI:2159654]	.	-
chr5	3972753	3972813	V1rg10_vomeronasal_1_receptor,_G10_[Source:MGI_Symbol;Acc:MGI:2159654]	.	-
chr5	3976324	3976329	V1rg10_vomeronasal_1_receptor,_G10_[Source:MGI_Symbol;Acc:MGI:2159654]	.	-
chr5	3981211	3981218	V1rg10_vomeronasal_1_receptor,_G10_[Source:MGI_Symbol;Acc:MGI:2159654]	.	-
chr5	3992091	3992141	V1rg10_vomeronasal_1_receptor,_G10_[Source:MGI_Symbol;Acc:MGI:2159654]	.	-
chr5	107797809	107797957	cluster3	.	+
chr5	107799120	107799270	cluster3	.	+
chr5	107809579	107809751	cluster3	.	+
chr5	107809756	107809761	cluster3	.	+
chr5	107809766	107809817	cluster3	.	+
chr5	107809856	107809908	cluster3	.	+
chr5	107809971	107810111	cluster3	.	+
chr5	107810145	107810151	cluster3	.	+
chr5	107810191	107810247	cluster3	.	+
chr5	107810284	107810350	cluster3	.	+
chr5	107810351	107810358	cluster3	.	+
chr5	107810374	107810386	cluster3	.	+
chr5	107810405	107810426	cluster3	.	+
chr5	107812347	107812414	cluster3	.	+
chr5	107813540	107813608	cluster3	.	+
chr5	107815608	107815711	cluster3	.	+
chr5	107815798	107815894	cluster3	.	+
chr5	107816766	107816919	cluster3	.	+
chr5	107818884	107819016	cluster3	.	+
chr5	107819597	107819680	cluster3	.	+
chr5	107820424	107820663	cluster3	.	+
chr5	107821699	107821910	cluster3	.	+
chr5	107837415	107837437	cluster3	.	+
chr5	107837519	107837555	cluster3	.	+
chr5	107842063	107842302	cluster3	.	+
chr5	107938143	107938163	cluster3	.	+
chr5	107938213	107938218	cluster3	.	+
chr5	108087970	108088096	cluster3	.	+
chr5	108092058	108092161	cluster3	.	+
chr5	108093335	108093411	cluster3	.	+
chr5	108094117	108094254	cluster3	.	+
chr5	108099092	108099202	cluster3	.	+
chr5	108099204	108099222	cluster3	.	+
chr5	108099243	108099262	cluster3	.	+
chr5	108100788	108100809	cluster3	.	+
chr5	108100809	108101001	cluster3	.	+
chr5	108104013	108104130	cluster3	.	+
chr5	108104263	108104273	cluster3	.	+
chr5	108104295	108104326	cluster3	.	+
chr5	108104384	108104534	cluster3	.	+
chr5	108106592	108106992	cluster3	.	+
chr5	108107019	108107049	cluster3	.	+
chr5	108107093	108107774	cluster3	.	+
chr5	108107774	108107891	cluster3	.	+
chr5	108107899	108108201	cluster3	.	+
chr5	108108231	108108361	cluster3	.	+
chr5	108108366	108109072	cluster3	.	+
chr5	108122443	108122469	cluster3	.	+
chr5	108124536	108124769	cluster3	.	+
chr5	108125893	108126082	cluster3	.	+
chr5	108130012	108130117	cluster3	.	+
chr5	108131876	108131884	cluster3	.	+
chr5	108132236	108132263	cluster3	.	+
chr5	108132270	108132328	cluster3	.	+
chr5	108132419	108132427	cluster3	.	+
chr5	108132688	108132700	cluster3	.	+
chr5	108132824	108132848	cluster3	.	+
chr5	108132997	108133003	cluster3	.	+
chr5	108135419	108135569	cluster3	.	+
chr5	108135969	108135993	cluster3	.	+
chr5	108136133	108136148	cluster3	.	+
chr5	108136151	108136157	cluster3	.	+
chr5	108138907	108138913	cluster3	.	+
chr5	108138935	108139080	cluster3	.	+
chr5	108140867	108140969	cluster3	.	+
chr5	108148907	108149044	cluster3	.	+
chr5	108155755	108155857	cluster3	.	+
chr5	108158518	108158649	cluster3	.	+
chr5	108161464	108161766	cluster3	.	+
chr5	108163626	108163775	cluster3	.	+
chr5	108168006	108168050	cluster3	.	+
chr5	108168051	108168082	cluster3	.	+
chr5	108168109	108168118	cluster3	.	+
chr5	108168123	108168179	cluster3	.	+
chr5	108171647	108171838	cluster3	.	+
chr5	108173743	108173867	cluster3	.	+
chr5	108174862	108174998	cluster3	.	+
chr5	108180393	108180536	cluster3	.	+
chr5	108180811	108180847	cluster3	.	+
chr5	108180847	108180899	cluster3	.	+
chr5	108188929	108189052	cluster3	.	+
chr5	108191880	108192054	cluster3	.	+
chr5	108193697	108193848	cluster3	.	+
chr5	108195986	108196166	cluster3	.	+
chr5	108197752	108197975	cluster3	.	+
chr5	108201322	108201426	cluster3	.	+
chr5	108202052	108202187	cluster3	.	+
chr5	108206578	108206744	cluster3	.	+
chr5	108212079	108212300	cluster3	.	+
chr5	108215978	108216129	cluster3	.	+
chr5	108220695	108220904	cluster3	.	+
chr5	108228577	108229012	cluster3	.	+
chr5	108229035	108229054	cluster3	.	+
chr5	108232727	108232758	cluster3	.	+
chr5	108478306	108478364	cluster3	.	+
chr5	108486137	108486253	cluster3	.	+
chr5	108487826	108487926	cluster3	.	+
chr5	108495831	108495971	cluster3	.	+
chr5	108499624	108499709	cluster3	.	+
chr5	108500346	108500404	cluster3	.	+
chr5	108500481	108500557	cluster3	.	+
chr5	108500674	108500690	cluster3	.	+
chr5	108500761	108500874	cluster3	.	+
chr5	108502018	108502032	cluster3	.	+
chr5	108502207	108502261	cluster3	.	+
chr5	108502362	108502396	cluster3	.	+
chr5	108502751	108502818	cluster3	.	+
chr5	108502819	108502952	cluster3	.	+
chr5	108503005	108503023	cluster3	.	+
chr5	108503684	108503695	cluster3	.	+
chr5	108504152	108504343	cluster3	.	+
chr5	108518560	108518603	cluster3	.	+
chr5	108518616	108518624	cluster3	.	+
chr5	108518857	108518869	cluster3	.	+
chr5	108518875	108518888	cluster3	.	+
chr5	108519034	108519080	cluster3	.	+
chr5	108519736	108519756	cluster3	.	+
chr5	108520005	108520027	cluster3	.	+
chr5	108520129	108520329	cluster3	.	+
chr5	108525389	108525571	cluster3	.	+
chr5	108526107	108526115	cluster3	.	+
chr5	108526883	108526890	cluster3	.	+
chr5	108543879	108543883	cluster3	.	+
chr5	108547088	108547131	cluster3	.	+
chr5	108547131	108547236	cluster3	.	+
chr5	108547279	108547293	cluster3	.	+
chr5	108548500	108548537	cluster3	.	+
chr5	108548579	108548585	cluster3	.	+
chr5	108548880	108548904	cluster3	.	+
chr5	108549398	108549439	cluster3	.	+
chr5	108549669	108549695	cluster3	.	+
chr5	108549920	108550035	cluster3	.	+
chr5	108567349	108567399	cluster3	.	+
chr5	108569422	108569451	cluster3	.	+
chr5	108569664	108569670	cluster3	.	+
chr5	108569854	108569958	cluster3	.	+
chr5	108570136	108570190	cluster3	.	+
chr5	108570200	108570229	cluster3	.	+
chr5	108570251	108570312	cluster3	.	+
chr5	108571386	108571391	cluster3	.	+
chr5	108571433	108571439	cluster3	.	+
chr5	108571494	108571536	cluster3	.	+
chr5	108571867	108571883	cluster3	.	+
chr5	108571899	108571927	cluster3	.	+
chr5	108572007	108572017	cluster3	.	+
chr5	108576558	108576605	cluster3	.	+
chr5	108580903	108580910	cluster3	.	+
chr5	108580960	108581002	cluster3	.	+
chr5	108582111	108582128	cluster3	.	+
chr5	108582268	108582286	cluster3	.	+
chr5	108582809	108582820	cluster3	.	+
chr5	108582876	108582901	cluster3	.	+
chr5	108584226	108584257	cluster3	.	+
chr5	108584325	108584381	cluster3	.	+
chr5	108585335	108585398	cluster3	.	+
chr5	108585420	108585425	cluster3	.	+
chr5	108585456	108585488	cluster3	.	+
chr5	108585495	108585536	cluster3	.	+
chr5	108586960	108586988	cluster3	.	+
chr5	108591138	108591226	cluster3	.	+
chr5	108591647	108591658	cluster3	.	+
chr5	108591701	108591721	cluster3	.	+
chr5	108592191	108592395	cluster3	.	+
chr5	108596751	108596891	cluster3	.	+
chr5	108597855	108597884	cluster3	.	+
chr5	108597900	108597905	cluster3	.	+
chr5	108597965	108597977	cluster3	.	+
chr5	108597981	108597985	cluster3	.	+
chr5	108598771	108598793	cluster3	.	+
chr5	108598803	108598838	cluster3	.	+
chr5	108598842	108598918	cluster3	.	+
chr5	108599451	108599471	cluster3	.	+
chr5	108602849	108602893	cluster3	.	+
chr5	108604380	108604402	cluster3	.	+
chr5	108606377	108606494	cluster3	.	+
chr5	108606875	108607019	cluster3	.	+
chr5	108609388	108609485	cluster3	.	+
chr5	108613507	108613640	cluster3	.	+
chr5	108616906	108617062	cluster3	.	+
chr5	108623257	108623397	cluster3	.	+
chr5	108624172	108624233	cluster3	.	+
chr5	108624240	108624262	cluster3	.	+
chr5	108625025	108625098	cluster3	.	+
chr5	108629493	108629646	cluster3	.	+
chr5	108629725	108629737	cluster3	.	+
chr5	108638346	108638351	cluster3	.	+
chr5	108638427	108638496	cluster3	.	+
chr5	108638664	108638709	cluster3	.	+
chr5	108639469	108639571	cluster3	.	+
chr5	108641817	108641879	cluster3	.	+
chr5	108642114	108642157	cluster3	.	+
chr5	108642692	108642784	cluster3	.	+
chr5	108643036	108643081	cluster3	.	+
chr5	108643179	108643209	cluster3	.	+
chr5	108644164	108644231	cluster3	.	+
chr5	108644243	108644252	cluster3	.	+
chr5	108644589	108644702	cluster3	.	+
chr5	108645835	108646384	cluster3	.	+
chr5	108646479	108646492	cluster3	.	+
chr5	108648770	108648815	cluster3	.	+
chr5	108649141	108649300	cluster3	.	+
chr5	108649372	108649492	cluster3	.	+
chr5	108649584	108649736	cluster3	.	+
chr5	108649822	108649927	cluster3	.	+
chr5	108650197	108650212	cluster3	.	+
chr5	108650249	108650381	cluster3	.	+
chr5	108650484	108650640	cluster3	.	+
chr5	108650814	108650818	cluster3	.	+
chr5	108650846	108650854	cluster3	.	+
chr5	108650909	108650932	cluster3	.	+
chr5	108650939	108650962	cluster3	.	+
chr5	108650966	108650970	cluster3	.	+
chr5	108652387	108652512	cluster3	.	+
chr5	108653175	108653224	cluster3	.	+
chr5	108653630	108653663	cluster3	.	+
chr5	108653709	108653719	cluster3	.	+
chr5	108653751	108653788	cluster3	.	+
chr5	108654077	108654095	cluster3	.	+
chr5	108654136	108654147	cluster3	.	+
chr5	108654350	108654397	cluster3	.	+
chr5	108654541	108654579	cluster3	.	+
chr5	108654589	108654642	cluster3	.	+
chr5	108654709	108654786	cluster3	.	+
chr5	108654913	108654938	cluster3	.	+
chr5	108655102	108655118	cluster3	.	+
chr5	108655174	108655212	cluster3	.	+
chr5	108655468	108655563	cluster3	.	+
chr5	108655579	108655595	cluster3	.	+
chr5	108655853	108655867	cluster3	.	+
chr5	108655934	108655957	cluster3	.	+
chr5	108656038	108656139	cluster3	.	+
chr5	108656420	108656427	cluster3	.	+
chr5	108656440	108656487	cluster3	.	+
chr5	108656500	108656525	cluster3	.	+
chr5	108658199	108658223	cluster3	.	+
chr5	108658240	108658287	cluster3	.	+
chr5	108660436	108660533	cluster3	.	+
chr5	108660667	108660695	cluster3	.	+
chr5	108669437	108669523	cluster3	.	+
chr5	108670116	108670266	cluster3	.	+
chr5	108671280	108671300	cluster3	.	+
chr5	108671469	108671492	cluster3	.	+
chr5	108671616	108671645	cluster3	.	+
chr5	108671664	108671669	cluster3	.	+
chr5	108671694	108671699	cluster3	.	+
chr5	108671894	108671899	cluster3	.	+
chr5	108672063	108672092	cluster3	.	+
chr5	108672112	108672116	cluster3	.	+
chr5	108672141	108672154	cluster3	.	+
chr5	108672165	108672170	cluster3	.	+
chr5	108672189	108672197	cluster3	.	+
chr5	108672209	108672215	cluster3	.	+
chr5	108672228	108672233	cluster3	.	+
chr5	108672516	108672523	cluster3	.	+
chr5	108672693	108672702	cluster3	.	+
chr5	108672738	108672743	cluster3	.	+
chr5	108673428	108673436	cluster3	.	+
chr5	108673599	108673802	cluster3	.	+
chr5	108673842	108673847	cluster3	.	+
chr5	108673916	108673931	cluster3	.	+
chr5	108675233	108675240	cluster3	.	+
chr5	108675393	108675426	cluster3	.	+
chr5	108675449	108675468	cluster3	.	+
chr5	108675496	108675503	cluster3	.	+
chr5	108679523	108679576	cluster3	.	+
chr5	108679701	108679813	cluster3	.	+
chr5	108680130	108680198	cluster3	.	+
chr5	108680202	108680208	cluster3	.	+
chr5	108680292	108680333	cluster3	.	+
chr5	108680357	108680382	cluster3	.	+
chr5	108680395	108680419	cluster3	.	+
chr5	108680422	108680427	cluster3	.	+
chr5	108680434	108680499	cluster3	.	+
chr5	108680590	108680605	cluster3	.	+
chr5	108680621	108680755	cluster3	.	+
chr5	108680857	108681082	cluster3	.	+
chr5	108681377	108681465	cluster3	.	+
chr5	108681487	108681526	cluster3	.	+
chr5	108681695	108681717	cluster3	.	+
chr5	108681744	108681783	cluster3	.	+
chr5	108681898	108681911	cluster3	.	+
chr5	108682024	108682033	cluster3	.	+
chr5	108682097	108682187	cluster3	.	+
chr5	108683049	108683082	cluster3	.	+
chr5	108683112	108683155	cluster3	.	+
chr5	108683283	108683336	cluster3	.	+
chr5	108694120	108694291	cluster3	.	+
chr5	108694373	108694462	cluster3	.	+
chr5	108694675	108694926	cluster3	.	+
chr5	108695048	108695065	cluster3	.	+
chr5	108695070	108695133	cluster3	.	+
chr5	108695181	108695209	cluster3	.	+
chr5	108695995	108696058	cluster3	.	+
chr5	108696080	108696149	cluster3	.	+
chr5	108696349	108696358	cluster3	.	+
chr5	108696859	108696915	cluster3	.	+
chr5	108697402	108697537	cluster3	.	+
chr5	108697595	108697633	cluster3	.	+
chr5	108700599	108700630	cluster3	.	+
chr5	108701061	108701092	cluster3	.	+
chr5	108703282	108703564	cluster3	.	+
chr5	108703902	108703939	cluster3	.	+
chr5	108703951	108703962	cluster3	.	+
chr5	108704311	108704411	cluster3	.	+
chr5	108704422	108704430	cluster3	.	+
chr5	108704476	108704487	cluster3	.	+
chr5	108704520	108704539	cluster3	.	+
chr5	108704661	108704670	cluster3	.	+
chr5	108704714	108704749	cluster3	.	+
chr5	108704851	108704990	cluster3	.	+
chr5	108705003	108705008	cluster3	.	+
chr5	108705023	108705145	cluster3	.	+
chr5	108705216	108705243	cluster3	.	+
chr5	108705256	108705282	cluster3	.	+
chr5	108705295	108705574	cluster3	.	+
chr5	108705812	108705819	cluster3	.	+
chr5	108705857	108705897	cluster3	.	+
chr5	108705907	108705957	cluster3	.	+
chr5	108706120	108706247	cluster3	.	+
chr5	108706715	108706742	cluster3	.	+
chr5	108706748	108706761	cluster3	.	+
chr5	108706867	108706927	cluster3	.	+
chr5	108709106	108709115	cluster3	.	+
chr5	108709164	108709174	cluster3	.	+
chr5	108709193	108709201	cluster3	.	+
chr5	108712120	108712149	cluster3	.	+
chr5	108714278	108714346	cluster3	.	+
chr5	108716366	108716386	cluster3	.	+
chr5	108717968	108717981	cluster3	.	+
chr5	108719435	108719446	cluster3	.	+
chr5	108723974	108724012	cluster3	.	+
chr5	108724631	108724639	cluster3	.	+
chr5	108725458	108725479	cluster3	.	+
chr5	108729317	108729324	cluster3	.	+
chr5	108729821	108729853	cluster3	.	+
chr5	108731661	108731668	cluster3	.	+
chr5	108731736	108731740	cluster3	.	+
chr5	108745654	108745700	cluster3	.	+
chr5	108745722	108745726	cluster3	.	+
chr5	108747436	108747460	cluster3	.	+
chr5	108749240	108749244	cluster3	.	+
chr5	108749390	108749397	cluster3	.	+
chr5	108749449	108749454	cluster3	.	+
chr5	108755818	108755828	cluster3	.	+
chr5	108755854	108755872	cluster3	.	+
chr5	108755880	108755884	cluster3	.	+
chr5	108757058	108757121	cluster3	.	+
chr5	110128800	110128850	cluster3	.	+
chr5	110136048	110136200	cluster3	.	+
chr5	110140351	110140458	cluster3	.	+
chr5	110143547	110143666	cluster3	.	+
chr5	110144585	110144612	cluster3	.	+
chr5	110144769	110144966	cluster3	.	+
chr5	110151617	110151685	cluster3	.	+
chr5	110153184	110153282	cluster3	.	+
chr5	110154833	110154883	cluster3	.	+
[truncated: 4,293 more rows]
