# Supplementary material for: A purely bioinformatic pipeline for the prediction of mammalian odorant receptor gene enhancers
Source: BMC Bioinformatics. 2019 Sep 14;20:474. doi: 10.1186/s12859-019-3012-1 (PMC6744719; doi:10.1186/s12859-019-3012-1)
Supplement: Supplementary file 5 — Annotation tracks containing evolutionarily conserved stretches among loci of selected genomic architectures. BED-formatted text files (.bed) annotating, at threshold distance = 1 Mb, broadened conserved stretches within (or nearby) loci of some notable genomic architectures. File names are composed by list type (either: main olfactory epithelium, MOE; olfactome; vomeronasal organ, VNO; T-cell receptor genes, “t_cell_receptor”), species and threshold value (invariably “1_0Mb”). A “NO-PSEUDO” in the file name indicates that the gene list originating the file is devoid of pseudogene-flagged entries. A “CONSERVED” at the beginning of each file name differentiates these BED files from those found in Additional files 4 and 7. Text files are provided as a single compressed (.zip) file available in the Open Science Framework repository, see paragraph “Availability of data and material”. (ZIP 2843 kb) [file 12859_2019_3012_MOESM5_ESM.zip › Supplementary file 3_final/CONSERVED_NO-PSEUDO-VNO-rat-1_0Mb.bed]

chr1	1750877	1750901	cluster1	.	+
chr1	1765798	1765803	cluster1	.	+
chr1	1766059	1766079	cluster1	.	+
chr1	1766731	1766740	cluster1	.	+
chr1	56224437	56224445	Vom2r9_vomeronasal_2_receptor,_9_[Source:RGD_Symbol;Acc:1591347]	.	-
chr1	56224451	56224463	Vom2r9_vomeronasal_2_receptor,_9_[Source:RGD_Symbol;Acc:1591347]	.	-
chr1	56224467	56224471	Vom2r9_vomeronasal_2_receptor,_9_[Source:RGD_Symbol;Acc:1591347]	.	-
chr1	56224491	56224541	Vom2r9_vomeronasal_2_receptor,_9_[Source:RGD_Symbol;Acc:1591347]	.	-
chr1	56224617	56224622	Vom2r9_vomeronasal_2_receptor,_9_[Source:RGD_Symbol;Acc:1591347]	.	-
chr1	56224629	56224634	Vom2r9_vomeronasal_2_receptor,_9_[Source:RGD_Symbol;Acc:1591347]	.	-
chr1	56241569	56241578	Vom2r9_vomeronasal_2_receptor,_9_[Source:RGD_Symbol;Acc:1591347]	.	-
chr1	56242304	56242316	Vom2r9_vomeronasal_2_receptor,_9_[Source:RGD_Symbol;Acc:1591347]	.	-
chr1	56242674	56242683	Vom2r9_vomeronasal_2_receptor,_9_[Source:RGD_Symbol;Acc:1591347]	.	-
chr1	56242699	56242707	Vom2r9_vomeronasal_2_receptor,_9_[Source:RGD_Symbol;Acc:1591347]	.	-
chr1	56243457	56243484	Vom2r9_vomeronasal_2_receptor,_9_[Source:RGD_Symbol;Acc:1591347]	.	-
chr1	56243696	56243789	Vom2r9_vomeronasal_2_receptor,_9_[Source:RGD_Symbol;Acc:1591347]	.	-
chr1	56263509	56263516	Vom2r9_vomeronasal_2_receptor,_9_[Source:RGD_Symbol;Acc:1591347]	.	-
chr1	56266022	56266033	Vom2r9_vomeronasal_2_receptor,_9_[Source:RGD_Symbol;Acc:1591347]	.	-
chr1	56266074	56266110	Vom2r9_vomeronasal_2_receptor,_9_[Source:RGD_Symbol;Acc:1591347]	.	-
chr1	56266124	56266134	Vom2r9_vomeronasal_2_receptor,_9_[Source:RGD_Symbol;Acc:1591347]	.	-
chr1	56289119	56289297	Vom2r9_vomeronasal_2_receptor,_9_[Source:RGD_Symbol;Acc:1591347]	.	-
chr1	56292812	56292846	Vom2r9_vomeronasal_2_receptor,_9_[Source:RGD_Symbol;Acc:1591347]	.	-
chr1	56292868	56292933	Vom2r9_vomeronasal_2_receptor,_9_[Source:RGD_Symbol;Acc:1591347]	.	-
chr1	56292934	56292946	Vom2r9_vomeronasal_2_receptor,_9_[Source:RGD_Symbol;Acc:1591347]	.	-
chr1	56293014	56293046	Vom2r9_vomeronasal_2_receptor,_9_[Source:RGD_Symbol;Acc:1591347]	.	-
chr1	56449176	56449184	Vom2r9_vomeronasal_2_receptor,_9_[Source:RGD_Symbol;Acc:1591347]	.	-
chr1	56459331	56459340	Vom2r9_vomeronasal_2_receptor,_9_[Source:RGD_Symbol;Acc:1591347]	.	-
chr1	56466794	56466809	Vom2r9_vomeronasal_2_receptor,_9_[Source:RGD_Symbol;Acc:1591347]	.	-
chr1	56466822	56466825	Vom2r9_vomeronasal_2_receptor,_9_[Source:RGD_Symbol;Acc:1591347]	.	-
chr1	56467426	56467435	Vom2r9_vomeronasal_2_receptor,_9_[Source:RGD_Symbol;Acc:1591347]	.	-
chr1	56467496	56467506	Vom2r9_vomeronasal_2_receptor,_9_[Source:RGD_Symbol;Acc:1591347]	.	-
chr1	56467522	56467636	Vom2r9_vomeronasal_2_receptor,_9_[Source:RGD_Symbol;Acc:1591347]	.	-
chr1	56467678	56467748	Vom2r9_vomeronasal_2_receptor,_9_[Source:RGD_Symbol;Acc:1591347]	.	-
chr1	56470982	56470987	Vom2r9_vomeronasal_2_receptor,_9_[Source:RGD_Symbol;Acc:1591347]	.	-
chr1	56470992	56471000	Vom2r9_vomeronasal_2_receptor,_9_[Source:RGD_Symbol;Acc:1591347]	.	-
chr1	56471054	56471060	Vom2r9_vomeronasal_2_receptor,_9_[Source:RGD_Symbol;Acc:1591347]	.	-
chr1	56471090	56471112	Vom2r9_vomeronasal_2_receptor,_9_[Source:RGD_Symbol;Acc:1591347]	.	-
chr1	56471164	56471168	Vom2r9_vomeronasal_2_receptor,_9_[Source:RGD_Symbol;Acc:1591347]	.	-
chr1	56471190	56471194	Vom2r9_vomeronasal_2_receptor,_9_[Source:RGD_Symbol;Acc:1591347]	.	-
chr1	56476759	56476766	Vom2r9_vomeronasal_2_receptor,_9_[Source:RGD_Symbol;Acc:1591347]	.	-
chr1	56476780	56476791	Vom2r9_vomeronasal_2_receptor,_9_[Source:RGD_Symbol;Acc:1591347]	.	-
chr1	56476918	56476927	Vom2r9_vomeronasal_2_receptor,_9_[Source:RGD_Symbol;Acc:1591347]	.	-
chr1	56476969	56476990	Vom2r9_vomeronasal_2_receptor,_9_[Source:RGD_Symbol;Acc:1591347]	.	-
chr1	56482471	56482478	Vom2r9_vomeronasal_2_receptor,_9_[Source:RGD_Symbol;Acc:1591347]	.	-
chr1	56482591	56482597	Vom2r9_vomeronasal_2_receptor,_9_[Source:RGD_Symbol;Acc:1591347]	.	-
chr1	56483450	56483458	Vom2r9_vomeronasal_2_receptor,_9_[Source:RGD_Symbol;Acc:1591347]	.	-
chr1	56484736	56484742	Vom2r9_vomeronasal_2_receptor,_9_[Source:RGD_Symbol;Acc:1591347]	.	-
chr1	56489917	56489921	Vom2r9_vomeronasal_2_receptor,_9_[Source:RGD_Symbol;Acc:1591347]	.	-
chr1	56489988	56489995	Vom2r9_vomeronasal_2_receptor,_9_[Source:RGD_Symbol;Acc:1591347]	.	-
chr1	56490034	56490041	Vom2r9_vomeronasal_2_receptor,_9_[Source:RGD_Symbol;Acc:1591347]	.	-
chr1	56498033	56498037	Vom2r9_vomeronasal_2_receptor,_9_[Source:RGD_Symbol;Acc:1591347]	.	-
chr1	56500571	56500584	Vom2r9_vomeronasal_2_receptor,_9_[Source:RGD_Symbol;Acc:1591347]	.	-
chr1	56526600	56526648	Vom2r9_vomeronasal_2_receptor,_9_[Source:RGD_Symbol;Acc:1591347]	.	-
chr1	56534549	56534562	Vom2r9_vomeronasal_2_receptor,_9_[Source:RGD_Symbol;Acc:1591347]	.	-
chr1	56549083	56549089	Vom2r9_vomeronasal_2_receptor,_9_[Source:RGD_Symbol;Acc:1591347]	.	-
chr1	56549100	56549116	Vom2r9_vomeronasal_2_receptor,_9_[Source:RGD_Symbol;Acc:1591347]	.	-
chr1	56549139	56549154	Vom2r9_vomeronasal_2_receptor,_9_[Source:RGD_Symbol;Acc:1591347]	.	-
chr1	56549220	56549229	Vom2r9_vomeronasal_2_receptor,_9_[Source:RGD_Symbol;Acc:1591347]	.	-
chr1	56549289	56549298	Vom2r9_vomeronasal_2_receptor,_9_[Source:RGD_Symbol;Acc:1591347]	.	-
chr1	56554207	56554221	Vom2r9_vomeronasal_2_receptor,_9_[Source:RGD_Symbol;Acc:1591347]	.	-
chr1	56554244	56554249	Vom2r9_vomeronasal_2_receptor,_9_[Source:RGD_Symbol;Acc:1591347]	.	-
chr1	56554288	56554295	Vom2r9_vomeronasal_2_receptor,_9_[Source:RGD_Symbol;Acc:1591347]	.	-
chr1	56554303	56554309	Vom2r9_vomeronasal_2_receptor,_9_[Source:RGD_Symbol;Acc:1591347]	.	-
chr1	56565815	56565826	Vom2r9_vomeronasal_2_receptor,_9_[Source:RGD_Symbol;Acc:1591347]	.	-
chr1	56572353	56572358	Vom2r9_vomeronasal_2_receptor,_9_[Source:RGD_Symbol;Acc:1591347]	.	-
chr1	56573083	56573101	Vom2r9_vomeronasal_2_receptor,_9_[Source:RGD_Symbol;Acc:1591347]	.	-
chr1	56573165	56573169	Vom2r9_vomeronasal_2_receptor,_9_[Source:RGD_Symbol;Acc:1591347]	.	-
chr1	56574553	56574562	Vom2r9_vomeronasal_2_receptor,_9_[Source:RGD_Symbol;Acc:1591347]	.	-
chr1	56576248	56576262	Vom2r9_vomeronasal_2_receptor,_9_[Source:RGD_Symbol;Acc:1591347]	.	-
chr1	56576316	56576327	Vom2r9_vomeronasal_2_receptor,_9_[Source:RGD_Symbol;Acc:1591347]	.	-
chr1	56581026	56581032	Vom2r9_vomeronasal_2_receptor,_9_[Source:RGD_Symbol;Acc:1591347]	.	-
chr1	56581090	56581097	Vom2r9_vomeronasal_2_receptor,_9_[Source:RGD_Symbol;Acc:1591347]	.	-
chr1	56589212	56589229	Vom2r9_vomeronasal_2_receptor,_9_[Source:RGD_Symbol;Acc:1591347]	.	-
chr1	56589270	56589279	Vom2r9_vomeronasal_2_receptor,_9_[Source:RGD_Symbol;Acc:1591347]	.	-
chr1	56589288	56589306	Vom2r9_vomeronasal_2_receptor,_9_[Source:RGD_Symbol;Acc:1591347]	.	-
chr1	56589410	56589415	Vom2r9_vomeronasal_2_receptor,_9_[Source:RGD_Symbol;Acc:1591347]	.	-
chr1	56589423	56589430	Vom2r9_vomeronasal_2_receptor,_9_[Source:RGD_Symbol;Acc:1591347]	.	-
chr1	56591648	56591652	Vom2r9_vomeronasal_2_receptor,_9_[Source:RGD_Symbol;Acc:1591347]	.	-
chr1	56599056	56599064	Vom2r9_vomeronasal_2_receptor,_9_[Source:RGD_Symbol;Acc:1591347]	.	-
chr1	56599164	56599168	Vom2r9_vomeronasal_2_receptor,_9_[Source:RGD_Symbol;Acc:1591347]	.	-
chr1	56599185	56599190	Vom2r9_vomeronasal_2_receptor,_9_[Source:RGD_Symbol;Acc:1591347]	.	-
chr1	56599194	56599199	Vom2r9_vomeronasal_2_receptor,_9_[Source:RGD_Symbol;Acc:1591347]	.	-
chr1	56599269	56599277	Vom2r9_vomeronasal_2_receptor,_9_[Source:RGD_Symbol;Acc:1591347]	.	-
chr1	56599324	56599328	Vom2r9_vomeronasal_2_receptor,_9_[Source:RGD_Symbol;Acc:1591347]	.	-
chr1	56599336	56599340	Vom2r9_vomeronasal_2_receptor,_9_[Source:RGD_Symbol;Acc:1591347]	.	-
chr1	56609086	56609188	Vom2r9_vomeronasal_2_receptor,_9_[Source:RGD_Symbol;Acc:1591347]	.	-
chr1	56624469	56624474	Vom2r9_vomeronasal_2_receptor,_9_[Source:RGD_Symbol;Acc:1591347]	.	-
chr1	56704124	56704139	Vom2r9_vomeronasal_2_receptor,_9_[Source:RGD_Symbol;Acc:1591347]	.	-
chr1	56727828	56727833	Vom2r9_vomeronasal_2_receptor,_9_[Source:RGD_Symbol;Acc:1591347]	.	-
chr1	58780851	58780892	cluster2	.	+
chr1	58780943	58780947	cluster2	.	+
chr1	58781892	58781911	cluster2	.	+
chr1	58781926	58781938	cluster2	.	+
chr1	58789718	58789741	cluster2	.	+
chr1	58789821	58789837	cluster2	.	+
chr1	58789896	58789909	cluster2	.	+
chr1	58789920	58789924	cluster2	.	+
chr1	58806885	58807055	cluster2	.	+
chr1	58807077	58807142	cluster2	.	+
chr1	58807183	58807340	cluster2	.	+
chr1	58833679	58833718	cluster2	.	+
chr1	58835405	58835417	cluster2	.	+
chr1	58835455	58835465	cluster2	.	+
chr1	58840141	58840158	cluster2	.	+
chr1	58850175	58850181	cluster2	.	+
chr1	58851187	58851210	cluster2	.	+
chr1	58851253	58851286	cluster2	.	+
chr1	58903918	58903946	cluster2	.	+
chr1	58903975	58903982	cluster2	.	+
chr1	58904018	58904028	cluster2	.	+
chr1	58904063	58904360	cluster2	.	+
chr1	59063110	59063165	cluster2	.	+
chr1	59063192	59063203	cluster2	.	+
chr1	59079395	59079495	cluster2	.	+
chr1	59079563	59079592	cluster2	.	+
chr1	59079657	59079688	cluster2	.	+
chr1	59098774	59098781	cluster2	.	+
chr1	59098797	59098801	cluster2	.	+
chr1	59098957	59098971	cluster2	.	+
chr1	59114783	59114829	cluster2	.	+
chr1	59114831	59115137	cluster2	.	+
chr1	59129723	59129733	cluster2	.	+
chr1	59129907	59129913	cluster2	.	+
chr1	59130015	59130089	cluster2	.	+
chr1	59133814	59133833	cluster2	.	+
chr1	59133837	59133943	cluster2	.	+
chr1	59134937	59135118	cluster2	.	+
chr1	59137099	59137200	cluster2	.	+
chr1	59138236	59138438	cluster2	.	+
chr1	59138921	59139026	cluster2	.	+
chr1	59140270	59140329	cluster2	.	+
chr1	59140779	59140785	cluster2	.	+
chr1	59142919	59142931	cluster2	.	+
chr1	59142956	59143025	cluster2	.	+
chr1	59145912	59145923	cluster2	.	+
chr1	59146160	59146330	cluster2	.	+
chr1	59150633	59150672	cluster2	.	+
chr1	59150687	59150752	cluster2	.	+
chr1	59156165	59156542	cluster2	.	+
chr1	59156576	59156720	cluster2	.	+
chr1	59156803	59156822	cluster2	.	+
chr1	59157039	59157055	cluster2	.	+
chr1	59157154	59157360	cluster2	.	+
chr1	59157372	59157522	cluster2	.	+
chr1	59157567	59157598	cluster2	.	+
chr1	59157659	59157677	cluster2	.	+
chr1	59157688	59157704	cluster2	.	+
chr1	59157716	59157745	cluster2	.	+
chr1	59158939	59158951	cluster2	.	+
chr1	59160363	59160394	cluster2	.	+
chr1	59160436	59160467	cluster2	.	+
chr1	59160508	59160535	cluster2	.	+
chr1	59160641	59160664	cluster2	.	+
chr1	59161217	59161457	cluster2	.	+
chr1	59161463	59161486	cluster2	.	+
chr1	59161503	59161534	cluster2	.	+
chr1	59161684	59161701	cluster2	.	+
chr1	59161724	59161734	cluster2	.	+
chr1	59163114	59163125	cluster2	.	+
chr1	59163579	59163595	cluster2	.	+
chr1	59163627	59163651	cluster2	.	+
chr1	59163663	59163677	cluster2	.	+
chr1	59173860	59173997	cluster2	.	+
chr1	59176032	59176043	cluster2	.	+
chr1	59177544	59177675	cluster2	.	+
chr1	59177689	59177727	cluster2	.	+
chr1	59178515	59178567	cluster2	.	+
chr1	59178598	59178692	cluster2	.	+
chr1	59183386	59183399	cluster2	.	+
chr1	59183402	59183532	cluster2	.	+
chr1	59183657	59183673	cluster2	.	+
chr1	59183683	59183901	cluster2	.	+
chr1	59183923	59183957	cluster2	.	+
chr1	59183972	59184005	cluster2	.	+
chr1	59184015	59184041	cluster2	.	+
chr1	59184127	59184143	cluster2	.	+
chr1	59185245	59185267	cluster2	.	+
chr1	59185288	59185313	cluster2	.	+
chr1	59186578	59186608	cluster2	.	+
chr1	59186910	59186917	cluster2	.	+
chr1	59187287	59187294	cluster2	.	+
chr1	59187547	59187601	cluster2	.	+
chr1	59187760	59187778	cluster2	.	+
chr1	59187837	59187947	cluster2	.	+
chr1	59187987	59188034	cluster2	.	+
chr1	59188047	59188102	cluster2	.	+
chr1	59188120	59188160	cluster2	.	+
chr1	59188214	59188283	cluster2	.	+
chr1	59188403	59188447	cluster2	.	+
chr1	59192330	59192342	cluster2	.	+
chr1	59192379	59192391	cluster2	.	+
chr1	59192409	59192436	cluster2	.	+
chr1	59192445	59192460	cluster2	.	+
chr1	59192503	59192534	cluster2	.	+
chr1	59192551	59192570	cluster2	.	+
chr1	59192577	59192612	cluster2	.	+
chr1	59192641	59192684	cluster2	.	+
chr1	59192882	59193030	cluster2	.	+
chr1	59193090	59193121	cluster2	.	+
chr1	59193215	59193314	cluster2	.	+
chr1	59193559	59193594	cluster2	.	+
chr1	59196715	59196873	cluster2	.	+
chr1	59198395	59198690	cluster2	.	+
chr1	59199374	59199381	cluster2	.	+
chr1	59199418	59199473	cluster2	.	+
chr1	59202072	59202082	cluster2	.	+
chr1	59202624	59202881	cluster2	.	+
chr1	59209685	59209770	cluster2	.	+
chr1	59210588	59210795	cluster2	.	+
chr1	59212346	59212594	cluster2	.	+
chr1	59212594	59212637	cluster2	.	+
chr1	59220076	59220088	cluster2	.	+
chr1	59220232	59220259	cluster2	.	+
chr1	59220283	59220302	cluster2	.	+
chr1	59220407	59220445	cluster2	.	+
chr1	59220462	59220526	cluster2	.	+
chr1	59226063	59226071	cluster2	.	+
chr1	59226130	59226142	cluster2	.	+
chr1	59227186	59227197	cluster2	.	+
chr1	59227213	59227228	cluster2	.	+
chr1	59230202	59230224	cluster2	.	+
chr1	59230315	59230340	cluster2	.	+
chr1	59236219	59236242	cluster2	.	+
chr1	59236271	59236277	cluster2	.	+
chr1	59236293	59236436	cluster2	.	+
chr1	59236445	59236482	cluster2	.	+
chr1	59237894	59237921	cluster2	.	+
chr1	59237986	59238053	cluster2	.	+
chr1	59238420	59238512	cluster2	.	+
chr1	59241556	59241578	cluster2	.	+
chr1	59241629	59241728	cluster2	.	+
chr1	59241795	59241816	cluster2	.	+
chr1	59241960	59241981	cluster2	.	+
chr1	59242084	59242165	cluster2	.	+
chr1	59247128	59247158	cluster2	.	+
chr1	59289395	59289421	cluster2	.	+
chr1	59289425	59289489	cluster2	.	+
chr1	59289491	59289606	cluster2	.	+
chr1	59289700	59289734	cluster2	.	+
chr1	59289781	59289811	cluster2	.	+
chr1	59289885	59290048	cluster2	.	+
chr1	59290057	59290074	cluster2	.	+
chr1	59290110	59290125	cluster2	.	+
chr1	59290192	59290205	cluster2	.	+
chr1	59290274	59290331	cluster2	.	+
chr1	59290526	59290566	cluster2	.	+
chr1	59291694	59291753	cluster2	.	+
chr1	59295496	59295516	cluster2	.	+
chr1	59295575	59295619	cluster2	.	+
chr1	59295663	59295833	cluster2	.	+
chr1	59295868	59296022	cluster2	.	+
chr1	59296048	59296260	cluster2	.	+
chr1	59296326	59296336	cluster2	.	+
chr1	59296390	59296445	cluster2	.	+
chr1	59296464	59296507	cluster2	.	+
chr1	59296539	59296557	cluster2	.	+
chr1	59296824	59296986	cluster2	.	+
chr1	59297015	59297029	cluster2	.	+
chr1	59297251	59297661	cluster2	.	+
chr1	59298227	59298326	cluster2	.	+
chr1	59298884	59299067	cluster2	.	+
chr1	59304648	59304680	cluster2	.	+
chr1	59304982	59305058	cluster2	.	+
chr1	59305082	59305163	cluster2	.	+
chr1	59306632	59306836	cluster2	.	+
chr1	59312907	59313074	cluster2	.	+
chr1	59314218	59314407	cluster2	.	+
chr1	59315415	59315444	cluster2	.	+
chr1	59322432	59322530	cluster2	.	+
chr1	59322728	59322894	cluster2	.	+
chr1	59324917	59325058	cluster2	.	+
chr1	59325731	59325748	cluster2	.	+
chr1	59329259	59329396	cluster2	.	+
chr1	59329844	59329886	cluster2	.	+
chr1	59330916	59331040	cluster2	.	+
chr1	59333374	59333537	cluster2	.	+
chr1	59334082	59334162	cluster2	.	+
chr1	59334171	59334209	cluster2	.	+
chr1	59339710	59339860	cluster2	.	+
chr1	59346938	59347468	cluster2	.	+
chr1	59347560	59347566	cluster2	.	+
chr1	59347598	59347874	cluster2	.	+
chr1	59360032	59360062	cluster2	.	+
chr1	59360128	59360135	cluster2	.	+
chr1	59366165	59366173	cluster2	.	+
chr1	59366202	59366256	cluster2	.	+
chr1	59381823	59381834	cluster2	.	+
chr1	64029927	64030183	cluster2	.	+
chr1	64032167	64032187	cluster2	.	+
chr1	64032709	64032823	cluster2	.	+
chr1	64032860	64033032	cluster2	.	+
chr1	64033488	64033627	cluster2	.	+
chr1	64036627	64036794	cluster2	.	+
chr1	64039068	64039511	cluster2	.	+
chr1	64039721	64039841	cluster2	.	+
chr1	64040689	64040749	cluster2	.	+
chr1	64040766	64040786	cluster2	.	+
chr1	64041082	64041173	cluster2	.	+
chr1	64041178	64041364	cluster2	.	+
chr1	64041460	64041478	cluster2	.	+
chr1	64045099	64045298	cluster2	.	+
chr1	64098227	64098483	cluster2	.	+
chr1	64100467	64100487	cluster2	.	+
chr1	64101009	64101123	cluster2	.	+
chr1	64101160	64101332	cluster2	.	+
chr1	64101788	64101927	cluster2	.	+
chr1	64104927	64105094	cluster2	.	+
chr1	64107368	64107811	cluster2	.	+
chr1	64108021	64108141	cluster2	.	+
chr1	64108989	64109049	cluster2	.	+
chr1	64109066	64109086	cluster2	.	+
chr1	64109382	64109473	cluster2	.	+
chr1	64109478	64109664	cluster2	.	+
chr1	64109760	64109778	cluster2	.	+
chr1	64113399	64113598	cluster2	.	+
chr1	64113598	64113665	cluster2	.	+
chr1	64113771	64113790	cluster2	.	+
chr1	64114414	64114426	cluster2	.	+
chr1	64115398	64115453	cluster2	.	+
chr1	64115529	64115558	cluster2	.	+
chr1	64116588	64116623	cluster2	.	+
chr1	64116894	64116972	cluster2	.	+
chr1	64117006	64117021	cluster2	.	+
chr1	64117283	64117369	cluster2	.	+
chr1	64117380	64117414	cluster2	.	+
chr1	64121169	64121294	cluster2	.	+
chr1	64121846	64121863	cluster2	.	+
chr1	64121937	64121991	cluster2	.	+
chr1	64122232	64122282	cluster2	.	+
chr1	64122307	64122358	cluster2	.	+
chr1	64122556	64122562	cluster2	.	+
chr1	64122593	64122631	cluster2	.	+
chr1	64122659	64122691	cluster2	.	+
chr1	64122894	64122934	cluster2	.	+
chr1	64122978	64123000	cluster2	.	+
chr1	64124740	64124775	cluster2	.	+
chr1	64124822	64124835	cluster2	.	+
chr1	64125344	64125374	cluster2	.	+
chr1	64125451	64125508	cluster2	.	+
chr1	64126161	64126247	cluster2	.	+
chr1	64126354	64126396	cluster2	.	+
chr1	64126557	64126563	cluster2	.	+
chr1	64126918	64127058	cluster2	.	+
chr1	64128289	64128324	cluster2	.	+
chr1	64128382	64128476	cluster2	.	+
chr1	64129140	64129235	cluster2	.	+
chr1	64129305	64129316	cluster2	.	+
chr1	64130581	64130607	cluster2	.	+
chr1	64130612	64130652	cluster2	.	+
chr1	64130722	64130757	cluster2	.	+
chr1	64130824	64130926	cluster2	.	+
chr1	64130934	64130951	cluster2	.	+
chr1	64130980	64130995	cluster2	.	+
chr1	64131032	64131079	cluster2	.	+
chr1	64131102	64131232	cluster2	.	+
chr1	64132429	64132561	cluster2	.	+
chr1	64132749	64132783	cluster2	.	+
chr1	64133084	64133141	cluster2	.	+
chr1	64133151	64133339	cluster2	.	+
chr1	64133545	64133752	cluster2	.	+
chr1	64133837	64133943	cluster2	.	+
chr1	64134922	64135086	cluster2	.	+
chr1	64135853	64135913	cluster2	.	+
chr1	64135923	64135985	cluster2	.	+
chr1	64136057	64136084	cluster2	.	+
chr1	64136155	64136447	cluster2	.	+
chr1	64138043	64138109	cluster2	.	+
chr1	64138658	64139124	cluster2	.	+
chr1	64139124	64139135	cluster2	.	+
chr1	64139135	64139141	cluster2	.	+
chr1	64139164	64139192	cluster2	.	+
chr1	64140158	64140267	cluster2	.	+
chr1	64140357	64140501	cluster2	.	+
chr1	64140709	64140807	cluster2	.	+
chr1	64140938	64141028	cluster2	.	+
chr1	64141232	64141307	cluster2	.	+
chr1	64141405	64141471	cluster2	.	+
chr1	64146752	64146872	cluster2	.	+
chr1	64146888	64146947	cluster2	.	+
chr1	64146966	64147181	cluster2	.	+
chr1	64147200	64147206	cluster2	.	+
chr1	64147240	64147246	cluster2	.	+
chr1	64147256	64147369	cluster2	.	+
chr1	64147377	64147384	cluster2	.	+
chr1	64147401	64147408	cluster2	.	+
chr1	64147414	64147422	cluster2	.	+
chr1	64147435	64147440	cluster2	.	+
chr1	64147446	64147453	cluster2	.	+
chr1	64147462	64147487	cluster2	.	+
chr1	64147501	64147506	cluster2	.	+
chr1	64147533	64147538	cluster2	.	+
chr1	64147684	64147693	cluster2	.	+
chr1	64151297	64151303	cluster2	.	+
chr1	64151606	64151734	cluster2	.	+
chr1	64152594	64152619	cluster2	.	+
chr1	64152622	64152700	cluster2	.	+
chr1	64152780	64152913	cluster2	.	+
chr1	64153424	64153502	cluster2	.	+
chr1	64153583	64153713	cluster2	.	+
chr1	64155829	64155924	cluster2	.	+
chr1	64156250	64156415	cluster2	.	+
chr1	64157770	64157948	cluster2	.	+
chr1	64158204	64158315	cluster2	.	+
chr1	64158983	64159087	cluster2	.	+
chr1	64159657	64159749	cluster2	.	+
chr1	64161542	64161608	cluster2	.	+
chr1	64161708	64161892	cluster2	.	+
chr1	64162520	64162535	cluster2	.	+
chr1	64162869	64162898	cluster2	.	+
chr1	64163331	64163599	cluster2	.	+
chr1	64166883	64166958	cluster2	.	+
chr1	64171468	64171545	cluster2	.	+
chr1	64171616	64171712	cluster2	.	+
chr1	64171749	64171776	cluster2	.	+
chr1	64172149	64172229	cluster2	.	+
chr1	64029927	64030183	cluster3	.	+
chr1	64032167	64032187	cluster3	.	+
chr1	64032709	64032823	cluster3	.	+
chr1	64032860	64033032	cluster3	.	+
chr1	64033488	64033627	cluster3	.	+
chr1	64036627	64036794	cluster3	.	+
chr1	64039068	64039511	cluster3	.	+
chr1	64039721	64039841	cluster3	.	+
chr1	64040689	64040749	cluster3	.	+
chr1	64040766	64040786	cluster3	.	+
chr1	64041082	64041173	cluster3	.	+
chr1	64041178	64041364	cluster3	.	+
chr1	64041460	64041478	cluster3	.	+
chr1	64045099	64045298	cluster3	.	+
chr1	64098227	64098483	cluster3	.	+
chr1	64100467	64100487	cluster3	.	+
chr1	64101009	64101123	cluster3	.	+
chr1	64101160	64101332	cluster3	.	+
chr1	64101788	64101927	cluster3	.	+
chr1	64104927	64105094	cluster3	.	+
chr1	64107368	64107811	cluster3	.	+
chr1	64108021	64108141	cluster3	.	+
chr1	64108989	64109049	cluster3	.	+
chr1	64109066	64109086	cluster3	.	+
chr1	64109382	64109473	cluster3	.	+
chr1	64109478	64109664	cluster3	.	+
chr1	64109760	64109778	cluster3	.	+
chr1	64113399	64113598	cluster3	.	+
chr1	64113598	64113665	cluster3	.	+
chr1	64113771	64113790	cluster3	.	+
chr1	64114414	64114426	cluster3	.	+
chr1	64115398	64115453	cluster3	.	+
chr1	64115529	64115558	cluster3	.	+
chr1	64116588	64116623	cluster3	.	+
chr1	64116894	64116972	cluster3	.	+
chr1	64117006	64117021	cluster3	.	+
chr1	64117283	64117369	cluster3	.	+
chr1	64117380	64117414	cluster3	.	+
chr1	64121169	64121294	cluster3	.	+
chr1	64121846	64121863	cluster3	.	+
chr1	64121937	64121991	cluster3	.	+
chr1	64122232	64122282	cluster3	.	+
chr1	64122307	64122358	cluster3	.	+
chr1	64122556	64122562	cluster3	.	+
chr1	64122593	64122631	cluster3	.	+
chr1	64122659	64122691	cluster3	.	+
chr1	64122894	64122934	cluster3	.	+
chr1	64122978	64123000	cluster3	.	+
chr1	64124740	64124775	cluster3	.	+
chr1	64124822	64124835	cluster3	.	+
chr1	64125344	64125374	cluster3	.	+
chr1	64125451	64125508	cluster3	.	+
chr1	64126161	64126247	cluster3	.	+
chr1	64126354	64126396	cluster3	.	+
chr1	64126557	64126563	cluster3	.	+
chr1	64126918	64127058	cluster3	.	+
chr1	64128289	64128324	cluster3	.	+
chr1	64128382	64128476	cluster3	.	+
chr1	64129140	64129235	cluster3	.	+
chr1	64129305	64129316	cluster3	.	+
chr1	64130581	64130607	cluster3	.	+
chr1	64130612	64130652	cluster3	.	+
chr1	64130722	64130757	cluster3	.	+
chr1	64130824	64130926	cluster3	.	+
chr1	64130934	64130951	cluster3	.	+
chr1	64130980	64130995	cluster3	.	+
chr1	64131032	64131079	cluster3	.	+
chr1	64131102	64131232	cluster3	.	+
chr1	64132429	64132561	cluster3	.	+
chr1	64132749	64132783	cluster3	.	+
chr1	64133084	64133141	cluster3	.	+
chr1	64133151	64133339	cluster3	.	+
chr1	64133545	64133752	cluster3	.	+
chr1	64133837	64133943	cluster3	.	+
chr1	64134922	64135086	cluster3	.	+
chr1	64135853	64135913	cluster3	.	+
chr1	64135923	64135985	cluster3	.	+
chr1	64136057	64136084	cluster3	.	+
chr1	64136155	64136447	cluster3	.	+
chr1	64138043	64138109	cluster3	.	+
chr1	64138658	64139124	cluster3	.	+
chr1	64139124	64139135	cluster3	.	+
chr1	64139135	64139141	cluster3	.	+
chr1	64139164	64139192	cluster3	.	+
chr1	64140158	64140267	cluster3	.	+
chr1	64140357	64140501	cluster3	.	+
chr1	64140709	64140807	cluster3	.	+
chr1	64140938	64141028	cluster3	.	+
chr1	64141232	64141307	cluster3	.	+
chr1	64141405	64141471	cluster3	.	+
chr1	64146752	64146872	cluster3	.	+
chr1	64146888	64146947	cluster3	.	+
chr1	64146966	64147181	cluster3	.	+
chr1	64147200	64147206	cluster3	.	+
chr1	64147240	64147246	cluster3	.	+
chr1	64147256	64147369	cluster3	.	+
chr1	64147377	64147384	cluster3	.	+
chr1	64147401	64147408	cluster3	.	+
chr1	64147414	64147422	cluster3	.	+
chr1	64147435	64147440	cluster3	.	+
chr1	64147446	64147453	cluster3	.	+
chr1	64147462	64147487	cluster3	.	+
chr1	64147501	64147506	cluster3	.	+
chr1	64147533	64147538	cluster3	.	+
chr1	64147684	64147693	cluster3	.	+
chr1	64151297	64151303	cluster3	.	+
chr1	64151606	64151734	cluster3	.	+
chr1	64152594	64152619	cluster3	.	+
chr1	64152622	64152700	cluster3	.	+
chr1	64152780	64152913	cluster3	.	+
chr1	64153424	64153502	cluster3	.	+
chr1	64153583	64153713	cluster3	.	+
chr1	64155829	64155924	cluster3	.	+
chr1	64156250	64156415	cluster3	.	+
chr1	64157770	64157948	cluster3	.	+
chr1	64158204	64158315	cluster3	.	+
chr1	64158983	64159087	cluster3	.	+
chr1	64159657	64159749	cluster3	.	+
chr1	64161542	64161608	cluster3	.	+
chr1	64161708	64161892	cluster3	.	+
chr1	64162520	64162535	cluster3	.	+
chr1	64162869	64162898	cluster3	.	+
chr1	64163331	64163599	cluster3	.	+
chr1	64166883	64166958	cluster3	.	+
chr1	64171468	64171545	cluster3	.	+
chr1	64171616	64171712	cluster3	.	+
chr1	64171749	64171776	cluster3	.	+
chr1	64172149	64172229	cluster3	.	+
chr1	65705184	65705191	cluster3	.	+
chr1	65705344	65705357	cluster3	.	+
chr1	65705375	65705394	cluster3	.	+
chr1	65705418	65705423	cluster3	.	+
chr1	65742122	65742484	cluster3	.	+
chr1	65742503	65742544	cluster3	.	+
chr1	65743595	65743611	cluster3	.	+
chr1	65743936	65743978	cluster3	.	+
chr1	65744030	65744066	cluster3	.	+
chr1	66189226	66189252	cluster3	.	+
chr1	66193449	66193456	cluster3	.	+
chr1	66212518	66212532	cluster3	.	+
chr1	66230537	66230549	cluster3	.	+
chr1	66231767	66231834	cluster3	.	+
chr1	66231865	66231951	cluster3	.	+
chr1	66231991	66232002	cluster3	.	+
chr1	66232018	66232042	cluster3	.	+
chr1	66232099	66232131	cluster3	.	+
chr1	66232156	66233265	cluster3	.	+
chr1	66233354	66233394	cluster3	.	+
chr1	66233533	66233547	cluster3	.	+
chr1	66233585	66233660	cluster3	.	+
chr1	66233743	66233749	cluster3	.	+
chr1	66237004	66237012	cluster3	.	+
chr1	66237046	66237090	cluster3	.	+
chr1	66237356	66237491	cluster3	.	+
chr1	66242760	66242767	cluster3	.	+
chr1	66243098	66243122	cluster3	.	+
chr1	66243148	66243164	cluster3	.	+
chr1	66253682	66253690	cluster3	.	+
chr1	66253763	66253781	cluster3	.	+
chr1	66254239	66254252	cluster3	.	+
chr1	67377805	67377819	cluster3	.	+
chr1	67378019	67378027	cluster3	.	+
chr1	67378530	67378536	cluster3	.	+
chr1	67378552	67378584	cluster3	.	+
chr1	67380041	67380046	cluster3	.	+
chr1	67381681	67381714	cluster3	.	+
chr1	67381843	67381871	cluster3	.	+
chr1	67381970	67381987	cluster3	.	+
chr1	67382037	67382071	cluster3	.	+
chr1	67382142	67382164	cluster3	.	+
chr1	67382184	67382195	cluster3	.	+
chr1	67382276	67382307	cluster3	.	+
chr1	67382610	67382622	cluster3	.	+
chr1	67382756	67382766	cluster3	.	+
chr1	67383567	67383601	cluster3	.	+
chr1	67383964	67384027	cluster3	.	+
chr1	67384039	67384041	cluster3	.	+
chr1	67385058	67385064	cluster3	.	+
chr1	67385477	67385495	cluster3	.	+
chr1	67385598	67385654	cluster3	.	+
chr1	67385774	67385797	cluster3	.	+
chr1	67386255	67386267	cluster3	.	+
chr1	67386886	67386895	cluster3	.	+
chr1	67387587	67387607	cluster3	.	+
chr1	67387749	67387803	cluster3	.	+
chr1	67387843	67387882	cluster3	.	+
chr1	67388034	67388213	cluster3	.	+
chr1	67388244	67388263	cluster3	.	+
chr1	67388297	67388305	cluster3	.	+
chr1	67388316	67388381	cluster3	.	+
chr1	67388411	67388435	cluster3	.	+
chr1	67388462	67388511	cluster3	.	+
chr1	67388573	67388574	cluster3	.	+
chr1	67389002	67389090	cluster3	.	+
chr1	67389124	67389142	cluster3	.	+
chr1	67389204	67389205	cluster3	.	+
chr1	67389219	67389267	cluster3	.	+
chr1	67389268	67389315	cluster3	.	+
chr1	68450552	68450632	cluster3	.	+
chr1	68451177	68451340	cluster3	.	+
chr1	68453674	68453798	cluster3	.	+
chr1	68454828	68454870	cluster3	.	+
chr1	68455318	68455455	cluster3	.	+
chr1	68458966	68458983	cluster3	.	+
chr1	68459656	68459797	cluster3	.	+
chr1	68461820	68461986	cluster3	.	+
chr1	68462184	68462282	cluster3	.	+
chr1	68469014	68469043	cluster3	.	+
chr1	68470051	68470240	cluster3	.	+
chr1	68471384	68471551	cluster3	.	+
chr1	68477622	68477826	cluster3	.	+
chr1	68479295	68479376	cluster3	.	+
chr1	68479400	68479476	cluster3	.	+
chr1	68479778	68479810	cluster3	.	+
chr1	68486654	68486837	cluster3	.	+
chr1	68487395	68487494	cluster3	.	+
chr1	68488060	68488470	cluster3	.	+
chr1	68488692	68488706	cluster3	.	+
chr1	68488735	68488897	cluster3	.	+
chr1	68489164	68489182	cluster3	.	+
chr1	68489214	68489257	cluster3	.	+
chr1	68489276	68489331	cluster3	.	+
chr1	68489385	68489395	cluster3	.	+
chr1	68489461	68489673	cluster3	.	+
chr1	68489699	68489853	cluster3	.	+
chr1	68489888	68490058	cluster3	.	+
chr1	68490102	68490146	cluster3	.	+
chr1	69215361	69215571	cluster3	.	+
chr1	69215628	69215648	cluster3	.	+
chr1	69215666	69215704	cluster3	.	+
chr1	69216362	69216580	cluster3	.	+
chr1	69216639	69216672	cluster3	.	+
chr1	69217342	69217497	cluster3	.	+
chr1	69217512	69217693	cluster3	.	+
chr1	69218709	69218758	cluster3	.	+
chr1	69219188	69219207	cluster3	.	+
chr1	69219258	69219316	cluster3	.	+
chr1	69219395	69219414	cluster3	.	+
chr1	69220872	69220965	cluster3	.	+
chr1	69232757	69232782	cluster3	.	+
chr1	69232803	69232916	cluster3	.	+
chr1	69235601	69235639	cluster3	.	+
chr1	69235646	69235691	cluster3	.	+
chr1	69235925	69235933	cluster3	.	+
chr1	69236652	69236845	cluster3	.	+
chr1	69817724	69817796	cluster3	.	+
chr1	69818560	69818730	cluster3	.	+
chr1	69819647	69820003	cluster3	.	+
chr1	69820008	69820131	cluster3	.	+
chr1	69820143	69820255	cluster3	.	+
chr1	69820255	69820304	cluster3	.	+
chr1	69820308	69820335	cluster3	.	+
chr1	69820357	69820464	cluster3	.	+
chr1	69820507	69821031	cluster3	.	+
chr1	69821292	69821311	cluster3	.	+
chr1	69821319	69821336	cluster3	.	+
chr1	69823106	69823142	cluster3	.	+
chr1	69823197	69823220	cluster3	.	+
chr1	69823300	69823403	cluster3	.	+
chr1	69824982	69825000	cluster3	.	+
chr1	69825059	69825094	cluster3	.	+
chr1	69829278	69829418	cluster3	.	+
chr1	69830772	69830813	cluster3	.	+
chr1	69830863	69830919	cluster3	.	+
chr1	69831602	69831699	cluster3	.	+
chr1	69832018	69832213	cluster3	.	+
chr1	69832270	69832373	cluster3	.	+
chr1	69832469	69832521	cluster3	.	+
chr1	70014374	70014379	cluster3	.	+
chr1	70036360	70036375	cluster3	.	+
chr1	70036411	70036434	cluster3	.	+
chr1	70046562	70046574	cluster3	.	+
chr1	70052940	70052944	cluster3	.	+
chr1	70052951	70052956	cluster3	.	+
chr1	70130504	70130508	cluster3	.	+
chr1	70130566	70130576	cluster3	.	+
chr1	70133527	70133560	cluster3	.	+
chr1	70139685	70139694	cluster3	.	+
chr1	70139805	70139817	cluster3	.	+
chr1	70151530	70151539	cluster3	.	+
chr1	70151642	70151660	cluster3	.	+
chr1	70151737	70151757	cluster3	.	+
chr1	70155057	70155071	cluster3	.	+
chr1	70155099	70155136	cluster3	.	+
chr1	70158230	70158240	cluster3	.	+
chr1	70158250	70158372	cluster3	.	+
chr1	70158398	70158430	cluster3	.	+
chr1	70158453	70158464	cluster3	.	+
chr1	70162974	70162990	cluster3	.	+
chr1	70163048	70163056	cluster3	.	+
chr1	70170085	70170095	cluster3	.	+
chr1	70170143	70170191	cluster3	.	+
chr1	70170199	70170203	cluster3	.	+
chr1	70188918	70188923	cluster3	.	+
chr1	70188956	70188979	cluster3	.	+
chr1	70192369	70192388	cluster3	.	+
chr1	70192398	70192413	cluster3	.	+
chr1	70192429	70192451	cluster3	.	+
chr1	70192459	70192494	cluster3	.	+
chr1	70192519	70192547	cluster3	.	+
chr1	70193398	70193405	cluster3	.	+
chr1	70193437	70193453	cluster3	.	+
chr1	70193520	70193525	cluster3	.	+
chr1	70236249	70236406	cluster3	.	+
chr1	70236462	70236470	cluster3	.	+
chr1	70236506	70236522	cluster3	.	+
chr1	70236579	70236584	cluster3	.	+
chr1	70236855	70236956	cluster3	.	+
chr1	70237351	70237394	cluster3	.	+
chr1	70237408	70237441	cluster3	.	+
chr1	70300985	70300991	cluster3	.	+
chr1	70301777	70301782	cluster3	.	+
chr1	70364674	70364683	cluster3	.	+
chr1	71299726	71299761	cluster4	.	+
chr1	71302849	71302857	cluster4	.	+
chr1	71304496	71304511	cluster4	.	+
chr1	71305973	71305986	cluster4	.	+
chr1	71306752	71306769	cluster4	.	+
chr1	71307987	71308002	cluster4	.	+
chr1	71309936	71309964	cluster4	.	+
chr1	71310540	71310570	cluster4	.	+
chr1	71313208	71313224	cluster4	.	+
chr1	71317111	71317116	cluster4	.	+
chr1	71317120	71317127	cluster4	.	+
chr1	71317223	71317228	cluster4	.	+
chr1	71319100	71319116	cluster4	.	+
chr1	71319835	71319850	cluster4	.	+
chr1	71324578	71324583	cluster4	.	+
chr1	71896880	71896888	cluster4	.	+
chr1	72338990	72339017	cluster4	.	+
chr1	72339105	72339128	cluster4	.	+
chr1	72339205	72339238	cluster4	.	+
chr1	72339326	72339422	cluster4	.	+
chr1	72339873	72339900	cluster4	.	+
chr1	72340453	72340500	cluster4	.	+
chr1	72340580	72340606	cluster4	.	+
chr1	72340685	72340693	cluster4	.	+
chr1	72347787	72347814	cluster4	.	+
chr1	72356832	72356842	cluster4	.	+
chr1	72356891	72356957	cluster4	.	+
chr1	72356960	72356995	cluster4	.	+
chr1	72357736	72357744	cluster4	.	+
chr1	72359102	72359122	cluster4	.	+
chr1	72359138	72359275	cluster4	.	+
chr1	72359678	72359695	cluster4	.	+
chr1	72359714	72359726	cluster4	.	+
chr1	72359762	72359779	cluster4	.	+
chr1	72359995	72360002	cluster4	.	+
chr1	72360289	72360305	cluster4	.	+
chr1	72360907	72360918	cluster4	.	+
chr1	72362812	72362845	cluster4	.	+
chr1	72363275	72363290	cluster4	.	+
chr1	72363324	72363341	cluster4	.	+
chr1	72363399	72363488	cluster4	.	+
chr1	72363517	72363541	cluster4	.	+
chr1	72363549	72363647	cluster4	.	+
chr1	72363759	72363764	cluster4	.	+
chr1	72363772	72363791	cluster4	.	+
chr1	72363828	72363835	cluster4	.	+
chr1	72755828	72755840	cluster4	.	+
chr1	72755869	72755893	cluster4	.	+
chr1	72756060	72756067	cluster4	.	+
chr1	72758329	72758368	cluster4	.	+
chr1	72758368	72758415	cluster4	.	+
chr1	72759142	72759147	cluster4	.	+
chr1	72759268	72759291	cluster4	.	+
chr1	72759785	72759800	cluster4	.	+
chr1	72762829	72762952	cluster4	.	+
chr1	72762960	72762965	cluster4	.	+
chr1	72766901	72766911	cluster4	.	+
chr1	72766920	72766941	cluster4	.	+
chr1	72766950	72766962	cluster4	.	+
chr1	72767480	72767603	cluster4	.	+
chr1	72767608	72767685	cluster4	.	+
chr1	72767695	72767700	cluster4	.	+
chr1	72767707	72767720	cluster4	.	+
chr1	72771817	72771825	cluster4	.	+
chr1	72771835	72771873	cluster4	.	+
chr1	72771878	72771882	cluster4	.	+
chr1	72771914	72771921	cluster4	.	+
chr1	72771936	72772008	cluster4	.	+
chr1	72772084	72772100	cluster4	.	+
chr1	72772104	72772109	cluster4	.	+
chr1	72772137	72772163	cluster4	.	+
chr1	72772191	72772195	cluster4	.	+
chr1	72772207	72772211	cluster4	.	+
chr1	72772224	72772229	cluster4	.	+
chr1	72979967	72980024	cluster4	.	+
chr1	72982074	72982182	cluster4	.	+
chr1	72982210	72982276	cluster4	.	+
chr1	73041029	73041036	cluster4	.	+
chr1	73045788	73045795	cluster4	.	+
chr1	73046127	73046132	cluster4	.	+
chr1	73047793	73047798	cluster4	.	+
chr1	73047822	73047826	cluster4	.	+
chr1	73063051	73063059	cluster4	.	+
chr1	73063100	73063116	cluster4	.	+
chr1	73725384	73725551	cluster5	.	+
chr1	73725627	73725762	cluster5	.	+
chr1	73725851	73725924	cluster5	.	+
chr1	73726022	73726131	cluster5	.	+
chr1	73726547	73726823	cluster5	.	+
chr1	73726961	73727107	cluster5	.	+
chr1	73727195	73727480	cluster5	.	+
chr1	73727858	73728043	cluster5	.	+
chr1	73728226	73728375	cluster5	.	+
chr1	73728584	73728698	cluster5	.	+
chr1	73728762	73728844	cluster5	.	+
chr1	73729726	73729757	cluster5	.	+
chr1	73729764	73729845	cluster5	.	+
chr1	73730840	73730925	cluster5	.	+
chr1	73730933	73730956	cluster5	.	+
chr1	73731225	73731406	cluster5	.	+
chr1	73732020	73732122	cluster5	.	+
chr1	73733806	73733814	cluster5	.	+
chr1	73736328	73736384	cluster5	.	+
chr1	73736633	73736655	cluster5	.	+
chr1	73736666	73736699	cluster5	.	+
chr1	73736869	73736914	cluster5	.	+
chr1	73737171	73737222	cluster5	.	+
chr1	73737348	73737357	cluster5	.	+
chr1	73737370	73737375	cluster5	.	+
chr1	73737413	73737451	cluster5	.	+
chr1	73737491	73737501	cluster5	.	+
chr1	73740941	73740952	cluster5	.	+
chr1	73741540	73741551	cluster5	.	+
chr1	73741736	73741755	cluster5	.	+
chr1	73741778	73741797	cluster5	.	+
chr1	73742699	73742740	cluster5	.	+
chr1	73742761	73742782	cluster5	.	+
chr1	73743056	73743063	cluster5	.	+
chr1	73743093	73743136	cluster5	.	+
chr1	73744257	73744290	cluster5	.	+
chr1	73744325	73744334	cluster5	.	+
chr1	73746708	73746889	cluster5	.	+
chr1	73746906	73746934	cluster5	.	+
chr1	73747673	73747681	cluster5	.	+
chr1	73747701	73747786	cluster5	.	+
chr1	73747929	73747936	cluster5	.	+
chr1	73747963	73747995	cluster5	.	+
chr1	73748007	73748037	cluster5	.	+
chr1	73748441	73748458	cluster5	.	+
chr1	73748620	73748637	cluster5	.	+
chr1	73749722	73749728	cluster5	.	+
chr1	73749813	73749872	cluster5	.	+
chr1	73755340	73755456	cluster5	.	+
chr1	73755471	73755511	cluster5	.	+
chr1	73755520	73755536	cluster5	.	+
chr1	73790743	73790771	cluster5	.	+
chr1	73790779	73790792	cluster5	.	+
chr1	85120858	85120876	cluster6	.	+
chr1	85121306	85121318	cluster6	.	+
chr1	85121424	85121438	cluster6	.	+
chr1	85121473	85121492	cluster6	.	+
chr1	85129929	85129933	cluster6	.	+
chr1	85129951	85129964	cluster6	.	+
chr1	85129969	85129973	cluster6	.	+
chr1	85129990	85130008	cluster6	.	+
chr1	85130606	85130677	cluster6	.	+
chr1	85134631	85134677	cluster6	.	+
chr1	85134697	85134701	cluster6	.	+
chr1	85134732	85134736	cluster6	.	+
chr1	85134739	85134743	cluster6	.	+
chr1	85134753	85134759	cluster6	.	+
chr1	85134781	85134808	cluster6	.	+
chr1	85134827	85134848	cluster6	.	+
chr1	85306429	85306449	cluster6	.	+
chr1	85306523	85306542	cluster6	.	+
chr1	85306762	85306896	cluster6	.	+
chr1	85306954	85306961	cluster6	.	+
chr1	85307202	85307209	cluster6	.	+
chr1	85310906	85310915	cluster6	.	+
chr1	85311611	85311644	cluster6	.	+
chr1	85311663	85311669	cluster6	.	+
chr1	85312380	85312388	cluster6	.	+
chr1	85312402	85312412	cluster6	.	+
chr1	85312577	85312652	cluster6	.	+
chr1	85313033	85313112	cluster6	.	+
chr1	85314250	85314258	cluster6	.	+
chr1	85314265	85314269	cluster6	.	+
chr1	85314301	85314327	cluster6	.	+
chr1	85315875	85315931	cluster6	.	+
chr1	85317189	85317247	cluster6	.	+
chr1	85317358	85317420	cluster6	.	+
chr1	85317448	85317452	cluster6	.	+
chr1	85317460	85317465	cluster6	.	+
chr1	85317875	85317879	cluster6	.	+
chr1	85317898	85317933	cluster6	.	+
chr1	85317947	85318036	cluster6	.	+
chr1	85323546	85323565	cluster6	.	+
chr1	85323591	85323613	cluster6	.	+
chr1	85323664	85323673	cluster6	.	+
chr1	85323808	85323855	cluster6	.	+
chr1	85323925	85323981	cluster6	.	+
chr1	85323982	85323996	cluster6	.	+
chr1	85323996	85324052	cluster6	.	+
chr1	85324188	85324283	cluster6	.	+
chr1	85331802	85331817	cluster6	.	+
chr1	85334542	85334587	cluster6	.	+
chr1	85334588	85334642	cluster6	.	+
chr1	85334660	85334698	cluster6	.	+
chr1	85334715	85334786	cluster6	.	+
chr1	85337792	85337800	cluster6	.	+
chr1	85337877	85338216	cluster6	.	+
chr1	85342311	85342333	cluster6	.	+
chr1	85342409	85342431	cluster6	.	+
chr1	85342580	85342629	cluster6	.	+
chr1	85342781	85342802	cluster6	.	+
chr1	85342845	85342860	cluster6	.	+
chr1	85343356	85343508	cluster6	.	+
chr1	85343607	85343788	cluster6	.	+
chr1	85347614	85348089	cluster6	.	+
chr1	85350150	85350272	cluster6	.	+
chr1	85350382	85350397	cluster6	.	+
chr1	85353555	85353802	cluster6	.	+
chr1	85354140	85354254	cluster6	.	+
chr1	85354400	85354491	cluster6	.	+
chr1	85355042	85355071	cluster6	.	+
chr1	85355075	85355371	cluster6	.	+
chr1	85355813	85355906	cluster6	.	+
chr1	85356271	85356356	cluster6	.	+
chr1	85460917	85461040	cluster6	.	+
chr1	85461125	85461259	cluster6	.	+
chr1	85462289	85462381	cluster6	.	+
chr1	85462613	85462728	cluster6	.	+
chr1	85462794	85462902	cluster6	.	+
chr1	85463004	85463141	cluster6	.	+
chr1	85463228	85463341	cluster6	.	+
chr1	85463682	85463851	cluster6	.	+
chr1	85463948	85463986	cluster6	.	+
chr1	85463993	85464003	cluster6	.	+
chr1	85464003	85464122	cluster6	.	+
chr1	85464213	85464421	cluster6	.	+
chr1	85466312	85466415	cluster6	.	+
chr1	85466485	85466633	cluster6	.	+
chr1	85466824	85466837	cluster6	.	+
chr1	85470819	85470854	cluster6	.	+
chr1	85470897	85470959	cluster6	.	+
chr1	85472006	85472125	cluster6	.	+
chr1	85472578	85472621	cluster6	.	+
chr1	85472799	85472829	cluster6	.	+
chr1	85472997	85473024	cluster6	.	+
chr1	85679348	85679384	cluster6	.	+
chr1	85679632	85679656	cluster6	.	+
chr1	85680004	85680023	cluster6	.	+
chr1	85681156	85681203	cluster6	.	+
chr1	85682154	85682166	cluster6	.	+
chr1	85682216	85682232	cluster6	.	+
chr1	85682449	85682467	cluster6	.	+
chr1	85689465	85689491	cluster6	.	+
chr1	85689549	85689555	cluster6	.	+
chr1	85695426	85695459	cluster6	.	+
chr1	85695462	85695489	cluster6	.	+
chr1	85695496	85695525	cluster6	.	+
chr1	85695531	85695549	cluster6	.	+
chr1	85697747	85697873	cluster6	.	+
chr1	85697882	85698040	cluster6	.	+
chr1	85698130	85698187	cluster6	.	+
chr1	85698205	85698234	cluster6	.	+
chr1	85699092	85699132	cluster6	.	+
chr1	85699136	85699142	cluster6	.	+
chr1	85704129	85704145	cluster6	.	+
chr1	85704185	85704374	cluster6	.	+
chr1	85711628	85711641	cluster6	.	+
chr1	85712326	85712347	cluster6	.	+
chr1	85720647	85720673	cluster6	.	+
chr1	85720713	85720733	cluster6	.	+
chr1	85724051	85724074	cluster6	.	+
chr1	85735462	85735480	cluster6	.	+
chr1	85735547	85735580	cluster6	.	+
chr1	85735831	85736104	cluster6	.	+
chr1	85737020	85737048	cluster6	.	+
chr1	85737049	85737111	cluster6	.	+
chr1	85784300	85784325	cluster6	.	+
chr1	85784380	85784400	cluster6	.	+
chr1	85784440	85784453	cluster6	.	+
chr1	85784469	85784477	cluster6	.	+
chr1	85787743	85787750	cluster6	.	+
chr1	85787774	85787780	cluster6	.	+
chr1	85787819	85787829	cluster6	.	+
chr1	85787838	85788115	cluster6	.	+
chr1	85788136	85788297	cluster6	.	+
chr1	85793923	85793928	cluster6	.	+
chr1	85794082	85794088	cluster6	.	+
chr1	85794101	85794118	cluster6	.	+
chr1	85844948	85844965	cluster6	.	+
chr1	85844986	85844999	cluster6	.	+
chr1	85845004	85845016	cluster6	.	+
chr1	85845032	85845039	cluster6	.	+
chr1	85845073	85845083	cluster6	.	+
chr1	85853939	85853964	cluster6	.	+
chr1	85853980	85854057	cluster6	.	+
chr1	85854077	85854178	cluster6	.	+
chr1	85860412	85860419	cluster6	.	+
chr1	85860503	85860516	cluster6	.	+
chr1	85861188	85861211	cluster6	.	+
chr1	85861219	85861223	cluster6	.	+
chr1	85864856	85864893	cluster6	.	+
chr1	85864995	85865004	cluster6	.	+
chr1	85865193	85865503	cluster6	.	+
chr1	85865510	85865523	cluster6	.	+
chr1	85886484	85886506	cluster6	.	+
chr1	85886535	85886559	cluster6	.	+
chr1	85887025	85887079	cluster6	.	+
chr1	85887116	85887133	cluster6	.	+
chr1	85888165	85888174	cluster6	.	+
chr1	85893653	85893663	cluster6	.	+
chr1	86103389	86103454	cluster6	.	+
chr1	86113892	86114207	cluster6	.	+
chr1	86114471	86115268	cluster6	.	+
chr1	86122630	86122855	cluster6	.	+
chr1	86124914	86125049	cluster6	.	+
chr1	86148367	86149271	cluster6	.	+
chr1	86959960	86960072	cluster6	.	+
chr1	86960152	86960218	cluster6	.	+
chr1	86961738	86961814	cluster6	.	+
chr1	86966494	86966631	cluster6	.	+
chr1	86967796	86967816	cluster6	.	+
chr1	86967928	86967937	cluster6	.	+
chr1	86968805	86968873	cluster6	.	+
chr1	86969078	86969146	cluster6	.	+
chr1	86969222	86969307	cluster6	.	+
chr1	86969380	86969439	cluster6	.	+
chr1	86970947	86971026	cluster6	.	+
chr1	86971126	86971201	cluster6	.	+
chr1	86971299	86971327	cluster6	.	+
chr1	86971667	86971674	cluster6	.	+
chr1	86971922	86971935	cluster6	.	+
chr1	86972194	86972213	cluster6	.	+
chr1	86972224	86972235	cluster6	.	+
chr1	86972247	86972307	cluster6	.	+
chr1	86973984	86973991	cluster6	.	+
chr1	86974244	86974265	cluster6	.	+
chr1	86974307	86974316	cluster6	.	+
chr1	86979300	86979379	cluster6	.	+
chr1	86979456	86979490	cluster6	.	+
chr1	86980152	86980163	cluster6	.	+
chr1	86980571	86980612	cluster6	.	+
chr1	86980650	86980738	cluster6	.	+
chr1	86980796	86980801	cluster6	.	+
chr1	86981158	86981177	cluster6	.	+
chr1	86981284	86981293	cluster6	.	+
chr1	86981311	86981373	cluster6	.	+
chr1	86981562	86981701	cluster6	.	+
chr1	86981823	86981883	cluster6	.	+
chr1	86981986	86981993	cluster6	.	+
chr1	86982086	86982101	cluster6	.	+
chr1	86994087	86994188	cluster6	.	+
chr1	86995827	86995857	cluster6	.	+
chr1	86995998	86996355	cluster6	.	+
chr1	86996436	86996447	cluster6	.	+
chr1	86996472	86996522	cluster6	.	+
chr1	86996597	86996607	cluster6	.	+
chr1	86996684	86996694	cluster6	.	+
chr1	86998184	86998281	cluster6	.	+
chr1	86998291	86998309	cluster6	.	+
chr1	86998774	86998827	cluster6	.	+
chr1	86998849	86998950	cluster6	.	+
chr1	86998960	86999016	cluster6	.	+
chr1	86999125	86999222	cluster6	.	+
chr1	86999862	86999963	cluster6	.	+
chr1	87000042	87000240	cluster6	.	+
chr1	87000614	87000672	cluster6	.	+
chr1	87000719	87000764	cluster6	.	+
chr1	87000819	87001110	cluster6	.	+
chr1	87001110	87001591	cluster6	.	+
chr1	87001592	87001653	cluster6	.	+
chr1	87001654	87001707	cluster6	.	+
chr1	87001742	87001758	cluster6	.	+
chr1	87001758	87002279	cluster6	.	+
chr1	87002301	87002361	cluster6	.	+
chr1	87002458	87002485	cluster6	.	+
chr1	87002489	87002508	cluster6	.	+
chr1	87002584	87002592	cluster6	.	+
chr1	87003234	87003538	cluster6	.	+
chr1	87003542	87003562	cluster6	.	+
chr1	87003569	87003592	cluster6	.	+
chr1	87003592	87003706	cluster6	.	+
chr1	87004634	87004758	cluster6	.	+
chr1	87005040	87005244	cluster6	.	+
chr1	87005776	87005842	cluster6	.	+
chr1	87005948	87006066	cluster6	.	+
chr1	87006401	87006464	cluster6	.	+
chr1	87006489	87006500	cluster6	.	+
chr1	87006567	87006689	cluster6	.	+
chr1	87006695	87006757	cluster6	.	+
chr1	87009653	87009671	cluster6	.	+
chr1	87009858	87009865	cluster6	.	+
chr1	87010480	87010494	cluster6	.	+
chr1	87010552	87010586	cluster6	.	+
chr1	87010685	87010781	cluster6	.	+
chr1	87013561	87013586	cluster6	.	+
chr1	87013659	87013692	cluster6	.	+
chr1	87013769	87013825	cluster6	.	+
chr1	87014007	87014080	cluster6	.	+
chr1	87015018	87015093	cluster6	.	+
chr1	87015176	87015259	cluster6	.	+
chr1	87015486	87015510	cluster6	.	+
chr1	87015523	87015612	cluster6	.	+
chr1	87015792	87015814	cluster6	.	+
chr1	87015839	87015844	cluster6	.	+
chr1	87015849	87015862	cluster6	.	+
chr1	87015877	87015893	cluster6	.	+
chr1	87015988	87015995	cluster6	.	+
chr1	87019701	87019719	cluster6	.	+
chr1	87019735	87019752	cluster6	.	+
chr1	87019985	87020037	cluster6	.	+
chr1	87020249	87020323	cluster6	.	+
chr1	87023953	87023987	cluster6	.	+
chr1	87023992	87024075	cluster6	.	+
chr1	87026489	87026502	cluster6	.	+
chr1	87026758	87026769	cluster6	.	+
chr1	87026809	87026826	cluster6	.	+
chr1	87027342	87027347	cluster6	.	+
chr1	87027395	87027408	cluster6	.	+
chr1	87027474	87027512	cluster6	.	+
chr1	87027518	87027541	cluster6	.	+
chr1	87027598	87027622	cluster6	.	+
chr1	87045357	87045370	cluster6	.	+
chr1	87046478	87046490	cluster6	.	+
chr1	87046518	87046531	cluster6	.	+
chr1	87046553	87046563	cluster6	.	+
chr1	87046580	87046585	cluster6	.	+
chr1	87046622	87046672	cluster6	.	+
chr1	87047080	87047100	cluster6	.	+
chr1	87047197	87047203	cluster6	.	+
chr1	87066091	87066100	cluster6	.	+
chr1	87066154	87066271	cluster6	.	+
chr1	87066297	87066306	cluster6	.	+
chr1	87066340	87066358	cluster6	.	+
chr1	87066391	87066397	cluster6	.	+
chr1	87066413	87066436	cluster6	.	+
chr1	87067085	87067093	cluster6	.	+
chr1	87067101	87067150	cluster6	.	+
chr1	87067305	87067313	cluster6	.	+
chr1	87067407	87067421	cluster6	.	+
chr1	87067638	87067691	cluster6	.	+
chr1	87067704	87067720	cluster6	.	+
chr1	87067737	87067780	cluster6	.	+
chr1	87070272	87070316	cluster6	.	+
chr1	87070382	87070418	cluster6	.	+
chr1	87070895	87070930	cluster6	.	+
chr1	87071049	87071103	cluster6	.	+
chr1	87071178	87071195	cluster6	.	+
chr1	87071208	87071260	cluster6	.	+
chr1	87072227	87072356	cluster6	.	+
chr1	87072363	87072386	cluster6	.	+
chr1	87072475	87072505	cluster6	.	+
chr1	87072516	87072523	cluster6	.	+
chr1	87072611	87072641	cluster6	.	+
chr1	87072641	87072712	cluster6	.	+
chr1	87073866	87073903	cluster6	.	+
chr1	87074492	87074536	cluster6	.	+
chr1	87074870	87074918	cluster6	.	+
chr1	87075037	87075077	cluster6	.	+
chr1	87075592	87075611	cluster6	.	+
chr1	87077308	87077432	cluster6	.	+
chr1	87077510	87077576	cluster6	.	+
chr1	87077651	87077680	cluster6	.	+
chr1	87078017	87078085	cluster6	.	+
chr1	87078092	87078108	cluster6	.	+
chr1	87078124	87078188	cluster6	.	+
chr1	87078241	87078283	cluster6	.	+
chr1	87078287	87078350	cluster6	.	+
chr1	87078467	87078486	cluster6	.	+
chr1	87078681	87078707	cluster6	.	+
chr1	87078958	87078972	cluster6	.	+
chr1	87079044	87079084	cluster6	.	+
chr1	87079086	87079206	cluster6	.	+
chr1	87079313	87079370	cluster6	.	+
chr1	87079385	87079477	cluster6	.	+
chr1	87079781	87079798	cluster6	.	+
chr1	87079936	87080082	cluster6	.	+
chr1	87080124	87080136	cluster6	.	+
chr1	87080234	87080248	cluster6	.	+
chr1	87080272	87080361	cluster6	.	+
chr1	87080468	87080488	cluster6	.	+
chr1	87080942	87081095	cluster6	.	+
chr1	87081664	87081848	cluster6	.	+
chr1	87082577	87082717	cluster6	.	+
chr1	87082802	87082923	cluster6	.	+
chr1	87082928	87082989	cluster6	.	+
chr1	87083078	87083223	cluster6	.	+
chr1	87083353	87083471	cluster6	.	+
chr1	87086213	87086226	cluster6	.	+
chr1	87086241	87086263	cluster6	.	+
chr1	87086267	87086274	cluster6	.	+
chr1	87086315	87086333	cluster6	.	+
chr1	87086350	87086386	cluster6	.	+
chr1	87086405	87086421	cluster6	.	+
chr1	87086439	87086447	cluster6	.	+
chr1	87086673	87086830	cluster6	.	+
chr1	87087819	87087841	cluster6	.	+
chr1	87087855	87087890	cluster6	.	+
chr1	87089568	87089720	cluster6	.	+
chr1	87090271	87090504	cluster6	.	+
chr1	87090505	87090510	cluster6	.	+
chr1	87092002	87092103	cluster6	.	+
chr1	87092144	87092157	cluster6	.	+
chr1	87092573	87092681	cluster6	.	+
chr1	87095076	87095187	cluster6	.	+
chr1	87095213	87095221	cluster6	.	+
chr1	87095250	87095294	cluster6	.	+
chr1	87096402	87096421	cluster6	.	+
chr1	87096423	87096570	cluster6	.	+
chr1	87096570	87096642	cluster6	.	+
chr1	87096792	87096806	cluster6	.	+
chr1	87096844	87096856	cluster6	.	+
chr1	87096884	87096894	cluster6	.	+
chr1	87096923	87096966	cluster6	.	+
chr1	87097297	87097383	cluster6	.	+
chr1	87098546	87098630	cluster6	.	+
chr1	87099958	87100049	cluster6	.	+
chr1	87100864	87100956	cluster6	.	+
chr1	87102419	87102428	cluster6	.	+
chr1	87102437	87102441	cluster6	.	+
chr1	87102470	87102491	cluster6	.	+
chr1	87102513	87102528	cluster6	.	+
chr1	87102555	87102559	cluster6	.	+
chr1	87102593	87102600	cluster6	.	+
chr1	87102646	87102698	cluster6	.	+
chr1	87103260	87103388	cluster6	.	+
chr1	87103544	87103666	cluster6	.	+
chr1	87104637	87104645	cluster6	.	+
chr1	87104776	87104809	cluster6	.	+
chr1	87104851	87104857	cluster6	.	+
chr1	87106889	87106898	cluster6	.	+
chr1	87108863	87109009	cluster6	.	+
chr1	87109577	87109592	cluster6	.	+
chr1	87109660	87109714	cluster6	.	+
chr1	87109765	87109774	cluster6	.	+
chr1	87109795	87109814	cluster6	.	+
chr1	87109859	87109886	cluster6	.	+
chr1	87109915	87109930	cluster6	.	+
chr1	87109943	87109957	cluster6	.	+
chr1	87110276	87110306	cluster6	.	+
chr1	87110323	87110394	cluster6	.	+
chr1	87110411	87110434	cluster6	.	+
chr1	87114292	87114317	cluster6	.	+
chr1	87114320	87114339	cluster6	.	+
chr1	87114339	87114355	cluster6	.	+
chr1	87114436	87114450	cluster6	.	+
chr1	87114469	87114481	cluster6	.	+
chr1	87114506	87114537	cluster6	.	+
chr1	87115629	87115677	cluster6	.	+
chr1	87167836	87168240	cluster6	.	+
chr1	87174487	87174650	cluster6	.	+
chr1	87174678	87174773	cluster6	.	+
chr1	87174807	87174826	cluster6	.	+
chr1	87174842	87174863	cluster6	.	+
chr1	87174887	87174896	cluster6	.	+
chr1	87174919	87174935	cluster6	.	+
chr1	87174965	87175016	cluster6	.	+
chr1	87176490	87176541	cluster6	.	+
chr1	87176634	87176658	cluster6	.	+
chr1	87179270	87179312	cluster6	.	+
chr1	87179313	87179359	cluster6	.	+
chr1	87179682	87179707	cluster6	.	+
chr1	87180352	87180368	cluster6	.	+
chr1	87180534	87180544	cluster6	.	+
chr1	87180564	87180575	cluster6	.	+
chr1	87180588	87180617	cluster6	.	+
chr1	87180660	87180726	cluster6	.	+
chr1	87180744	87180872	cluster6	.	+
chr1	87180888	87180951	cluster6	.	+
chr1	87180955	87180972	cluster6	.	+
chr1	87187379	87187624	cluster6	.	+
chr1	87187700	87187775	cluster6	.	+
chr1	87206518	87206523	cluster6	.	+
chr1	87208812	87208818	cluster6	.	+
chr1	87209739	87209758	cluster6	.	+
chr1	87216487	87216498	cluster6	.	+
chr1	87216525	87216533	cluster6	.	+
chr1	87216569	87216571	cluster6	.	+
chr1	87220036	87220065	cluster6	.	+
chr1	87220075	87220082	cluster6	.	+
chr1	87221431	87221437	cluster6	.	+
chr1	87221458	87221466	cluster6	.	+
chr1	87221480	87221545	cluster6	.	+
chr1	87221593	87221609	cluster6	.	+
chr1	87221626	87221634	cluster6	.	+
chr1	87221834	87221841	cluster6	.	+
chr1	87221888	87221894	cluster6	.	+
chr1	87221913	87221923	cluster6	.	+
chr1	87221933	87221939	cluster6	.	+
chr1	87221951	87221958	cluster6	.	+
chr1	87228297	87228305	cluster6	.	+
chr1	87228454	87228465	cluster6	.	+
chr1	87228518	87228537	cluster6	.	+
chr1	87228593	87228674	cluster6	.	+
chr1	87228711	87228716	cluster6	.	+
chr1	87228727	87228735	cluster6	.	+
chr1	87228739	87228761	cluster6	.	+
chr1	87289866	87289884	cluster6	.	+
chr1	87292582	87292677	cluster6	.	+
chr1	87292695	87292724	cluster6	.	+
chr1	87292777	87293018	cluster6	.	+
chr1	87295081	87295209	cluster6	.	+
chr1	87298372	87298509	cluster6	.	+
chr1	87298635	87298649	cluster6	.	+
chr1	87308110	87308247	cluster6	.	+
chr1	87345607	87345611	cluster6	.	+
chr1	87345671	87345679	cluster6	.	+
chr1	87355433	87355437	cluster6	.	+
chr1	87356972	87356984	cluster6	.	+
chr1	87356990	87357009	cluster6	.	+
chr1	87357094	87357104	cluster6	.	+
chr1	87357413	87357546	cluster6	.	+
chr1	87360679	87360698	cluster6	.	+
chr1	87367869	87367875	cluster6	.	+
chr1	87367955	87367962	cluster6	.	+
chr1	87376912	87376918	cluster6	.	+
chr1	87377054	87377271	cluster6	.	+
chr1	87382496	87382536	cluster6	.	+
chr1	87382744	87382760	cluster6	.	+
chr1	87384840	87384865	cluster6	.	+
chr1	87384884	87384927	cluster6	.	+
chr1	87387533	87387552	cluster6	.	+
chr1	87387554	87387676	cluster6	.	+
chr1	87387690	87387788	cluster6	.	+
chr1	87388046	87388051	cluster6	.	+
chr1	87390357	87390384	cluster6	.	+
chr1	87396497	87396503	cluster6	.	+
chr1	87396543	87396557	cluster6	.	+
chr1	87396841	87396856	cluster6	.	+
chr1	87396982	87396989	cluster6	.	+
chr1	87397027	87397050	cluster6	.	+
chr1	87397079	87397085	cluster6	.	+
chr1	87397164	87397189	cluster6	.	+
chr1	87397202	87397221	cluster6	.	+
chr1	87397226	87397284	cluster6	.	+
chr1	87402162	87402267	cluster6	.	+
chr1	87402302	87402309	cluster6	.	+
chr1	87402314	87402319	cluster6	.	+
chr1	87402336	87402350	cluster6	.	+
chr1	87410413	87410436	cluster6	.	+
chr1	87413646	87413650	cluster6	.	+
chr1	87413680	87413694	cluster6	.	+
chr1	87413701	87413709	cluster6	.	+
chr1	87414764	87414770	cluster6	.	+
chr1	87414781	87414799	cluster6	.	+
chr1	87414818	87414826	cluster6	.	+
chr1	87416555	87416565	cluster6	.	+
chr1	87416631	87416637	cluster6	.	+
chr1	87418873	87418889	cluster6	.	+
chr1	87420148	87420157	cluster6	.	+
chr1	87420205	87420215	cluster6	.	+
chr1	87421729	87421739	cluster6	.	+
chr1	87425553	87425562	cluster6	.	+
chr1	87425599	87425617	cluster6	.	+
chr1	87425628	87425652	cluster6	.	+
chr1	87425653	87425668	cluster6	.	+
chr1	87428414	87428429	cluster6	.	+
chr1	87428756	87428785	cluster6	.	+
chr1	87428790	87428827	cluster6	.	+
chr1	87428848	87428861	cluster6	.	+
chr1	87436472	87436490	cluster6	.	+
chr1	87436538	87436547	cluster6	.	+
chr1	87436620	87436632	cluster6	.	+
chr1	87436644	87436695	cluster6	.	+
chr1	87437462	87437490	cluster6	.	+
chr1	87437584	87437598	cluster6	.	+
chr1	99411388	99411396	Vom2r38_vomeronasal_2_receptor,_38_[Source:RGD_Symbol;Acc:1565669]	.	-
chr1	99417245	99417254	Vom2r38_vomeronasal_2_receptor,_38_[Source:RGD_Symbol;Acc:1565669]	.	-
chr1	99417335	99417343	Vom2r38_vomeronasal_2_receptor,_38_[Source:RGD_Symbol;Acc:1565669]	.	-
chr1	99423419	99423426	Vom2r38_vomeronasal_2_receptor,_38_[Source:RGD_Symbol;Acc:1565669]	.	-
chr1	99423454	99423464	Vom2r38_vomeronasal_2_receptor,_38_[Source:RGD_Symbol;Acc:1565669]	.	-
chr1	99423952	99423968	Vom2r38_vomeronasal_2_receptor,_38_[Source:RGD_Symbol;Acc:1565669]	.	-
chr1	102112673	102112749	Vom1r70_vomeronasal_1_receptor_70_[Source:RGD_Symbol;Acc:1549710]	.	+
chr1	102112995	102113100	Vom1r70_vomeronasal_1_receptor_70_[Source:RGD_Symbol;Acc:1549710]	.	+
chr1	102113275	102113361	Vom1r70_vomeronasal_1_receptor_70_[Source:RGD_Symbol;Acc:1549710]	.	+
chr1	102114159	102114164	Vom1r70_vomeronasal_1_receptor_70_[Source:RGD_Symbol;Acc:1549710]	.	+
chr1	102114183	102114211	Vom1r70_vomeronasal_1_receptor_70_[Source:RGD_Symbol;Acc:1549710]	.	+
chr1	102114264	102114269	Vom1r70_vomeronasal_1_receptor_70_[Source:RGD_Symbol;Acc:1549710]	.	+
chr1	102114389	102114416	Vom1r70_vomeronasal_1_receptor_70_[Source:RGD_Symbol;Acc:1549710]	.	+
chr1	102114447	102114518	Vom1r70_vomeronasal_1_receptor_70_[Source:RGD_Symbol;Acc:1549710]	.	+
chr1	102114838	102114968	Vom1r70_vomeronasal_1_receptor_70_[Source:RGD_Symbol;Acc:1549710]	.	+
chr1	102115639	102115751	Vom1r70_vomeronasal_1_receptor_70_[Source:RGD_Symbol;Acc:1549710]	.	+
chr1	102118254	102118263	Vom1r70_vomeronasal_1_receptor_70_[Source:RGD_Symbol;Acc:1549710]	.	+
chr1	102119185	102119286	Vom1r70_vomeronasal_1_receptor_70_[Source:RGD_Symbol;Acc:1549710]	.	+
chr1	102121404	102121567	Vom1r70_vomeronasal_1_receptor_70_[Source:RGD_Symbol;Acc:1549710]	.	+
chr1	102121998	102122077	Vom1r70_vomeronasal_1_receptor_70_[Source:RGD_Symbol;Acc:1549710]	.	+
chr1	102123081	102123253	Vom1r70_vomeronasal_1_receptor_70_[Source:RGD_Symbol;Acc:1549710]	.	+
chr1	102123437	102123688	Vom1r70_vomeronasal_1_receptor_70_[Source:RGD_Symbol;Acc:1549710]	.	+
chr1	102124225	102124273	Vom1r70_vomeronasal_1_receptor_70_[Source:RGD_Symbol;Acc:1549710]	.	+
chr1	102124274	102124338	Vom1r70_vomeronasal_1_receptor_70_[Source:RGD_Symbol;Acc:1549710]	.	+
chr1	102125181	102125312	Vom1r70_vomeronasal_1_receptor_70_[Source:RGD_Symbol;Acc:1549710]	.	+
chr1	102126588	102126733	Vom1r70_vomeronasal_1_receptor_70_[Source:RGD_Symbol;Acc:1549710]	.	+
chr1	102128241	102128331	Vom1r70_vomeronasal_1_receptor_70_[Source:RGD_Symbol;Acc:1549710]	.	+
chr1	102128959	102129034	Vom1r70_vomeronasal_1_receptor_70_[Source:RGD_Symbol;Acc:1549710]	.	+
chr1	102129044	102129055	Vom1r70_vomeronasal_1_receptor_70_[Source:RGD_Symbol;Acc:1549710]	.	+
chr1	102129183	102129190	Vom1r70_vomeronasal_1_receptor_70_[Source:RGD_Symbol;Acc:1549710]	.	+
chr1	102129207	102129222	Vom1r70_vomeronasal_1_receptor_70_[Source:RGD_Symbol;Acc:1549710]	.	+
chr1	102129240	102129254	Vom1r70_vomeronasal_1_receptor_70_[Source:RGD_Symbol;Acc:1549710]	.	+
chr1	102129273	102129277	Vom1r70_vomeronasal_1_receptor_70_[Source:RGD_Symbol;Acc:1549710]	.	+
chr1	102129320	102129327	Vom1r70_vomeronasal_1_receptor_70_[Source:RGD_Symbol;Acc:1549710]	.	+
chr1	102129388	102129421	Vom1r70_vomeronasal_1_receptor_70_[Source:RGD_Symbol;Acc:1549710]	.	+
chr1	102129460	102129468	Vom1r70_vomeronasal_1_receptor_70_[Source:RGD_Symbol;Acc:1549710]	.	+
chr1	102129986	102130095	Vom1r70_vomeronasal_1_receptor_70_[Source:RGD_Symbol;Acc:1549710]	.	+
chr1	102130983	102130991	Vom1r70_vomeronasal_1_receptor_70_[Source:RGD_Symbol;Acc:1549710]	.	+
chr1	102131011	102131027	Vom1r70_vomeronasal_1_receptor_70_[Source:RGD_Symbol;Acc:1549710]	.	+
chr1	102133081	102133122	Vom1r70_vomeronasal_1_receptor_70_[Source:RGD_Symbol;Acc:1549710]	.	+
chr1	102134318	102134324	Vom1r70_vomeronasal_1_receptor_70_[Source:RGD_Symbol;Acc:1549710]	.	+
chr1	102134567	102134578	Vom1r70_vomeronasal_1_receptor_70_[Source:RGD_Symbol;Acc:1549710]	.	+
chr1	102134741	102134764	Vom1r70_vomeronasal_1_receptor_70_[Source:RGD_Symbol;Acc:1549710]	.	+
chr1	102134817	102134826	Vom1r70_vomeronasal_1_receptor_70_[Source:RGD_Symbol;Acc:1549710]	.	+
chr1	102138377	102138383	Vom1r70_vomeronasal_1_receptor_70_[Source:RGD_Symbol;Acc:1549710]	.	+
chr1	102138467	102138478	Vom1r70_vomeronasal_1_receptor_70_[Source:RGD_Symbol;Acc:1549710]	.	+
chr1	102138490	102138498	Vom1r70_vomeronasal_1_receptor_70_[Source:RGD_Symbol;Acc:1549710]	.	+
chr1	102138552	102138564	Vom1r70_vomeronasal_1_receptor_70_[Source:RGD_Symbol;Acc:1549710]	.	+
chr1	102141357	102141367	Vom1r70_vomeronasal_1_receptor_70_[Source:RGD_Symbol;Acc:1549710]	.	+
chr1	102141398	102141408	Vom1r70_vomeronasal_1_receptor_70_[Source:RGD_Symbol;Acc:1549710]	.	+
chr1	102141861	102141972	Vom1r70_vomeronasal_1_receptor_70_[Source:RGD_Symbol;Acc:1549710]	.	+
chr1	102142522	102142604	Vom1r70_vomeronasal_1_receptor_70_[Source:RGD_Symbol;Acc:1549710]	.	+
chr1	102142942	102143069	Vom1r70_vomeronasal_1_receptor_70_[Source:RGD_Symbol;Acc:1549710]	.	+
chr1	102143198	102143315	Vom1r70_vomeronasal_1_receptor_70_[Source:RGD_Symbol;Acc:1549710]	.	+
chr1	102144305	102144468	Vom1r70_vomeronasal_1_receptor_70_[Source:RGD_Symbol;Acc:1549710]	.	+
chr1	102144891	102144897	Vom1r70_vomeronasal_1_receptor_70_[Source:RGD_Symbol;Acc:1549710]	.	+
chr1	102145195	102145209	Vom1r70_vomeronasal_1_receptor_70_[Source:RGD_Symbol;Acc:1549710]	.	+
chr1	102145240	102145251	Vom1r70_vomeronasal_1_receptor_70_[Source:RGD_Symbol;Acc:1549710]	.	+
chr1	102145875	102145939	Vom1r70_vomeronasal_1_receptor_70_[Source:RGD_Symbol;Acc:1549710]	.	+
chr1	102147747	102147758	Vom1r70_vomeronasal_1_receptor_70_[Source:RGD_Symbol;Acc:1549710]	.	+
chr1	102148046	102148103	Vom1r70_vomeronasal_1_receptor_70_[Source:RGD_Symbol;Acc:1549710]	.	+
chr1	102152028	102152069	Vom1r70_vomeronasal_1_receptor_70_[Source:RGD_Symbol;Acc:1549710]	.	+
chr1	102156337	102156508	Vom1r70_vomeronasal_1_receptor_70_[Source:RGD_Symbol;Acc:1549710]	.	+
chr1	102157308	102157452	Vom1r70_vomeronasal_1_receptor_70_[Source:RGD_Symbol;Acc:1549710]	.	+
chr1	102160549	102160714	Vom1r70_vomeronasal_1_receptor_70_[Source:RGD_Symbol;Acc:1549710]	.	+
chr1	102162005	102162018	Vom1r70_vomeronasal_1_receptor_70_[Source:RGD_Symbol;Acc:1549710]	.	+
chr1	102163336	102163518	Vom1r70_vomeronasal_1_receptor_70_[Source:RGD_Symbol;Acc:1549710]	.	+
chr1	102166179	102166195	Vom1r70_vomeronasal_1_receptor_70_[Source:RGD_Symbol;Acc:1549710]	.	+
chr1	102166214	102166229	Vom1r70_vomeronasal_1_receptor_70_[Source:RGD_Symbol;Acc:1549710]	.	+
chr1	102171778	102171805	Vom1r70_vomeronasal_1_receptor_70_[Source:RGD_Symbol;Acc:1549710]	.	+
chr1	102172329	102172343	Vom1r70_vomeronasal_1_receptor_70_[Source:RGD_Symbol;Acc:1549710]	.	+
chr1	102172353	102172441	Vom1r70_vomeronasal_1_receptor_70_[Source:RGD_Symbol;Acc:1549710]	.	+
chr1	102172457	102172473	Vom1r70_vomeronasal_1_receptor_70_[Source:RGD_Symbol;Acc:1549710]	.	+
chr1	102177376	102177587	Vom1r70_vomeronasal_1_receptor_70_[Source:RGD_Symbol;Acc:1549710]	.	+
chr1	102177595	102177599	Vom1r70_vomeronasal_1_receptor_70_[Source:RGD_Symbol;Acc:1549710]	.	+
chr1	102177752	102177763	Vom1r70_vomeronasal_1_receptor_70_[Source:RGD_Symbol;Acc:1549710]	.	+
chr1	102178316	102178572	Vom1r70_vomeronasal_1_receptor_70_[Source:RGD_Symbol;Acc:1549710]	.	+
chr1	102181319	102181494	Vom1r70_vomeronasal_1_receptor_70_[Source:RGD_Symbol;Acc:1549710]	.	+
chr1	102184882	102185010	Vom1r70_vomeronasal_1_receptor_70_[Source:RGD_Symbol;Acc:1549710]	.	+
chr1	102186705	102186723	Vom1r70_vomeronasal_1_receptor_70_[Source:RGD_Symbol;Acc:1549710]	.	+
chr1	102189372	102189383	Vom1r70_vomeronasal_1_receptor_70_[Source:RGD_Symbol;Acc:1549710]	.	+
chr1	102189706	102189718	Vom1r70_vomeronasal_1_receptor_70_[Source:RGD_Symbol;Acc:1549710]	.	+
chr1	102189719	102189858	Vom1r70_vomeronasal_1_receptor_70_[Source:RGD_Symbol;Acc:1549710]	.	+
chr1	102190936	102190943	Vom1r70_vomeronasal_1_receptor_70_[Source:RGD_Symbol;Acc:1549710]	.	+
chr1	102191244	102191266	Vom1r70_vomeronasal_1_receptor_70_[Source:RGD_Symbol;Acc:1549710]	.	+
chr1	102191267	102191295	Vom1r70_vomeronasal_1_receptor_70_[Source:RGD_Symbol;Acc:1549710]	.	+
chr1	102207475	102207492	Vom1r70_vomeronasal_1_receptor_70_[Source:RGD_Symbol;Acc:1549710]	.	+
chr1	102208032	102208045	Vom1r70_vomeronasal_1_receptor_70_[Source:RGD_Symbol;Acc:1549710]	.	+
chr1	102208389	102208404	Vom1r70_vomeronasal_1_receptor_70_[Source:RGD_Symbol;Acc:1549710]	.	+
chr1	102208462	102208508	Vom1r70_vomeronasal_1_receptor_70_[Source:RGD_Symbol;Acc:1549710]	.	+
chr1	102208525	102208589	Vom1r70_vomeronasal_1_receptor_70_[Source:RGD_Symbol;Acc:1549710]	.	+
chr1	102208600	102208612	Vom1r70_vomeronasal_1_receptor_70_[Source:RGD_Symbol;Acc:1549710]	.	+
chr1	102208956	102209031	Vom1r70_vomeronasal_1_receptor_70_[Source:RGD_Symbol;Acc:1549710]	.	+
chr1	102209613	102209747	Vom1r70_vomeronasal_1_receptor_70_[Source:RGD_Symbol;Acc:1549710]	.	+
chr1	102210114	102210233	Vom1r70_vomeronasal_1_receptor_70_[Source:RGD_Symbol;Acc:1549710]	.	+
chr1	102212764	102212874	Vom1r70_vomeronasal_1_receptor_70_[Source:RGD_Symbol;Acc:1549710]	.	+
chr1	102213181	102213243	Vom1r70_vomeronasal_1_receptor_70_[Source:RGD_Symbol;Acc:1549710]	.	+
chr1	102213839	102213893	Vom1r70_vomeronasal_1_receptor_70_[Source:RGD_Symbol;Acc:1549710]	.	+
chr1	102216189	102216250	Vom1r70_vomeronasal_1_receptor_70_[Source:RGD_Symbol;Acc:1549710]	.	+
chr1	102216296	102216309	Vom1r70_vomeronasal_1_receptor_70_[Source:RGD_Symbol;Acc:1549710]	.	+
chr1	102216511	102216519	Vom1r70_vomeronasal_1_receptor_70_[Source:RGD_Symbol;Acc:1549710]	.	+
chr1	102216538	102216552	Vom1r70_vomeronasal_1_receptor_70_[Source:RGD_Symbol;Acc:1549710]	.	+
chr1	102217251	102217380	Vom1r70_vomeronasal_1_receptor_70_[Source:RGD_Symbol;Acc:1549710]	.	+
chr1	102220894	102220927	Vom1r70_vomeronasal_1_receptor_70_[Source:RGD_Symbol;Acc:1549710]	.	+
chr1	102220931	102220975	Vom1r70_vomeronasal_1_receptor_70_[Source:RGD_Symbol;Acc:1549710]	.	+
chr1	102221003	102221056	Vom1r70_vomeronasal_1_receptor_70_[Source:RGD_Symbol;Acc:1549710]	.	+
chr1	102221057	102221386	Vom1r70_vomeronasal_1_receptor_70_[Source:RGD_Symbol;Acc:1549710]	.	+
chr1	102221907	102222038	Vom1r70_vomeronasal_1_receptor_70_[Source:RGD_Symbol;Acc:1549710]	.	+
chr1	102222379	102222403	Vom1r70_vomeronasal_1_receptor_70_[Source:RGD_Symbol;Acc:1549710]	.	+
chr1	102222430	102222487	Vom1r70_vomeronasal_1_receptor_70_[Source:RGD_Symbol;Acc:1549710]	.	+
chr1	102223206	102223364	Vom1r70_vomeronasal_1_receptor_70_[Source:RGD_Symbol;Acc:1549710]	.	+
chr1	102223640	102223655	Vom1r70_vomeronasal_1_receptor_70_[Source:RGD_Symbol;Acc:1549710]	.	+
chr1	102226244	102226255	Vom1r70_vomeronasal_1_receptor_70_[Source:RGD_Symbol;Acc:1549710]	.	+
chr1	102226325	102226354	Vom1r70_vomeronasal_1_receptor_70_[Source:RGD_Symbol;Acc:1549710]	.	+
chr1	102226372	102226392	Vom1r70_vomeronasal_1_receptor_70_[Source:RGD_Symbol;Acc:1549710]	.	+
chr1	102226397	102226418	Vom1r70_vomeronasal_1_receptor_70_[Source:RGD_Symbol;Acc:1549710]	.	+
chr1	102226839	102226849	Vom1r70_vomeronasal_1_receptor_70_[Source:RGD_Symbol;Acc:1549710]	.	+
chr1	102226881	102226938	Vom1r70_vomeronasal_1_receptor_70_[Source:RGD_Symbol;Acc:1549710]	.	+
chr1	102227159	102227188	Vom1r70_vomeronasal_1_receptor_70_[Source:RGD_Symbol;Acc:1549710]	.	+
chr1	102227323	102227330	Vom1r70_vomeronasal_1_receptor_70_[Source:RGD_Symbol;Acc:1549710]	.	+
chr1	102227939	102228006	Vom1r70_vomeronasal_1_receptor_70_[Source:RGD_Symbol;Acc:1549710]	.	+
chr1	102228033	102228046	Vom1r70_vomeronasal_1_receptor_70_[Source:RGD_Symbol;Acc:1549710]	.	+
chr1	102229942	102229959	Vom1r70_vomeronasal_1_receptor_70_[Source:RGD_Symbol;Acc:1549710]	.	+
chr1	102230019	102230096	Vom1r70_vomeronasal_1_receptor_70_[Source:RGD_Symbol;Acc:1549710]	.	+
chr1	102230191	102230202	Vom1r70_vomeronasal_1_receptor_70_[Source:RGD_Symbol;Acc:1549710]	.	+
chr1	102231387	102231412	Vom1r70_vomeronasal_1_receptor_70_[Source:RGD_Symbol;Acc:1549710]	.	+
chr1	102231416	102231473	Vom1r70_vomeronasal_1_receptor_70_[Source:RGD_Symbol;Acc:1549710]	.	+
chr1	102231473	102231524	Vom1r70_vomeronasal_1_receptor_70_[Source:RGD_Symbol;Acc:1549710]	.	+
chr1	102232833	102232838	Vom1r70_vomeronasal_1_receptor_70_[Source:RGD_Symbol;Acc:1549710]	.	+
chr1	102232838	102232911	Vom1r70_vomeronasal_1_receptor_70_[Source:RGD_Symbol;Acc:1549710]	.	+
chr1	102233767	102233918	Vom1r70_vomeronasal_1_receptor_70_[Source:RGD_Symbol;Acc:1549710]	.	+
chr1	102234015	102234081	Vom1r70_vomeronasal_1_receptor_70_[Source:RGD_Symbol;Acc:1549710]	.	+
chr1	102234223	102234288	Vom1r70_vomeronasal_1_receptor_70_[Source:RGD_Symbol;Acc:1549710]	.	+
chr1	102235181	102235275	Vom1r70_vomeronasal_1_receptor_70_[Source:RGD_Symbol;Acc:1549710]	.	+
chr1	102237288	102237347	Vom1r70_vomeronasal_1_receptor_70_[Source:RGD_Symbol;Acc:1549710]	.	+
chr1	102237387	102237392	Vom1r70_vomeronasal_1_receptor_70_[Source:RGD_Symbol;Acc:1549710]	.	+
chr1	102237651	102237717	Vom1r70_vomeronasal_1_receptor_70_[Source:RGD_Symbol;Acc:1549710]	.	+
chr1	102237877	102237910	Vom1r70_vomeronasal_1_receptor_70_[Source:RGD_Symbol;Acc:1549710]	.	+
chr1	102238004	102238128	Vom1r70_vomeronasal_1_receptor_70_[Source:RGD_Symbol;Acc:1549710]	.	+
chr1	102239932	102239945	Vom1r70_vomeronasal_1_receptor_70_[Source:RGD_Symbol;Acc:1549710]	.	+
chr1	102240078	102240084	Vom1r70_vomeronasal_1_receptor_70_[Source:RGD_Symbol;Acc:1549710]	.	+
chr1	102240114	102240122	Vom1r70_vomeronasal_1_receptor_70_[Source:RGD_Symbol;Acc:1549710]	.	+
chr1	102240145	102240164	Vom1r70_vomeronasal_1_receptor_70_[Source:RGD_Symbol;Acc:1549710]	.	+
chr1	102240187	102240195	Vom1r70_vomeronasal_1_receptor_70_[Source:RGD_Symbol;Acc:1549710]	.	+
chr1	102240196	102240213	Vom1r70_vomeronasal_1_receptor_70_[Source:RGD_Symbol;Acc:1549710]	.	+
chr1	102240243	102240256	Vom1r70_vomeronasal_1_receptor_70_[Source:RGD_Symbol;Acc:1549710]	.	+
chr1	102240395	102240404	Vom1r70_vomeronasal_1_receptor_70_[Source:RGD_Symbol;Acc:1549710]	.	+
chr1	102240422	102240536	Vom1r70_vomeronasal_1_receptor_70_[Source:RGD_Symbol;Acc:1549710]	.	+
chr1	102241534	102241680	Vom1r70_vomeronasal_1_receptor_70_[Source:RGD_Symbol;Acc:1549710]	.	+
chr1	102241780	102241929	Vom1r70_vomeronasal_1_receptor_70_[Source:RGD_Symbol;Acc:1549710]	.	+
chr1	102242372	102242448	Vom1r70_vomeronasal_1_receptor_70_[Source:RGD_Symbol;Acc:1549710]	.	+
chr1	102242673	102242747	Vom1r70_vomeronasal_1_receptor_70_[Source:RGD_Symbol;Acc:1549710]	.	+
chr1	102242884	102242924	Vom1r70_vomeronasal_1_receptor_70_[Source:RGD_Symbol;Acc:1549710]	.	+
chr1	102253079	102253097	Vom1r70_vomeronasal_1_receptor_70_[Source:RGD_Symbol;Acc:1549710]	.	+
chr1	102253879	102253894	Vom1r70_vomeronasal_1_receptor_70_[Source:RGD_Symbol;Acc:1549710]	.	+
chr1	102253941	102253958	Vom1r70_vomeronasal_1_receptor_70_[Source:RGD_Symbol;Acc:1549710]	.	+
chr1	102254171	102254180	Vom1r70_vomeronasal_1_receptor_70_[Source:RGD_Symbol;Acc:1549710]	.	+
chr1	102254206	102254223	Vom1r70_vomeronasal_1_receptor_70_[Source:RGD_Symbol;Acc:1549710]	.	+
chr1	102255304	102255346	Vom1r70_vomeronasal_1_receptor_70_[Source:RGD_Symbol;Acc:1549710]	.	+
chr1	102257993	102258005	Vom1r70_vomeronasal_1_receptor_70_[Source:RGD_Symbol;Acc:1549710]	.	+
chr1	102258032	102258041	Vom1r70_vomeronasal_1_receptor_70_[Source:RGD_Symbol;Acc:1549710]	.	+
chr1	102258730	102258740	Vom1r70_vomeronasal_1_receptor_70_[Source:RGD_Symbol;Acc:1549710]	.	+
chr1	102258911	102258920	Vom1r70_vomeronasal_1_receptor_70_[Source:RGD_Symbol;Acc:1549710]	.	+
chr1	102263553	102263607	Vom1r70_vomeronasal_1_receptor_70_[Source:RGD_Symbol;Acc:1549710]	.	+
chr1	102263611	102263657	Vom1r70_vomeronasal_1_receptor_70_[Source:RGD_Symbol;Acc:1549710]	.	+
chr1	102263794	102263956	Vom1r70_vomeronasal_1_receptor_70_[Source:RGD_Symbol;Acc:1549710]	.	+
chr1	102266293	102266419	Vom1r70_vomeronasal_1_receptor_70_[Source:RGD_Symbol;Acc:1549710]	.	+
chr1	102267205	102267210	Vom1r70_vomeronasal_1_receptor_70_[Source:RGD_Symbol;Acc:1549710]	.	+
chr1	102267274	102267411	Vom1r70_vomeronasal_1_receptor_70_[Source:RGD_Symbol;Acc:1549710]	.	+
chr1	102268149	102268288	Vom1r70_vomeronasal_1_receptor_70_[Source:RGD_Symbol;Acc:1549710]	.	+
chr1	102268511	102268588	Vom1r70_vomeronasal_1_receptor_70_[Source:RGD_Symbol;Acc:1549710]	.	+
chr1	102269182	102269289	Vom1r70_vomeronasal_1_receptor_70_[Source:RGD_Symbol;Acc:1549710]	.	+
chr1	102269660	102269794	Vom1r70_vomeronasal_1_receptor_70_[Source:RGD_Symbol;Acc:1549710]	.	+
chr1	102270747	102270865	Vom1r70_vomeronasal_1_receptor_70_[Source:RGD_Symbol;Acc:1549710]	.	+
chr1	102271112	102271175	Vom1r70_vomeronasal_1_receptor_70_[Source:RGD_Symbol;Acc:1549710]	.	+
chr1	102271619	102271777	Vom1r70_vomeronasal_1_receptor_70_[Source:RGD_Symbol;Acc:1549710]	.	+
chr1	102275991	102276129	Vom1r70_vomeronasal_1_receptor_70_[Source:RGD_Symbol;Acc:1549710]	.	+
chr1	102276647	102276834	Vom1r70_vomeronasal_1_receptor_70_[Source:RGD_Symbol;Acc:1549710]	.	+
chr1	102278816	102278949	Vom1r70_vomeronasal_1_receptor_70_[Source:RGD_Symbol;Acc:1549710]	.	+
chr1	102279905	102279984	Vom1r70_vomeronasal_1_receptor_70_[Source:RGD_Symbol;Acc:1549710]	.	+
chr1	102279992	102280041	Vom1r70_vomeronasal_1_receptor_70_[Source:RGD_Symbol;Acc:1549710]	.	+
chr1	102280088	102280110	Vom1r70_vomeronasal_1_receptor_70_[Source:RGD_Symbol;Acc:1549710]	.	+
chr1	102281242	102281334	Vom1r70_vomeronasal_1_receptor_70_[Source:RGD_Symbol;Acc:1549710]	.	+
chr1	102281353	102281440	Vom1r70_vomeronasal_1_receptor_70_[Source:RGD_Symbol;Acc:1549710]	.	+
chr1	102282880	102282964	Vom1r70_vomeronasal_1_receptor_70_[Source:RGD_Symbol;Acc:1549710]	.	+
chr1	102283147	102283195	Vom1r70_vomeronasal_1_receptor_70_[Source:RGD_Symbol;Acc:1549710]	.	+
chr1	102284429	102284579	Vom1r70_vomeronasal_1_receptor_70_[Source:RGD_Symbol;Acc:1549710]	.	+
chr1	102286377	102286493	Vom1r70_vomeronasal_1_receptor_70_[Source:RGD_Symbol;Acc:1549710]	.	+
chr1	102288488	102288520	Vom1r70_vomeronasal_1_receptor_70_[Source:RGD_Symbol;Acc:1549710]	.	+
chr1	102305903	102306023	Vom1r70_vomeronasal_1_receptor_70_[Source:RGD_Symbol;Acc:1549710]	.	+
chr1	102306892	102306998	Vom1r70_vomeronasal_1_receptor_70_[Source:RGD_Symbol;Acc:1549710]	.	+
chr1	102312000	102312201	Vom1r70_vomeronasal_1_receptor_70_[Source:RGD_Symbol;Acc:1549710]	.	+
chr1	102312382	102312395	Vom1r70_vomeronasal_1_receptor_70_[Source:RGD_Symbol;Acc:1549710]	.	+
chr1	102314310	102314541	Vom1r70_vomeronasal_1_receptor_70_[Source:RGD_Symbol;Acc:1549710]	.	+
chr1	102314677	102314813	Vom1r70_vomeronasal_1_receptor_70_[Source:RGD_Symbol;Acc:1549710]	.	+
chr1	102316253	102316459	Vom1r70_vomeronasal_1_receptor_70_[Source:RGD_Symbol;Acc:1549710]	.	+
chr1	102316651	102316874	Vom1r70_vomeronasal_1_receptor_70_[Source:RGD_Symbol;Acc:1549710]	.	+
chr1	102317369	102317486	Vom1r70_vomeronasal_1_receptor_70_[Source:RGD_Symbol;Acc:1549710]	.	+
chr1	102317634	102317742	Vom1r70_vomeronasal_1_receptor_70_[Source:RGD_Symbol;Acc:1549710]	.	+
chr1	102318923	102319008	Vom1r70_vomeronasal_1_receptor_70_[Source:RGD_Symbol;Acc:1549710]	.	+
chr1	102319188	102319297	Vom1r70_vomeronasal_1_receptor_70_[Source:RGD_Symbol;Acc:1549710]	.	+
chr1	102320200	102320256	Vom1r70_vomeronasal_1_receptor_70_[Source:RGD_Symbol;Acc:1549710]	.	+
chr1	102321201	102321285	Vom1r70_vomeronasal_1_receptor_70_[Source:RGD_Symbol;Acc:1549710]	.	+
chr1	102321381	102321569	Vom1r70_vomeronasal_1_receptor_70_[Source:RGD_Symbol;Acc:1549710]	.	+
chr1	102322114	102322148	Vom1r70_vomeronasal_1_receptor_70_[Source:RGD_Symbol;Acc:1549710]	.	+
chr1	102322151	102322224	Vom1r70_vomeronasal_1_receptor_70_[Source:RGD_Symbol;Acc:1549710]	.	+
chr1	102322409	102322536	Vom1r70_vomeronasal_1_receptor_70_[Source:RGD_Symbol;Acc:1549710]	.	+
chr1	102323283	102323344	Vom1r70_vomeronasal_1_receptor_70_[Source:RGD_Symbol;Acc:1549710]	.	+
chr1	102324034	102324056	Vom1r70_vomeronasal_1_receptor_70_[Source:RGD_Symbol;Acc:1549710]	.	+
chr1	102324082	102324106	Vom1r70_vomeronasal_1_receptor_70_[Source:RGD_Symbol;Acc:1549710]	.	+
chr1	102324239	102324248	Vom1r70_vomeronasal_1_receptor_70_[Source:RGD_Symbol;Acc:1549710]	.	+
chr1	102325495	102325584	Vom1r70_vomeronasal_1_receptor_70_[Source:RGD_Symbol;Acc:1549710]	.	+
chr1	102325741	102325773	Vom1r70_vomeronasal_1_receptor_70_[Source:RGD_Symbol;Acc:1549710]	.	+
chr1	102325789	102325803	Vom1r70_vomeronasal_1_receptor_70_[Source:RGD_Symbol;Acc:1549710]	.	+
chr1	102325879	102325915	Vom1r70_vomeronasal_1_receptor_70_[Source:RGD_Symbol;Acc:1549710]	.	+
chr1	102327175	102327181	Vom1r70_vomeronasal_1_receptor_70_[Source:RGD_Symbol;Acc:1549710]	.	+
chr1	102328917	102329107	Vom1r70_vomeronasal_1_receptor_70_[Source:RGD_Symbol;Acc:1549710]	.	+
chr1	102329118	102329123	Vom1r70_vomeronasal_1_receptor_70_[Source:RGD_Symbol;Acc:1549710]	.	+
chr1	102329142	102329155	Vom1r70_vomeronasal_1_receptor_70_[Source:RGD_Symbol;Acc:1549710]	.	+
chr1	102330143	102330152	Vom1r70_vomeronasal_1_receptor_70_[Source:RGD_Symbol;Acc:1549710]	.	+
chr1	102330188	102330281	Vom1r70_vomeronasal_1_receptor_70_[Source:RGD_Symbol;Acc:1549710]	.	+
chr1	102331467	102331503	Vom1r70_vomeronasal_1_receptor_70_[Source:RGD_Symbol;Acc:1549710]	.	+
chr1	102332528	102332820	Vom1r70_vomeronasal_1_receptor_70_[Source:RGD_Symbol;Acc:1549710]	.	+
chr1	102332854	102332946	Vom1r70_vomeronasal_1_receptor_70_[Source:RGD_Symbol;Acc:1549710]	.	+
chr1	102346146	102346169	Vom1r70_vomeronasal_1_receptor_70_[Source:RGD_Symbol;Acc:1549710]	.	+
chr1	102346275	102346319	Vom1r70_vomeronasal_1_receptor_70_[Source:RGD_Symbol;Acc:1549710]	.	+
chr1	102346340	102346367	Vom1r70_vomeronasal_1_receptor_70_[Source:RGD_Symbol;Acc:1549710]	.	+
chr1	102357370	102357397	Vom1r70_vomeronasal_1_receptor_70_[Source:RGD_Symbol;Acc:1549710]	.	+
chr1	102357435	102357602	Vom1r70_vomeronasal_1_receptor_70_[Source:RGD_Symbol;Acc:1549710]	.	+
chr1	102359985	102360201	Vom1r70_vomeronasal_1_receptor_70_[Source:RGD_Symbol;Acc:1549710]	.	+
chr1	102360249	102360461	Vom1r70_vomeronasal_1_receptor_70_[Source:RGD_Symbol;Acc:1549710]	.	+
chr1	102361648	102361706	Vom1r70_vomeronasal_1_receptor_70_[Source:RGD_Symbol;Acc:1549710]	.	+
chr1	102361731	102361787	Vom1r70_vomeronasal_1_receptor_70_[Source:RGD_Symbol;Acc:1549710]	.	+
chr1	102361789	102361889	Vom1r70_vomeronasal_1_receptor_70_[Source:RGD_Symbol;Acc:1549710]	.	+
chr1	102361895	102361925	Vom1r70_vomeronasal_1_receptor_70_[Source:RGD_Symbol;Acc:1549710]	.	+
chr1	102367604	102367616	Vom1r70_vomeronasal_1_receptor_70_[Source:RGD_Symbol;Acc:1549710]	.	+
chr1	102367617	102367747	Vom1r70_vomeronasal_1_receptor_70_[Source:RGD_Symbol;Acc:1549710]	.	+
chr1	102367767	102367775	Vom1r70_vomeronasal_1_receptor_70_[Source:RGD_Symbol;Acc:1549710]	.	+
chr1	102368642	102368677	Vom1r70_vomeronasal_1_receptor_70_[Source:RGD_Symbol;Acc:1549710]	.	+
chr1	102368677	102368811	Vom1r70_vomeronasal_1_receptor_70_[Source:RGD_Symbol;Acc:1549710]	.	+
chr1	102368823	102368840	Vom1r70_vomeronasal_1_receptor_70_[Source:RGD_Symbol;Acc:1549710]	.	+
chr1	102370051	102370076	Vom1r70_vomeronasal_1_receptor_70_[Source:RGD_Symbol;Acc:1549710]	.	+
chr1	102370113	102370152	Vom1r70_vomeronasal_1_receptor_70_[Source:RGD_Symbol;Acc:1549710]	.	+
chr1	102372180	102372186	Vom1r70_vomeronasal_1_receptor_70_[Source:RGD_Symbol;Acc:1549710]	.	+
chr1	102372198	102372214	Vom1r70_vomeronasal_1_receptor_70_[Source:RGD_Symbol;Acc:1549710]	.	+
chr1	102372408	102372436	Vom1r70_vomeronasal_1_receptor_70_[Source:RGD_Symbol;Acc:1549710]	.	+
chr1	102372439	102372625	Vom1r70_vomeronasal_1_receptor_70_[Source:RGD_Symbol;Acc:1549710]	.	+
chr1	102372631	102372644	Vom1r70_vomeronasal_1_receptor_70_[Source:RGD_Symbol;Acc:1549710]	.	+
chr1	102372664	102372689	Vom1r70_vomeronasal_1_receptor_70_[Source:RGD_Symbol;Acc:1549710]	.	+
chr1	102384909	102384934	Vom1r70_vomeronasal_1_receptor_70_[Source:RGD_Symbol;Acc:1549710]	.	+
chr1	102384952	102384987	Vom1r70_vomeronasal_1_receptor_70_[Source:RGD_Symbol;Acc:1549710]	.	+
chr1	102386527	102386605	Vom1r70_vomeronasal_1_receptor_70_[Source:RGD_Symbol;Acc:1549710]	.	+
chr1	102386626	102386660	Vom1r70_vomeronasal_1_receptor_70_[Source:RGD_Symbol;Acc:1549710]	.	+
chr1	102391591	102391629	Vom1r70_vomeronasal_1_receptor_70_[Source:RGD_Symbol;Acc:1549710]	.	+
chr1	102391685	102391692	Vom1r70_vomeronasal_1_receptor_70_[Source:RGD_Symbol;Acc:1549710]	.	+
chr1	102391709	102391719	Vom1r70_vomeronasal_1_receptor_70_[Source:RGD_Symbol;Acc:1549710]	.	+
chr1	102396429	102396435	Vom1r70_vomeronasal_1_receptor_70_[Source:RGD_Symbol;Acc:1549710]	.	+
chr1	102396443	102396471	Vom1r70_vomeronasal_1_receptor_70_[Source:RGD_Symbol;Acc:1549710]	.	+
chr1	102396512	102396523	Vom1r70_vomeronasal_1_receptor_70_[Source:RGD_Symbol;Acc:1549710]	.	+
chr1	102396743	102396959	Vom1r70_vomeronasal_1_receptor_70_[Source:RGD_Symbol;Acc:1549710]	.	+
chr1	102396975	102397010	Vom1r70_vomeronasal_1_receptor_70_[Source:RGD_Symbol;Acc:1549710]	.	+
chr1	102397010	102397231	Vom1r70_vomeronasal_1_receptor_70_[Source:RGD_Symbol;Acc:1549710]	.	+
chr1	102397272	102397306	Vom1r70_vomeronasal_1_receptor_70_[Source:RGD_Symbol;Acc:1549710]	.	+
chr1	102397314	102397381	Vom1r70_vomeronasal_1_receptor_70_[Source:RGD_Symbol;Acc:1549710]	.	+
chr1	102397820	102397914	Vom1r70_vomeronasal_1_receptor_70_[Source:RGD_Symbol;Acc:1549710]	.	+
chr1	102398213	102398298	Vom1r70_vomeronasal_1_receptor_70_[Source:RGD_Symbol;Acc:1549710]	.	+
chr1	102398437	102398467	Vom1r70_vomeronasal_1_receptor_70_[Source:RGD_Symbol;Acc:1549710]	.	+
chr1	102399021	102399035	Vom1r70_vomeronasal_1_receptor_70_[Source:RGD_Symbol;Acc:1549710]	.	+
chr1	102399047	102399230	Vom1r70_vomeronasal_1_receptor_70_[Source:RGD_Symbol;Acc:1549710]	.	+
chr1	102399288	102399312	Vom1r70_vomeronasal_1_receptor_70_[Source:RGD_Symbol;Acc:1549710]	.	+
chr1	102411384	102411398	Vom1r70_vomeronasal_1_receptor_70_[Source:RGD_Symbol;Acc:1549710]	.	+
chr1	102411484	102411513	Vom1r70_vomeronasal_1_receptor_70_[Source:RGD_Symbol;Acc:1549710]	.	+
chr1	102411524	102411533	Vom1r70_vomeronasal_1_receptor_70_[Source:RGD_Symbol;Acc:1549710]	.	+
chr1	102412121	102412181	Vom1r70_vomeronasal_1_receptor_70_[Source:RGD_Symbol;Acc:1549710]	.	+
chr1	102413448	102413473	Vom1r70_vomeronasal_1_receptor_70_[Source:RGD_Symbol;Acc:1549710]	.	+
chr1	102413501	102413543	Vom1r70_vomeronasal_1_receptor_70_[Source:RGD_Symbol;Acc:1549710]	.	+
chr1	102413555	102413562	Vom1r70_vomeronasal_1_receptor_70_[Source:RGD_Symbol;Acc:1549710]	.	+
chr1	102414327	102414338	Vom1r70_vomeronasal_1_receptor_70_[Source:RGD_Symbol;Acc:1549710]	.	+
chr1	102414417	102414425	Vom1r70_vomeronasal_1_receptor_70_[Source:RGD_Symbol;Acc:1549710]	.	+
chr1	102414449	102414467	Vom1r70_vomeronasal_1_receptor_70_[Source:RGD_Symbol;Acc:1549710]	.	+
chr1	102414508	102414549	Vom1r70_vomeronasal_1_receptor_70_[Source:RGD_Symbol;Acc:1549710]	.	+
chr1	102414555	102414596	Vom1r70_vomeronasal_1_receptor_70_[Source:RGD_Symbol;Acc:1549710]	.	+
chr1	102414596	102414624	Vom1r70_vomeronasal_1_receptor_70_[Source:RGD_Symbol;Acc:1549710]	.	+
chr1	102414737	102414764	Vom1r70_vomeronasal_1_receptor_70_[Source:RGD_Symbol;Acc:1549710]	.	+
chr1	102414836	102414861	Vom1r70_vomeronasal_1_receptor_70_[Source:RGD_Symbol;Acc:1549710]	.	+
chr1	102414937	102414972	Vom1r70_vomeronasal_1_receptor_70_[Source:RGD_Symbol;Acc:1549710]	.	+
chr1	102415063	102415112	Vom1r70_vomeronasal_1_receptor_70_[Source:RGD_Symbol;Acc:1549710]	.	+
chr1	102415156	102415187	Vom1r70_vomeronasal_1_receptor_70_[Source:RGD_Symbol;Acc:1549710]	.	+
chr1	102415187	102415201	Vom1r70_vomeronasal_1_receptor_70_[Source:RGD_Symbol;Acc:1549710]	.	+
chr1	102415235	102415260	Vom1r70_vomeronasal_1_receptor_70_[Source:RGD_Symbol;Acc:1549710]	.	+
chr1	102415353	102415460	Vom1r70_vomeronasal_1_receptor_70_[Source:RGD_Symbol;Acc:1549710]	.	+
chr1	102415496	102415557	Vom1r70_vomeronasal_1_receptor_70_[Source:RGD_Symbol;Acc:1549710]	.	+
chr1	102415656	102415679	Vom1r70_vomeronasal_1_receptor_70_[Source:RGD_Symbol;Acc:1549710]	.	+
chr1	102415679	102415790	Vom1r70_vomeronasal_1_receptor_70_[Source:RGD_Symbol;Acc:1549710]	.	+
chr1	102415818	102415853	Vom1r70_vomeronasal_1_receptor_70_[Source:RGD_Symbol;Acc:1549710]	.	+
chr1	102415904	102416361	Vom1r70_vomeronasal_1_receptor_70_[Source:RGD_Symbol;Acc:1549710]	.	+
chr1	102416596	102416613	Vom1r70_vomeronasal_1_receptor_70_[Source:RGD_Symbol;Acc:1549710]	.	+
chr1	102417767	102417775	Vom1r70_vomeronasal_1_receptor_70_[Source:RGD_Symbol;Acc:1549710]	.	+
chr1	102417919	102417984	Vom1r70_vomeronasal_1_receptor_70_[Source:RGD_Symbol;Acc:1549710]	.	+
chr1	102418086	102418093	Vom1r70_vomeronasal_1_receptor_70_[Source:RGD_Symbol;Acc:1549710]	.	+
chr1	102418574	102418584	Vom1r70_vomeronasal_1_receptor_70_[Source:RGD_Symbol;Acc:1549710]	.	+
chr1	102418613	102418661	Vom1r70_vomeronasal_1_receptor_70_[Source:RGD_Symbol;Acc:1549710]	.	+
chr1	102418720	102418739	Vom1r70_vomeronasal_1_receptor_70_[Source:RGD_Symbol;Acc:1549710]	.	+
chr1	102421821	102421901	Vom1r70_vomeronasal_1_receptor_70_[Source:RGD_Symbol;Acc:1549710]	.	+
chr1	102423210	102423216	Vom1r70_vomeronasal_1_receptor_70_[Source:RGD_Symbol;Acc:1549710]	.	+
chr1	102426027	102426182	Vom1r70_vomeronasal_1_receptor_70_[Source:RGD_Symbol;Acc:1549710]	.	+
chr1	102426784	102426854	Vom1r70_vomeronasal_1_receptor_70_[Source:RGD_Symbol;Acc:1549710]	.	+
chr1	102429084	102429185	Vom1r70_vomeronasal_1_receptor_70_[Source:RGD_Symbol;Acc:1549710]	.	+
chr1	102431074	102431211	Vom1r70_vomeronasal_1_receptor_70_[Source:RGD_Symbol;Acc:1549710]	.	+
chr1	102432525	102432639	Vom1r70_vomeronasal_1_receptor_70_[Source:RGD_Symbol;Acc:1549710]	.	+
chr1	102432674	102432745	Vom1r70_vomeronasal_1_receptor_70_[Source:RGD_Symbol;Acc:1549710]	.	+
chr1	102439878	102439958	Vom1r70_vomeronasal_1_receptor_70_[Source:RGD_Symbol;Acc:1549710]	.	+
chr1	102440002	102440042	Vom1r70_vomeronasal_1_receptor_70_[Source:RGD_Symbol;Acc:1549710]	.	+
chr1	102440274	102440333	Vom1r70_vomeronasal_1_receptor_70_[Source:RGD_Symbol;Acc:1549710]	.	+
chr1	102440341	102440588	Vom1r70_vomeronasal_1_receptor_70_[Source:RGD_Symbol;Acc:1549710]	.	+
chr1	102440618	102440642	Vom1r70_vomeronasal_1_receptor_70_[Source:RGD_Symbol;Acc:1549710]	.	+
chr1	102445054	102445061	Vom1r70_vomeronasal_1_receptor_70_[Source:RGD_Symbol;Acc:1549710]	.	+
chr1	102445080	102445090	Vom1r70_vomeronasal_1_receptor_70_[Source:RGD_Symbol;Acc:1549710]	.	+
chr1	102445090	102446245	Vom1r70_vomeronasal_1_receptor_70_[Source:RGD_Symbol;Acc:1549710]	.	+
chr1	102446253	102446258	Vom1r70_vomeronasal_1_receptor_70_[Source:RGD_Symbol;Acc:1549710]	.	+
chr1	102446292	102446317	Vom1r70_vomeronasal_1_receptor_70_[Source:RGD_Symbol;Acc:1549710]	.	+
chr1	102446538	102446559	Vom1r70_vomeronasal_1_receptor_70_[Source:RGD_Symbol;Acc:1549710]	.	+
chr1	102446581	102446597	Vom1r70_vomeronasal_1_receptor_70_[Source:RGD_Symbol;Acc:1549710]	.	+
chr1	102446618	102446771	Vom1r70_vomeronasal_1_receptor_70_[Source:RGD_Symbol;Acc:1549710]	.	+
chr1	102446794	102446803	Vom1r70_vomeronasal_1_receptor_70_[Source:RGD_Symbol;Acc:1549710]	.	+
chr1	102446832	102446872	Vom1r70_vomeronasal_1_receptor_70_[Source:RGD_Symbol;Acc:1549710]	.	+
chr1	102446901	102446921	Vom1r70_vomeronasal_1_receptor_70_[Source:RGD_Symbol;Acc:1549710]	.	+
chr1	102447061	102447255	Vom1r70_vomeronasal_1_receptor_70_[Source:RGD_Symbol;Acc:1549710]	.	+
chr1	102447265	102447280	Vom1r70_vomeronasal_1_receptor_70_[Source:RGD_Symbol;Acc:1549710]	.	+
chr1	102449274	102449294	Vom1r70_vomeronasal_1_receptor_70_[Source:RGD_Symbol;Acc:1549710]	.	+
chr1	102449754	102449790	Vom1r70_vomeronasal_1_receptor_70_[Source:RGD_Symbol;Acc:1549710]	.	+
chr1	102449802	102449815	Vom1r70_vomeronasal_1_receptor_70_[Source:RGD_Symbol;Acc:1549710]	.	+
chr1	102449901	102449927	Vom1r70_vomeronasal_1_receptor_70_[Source:RGD_Symbol;Acc:1549710]	.	+
chr1	102449947	102449953	Vom1r70_vomeronasal_1_receptor_70_[Source:RGD_Symbol;Acc:1549710]	.	+
chr1	102450092	102450113	Vom1r70_vomeronasal_1_receptor_70_[Source:RGD_Symbol;Acc:1549710]	.	+
chr1	102450176	102450284	Vom1r70_vomeronasal_1_receptor_70_[Source:RGD_Symbol;Acc:1549710]	.	+
chr1	102451110	102451234	Vom1r70_vomeronasal_1_receptor_70_[Source:RGD_Symbol;Acc:1549710]	.	+
chr1	102451244	102451261	Vom1r70_vomeronasal_1_receptor_70_[Source:RGD_Symbol;Acc:1549710]	.	+
chr1	102451283	102451358	Vom1r70_vomeronasal_1_receptor_70_[Source:RGD_Symbol;Acc:1549710]	.	+
chr1	102451359	102451372	Vom1r70_vomeronasal_1_receptor_70_[Source:RGD_Symbol;Acc:1549710]	.	+
chr1	102451416	102451457	Vom1r70_vomeronasal_1_receptor_70_[Source:RGD_Symbol;Acc:1549710]	.	+
chr1	102451783	102451801	Vom1r70_vomeronasal_1_receptor_70_[Source:RGD_Symbol;Acc:1549710]	.	+
chr1	102451837	102451886	Vom1r70_vomeronasal_1_receptor_70_[Source:RGD_Symbol;Acc:1549710]	.	+
chr1	102451952	102451958	Vom1r70_vomeronasal_1_receptor_70_[Source:RGD_Symbol;Acc:1549710]	.	+
chr1	102452805	102452974	Vom1r70_vomeronasal_1_receptor_70_[Source:RGD_Symbol;Acc:1549710]	.	+
chr1	102453105	102453116	Vom1r70_vomeronasal_1_receptor_70_[Source:RGD_Symbol;Acc:1549710]	.	+
chr1	102453123	102453374	Vom1r70_vomeronasal_1_receptor_70_[Source:RGD_Symbol;Acc:1549710]	.	+
chr1	102453376	102453432	Vom1r70_vomeronasal_1_receptor_70_[Source:RGD_Symbol;Acc:1549710]	.	+
chr1	102453448	102453465	Vom1r70_vomeronasal_1_receptor_70_[Source:RGD_Symbol;Acc:1549710]	.	+
chr1	102454209	102454215	Vom1r70_vomeronasal_1_receptor_70_[Source:RGD_Symbol;Acc:1549710]	.	+
chr1	102454548	102454564	Vom1r70_vomeronasal_1_receptor_70_[Source:RGD_Symbol;Acc:1549710]	.	+
chr1	102454566	102454575	Vom1r70_vomeronasal_1_receptor_70_[Source:RGD_Symbol;Acc:1549710]	.	+
chr1	102454605	102454612	Vom1r70_vomeronasal_1_receptor_70_[Source:RGD_Symbol;Acc:1549710]	.	+
chr1	102455103	102455227	Vom1r70_vomeronasal_1_receptor_70_[Source:RGD_Symbol;Acc:1549710]	.	+
chr1	102455231	102455555	Vom1r70_vomeronasal_1_receptor_70_[Source:RGD_Symbol;Acc:1549710]	.	+
chr1	102455600	102455612	Vom1r70_vomeronasal_1_receptor_70_[Source:RGD_Symbol;Acc:1549710]	.	+
chr1	102455618	102455669	Vom1r70_vomeronasal_1_receptor_70_[Source:RGD_Symbol;Acc:1549710]	.	+
chr1	102455696	102455708	Vom1r70_vomeronasal_1_receptor_70_[Source:RGD_Symbol;Acc:1549710]	.	+
chr1	102455752	102455770	Vom1r70_vomeronasal_1_receptor_70_[Source:RGD_Symbol;Acc:1549710]	.	+
chr1	102455784	102455797	Vom1r70_vomeronasal_1_receptor_70_[Source:RGD_Symbol;Acc:1549710]	.	+
chr1	102455808	102455814	Vom1r70_vomeronasal_1_receptor_70_[Source:RGD_Symbol;Acc:1549710]	.	+
chr1	102455916	102456174	Vom1r70_vomeronasal_1_receptor_70_[Source:RGD_Symbol;Acc:1549710]	.	+
chr1	102456204	102456238	Vom1r70_vomeronasal_1_receptor_70_[Source:RGD_Symbol;Acc:1549710]	.	+
chr1	102456255	102456260	Vom1r70_vomeronasal_1_receptor_70_[Source:RGD_Symbol;Acc:1549710]	.	+
chr1	102456269	102456310	Vom1r70_vomeronasal_1_receptor_70_[Source:RGD_Symbol;Acc:1549710]	.	+
chr1	102456353	102456555	Vom1r70_vomeronasal_1_receptor_70_[Source:RGD_Symbol;Acc:1549710]	.	+
chr1	102456577	102456609	Vom1r70_vomeronasal_1_receptor_70_[Source:RGD_Symbol;Acc:1549710]	.	+
chr1	102456611	102456743	Vom1r70_vomeronasal_1_receptor_70_[Source:RGD_Symbol;Acc:1549710]	.	+
chr1	102461345	102461351	Vom1r70_vomeronasal_1_receptor_70_[Source:RGD_Symbol;Acc:1549710]	.	+
chr1	102461543	102461581	Vom1r70_vomeronasal_1_receptor_70_[Source:RGD_Symbol;Acc:1549710]	.	+
chr1	102461624	102461692	Vom1r70_vomeronasal_1_receptor_70_[Source:RGD_Symbol;Acc:1549710]	.	+
chr1	102463090	102463113	Vom1r70_vomeronasal_1_receptor_70_[Source:RGD_Symbol;Acc:1549710]	.	+
chr1	102464077	102464106	Vom1r70_vomeronasal_1_receptor_70_[Source:RGD_Symbol;Acc:1549710]	.	+
chr1	102464131	102464169	Vom1r70_vomeronasal_1_receptor_70_[Source:RGD_Symbol;Acc:1549710]	.	+
chr1	102464202	102464218	Vom1r70_vomeronasal_1_receptor_70_[Source:RGD_Symbol;Acc:1549710]	.	+
chr1	102464226	102464233	Vom1r70_vomeronasal_1_receptor_70_[Source:RGD_Symbol;Acc:1549710]	.	+
chr1	102467322	102467396	Vom1r70_vomeronasal_1_receptor_70_[Source:RGD_Symbol;Acc:1549710]	.	+
chr1	102470403	102470464	Vom1r70_vomeronasal_1_receptor_70_[Source:RGD_Symbol;Acc:1549710]	.	+
chr1	102470468	102470572	Vom1r70_vomeronasal_1_receptor_70_[Source:RGD_Symbol;Acc:1549710]	.	+
chr1	102470694	102470716	Vom1r70_vomeronasal_1_receptor_70_[Source:RGD_Symbol;Acc:1549710]	.	+
chr1	102470741	102471002	Vom1r70_vomeronasal_1_receptor_70_[Source:RGD_Symbol;Acc:1549710]	.	+
chr1	102474209	102474238	Vom1r70_vomeronasal_1_receptor_70_[Source:RGD_Symbol;Acc:1549710]	.	+
chr1	102475547	102475655	Vom1r70_vomeronasal_1_receptor_70_[Source:RGD_Symbol;Acc:1549710]	.	+
chr1	102475662	102475680	Vom1r70_vomeronasal_1_receptor_70_[Source:RGD_Symbol;Acc:1549710]	.	+
chr1	102476036	102476058	Vom1r70_vomeronasal_1_receptor_70_[Source:RGD_Symbol;Acc:1549710]	.	+
chr1	102476099	102476125	Vom1r70_vomeronasal_1_receptor_70_[Source:RGD_Symbol;Acc:1549710]	.	+
chr1	102482096	102482385	Vom1r70_vomeronasal_1_receptor_70_[Source:RGD_Symbol;Acc:1549710]	.	+
chr1	102482402	102482453	Vom1r70_vomeronasal_1_receptor_70_[Source:RGD_Symbol;Acc:1549710]	.	+
chr1	102488765	102488770	Vom1r70_vomeronasal_1_receptor_70_[Source:RGD_Symbol;Acc:1549710]	.	+
chr1	102488780	102488949	Vom1r70_vomeronasal_1_receptor_70_[Source:RGD_Symbol;Acc:1549710]	.	+
chr1	102493571	102493645	Vom1r70_vomeronasal_1_receptor_70_[Source:RGD_Symbol;Acc:1549710]	.	+
chr1	102493667	102493671	Vom1r70_vomeronasal_1_receptor_70_[Source:RGD_Symbol;Acc:1549710]	.	+
chr1	102493684	102493782	Vom1r70_vomeronasal_1_receptor_70_[Source:RGD_Symbol;Acc:1549710]	.	+
chr1	102493790	102493794	Vom1r70_vomeronasal_1_receptor_70_[Source:RGD_Symbol;Acc:1549710]	.	+
chr1	102493813	102493830	Vom1r70_vomeronasal_1_receptor_70_[Source:RGD_Symbol;Acc:1549710]	.	+
chr1	102496472	102496481	Vom1r70_vomeronasal_1_receptor_70_[Source:RGD_Symbol;Acc:1549710]	.	+
chr1	102496634	102496650	Vom1r70_vomeronasal_1_receptor_70_[Source:RGD_Symbol;Acc:1549710]	.	+
chr1	102497500	102497507	Vom1r70_vomeronasal_1_receptor_70_[Source:RGD_Symbol;Acc:1549710]	.	+
chr1	102504578	102504613	Vom1r70_vomeronasal_1_receptor_70_[Source:RGD_Symbol;Acc:1549710]	.	+
chr1	102504667	102504703	Vom1r70_vomeronasal_1_receptor_70_[Source:RGD_Symbol;Acc:1549710]	.	+
chr1	102505310	102505317	Vom1r70_vomeronasal_1_receptor_70_[Source:RGD_Symbol;Acc:1549710]	.	+
chr1	102505355	102505363	Vom1r70_vomeronasal_1_receptor_70_[Source:RGD_Symbol;Acc:1549710]	.	+
chr1	102505373	102505490	Vom1r70_vomeronasal_1_receptor_70_[Source:RGD_Symbol;Acc:1549710]	.	+
chr1	102508163	102508167	Vom1r70_vomeronasal_1_receptor_70_[Source:RGD_Symbol;Acc:1549710]	.	+
chr1	102517126	102517141	Vom1r70_vomeronasal_1_receptor_70_[Source:RGD_Symbol;Acc:1549710]	.	+
chr1	102525096	102525110	Vom1r70_vomeronasal_1_receptor_70_[Source:RGD_Symbol;Acc:1549710]	.	+
chr1	102527968	102528010	Vom1r70_vomeronasal_1_receptor_70_[Source:RGD_Symbol;Acc:1549710]	.	+
chr1	102553173	102553309	Vom1r70_vomeronasal_1_receptor_70_[Source:RGD_Symbol;Acc:1549710]	.	+
chr1	102554555	102554561	Vom1r70_vomeronasal_1_receptor_70_[Source:RGD_Symbol;Acc:1549710]	.	+
chr1	102555843	102555878	Vom1r70_vomeronasal_1_receptor_70_[Source:RGD_Symbol;Acc:1549710]	.	+
chr1	102555945	102556009	Vom1r70_vomeronasal_1_receptor_70_[Source:RGD_Symbol;Acc:1549710]	.	+
chr1	102556034	102556226	Vom1r70_vomeronasal_1_receptor_70_[Source:RGD_Symbol;Acc:1549710]	.	+
chr1	102556559	102556576	Vom1r70_vomeronasal_1_receptor_70_[Source:RGD_Symbol;Acc:1549710]	.	+
chr1	102558480	102558487	Vom1r70_vomeronasal_1_receptor_70_[Source:RGD_Symbol;Acc:1549710]	.	+
chr1	102562257	102562272	Vom1r70_vomeronasal_1_receptor_70_[Source:RGD_Symbol;Acc:1549710]	.	+
chr1	102562453	102562477	Vom1r70_vomeronasal_1_receptor_70_[Source:RGD_Symbol;Acc:1549710]	.	+
chr1	102562517	102562536	Vom1r70_vomeronasal_1_receptor_70_[Source:RGD_Symbol;Acc:1549710]	.	+
chr1	102562564	102562571	Vom1r70_vomeronasal_1_receptor_70_[Source:RGD_Symbol;Acc:1549710]	.	+
chr1	102569915	102569964	Vom1r70_vomeronasal_1_receptor_70_[Source:RGD_Symbol;Acc:1549710]	.	+
chr1	102571377	102571514	Vom1r70_vomeronasal_1_receptor_70_[Source:RGD_Symbol;Acc:1549710]	.	+
chr1	102571561	102571579	Vom1r70_vomeronasal_1_receptor_70_[Source:RGD_Symbol;Acc:1549710]	.	+
chr1	102571608	102571734	Vom1r70_vomeronasal_1_receptor_70_[Source:RGD_Symbol;Acc:1549710]	.	+
chr1	102571784	102571827	Vom1r70_vomeronasal_1_receptor_70_[Source:RGD_Symbol;Acc:1549710]	.	+
chr1	102572440	102572465	Vom1r70_vomeronasal_1_receptor_70_[Source:RGD_Symbol;Acc:1549710]	.	+
chr1	102572470	102572477	Vom1r70_vomeronasal_1_receptor_70_[Source:RGD_Symbol;Acc:1549710]	.	+
chr1	102572520	102572602	Vom1r70_vomeronasal_1_receptor_70_[Source:RGD_Symbol;Acc:1549710]	.	+
chr1	102574400	102574565	Vom1r70_vomeronasal_1_receptor_70_[Source:RGD_Symbol;Acc:1549710]	.	+
chr1	102576308	102576334	Vom1r70_vomeronasal_1_receptor_70_[Source:RGD_Symbol;Acc:1549710]	.	+
chr1	102576343	102576371	Vom1r70_vomeronasal_1_receptor_70_[Source:RGD_Symbol;Acc:1549710]	.	+
chr1	102576414	102576419	Vom1r70_vomeronasal_1_receptor_70_[Source:RGD_Symbol;Acc:1549710]	.	+
chr1	102576469	102576478	Vom1r70_vomeronasal_1_receptor_70_[Source:RGD_Symbol;Acc:1549710]	.	+
chr1	102576807	102576957	Vom1r70_vomeronasal_1_receptor_70_[Source:RGD_Symbol;Acc:1549710]	.	+
chr1	102577018	102577036	Vom1r70_vomeronasal_1_receptor_70_[Source:RGD_Symbol;Acc:1549710]	.	+
chr1	102580227	102580243	Vom1r70_vomeronasal_1_receptor_70_[Source:RGD_Symbol;Acc:1549710]	.	+
chr1	102580277	102580438	Vom1r70_vomeronasal_1_receptor_70_[Source:RGD_Symbol;Acc:1549710]	.	+
chr1	102580465	102580505	Vom1r70_vomeronasal_1_receptor_70_[Source:RGD_Symbol;Acc:1549710]	.	+
chr1	102582053	102582062	Vom1r70_vomeronasal_1_receptor_70_[Source:RGD_Symbol;Acc:1549710]	.	+
chr1	102582078	102582421	Vom1r70_vomeronasal_1_receptor_70_[Source:RGD_Symbol;Acc:1549710]	.	+
chr1	102582485	102582548	Vom1r70_vomeronasal_1_receptor_70_[Source:RGD_Symbol;Acc:1549710]	.	+
chr1	102586576	102586603	Vom1r70_vomeronasal_1_receptor_70_[Source:RGD_Symbol;Acc:1549710]	.	+
chr1	102587568	102587750	Vom1r70_vomeronasal_1_receptor_70_[Source:RGD_Symbol;Acc:1549710]	.	+
chr1	102587760	102587772	Vom1r70_vomeronasal_1_receptor_70_[Source:RGD_Symbol;Acc:1549710]	.	+
chr1	102601147	102601165	Vom1r70_vomeronasal_1_receptor_70_[Source:RGD_Symbol;Acc:1549710]	.	+
chr1	102601192	102601216	Vom1r70_vomeronasal_1_receptor_70_[Source:RGD_Symbol;Acc:1549710]	.	+
chr1	102601275	102601293	Vom1r70_vomeronasal_1_receptor_70_[Source:RGD_Symbol;Acc:1549710]	.	+
chr1	102601301	102601310	Vom1r70_vomeronasal_1_receptor_70_[Source:RGD_Symbol;Acc:1549710]	.	+
chr1	102605393	102605432	Vom1r70_vomeronasal_1_receptor_70_[Source:RGD_Symbol;Acc:1549710]	.	+
chr1	102607718	102607726	Vom1r70_vomeronasal_1_receptor_70_[Source:RGD_Symbol;Acc:1549710]	.	+
chr1	102607742	102607751	Vom1r70_vomeronasal_1_receptor_70_[Source:RGD_Symbol;Acc:1549710]	.	+
chr1	102607774	102607833	Vom1r70_vomeronasal_1_receptor_70_[Source:RGD_Symbol;Acc:1549710]	.	+
chr1	102609584	102609974	Vom1r70_vomeronasal_1_receptor_70_[Source:RGD_Symbol;Acc:1549710]	.	+
chr1	102610128	102610202	Vom1r70_vomeronasal_1_receptor_70_[Source:RGD_Symbol;Acc:1549710]	.	+
chr1	102617810	102617831	Vom1r70_vomeronasal_1_receptor_70_[Source:RGD_Symbol;Acc:1549710]	.	+
chr1	102624729	102624939	Vom1r70_vomeronasal_1_receptor_70_[Source:RGD_Symbol;Acc:1549710]	.	+
chr1	102625764	102625773	Vom1r70_vomeronasal_1_receptor_70_[Source:RGD_Symbol;Acc:1549710]	.	+
chr1	102625822	102625842	Vom1r70_vomeronasal_1_receptor_70_[Source:RGD_Symbol;Acc:1549710]	.	+
chr1	102625869	102625879	Vom1r70_vomeronasal_1_receptor_70_[Source:RGD_Symbol;Acc:1549710]	.	+
chr1	102626944	102626951	Vom1r70_vomeronasal_1_receptor_70_[Source:RGD_Symbol;Acc:1549710]	.	+
chr1	102626960	102627052	Vom1r70_vomeronasal_1_receptor_70_[Source:RGD_Symbol;Acc:1549710]	.	+
chr1	102628988	102629009	Vom1r70_vomeronasal_1_receptor_70_[Source:RGD_Symbol;Acc:1549710]	.	+
chr1	102629084	102629111	Vom1r70_vomeronasal_1_receptor_70_[Source:RGD_Symbol;Acc:1549710]	.	+
chr1	102629185	102629217	Vom1r70_vomeronasal_1_receptor_70_[Source:RGD_Symbol;Acc:1549710]	.	+
chr1	102630227	102630238	Vom1r70_vomeronasal_1_receptor_70_[Source:RGD_Symbol;Acc:1549710]	.	+
chr1	102630300	102630316	Vom1r70_vomeronasal_1_receptor_70_[Source:RGD_Symbol;Acc:1549710]	.	+
chr1	102631448	102631459	Vom1r70_vomeronasal_1_receptor_70_[Source:RGD_Symbol;Acc:1549710]	.	+
chr1	102631690	102631703	Vom1r70_vomeronasal_1_receptor_70_[Source:RGD_Symbol;Acc:1549710]	.	+
chr1	102631727	102631765	Vom1r70_vomeronasal_1_receptor_70_[Source:RGD_Symbol;Acc:1549710]	.	+
chr1	102631775	102631783	Vom1r70_vomeronasal_1_receptor_70_[Source:RGD_Symbol;Acc:1549710]	.	+
chr1	102631815	102631819	Vom1r70_vomeronasal_1_receptor_70_[Source:RGD_Symbol;Acc:1549710]	.	+
chr1	102631846	102631855	Vom1r70_vomeronasal_1_receptor_70_[Source:RGD_Symbol;Acc:1549710]	.	+
chr1	102632776	102632783	Vom1r70_vomeronasal_1_receptor_70_[Source:RGD_Symbol;Acc:1549710]	.	+
chr1	102633866	102633906	Vom1r70_vomeronasal_1_receptor_70_[Source:RGD_Symbol;Acc:1549710]	.	+
chr1	102633952	102633994	Vom1r70_vomeronasal_1_receptor_70_[Source:RGD_Symbol;Acc:1549710]	.	+
chr1	102633994	102633999	Vom1r70_vomeronasal_1_receptor_70_[Source:RGD_Symbol;Acc:1549710]	.	+
chr1	102634009	102634020	Vom1r70_vomeronasal_1_receptor_70_[Source:RGD_Symbol;Acc:1549710]	.	+
chr1	102634030	102634055	Vom1r70_vomeronasal_1_receptor_70_[Source:RGD_Symbol;Acc:1549710]	.	+
chr1	102636294	102636496	Vom1r70_vomeronasal_1_receptor_70_[Source:RGD_Symbol;Acc:1549710]	.	+
chr1	102636997	102637000	Vom1r70_vomeronasal_1_receptor_70_[Source:RGD_Symbol;Acc:1549710]	.	+
chr1	102637045	102637065	Vom1r70_vomeronasal_1_receptor_70_[Source:RGD_Symbol;Acc:1549710]	.	+
chr1	102637069	102637091	Vom1r70_vomeronasal_1_receptor_70_[Source:RGD_Symbol;Acc:1549710]	.	+
chr1	102637255	102637284	Vom1r70_vomeronasal_1_receptor_70_[Source:RGD_Symbol;Acc:1549710]	.	+
chr1	102637355	102637373	Vom1r70_vomeronasal_1_receptor_70_[Source:RGD_Symbol;Acc:1549710]	.	+
chr1	102638879	102639049	Vom1r70_vomeronasal_1_receptor_70_[Source:RGD_Symbol;Acc:1549710]	.	+
chr1	102640151	102640157	Vom1r70_vomeronasal_1_receptor_70_[Source:RGD_Symbol;Acc:1549710]	.	+
chr1	102640200	102640279	Vom1r70_vomeronasal_1_receptor_70_[Source:RGD_Symbol;Acc:1549710]	.	+
chr1	102641255	102641307	Vom1r70_vomeronasal_1_receptor_70_[Source:RGD_Symbol;Acc:1549710]	.	+
chr1	102643129	102643171	Vom1r70_vomeronasal_1_receptor_70_[Source:RGD_Symbol;Acc:1549710]	.	+
chr1	102643176	102643196	Vom1r70_vomeronasal_1_receptor_70_[Source:RGD_Symbol;Acc:1549710]	.	+
chr1	102645514	102645639	Vom1r70_vomeronasal_1_receptor_70_[Source:RGD_Symbol;Acc:1549710]	.	+
chr1	102650348	102650417	Vom1r70_vomeronasal_1_receptor_70_[Source:RGD_Symbol;Acc:1549710]	.	+
chr1	102652242	102652317	Vom1r70_vomeronasal_1_receptor_70_[Source:RGD_Symbol;Acc:1549710]	.	+
chr1	102652377	102652397	Vom1r70_vomeronasal_1_receptor_70_[Source:RGD_Symbol;Acc:1549710]	.	+
chr1	102654214	102654237	Vom1r70_vomeronasal_1_receptor_70_[Source:RGD_Symbol;Acc:1549710]	.	+
chr1	102656449	102656559	Vom1r70_vomeronasal_1_receptor_70_[Source:RGD_Symbol;Acc:1549710]	.	+
chr1	102658887	102659058	Vom1r70_vomeronasal_1_receptor_70_[Source:RGD_Symbol;Acc:1549710]	.	+
chr1	102714233	102714247	Vom1r70_vomeronasal_1_receptor_70_[Source:RGD_Symbol;Acc:1549710]	.	+
chr1	102714251	102714435	Vom1r70_vomeronasal_1_receptor_70_[Source:RGD_Symbol;Acc:1549710]	.	+
chr1	102714471	102714530	Vom1r70_vomeronasal_1_receptor_70_[Source:RGD_Symbol;Acc:1549710]	.	+
chr1	102720626	102720730	Vom1r70_vomeronasal_1_receptor_70_[Source:RGD_Symbol;Acc:1549710]	.	+
chr1	102722010	102722021	Vom1r70_vomeronasal_1_receptor_70_[Source:RGD_Symbol;Acc:1549710]	.	+
chr1	102722882	102723082	Vom1r70_vomeronasal_1_receptor_70_[Source:RGD_Symbol;Acc:1549710]	.	+
chr1	102726436	102726640	Vom1r70_vomeronasal_1_receptor_70_[Source:RGD_Symbol;Acc:1549710]	.	+
chr1	102726714	102726804	Vom1r70_vomeronasal_1_receptor_70_[Source:RGD_Symbol;Acc:1549710]	.	+
chr1	102729270	102729469	Vom1r70_vomeronasal_1_receptor_70_[Source:RGD_Symbol;Acc:1549710]	.	+
chr1	102729846	102729966	Vom1r70_vomeronasal_1_receptor_70_[Source:RGD_Symbol;Acc:1549710]	.	+
chr1	102730064	102730116	Vom1r70_vomeronasal_1_receptor_70_[Source:RGD_Symbol;Acc:1549710]	.	+
chr1	102731405	102731418	Vom1r70_vomeronasal_1_receptor_70_[Source:RGD_Symbol;Acc:1549710]	.	+
chr1	102731427	102731504	Vom1r70_vomeronasal_1_receptor_70_[Source:RGD_Symbol;Acc:1549710]	.	+
chr1	102734363	102734455	Vom1r70_vomeronasal_1_receptor_70_[Source:RGD_Symbol;Acc:1549710]	.	+
chr1	102736194	102736276	Vom1r70_vomeronasal_1_receptor_70_[Source:RGD_Symbol;Acc:1549710]	.	+
chr1	102739325	102739393	Vom1r70_vomeronasal_1_receptor_70_[Source:RGD_Symbol;Acc:1549710]	.	+
chr1	102811141	102811214	Vom1r70_vomeronasal_1_receptor_70_[Source:RGD_Symbol;Acc:1549710]	.	+
chr1	102812601	102812879	Vom1r70_vomeronasal_1_receptor_70_[Source:RGD_Symbol;Acc:1549710]	.	+
chr1	102814514	102814630	Vom1r70_vomeronasal_1_receptor_70_[Source:RGD_Symbol;Acc:1549710]	.	+
chr1	102817122	102817244	Vom1r70_vomeronasal_1_receptor_70_[Source:RGD_Symbol;Acc:1549710]	.	+
chr1	102818039	102818177	Vom1r70_vomeronasal_1_receptor_70_[Source:RGD_Symbol;Acc:1549710]	.	+
chr1	102818931	102819104	Vom1r70_vomeronasal_1_receptor_70_[Source:RGD_Symbol;Acc:1549710]	.	+
chr1	102823517	102823641	Vom1r70_vomeronasal_1_receptor_70_[Source:RGD_Symbol;Acc:1549710]	.	+
chr1	102823706	102823761	Vom1r70_vomeronasal_1_receptor_70_[Source:RGD_Symbol;Acc:1549710]	.	+
chr1	102823994	102824103	Vom1r70_vomeronasal_1_receptor_70_[Source:RGD_Symbol;Acc:1549710]	.	+
chr1	102824376	102824439	Vom1r70_vomeronasal_1_receptor_70_[Source:RGD_Symbol;Acc:1549710]	.	+
chr1	102824964	102824983	Vom1r70_vomeronasal_1_receptor_70_[Source:RGD_Symbol;Acc:1549710]	.	+
chr1	102825071	102825121	Vom1r70_vomeronasal_1_receptor_70_[Source:RGD_Symbol;Acc:1549710]	.	+
chr1	102826858	102826987	Vom1r70_vomeronasal_1_receptor_70_[Source:RGD_Symbol;Acc:1549710]	.	+
chr1	102827042	102827347	Vom1r70_vomeronasal_1_receptor_70_[Source:RGD_Symbol;Acc:1549710]	.	+
chr1	102827688	102827823	Vom1r70_vomeronasal_1_receptor_70_[Source:RGD_Symbol;Acc:1549710]	.	+
chr1	102828963	102829138	Vom1r70_vomeronasal_1_receptor_70_[Source:RGD_Symbol;Acc:1549710]	.	+
chr1	102829948	102830139	Vom1r70_vomeronasal_1_receptor_70_[Source:RGD_Symbol;Acc:1549710]	.	+
chr1	102830836	102830933	Vom1r70_vomeronasal_1_receptor_70_[Source:RGD_Symbol;Acc:1549710]	.	+
chr1	102835069	102835158	Vom1r70_vomeronasal_1_receptor_70_[Source:RGD_Symbol;Acc:1549710]	.	+
chr1	102835546	102835589	Vom1r70_vomeronasal_1_receptor_70_[Source:RGD_Symbol;Acc:1549710]	.	+
chr1	102835589	102835758	Vom1r70_vomeronasal_1_receptor_70_[Source:RGD_Symbol;Acc:1549710]	.	+
chr1	102838811	102838950	Vom1r70_vomeronasal_1_receptor_70_[Source:RGD_Symbol;Acc:1549710]	.	+
chr1	102840335	102840536	Vom1r70_vomeronasal_1_receptor_70_[Source:RGD_Symbol;Acc:1549710]	.	+
chr1	102841113	102841182	Vom1r70_vomeronasal_1_receptor_70_[Source:RGD_Symbol;Acc:1549710]	.	+
chr1	102841260	102841379	Vom1r70_vomeronasal_1_receptor_70_[Source:RGD_Symbol;Acc:1549710]	.	+
chr1	102844911	102845026	Vom1r70_vomeronasal_1_receptor_70_[Source:RGD_Symbol;Acc:1549710]	.	+
chr1	102849529	102849538	Vom1r70_vomeronasal_1_receptor_70_[Source:RGD_Symbol;Acc:1549710]	.	+
chr1	102849567	102849581	Vom1r70_vomeronasal_1_receptor_70_[Source:RGD_Symbol;Acc:1549710]	.	+
chr1	102849618	102849663	Vom1r70_vomeronasal_1_receptor_70_[Source:RGD_Symbol;Acc:1549710]	.	+
chr1	102849779	102849814	Vom1r70_vomeronasal_1_receptor_70_[Source:RGD_Symbol;Acc:1549710]	.	+
chr1	102849823	102849844	Vom1r70_vomeronasal_1_receptor_70_[Source:RGD_Symbol;Acc:1549710]	.	+
chr1	102849882	102849955	Vom1r70_vomeronasal_1_receptor_70_[Source:RGD_Symbol;Acc:1549710]	.	+
chr1	102850075	102850082	Vom1r70_vomeronasal_1_receptor_70_[Source:RGD_Symbol;Acc:1549710]	.	+
chr1	102850119	102850129	Vom1r70_vomeronasal_1_receptor_70_[Source:RGD_Symbol;Acc:1549710]	.	+
chr1	102850439	102850445	Vom1r70_vomeronasal_1_receptor_70_[Source:RGD_Symbol;Acc:1549710]	.	+
chr1	102857262	102857425	Vom1r70_vomeronasal_1_receptor_70_[Source:RGD_Symbol;Acc:1549710]	.	+
chr1	102858867	102859071	Vom1r70_vomeronasal_1_receptor_70_[Source:RGD_Symbol;Acc:1549710]	.	+
chr1	102860123	102860297	Vom1r70_vomeronasal_1_receptor_70_[Source:RGD_Symbol;Acc:1549710]	.	+
chr1	102862458	102862567	Vom1r70_vomeronasal_1_receptor_70_[Source:RGD_Symbol;Acc:1549710]	.	+
chr1	102863916	102864073	Vom1r70_vomeronasal_1_receptor_70_[Source:RGD_Symbol;Acc:1549710]	.	+
chr1	102867283	102867421	Vom1r70_vomeronasal_1_receptor_70_[Source:RGD_Symbol;Acc:1549710]	.	+
chr1	102867506	102867609	Vom1r70_vomeronasal_1_receptor_70_[Source:RGD_Symbol;Acc:1549710]	.	+
chr1	102869033	102869131	Vom1r70_vomeronasal_1_receptor_70_[Source:RGD_Symbol;Acc:1549710]	.	+
chr1	102870455	102870577	Vom1r70_vomeronasal_1_receptor_70_[Source:RGD_Symbol;Acc:1549710]	.	+
chr1	102871505	102871609	Vom1r70_vomeronasal_1_receptor_70_[Source:RGD_Symbol;Acc:1549710]	.	+
chr1	102872039	102872165	Vom1r70_vomeronasal_1_receptor_70_[Source:RGD_Symbol;Acc:1549710]	.	+
chr1	102874776	102874877	Vom1r70_vomeronasal_1_receptor_70_[Source:RGD_Symbol;Acc:1549710]	.	+
chr1	102876965	102877058	Vom1r70_vomeronasal_1_receptor_70_[Source:RGD_Symbol;Acc:1549710]	.	+
chr1	102877099	102877208	Vom1r70_vomeronasal_1_receptor_70_[Source:RGD_Symbol;Acc:1549710]	.	+
chr1	102877245	102877294	Vom1r70_vomeronasal_1_receptor_70_[Source:RGD_Symbol;Acc:1549710]	.	+
chr1	102877329	102877389	Vom1r70_vomeronasal_1_receptor_70_[Source:RGD_Symbol;Acc:1549710]	.	+
chr1	102877421	102877445	Vom1r70_vomeronasal_1_receptor_70_[Source:RGD_Symbol;Acc:1549710]	.	+
chr1	102877469	102877950	Vom1r70_vomeronasal_1_receptor_70_[Source:RGD_Symbol;Acc:1549710]	.	+
chr1	102877976	102877996	Vom1r70_vomeronasal_1_receptor_70_[Source:RGD_Symbol;Acc:1549710]	.	+
chr1	102881236	102881256	Vom1r70_vomeronasal_1_receptor_70_[Source:RGD_Symbol;Acc:1549710]	.	+
chr1	102881288	102881334	Vom1r70_vomeronasal_1_receptor_70_[Source:RGD_Symbol;Acc:1549710]	.	+
chr1	102881363	102881372	Vom1r70_vomeronasal_1_receptor_70_[Source:RGD_Symbol;Acc:1549710]	.	+
chr1	102888251	102888264	Vom1r70_vomeronasal_1_receptor_70_[Source:RGD_Symbol;Acc:1549710]	.	+
chr1	102888316	102888325	Vom1r70_vomeronasal_1_receptor_70_[Source:RGD_Symbol;Acc:1549710]	.	+
chr1	102891442	102891454	Vom1r70_vomeronasal_1_receptor_70_[Source:RGD_Symbol;Acc:1549710]	.	+
chr1	102891765	102891786	Vom1r70_vomeronasal_1_receptor_70_[Source:RGD_Symbol;Acc:1549710]	.	+
chr1	102892009	102892018	Vom1r70_vomeronasal_1_receptor_70_[Source:RGD_Symbol;Acc:1549710]	.	+
chr1	102900198	102900221	Vom1r70_vomeronasal_1_receptor_70_[Source:RGD_Symbol;Acc:1549710]	.	+
chr1	102900236	102900246	Vom1r70_vomeronasal_1_receptor_70_[Source:RGD_Symbol;Acc:1549710]	.	+
chr1	102900259	102900269	Vom1r70_vomeronasal_1_receptor_70_[Source:RGD_Symbol;Acc:1549710]	.	+
chr1	102901018	102901027	Vom1r70_vomeronasal_1_receptor_70_[Source:RGD_Symbol;Acc:1549710]	.	+
chr1	102901825	102901830	Vom1r70_vomeronasal_1_receptor_70_[Source:RGD_Symbol;Acc:1549710]	.	+
chr1	102902064	102902197	Vom1r70_vomeronasal_1_receptor_70_[Source:RGD_Symbol;Acc:1549710]	.	+
chr1	102903798	102903926	Vom1r70_vomeronasal_1_receptor_70_[Source:RGD_Symbol;Acc:1549710]	.	+
chr1	102904795	102904976	Vom1r70_vomeronasal_1_receptor_70_[Source:RGD_Symbol;Acc:1549710]	.	+
chr1	102905313	102905494	Vom1r70_vomeronasal_1_receptor_70_[Source:RGD_Symbol;Acc:1549710]	.	+
chr1	102906306	102906419	Vom1r70_vomeronasal_1_receptor_70_[Source:RGD_Symbol;Acc:1549710]	.	+
chr1	102908460	102908588	Vom1r70_vomeronasal_1_receptor_70_[Source:RGD_Symbol;Acc:1549710]	.	+
chr1	102909041	102909214	Vom1r70_vomeronasal_1_receptor_70_[Source:RGD_Symbol;Acc:1549710]	.	+
chr1	102909232	102909244	Vom1r70_vomeronasal_1_receptor_70_[Source:RGD_Symbol;Acc:1549710]	.	+
chr1	102909687	102909707	Vom1r70_vomeronasal_1_receptor_70_[Source:RGD_Symbol;Acc:1549710]	.	+
chr1	102915664	102915671	Vom1r70_vomeronasal_1_receptor_70_[Source:RGD_Symbol;Acc:1549710]	.	+
chr1	102915717	102915725	Vom1r70_vomeronasal_1_receptor_70_[Source:RGD_Symbol;Acc:1549710]	.	+
chr1	102915747	102915755	Vom1r70_vomeronasal_1_receptor_70_[Source:RGD_Symbol;Acc:1549710]	.	+
chr1	102915775	102915782	Vom1r70_vomeronasal_1_receptor_70_[Source:RGD_Symbol;Acc:1549710]	.	+
chr1	102920304	102920333	Vom1r70_vomeronasal_1_receptor_70_[Source:RGD_Symbol;Acc:1549710]	.	+
chr1	102920371	102920397	Vom1r70_vomeronasal_1_receptor_70_[Source:RGD_Symbol;Acc:1549710]	.	+
chr1	102920420	102920429	Vom1r70_vomeronasal_1_receptor_70_[Source:RGD_Symbol;Acc:1549710]	.	+
chr1	102924369	102924383	Vom1r70_vomeronasal_1_receptor_70_[Source:RGD_Symbol;Acc:1549710]	.	+
chr1	102926944	102927122	Vom1r70_vomeronasal_1_receptor_70_[Source:RGD_Symbol;Acc:1549710]	.	+
chr1	102929678	102929684	Vom1r70_vomeronasal_1_receptor_70_[Source:RGD_Symbol;Acc:1549710]	.	+
chr1	102929688	102929711	Vom1r70_vomeronasal_1_receptor_70_[Source:RGD_Symbol;Acc:1549710]	.	+
chr1	102929766	102929771	Vom1r70_vomeronasal_1_receptor_70_[Source:RGD_Symbol;Acc:1549710]	.	+
chr1	102930413	102930418	Vom1r70_vomeronasal_1_receptor_70_[Source:RGD_Symbol;Acc:1549710]	.	+
chr1	102930456	102930505	Vom1r70_vomeronasal_1_receptor_70_[Source:RGD_Symbol;Acc:1549710]	.	+
chr1	102931603	102931644	Vom1r70_vomeronasal_1_receptor_70_[Source:RGD_Symbol;Acc:1549710]	.	+
chr1	102931723	102931734	Vom1r70_vomeronasal_1_receptor_70_[Source:RGD_Symbol;Acc:1549710]	.	+
chr1	102941229	102941412	Vom1r70_vomeronasal_1_receptor_70_[Source:RGD_Symbol;Acc:1549710]	.	+
chr1	102941445	102941451	Vom1r70_vomeronasal_1_receptor_70_[Source:RGD_Symbol;Acc:1549710]	.	+
chr1	102941474	102941568	Vom1r70_vomeronasal_1_receptor_70_[Source:RGD_Symbol;Acc:1549710]	.	+
chr1	102942467	102942480	Vom1r70_vomeronasal_1_receptor_70_[Source:RGD_Symbol;Acc:1549710]	.	+
chr1	102942480	102942721	Vom1r70_vomeronasal_1_receptor_70_[Source:RGD_Symbol;Acc:1549710]	.	+
chr1	102943488	102943699	Vom1r70_vomeronasal_1_receptor_70_[Source:RGD_Symbol;Acc:1549710]	.	+
chr1	102952100	102952200	Vom1r70_vomeronasal_1_receptor_70_[Source:RGD_Symbol;Acc:1549710]	.	+
chr1	102954195	102954281	Vom1r70_vomeronasal_1_receptor_70_[Source:RGD_Symbol;Acc:1549710]	.	+
chr1	102957107	102957115	Vom1r70_vomeronasal_1_receptor_70_[Source:RGD_Symbol;Acc:1549710]	.	+
chr1	102957243	102957308	Vom1r70_vomeronasal_1_receptor_70_[Source:RGD_Symbol;Acc:1549710]	.	+
chr1	102957490	102957605	Vom1r70_vomeronasal_1_receptor_70_[Source:RGD_Symbol;Acc:1549710]	.	+
chr1	102957674	102957810	Vom1r70_vomeronasal_1_receptor_70_[Source:RGD_Symbol;Acc:1549710]	.	+
chr1	102959521	102959696	Vom1r70_vomeronasal_1_receptor_70_[Source:RGD_Symbol;Acc:1549710]	.	+
chr1	102961357	102961433	Vom1r70_vomeronasal_1_receptor_70_[Source:RGD_Symbol;Acc:1549710]	.	+
chr1	102963738	102963844	Vom1r70_vomeronasal_1_receptor_70_[Source:RGD_Symbol;Acc:1549710]	.	+
chr1	102970860	102970974	Vom1r70_vomeronasal_1_receptor_70_[Source:RGD_Symbol;Acc:1549710]	.	+
chr1	102971003	102971010	Vom1r70_vomeronasal_1_receptor_70_[Source:RGD_Symbol;Acc:1549710]	.	+
chr1	102971023	102971049	Vom1r70_vomeronasal_1_receptor_70_[Source:RGD_Symbol;Acc:1549710]	.	+
chr1	102983380	102983554	Vom1r70_vomeronasal_1_receptor_70_[Source:RGD_Symbol;Acc:1549710]	.	+
chr1	102984423	102984554	Vom1r70_vomeronasal_1_receptor_70_[Source:RGD_Symbol;Acc:1549710]	.	+
[truncated: 6,184 more rows]
