# Supplementary material for: A purely bioinformatic pipeline for the prediction of mammalian odorant receptor gene enhancers
Source: BMC Bioinformatics. 2019 Sep 14;20:474. doi: 10.1186/s12859-019-3012-1 (PMC6744719; doi:10.1186/s12859-019-3012-1)
Supplement: Supplementary file 5 — Annotation tracks containing evolutionarily conserved stretches among loci of selected genomic architectures. BED-formatted text files (.bed) annotating, at threshold distance = 1 Mb, broadened conserved stretches within (or nearby) loci of some notable genomic architectures. File names are composed by list type (either: main olfactory epithelium, MOE; olfactome; vomeronasal organ, VNO; T-cell receptor genes, “t_cell_receptor”), species and threshold value (invariably “1_0Mb”). A “NO-PSEUDO” in the file name indicates that the gene list originating the file is devoid of pseudogene-flagged entries. A “CONSERVED” at the beginning of each file name differentiates these BED files from those found in Additional files 4 and 7. Text files are provided as a single compressed (.zip) file available in the Open Science Framework repository, see paragraph “Availability of data and material”. (ZIP 2843 kb) [file 12859_2019_3012_MOESM5_ESM.zip › Supplementary file 3_final/CONSERVED_olfactome-human-1_0Mb.bed]

chr1	28491	28535	cluster1	.	+
chr1	35211	35365	cluster1	.	+
chr1	36054	36481	cluster1	.	+
chr1	37012	37406	cluster1	.	+
chr1	52479	52501	cluster1	.	+
chr1	52551	52555	cluster1	.	+
chr1	52568	52591	cluster1	.	+
chr1	52620	52647	cluster1	.	+
chr1	52730	52735	cluster1	.	+
chr1	52764	52830	cluster1	.	+
chr1	52840	52844	cluster1	.	+
chr1	52898	52903	cluster1	.	+
chr1	52910	52915	cluster1	.	+
chr1	52919	52945	cluster1	.	+
chr1	52964	52981	cluster1	.	+
chr1	52991	52999	cluster1	.	+
chr1	53034	53047	cluster1	.	+
chr1	53063	53071	cluster1	.	+
chr1	53153	53223	cluster1	.	+
chr1	53257	53311	cluster1	.	+
chr1	56612	56623	cluster1	.	+
chr1	57394	57661	cluster1	.	+
chr1	58321	58333	cluster1	.	+
chr1	58562	58605	cluster1	.	+
chr1	58643	58649	cluster1	.	+
chr1	58669	58687	cluster1	.	+
chr1	58836	58853	cluster1	.	+
chr1	59935	59960	cluster1	.	+
chr1	383554	383816	cluster1	.	+
chr1	383980	384243	cluster1	.	+
chr1	385643	385818	cluster1	.	+
chr1	389935	390538	cluster1	.	+
chr1	390596	390699	cluster1	.	+
chr1	394183	394262	cluster1	.	+
chr1	395274	395629	cluster1	.	+
chr1	398505	398634	cluster1	.	+
chr1	398744	399008	cluster1	.	+
chr1	399453	399614	cluster1	.	+
chr1	403271	403381	cluster1	.	+
chr1	403390	403707	cluster1	.	+
chr1	403736	403928	cluster1	.	+
chr1	408742	408859	cluster1	.	+
chr1	408994	409027	cluster1	.	+
chr1	409088	409100	cluster1	.	+
chr1	409838	409945	cluster1	.	+
chr1	409961	409992	cluster1	.	+
chr1	410520	410673	cluster1	.	+
chr1	413238	413256	cluster1	.	+
chr1	421559	421839	cluster1	.	+
chr1	439842	440135	cluster1	.	+
chr1	440135	440267	cluster1	.	+
chr1	440282	440751	cluster1	.	+
chr1	447354	447441	cluster1	.	+
chr1	447719	447734	cluster1	.	+
chr1	447873	448088	cluster1	.	+
chr1	450776	451680	cluster1	.	+
chr1	613444	613706	cluster1	.	+
chr1	613870	614133	cluster1	.	+
chr1	615533	615708	cluster1	.	+
chr1	619825	620428	cluster1	.	+
chr1	620486	620589	cluster1	.	+
chr1	624075	624154	cluster1	.	+
chr1	625162	625517	cluster1	.	+
chr1	628383	628512	cluster1	.	+
chr1	628622	628886	cluster1	.	+
chr1	629341	629351	cluster1	.	+
chr1	629431	629472	cluster1	.	+
chr1	629488	629502	cluster1	.	+
chr1	629571	629623	cluster1	.	+
chr1	629634	629641	cluster1	.	+
chr1	629738	629743	cluster1	.	+
chr1	630035	630044	cluster1	.	+
chr1	630149	630157	cluster1	.	+
chr1	630425	630430	cluster1	.	+
chr1	630687	630695	cluster1	.	+
chr1	630700	630720	cluster1	.	+
chr1	630792	630831	cluster1	.	+
chr1	630859	630873	cluster1	.	+
chr1	630885	630906	cluster1	.	+
chr1	630950	630973	cluster1	.	+
chr1	631016	631062	cluster1	.	+
chr1	631265	631282	cluster1	.	+
chr1	631361	631384	cluster1	.	+
chr1	631577	631591	cluster1	.	+
chr1	631688	631693	cluster1	.	+
chr1	631778	631783	cluster1	.	+
chr1	631863	631952	cluster1	.	+
chr1	632001	632006	cluster1	.	+
chr1	632028	632033	cluster1	.	+
chr1	632256	632264	cluster1	.	+
chr1	632421	632426	cluster1	.	+
chr1	632490	632495	cluster1	.	+
chr1	632617	632641	cluster1	.	+
chr1	632649	632660	cluster1	.	+
chr1	632692	632703	cluster1	.	+
chr1	632705	632733	cluster1	.	+
chr1	632804	632812	cluster1	.	+
chr1	633062	633076	cluster1	.	+
chr1	633485	633504	cluster1	.	+
chr1	633693	633706	cluster1	.	+
chr1	634322	634327	cluster1	.	+
chr1	634349	634354	cluster1	.	+
chr1	634373	634387	cluster1	.	+
chr1	634402	634407	cluster1	.	+
chr1	634666	634674	cluster1	.	+
chr1	634720	634725	cluster1	.	+
chr1	634756	634761	cluster1	.	+
chr1	635205	635366	cluster1	.	+
chr1	639020	639130	cluster1	.	+
chr1	639139	639456	cluster1	.	+
chr1	639485	639677	cluster1	.	+
chr1	644493	644610	cluster1	.	+
chr1	644745	644778	cluster1	.	+
chr1	644839	644851	cluster1	.	+
chr1	645590	645697	cluster1	.	+
chr1	645713	645744	cluster1	.	+
chr1	646272	646425	cluster1	.	+
chr1	648993	649011	cluster1	.	+
chr1	657300	657580	cluster1	.	+
chr1	674821	675111	cluster1	.	+
chr1	675111	675243	cluster1	.	+
chr1	675258	675727	cluster1	.	+
chr1	682330	682417	cluster1	.	+
chr1	682695	682710	cluster1	.	+
chr1	682849	683064	cluster1	.	+
chr1	685752	686656	cluster1	.	+
chr1	980898	981045	cluster1	.	+
chr1	981087	981103	cluster1	.	+
chr1	981319	981335	cluster1	.	+
chr1	981510	981539	cluster1	.	+
chr1	981572	981625	cluster1	.	+
chr1	981630	981698	cluster1	.	+
chr1	981766	981786	cluster1	.	+
chr1	981887	981989	cluster1	.	+
chr1	982017	982032	cluster1	.	+
chr1	982056	982073	cluster1	.	+
chr1	982094	982272	cluster1	.	+
chr1	984318	984346	cluster1	.	+
chr1	996005	996036	cluster1	.	+
chr1	999293	999304	cluster1	.	+
chr1	999332	999406	cluster1	.	+
chr1	999413	999439	cluster1	.	+
chr1	999513	999619	cluster1	.	+
chr1	999685	999790	cluster1	.	+
chr1	999863	999910	cluster1	.	+
chr1	999911	999925	cluster1	.	+
chr1	1000160	1000190	cluster1	.	+
chr1	1000893	1000951	cluster1	.	+
chr1	1008077	1008226	cluster1	.	+
chr1	1009116	1009392	cluster1	.	+
chr1	1013070	1013112	cluster1	.	+
chr1	1013145	1013185	cluster1	.	+
chr1	1013349	1013357	cluster1	.	+
chr1	1013382	1013405	cluster1	.	+
chr1	1013439	1013449	cluster1	.	+
chr1	1013567	1013578	cluster1	.	+
chr1	1013678	1013687	cluster1	.	+
chr1	1013969	1014005	cluster1	.	+
chr1	1014100	1014108	cluster1	.	+
chr1	1014229	1014239	cluster1	.	+
chr1	1014343	1014353	cluster1	.	+
chr1	1014371	1014375	cluster1	.	+
chr1	1014416	1014450	cluster1	.	+
chr1	1014516	1014522	cluster1	.	+
chr1	1019714	1019775	cluster1	.	+
chr1	1019898	1019922	cluster1	.	+
chr1	1020209	1020326	cluster1	.	+
chr1	1020326	1020376	cluster1	.	+
chr1	1020420	1020449	cluster1	.	+
chr1	1020475	1020504	cluster1	.	+
chr1	1020511	1020538	cluster1	.	+
chr1	1021179	1021197	cluster1	.	+
chr1	1021226	1021299	cluster1	.	+
chr1	1021661	1021704	cluster1	.	+
chr1	1022198	1022464	cluster1	.	+
chr1	1023119	1023130	cluster1	.	+
chr1	1023671	1023704	cluster1	.	+
chr1	1023715	1023727	cluster1	.	+
chr1	1024801	1024864	cluster1	.	+
chr1	1025141	1025163	cluster1	.	+
chr1	1027044	1027084	cluster1	.	+
chr1	1027209	1027219	cluster1	.	+
chr1	1031373	1031419	cluster1	.	+
chr1	1031448	1031486	cluster1	.	+
chr1	1032003	1032013	cluster1	.	+
chr1	1033943	1033955	cluster1	.	+
chr1	1033987	1033999	cluster1	.	+
chr1	1034459	1034470	cluster1	.	+
chr1	1034484	1034510	cluster1	.	+
chr1	1034553	1034712	cluster1	.	+
chr1	1035274	1035298	cluster1	.	+
chr1	1035323	1035330	cluster1	.	+
chr1	1037516	1037525	cluster1	.	+
chr1	1040661	1040709	cluster1	.	+
chr1	1040723	1040761	cluster1	.	+
chr1	1040768	1040887	cluster1	.	+
chr1	1041169	1041221	cluster1	.	+
chr1	1041294	1041311	cluster1	.	+
chr1	1041316	1041341	cluster1	.	+
chr1	1041360	1041402	cluster1	.	+
chr1	1041475	1041487	cluster1	.	+
chr1	1041513	1041520	cluster1	.	+
chr1	1041545	1041574	cluster1	.	+
chr1	1041591	1041616	cluster1	.	+
chr1	1041632	1041640	cluster1	.	+
chr1	1041668	1041704	cluster1	.	+
chr1	1041952	1041962	cluster1	.	+
chr1	1041987	1042046	cluster1	.	+
chr1	1042056	1042168	cluster1	.	+
chr1	1042225	1042243	cluster1	.	+
chr1	1042656	1042821	cluster1	.	+
chr1	1042839	1042859	cluster1	.	+
chr1	1043070	1043095	cluster1	.	+
chr1	1043137	1043170	cluster1	.	+
chr1	1043236	1043258	cluster1	.	+
chr1	1043288	1043305	cluster1	.	+
chr1	1043344	1043364	cluster1	.	+
chr1	1043374	1043386	cluster1	.	+
chr1	1043408	1043413	cluster1	.	+
chr1	1043446	1043463	cluster1	.	+
chr1	1043535	1043555	cluster1	.	+
chr1	1043557	1043616	cluster1	.	+
chr1	1043620	1043646	cluster1	.	+
chr1	1043650	1043739	cluster1	.	+
chr1	1043839	1043864	cluster1	.	+
chr1	1043899	1043940	cluster1	.	+
chr1	1043992	1044025	cluster1	.	+
chr1	1044106	1044262	cluster1	.	+
chr1	1044331	1044395	cluster1	.	+
chr1	1045222	1045233	cluster1	.	+
chr1	1045277	1045283	cluster1	.	+
chr1	1045417	1045422	cluster1	.	+
chr1	1045459	1045500	cluster1	.	+
chr1	1045523	1045529	cluster1	.	+
chr1	1045730	1045838	cluster1	.	+
chr1	1045863	1045881	cluster1	.	+
chr1	1045979	1046054	cluster1	.	+
chr1	1046085	1046090	cluster1	.	+
chr1	1046157	1046267	cluster1	.	+
chr1	1046559	1046582	cluster1	.	+
chr1	1046690	1046737	cluster1	.	+
chr1	1046857	1046963	cluster1	.	+
chr1	1047116	1047167	cluster1	.	+
chr1	1047191	1047226	cluster1	.	+
chr1	1047298	1047310	cluster1	.	+
chr1	1047323	1047402	cluster1	.	+
chr1	1047404	1047449	cluster1	.	+
chr1	1047569	1047692	cluster1	.	+
chr1	1047773	1047791	cluster1	.	+
chr1	1047819	1047829	cluster1	.	+
chr1	1047861	1047900	cluster1	.	+
chr1	1048008	1048021	cluster1	.	+
chr1	1048064	1048084	cluster1	.	+
chr1	1048256	1048276	cluster1	.	+
chr1	1048904	1049061	cluster1	.	+
chr1	1049233	1049456	cluster1	.	+
chr1	1049563	1049567	cluster1	.	+
chr1	1049606	1049636	cluster1	.	+
chr1	1049712	1049724	cluster1	.	+
chr1	1049773	1049800	cluster1	.	+
chr1	1049922	1049968	cluster1	.	+
chr1	1049992	1050011	cluster1	.	+
chr1	1050027	1050039	cluster1	.	+
chr1	1050255	1050335	cluster1	.	+
chr1	1050424	1050437	cluster1	.	+
chr1	1050478	1050531	cluster1	.	+
chr1	1050547	1050597	cluster1	.	+
chr1	1050723	1050737	cluster1	.	+
chr1	1050810	1050843	cluster1	.	+
chr1	1050983	1051046	cluster1	.	+
chr1	1051090	1051113	cluster1	.	+
chr1	1051250	1051371	cluster1	.	+
chr1	1051524	1051535	cluster1	.	+
chr1	1051548	1051577	cluster1	.	+
chr1	1051602	1051610	cluster1	.	+
chr1	1051617	1051650	cluster1	.	+
chr1	1051724	1051752	cluster1	.	+
chr1	1051763	1051819	cluster1	.	+
chr1	1051974	1052023	cluster1	.	+
chr1	1053428	1053500	cluster1	.	+
chr1	1053749	1053979	cluster1	.	+
chr1	1054445	1054485	cluster1	.	+
chr1	1054520	1054557	cluster1	.	+
chr1	1054821	1054842	cluster1	.	+
chr1	1054855	1054953	cluster1	.	+
chr1	1055006	1055108	cluster1	.	+
chr1	1055445	1055462	cluster1	.	+
chr1	1055934	1055943	cluster1	.	+
chr1	1056055	1056063	cluster1	.	+
chr1	1056090	1056099	cluster1	.	+
chr1	1063079	1063088	cluster1	.	+
chr1	1063183	1063187	cluster1	.	+
chr1	1067439	1067469	cluster1	.	+
chr1	1067577	1067583	cluster1	.	+
chr1	1070970	1070991	cluster1	.	+
chr1	1071888	1071945	cluster1	.	+
chr1	1071979	1071990	cluster1	.	+
chr1	1072002	1072016	cluster1	.	+
chr1	1072084	1072089	cluster1	.	+
chr1	1072150	1072164	cluster1	.	+
chr1	1072198	1072236	cluster1	.	+
chr1	1072252	1072281	cluster1	.	+
chr1	1072327	1072472	cluster1	.	+
chr1	1074010	1074019	cluster1	.	+
chr1	1074324	1074339	cluster1	.	+
chr1	1074373	1074382	cluster1	.	+
chr1	1079495	1079515	cluster1	.	+
chr1	1079577	1079587	cluster1	.	+
chr1	1079610	1079620	cluster1	.	+
chr1	1082892	1082917	cluster1	.	+
chr1	1082953	1082993	cluster1	.	+
chr1	1084349	1084404	cluster1	.	+
chr1	1084473	1084499	cluster1	.	+
chr1	1085874	1085995	cluster1	.	+
chr1	1087131	1087139	cluster1	.	+
chr1	1087161	1087181	cluster1	.	+
chr1	1087502	1087518	cluster1	.	+
chr1	1087590	1087600	cluster1	.	+
chr1	1090347	1090362	cluster1	.	+
chr1	1090402	1090430	cluster1	.	+
chr1	1091496	1091522	cluster1	.	+
chr1	1091985	1091996	cluster1	.	+
chr1	1116051	1116065	cluster1	.	+
chr1	1116076	1116100	cluster1	.	+
chr1	1116120	1116136	cluster1	.	+
chr1	1122265	1122276	cluster1	.	+
chr1	1124857	1124933	cluster1	.	+
chr1	1128545	1128664	cluster1	.	+
chr1	1128751	1128765	cluster1	.	+
chr1	1136765	1136779	cluster1	.	+
chr1	1137090	1137125	cluster1	.	+
chr1	1144319	1144326	cluster1	.	+
chr1	1144380	1144400	cluster1	.	+
chr1	1144637	1144648	cluster1	.	+
chr1	1146046	1146070	cluster1	.	+
chr1	1146085	1146105	cluster1	.	+
chr1	1158277	1158287	cluster1	.	+
chr1	1158300	1158340	cluster1	.	+
chr1	1158480	1158485	cluster1	.	+
chr1	1161873	1161879	cluster1	.	+
chr1	1162647	1162657	cluster1	.	+
chr1	1162741	1162861	cluster1	.	+
chr1	1162874	1162883	cluster1	.	+
chr1	1163245	1163260	cluster1	.	+
chr1	1164362	1164372	cluster1	.	+
chr1	1164413	1164429	cluster1	.	+
chr1	1164619	1164628	cluster1	.	+
chr1	1164754	1164816	cluster1	.	+
chr1	1164827	1164842	cluster1	.	+
chr1	1165035	1165048	cluster1	.	+
chr1	1167089	1167098	cluster1	.	+
chr1	1167121	1167193	cluster1	.	+
chr1	1167197	1167202	cluster1	.	+
chr1	1167864	1167949	cluster1	.	+
chr1	1168622	1168637	cluster1	.	+
chr1	1168720	1168727	cluster1	.	+
chr1	1169012	1169081	cluster1	.	+
chr1	1173851	1173856	cluster1	.	+
chr1	1173865	1173891	cluster1	.	+
chr1	1173924	1173932	cluster1	.	+
chr1	1174484	1174494	cluster1	.	+
chr1	1179330	1179338	cluster1	.	+
chr1	1179606	1179644	cluster1	.	+
chr1	1179731	1179744	cluster1	.	+
chr1	1180031	1180046	cluster1	.	+
chr1	1180053	1180062	cluster1	.	+
chr1	1180110	1180116	cluster1	.	+
chr1	1180299	1180313	cluster1	.	+
chr1	1180314	1180346	cluster1	.	+
chr1	1180479	1180603	cluster1	.	+
chr1	1180726	1180800	cluster1	.	+
chr1	1182358	1182451	cluster1	.	+
chr1	1182872	1182951	cluster1	.	+
chr1	1182959	1182981	cluster1	.	+
chr1	1183024	1183050	cluster1	.	+
chr1	1183917	1184092	cluster1	.	+
chr1	1184965	1185111	cluster1	.	+
chr1	1196596	1196718	cluster1	.	+
chr1	1197091	1197190	cluster1	.	+
chr1	1197434	1197465	cluster1	.	+
chr1	1197475	1197532	cluster1	.	+
chr1	1197908	1197936	cluster1	.	+
chr1	1200998	1201003	cluster1	.	+
chr1	1201570	1201591	cluster1	.	+
chr1	1203516	1203527	cluster1	.	+
chr1	1203723	1203732	cluster1	.	+
chr1	1203742	1203759	cluster1	.	+
chr1	1203887	1203921	cluster1	.	+
chr1	1204027	1204035	cluster1	.	+
chr1	1204176	1204208	cluster1	.	+
chr1	1204233	1204239	cluster1	.	+
chr1	1204392	1204424	cluster1	.	+
chr1	1204434	1204442	cluster1	.	+
chr1	1205428	1205433	cluster1	.	+
chr1	1205437	1205442	cluster1	.	+
chr1	1211356	1211366	cluster1	.	+
chr1	1211384	1211397	cluster1	.	+
chr1	1211426	1211438	cluster1	.	+
chr1	1211554	1211569	cluster1	.	+
chr1	1211588	1211617	cluster1	.	+
chr1	1211698	1211703	cluster1	.	+
chr1	1212072	1212082	cluster1	.	+
chr1	1212632	1212662	cluster1	.	+
chr1	1212673	1212706	cluster1	.	+
chr1	1212985	1213009	cluster1	.	+
chr1	1213017	1213028	cluster1	.	+
chr1	1213080	1213096	cluster1	.	+
chr1	1213665	1213690	cluster1	.	+
chr1	1213712	1213718	cluster1	.	+
chr1	1213763	1213778	cluster1	.	+
chr1	1213977	1213986	cluster1	.	+
chr1	1213999	1214004	cluster1	.	+
chr1	1214065	1214085	cluster1	.	+
chr1	1214147	1214198	cluster1	.	+
chr1	1216934	1216943	cluster1	.	+
chr1	1217511	1217690	cluster1	.	+
chr1	1218454	1218635	cluster1	.	+
chr1	1218761	1218933	cluster1	.	+
chr1	1219535	1219561	cluster1	.	+
chr1	1223237	1223250	cluster1	.	+
chr1	1223305	1223359	cluster1	.	+
chr1	1223829	1223850	cluster1	.	+
chr1	1223884	1223971	cluster1	.	+
chr1	1228460	1228499	cluster1	.	+
chr1	1228506	1228631	cluster1	.	+
chr1	1228668	1228708	cluster1	.	+
chr1	1228713	1228729	cluster1	.	+
chr1	1231884	1231892	cluster1	.	+
chr1	1231962	1231989	cluster1	.	+
chr1	1232051	1232060	cluster1	.	+
chr1	1232353	1232373	cluster1	.	+
chr1	1232446	1232478	cluster1	.	+
chr1	1232488	1232496	cluster1	.	+
chr1	1232511	1232531	cluster1	.	+
chr1	1232542	1233268	cluster1	.	+
chr1	1233691	1233717	cluster1	.	+
chr1	1233896	1233924	cluster1	.	+
chr1	1233984	1233995	cluster1	.	+
chr1	1234019	1234042	cluster1	.	+
chr1	1237755	1237771	cluster1	.	+
chr1	1238243	1238257	cluster1	.	+
chr1	1238285	1238303	cluster1	.	+
chr1	1240474	1240493	cluster1	.	+
chr1	1242466	1242473	cluster1	.	+
chr1	1242592	1242597	cluster1	.	+
chr1	1242614	1242649	cluster1	.	+
chr1	1242829	1242858	cluster1	.	+
chr1	1242883	1242894	cluster1	.	+
chr1	1242901	1242915	cluster1	.	+
chr1	1243055	1243092	cluster1	.	+
chr1	1243455	1243537	cluster1	.	+
chr1	1243550	1243554	cluster1	.	+
chr1	1243947	1243962	cluster1	.	+
chr1	1243977	1243996	cluster1	.	+
chr1	1244017	1244031	cluster1	.	+
chr1	1244101	1244112	cluster1	.	+
chr1	1244188	1244212	cluster1	.	+
chr1	1244241	1244260	cluster1	.	+
chr1	1244384	1244392	cluster1	.	+
chr1	1244441	1244479	cluster1	.	+
chr1	1251652	1251670	cluster1	.	+
chr1	1254879	1254961	cluster1	.	+
chr1	1255202	1255489	cluster1	.	+
chr1	1256039	1256128	cluster1	.	+
chr1	1256986	1257132	cluster1	.	+
chr1	1257202	1257312	cluster1	.	+
chr1	1263340	1263388	cluster1	.	+
chr1	1267856	1267994	cluster1	.	+
chr1	1273660	1273674	cluster1	.	+
chr1	1273683	1273734	cluster1	.	+
chr1	1273814	1273836	cluster1	.	+
chr1	1273862	1273874	cluster1	.	+
chr1	1286042	1286065	cluster1	.	+
chr1	1286278	1286283	cluster1	.	+
chr1	1286959	1286980	cluster1	.	+
chr1	1287126	1287134	cluster1	.	+
chr1	1287174	1287179	cluster1	.	+
chr1	1287538	1287555	cluster1	.	+
chr1	1290282	1290290	cluster1	.	+
chr1	1290474	1290491	cluster1	.	+
chr1	1290537	1290560	cluster1	.	+
chr1	1290634	1290654	cluster1	.	+
chr1	1290664	1290699	cluster1	.	+
chr1	1291325	1291348	cluster1	.	+
chr1	1292403	1292409	cluster1	.	+
chr1	1292470	1292481	cluster1	.	+
chr1	1292498	1292528	cluster1	.	+
chr1	1292592	1292618	cluster1	.	+
chr1	1292783	1292799	cluster1	.	+
chr1	1292979	1293009	cluster1	.	+
chr1	1293050	1293058	cluster1	.	+
chr1	1293065	1293120	cluster1	.	+
chr1	1293543	1293605	cluster1	.	+
chr1	1293675	1293683	cluster1	.	+
chr1	1293817	1293845	cluster1	.	+
chr1	1293900	1293935	cluster1	.	+
chr1	1294087	1294091	cluster1	.	+
chr1	1294138	1294184	cluster1	.	+
chr1	1294396	1294404	cluster1	.	+
chr1	1294451	1294458	cluster1	.	+
chr1	1294459	1294478	cluster1	.	+
chr1	1294486	1294490	cluster1	.	+
chr1	1294534	1294545	cluster1	.	+
chr1	1294555	1294581	cluster1	.	+
chr1	1294595	1294631	cluster1	.	+
chr1	1294711	1294818	cluster1	.	+
chr1	1295440	1295507	cluster1	.	+
chr1	1295508	1295532	cluster1	.	+
chr1	1295733	1295760	cluster1	.	+
chr1	1295890	1295940	cluster1	.	+
chr1	1296009	1296033	cluster1	.	+
chr1	1296098	1296106	cluster1	.	+
chr1	1296208	1296213	cluster1	.	+
chr1	1296217	1296237	cluster1	.	+
chr1	1296277	1296282	cluster1	.	+
chr1	1296422	1296504	cluster1	.	+
chr1	1296517	1296522	cluster1	.	+
chr1	1296589	1296615	cluster1	.	+
chr1	1296625	1296635	cluster1	.	+
chr1	1297819	1297935	cluster1	.	+
chr1	1298007	1298041	cluster1	.	+
chr1	1298064	1298071	cluster1	.	+
chr1	1298075	1298104	cluster1	.	+
chr1	1298111	1298115	cluster1	.	+
chr1	1298367	1298423	cluster1	.	+
chr1	1298561	1298624	cluster1	.	+
chr1	1298677	1298681	cluster1	.	+
chr1	1298959	1298998	cluster1	.	+
chr1	1299012	1299022	cluster1	.	+
chr1	1299025	1299040	cluster1	.	+
chr1	1299114	1299124	cluster1	.	+
chr1	1299149	1299156	cluster1	.	+
chr1	1299239	1299259	cluster1	.	+
chr1	1299339	1299358	cluster1	.	+
chr1	1299824	1299831	cluster1	.	+
chr1	1299858	1299863	cluster1	.	+
chr1	1299891	1299908	cluster1	.	+
chr1	1299970	1300009	cluster1	.	+
chr1	1300024	1300071	cluster1	.	+
chr1	1300153	1300205	cluster1	.	+
chr1	1300503	1300541	cluster1	.	+
chr1	1300572	1300589	cluster1	.	+
chr1	1301981	1302051	cluster1	.	+
chr1	1302916	1302977	cluster1	.	+
chr1	1303156	1303170	cluster1	.	+
chr1	1303174	1303200	cluster1	.	+
chr1	1303237	1303283	cluster1	.	+
chr1	1304083	1304133	cluster1	.	+
chr1	1304758	1304868	cluster1	.	+
chr1	1304881	1304912	cluster1	.	+
chr1	1304951	1304958	cluster1	.	+
chr1	1305745	1305779	cluster1	.	+
chr1	1307584	1307594	cluster1	.	+
chr1	1307766	1307815	cluster1	.	+
chr1	1308461	1308468	cluster1	.	+
chr1	1308676	1308723	cluster1	.	+
chr1	1309082	1309117	cluster1	.	+
chr1	1309131	1309186	cluster1	.	+
chr1	1309236	1309279	cluster1	.	+
chr1	1309565	1309591	cluster1	.	+
chr1	1309685	1309767	cluster1	.	+
chr1	1309843	1309856	cluster1	.	+
chr1	1310643	1310690	cluster1	.	+
chr1	1310905	1310949	cluster1	.	+
chr1	1310977	1310997	cluster1	.	+
chr1	1311858	1311926	cluster1	.	+
chr1	1312015	1312149	cluster1	.	+
chr1	1312223	1312371	cluster1	.	+
chr1	1312433	1312504	cluster1	.	+
chr1	1312589	1312702	cluster1	.	+
chr1	1312781	1312951	cluster1	.	+
chr1	1313028	1313126	cluster1	.	+
chr1	1313501	1313594	cluster1	.	+
chr1	1313729	1313924	cluster1	.	+
chr1	1314295	1314367	cluster1	.	+
chr1	1314820	1314964	cluster1	.	+
chr1	1315398	1315441	cluster1	.	+
chr1	1315511	1315620	cluster1	.	+
chr1	1319290	1319526	cluster1	.	+
chr1	1320453	1320531	cluster1	.	+
chr1	1320989	1321095	cluster1	.	+
chr1	1326907	1326917	cluster1	.	+
chr1	1326931	1326974	cluster1	.	+
chr1	1326995	1327034	cluster1	.	+
chr1	1327238	1327312	cluster1	.	+
chr1	1327337	1327345	cluster1	.	+
chr1	1327353	1327411	cluster1	.	+
chr1	1327416	1327519	cluster1	.	+
chr1	1327538	1327645	cluster1	.	+
chr1	1327662	1327699	cluster1	.	+
chr1	1327743	1327763	cluster1	.	+
chr1	1331241	1331256	cluster1	.	+
chr1	1331412	1331422	cluster1	.	+
chr1	1331454	1331477	cluster1	.	+
chr1	1331633	1331640	cluster1	.	+
chr1	1331650	1331670	cluster1	.	+
chr1	1331686	1331700	cluster1	.	+
chr1	1430655	1430677	cluster1	.	+
chr1	1433175	1433199	cluster1	.	+
chr1	1433204	1433242	cluster1	.	+
chr1	1433252	1433265	cluster1	.	+
chr1	1433976	1434030	cluster1	.	+
chr1	1434395	1434411	cluster1	.	+
chr1	1434415	1434495	cluster1	.	+
chr1	1434522	1434541	cluster1	.	+
chr1	1434574	1434625	cluster1	.	+
chr1	1434658	1434674	cluster1	.	+
chr1	1435743	1435761	cluster1	.	+
chr1	1436115	1436125	cluster1	.	+
chr1	1436938	1437047	cluster1	.	+
chr1	1437049	1437091	cluster1	.	+
chr1	1437105	1437127	cluster1	.	+
chr1	1437141	1437152	cluster1	.	+
chr1	1437166	1437455	cluster1	.	+
chr1	1439077	1439102	cluster1	.	+
chr1	1439131	1439198	cluster1	.	+
chr1	1439220	1439253	cluster1	.	+
chr1	1439296	1439312	cluster1	.	+
chr1	1439331	1439364	cluster1	.	+
chr1	1439442	1439513	cluster1	.	+
chr1	1439584	1439711	cluster1	.	+
chr1	1450678	1450763	cluster1	.	+
chr1	1452035	1452127	cluster1	.	+
chr1	1452361	1452436	cluster1	.	+
chr1	1454342	1454346	cluster1	.	+
chr1	1454363	1454397	cluster1	.	+
chr1	1454419	1454503	cluster1	.	+
chr1	1455460	1455482	cluster1	.	+
chr1	1455787	1455921	cluster1	.	+
chr1	1456220	1456354	cluster1	.	+
chr1	1457124	1457171	cluster1	.	+
chr1	1457180	1457186	cluster1	.	+
chr1	1459158	1459180	cluster1	.	+
chr1	1599775	1599803	cluster1	.	+
chr1	1599815	1599949	cluster1	.	+
chr1	1599968	1600023	cluster1	.	+
chr1	1600037	1600063	cluster1	.	+
chr1	1600108	1600141	cluster1	.	+
chr1	1600149	1600163	cluster1	.	+
chr1	1600183	1600222	cluster1	.	+
chr1	1607253	1607275	cluster1	.	+
chr1	1615410	1615420	cluster1	.	+
chr1	1615819	1615825	cluster1	.	+
chr1	1615857	1615861	cluster1	.	+
chr1	1616081	1616090	cluster1	.	+
chr1	1623452	1623701	cluster1	.	+
chr1	1623770	1623951	cluster1	.	+
chr1	1624801	1624907	cluster1	.	+
chr1	1624983	1625177	cluster1	.	+
chr1	1625282	1625434	cluster1	.	+
chr1	1625516	1625657	cluster1	.	+
chr1	1626647	1626760	cluster1	.	+
chr1	1626834	1627001	cluster1	.	+
chr1	1627068	1627208	cluster1	.	+
chr1	1627292	1627381	cluster1	.	+
chr1	1627406	1627449	cluster1	.	+
chr1	1627670	1627687	cluster1	.	+
chr1	1627742	1627836	cluster1	.	+
chr1	1628015	1628185	cluster1	.	+
chr1	1628266	1628332	cluster1	.	+
chr1	1628345	1628401	cluster1	.	+
chr1	1628483	1628729	cluster1	.	+
chr1	1629130	1629152	cluster1	.	+
chr1	1629186	1629316	cluster1	.	+
chr1	1629439	1629573	cluster1	.	+
chr1	1629635	1629713	cluster1	.	+
chr1	1630287	1630305	cluster1	.	+
chr1	1630338	1630530	cluster1	.	+
chr1	1630580	1630589	cluster1	.	+
chr1	1631077	1631091	cluster1	.	+
chr1	1632854	1632915	cluster1	.	+
chr1	1633041	1633097	cluster1	.	+
chr1	1633116	1633123	cluster1	.	+
chr1	1633228	1633358	cluster1	.	+
chr1	1633571	1633593	cluster1	.	+
chr1	1633745	1633823	cluster1	.	+
chr1	1633861	1633886	cluster1	.	+
chr1	1633986	1633998	cluster1	.	+
chr1	1634054	1634102	cluster1	.	+
chr1	1634199	1634334	cluster1	.	+
chr1	1634447	1634625	cluster1	.	+
chr1	1634634	1634641	cluster1	.	+
chr1	1635610	1635628	cluster1	.	+
chr1	1635765	1635859	cluster1	.	+
chr1	1635929	1636129	cluster1	.	+
chr1	1636330	1636483	cluster1	.	+
chr1	1636679	1636800	cluster1	.	+
chr1	1636890	1637006	cluster1	.	+
chr1	1637078	1637204	cluster1	.	+
chr1	1637405	1637515	cluster1	.	+
chr1	1637774	1637886	cluster1	.	+
chr1	1638497	1638592	cluster1	.	+
chr1	1640271	1640454	cluster1	.	+
chr1	1641070	1641116	cluster1	.	+
chr1	1641656	1641803	cluster1	.	+
chr1	1641902	1642004	cluster1	.	+
chr1	1642383	1642396	cluster1	.	+
chr1	1642444	1642454	cluster1	.	+
chr1	1645123	1645264	cluster1	.	+
chr1	1649493	1649515	cluster1	.	+
chr1	1649522	1649639	cluster1	.	+
chr1	1652435	1652572	cluster1	.	+
chr1	1655366	1655487	cluster1	.	+
chr1	1657222	1657501	cluster1	.	+
chr1	1664280	1664294	cluster1	.	+
chr1	1665854	1666021	cluster1	.	+
chr1	1668324	1668388	cluster1	.	+
chr1	1668436	1668443	cluster1	.	+
chr1	1668470	1668474	cluster1	.	+
chr1	1669657	1669739	cluster1	.	+
chr1	1670091	1670156	cluster1	.	+
chr1	1671503	1671631	cluster1	.	+
chr1	1673292	1673303	cluster1	.	+
chr1	1674070	1674077	cluster1	.	+
chr1	1674106	1674135	cluster1	.	+
chr1	1674301	1674326	cluster1	.	+
chr1	1674349	1674389	cluster1	.	+
chr1	1674614	1674646	cluster1	.	+
chr1	1675457	1675592	cluster1	.	+
chr1	1676061	1676146	cluster1	.	+
chr1	1676180	1676202	cluster1	.	+
chr1	1676375	1676533	cluster1	.	+
chr1	109865243	109865262	OR11I1P_olfactory_receptor_family_11_subfamily_I_member_1_pseudogene_[Source:HGNC_Symbol;Acc:HGNC:14997]	.	+
chr1	109865312	109865330	OR11I1P_olfactory_receptor_family_11_subfamily_I_member_1_pseudogene_[Source:HGNC_Symbol;Acc:HGNC:14997]	.	+
chr1	109865394	109865422	OR11I1P_olfactory_receptor_family_11_subfamily_I_member_1_pseudogene_[Source:HGNC_Symbol;Acc:HGNC:14997]	.	+
chr1	109865535	109865545	OR11I1P_olfactory_receptor_family_11_subfamily_I_member_1_pseudogene_[Source:HGNC_Symbol;Acc:HGNC:14997]	.	+
chr1	109865689	109865700	OR11I1P_olfactory_receptor_family_11_subfamily_I_member_1_pseudogene_[Source:HGNC_Symbol;Acc:HGNC:14997]	.	+
chr1	109865737	109865743	OR11I1P_olfactory_receptor_family_11_subfamily_I_member_1_pseudogene_[Source:HGNC_Symbol;Acc:HGNC:14997]	.	+
chr1	109867193	109867206	OR11I1P_olfactory_receptor_family_11_subfamily_I_member_1_pseudogene_[Source:HGNC_Symbol;Acc:HGNC:14997]	.	+
chr1	109867283	109867319	OR11I1P_olfactory_receptor_family_11_subfamily_I_member_1_pseudogene_[Source:HGNC_Symbol;Acc:HGNC:14997]	.	+
chr1	109871191	109871207	OR11I1P_olfactory_receptor_family_11_subfamily_I_member_1_pseudogene_[Source:HGNC_Symbol;Acc:HGNC:14997]	.	+
chr1	109872421	109872430	OR11I1P_olfactory_receptor_family_11_subfamily_I_member_1_pseudogene_[Source:HGNC_Symbol;Acc:HGNC:14997]	.	+
chr1	109874626	109874630	OR11I1P_olfactory_receptor_family_11_subfamily_I_member_1_pseudogene_[Source:HGNC_Symbol;Acc:HGNC:14997]	.	+
chr1	109874654	109874669	OR11I1P_olfactory_receptor_family_11_subfamily_I_member_1_pseudogene_[Source:HGNC_Symbol;Acc:HGNC:14997]	.	+
chr1	109874711	109874727	OR11I1P_olfactory_receptor_family_11_subfamily_I_member_1_pseudogene_[Source:HGNC_Symbol;Acc:HGNC:14997]	.	+
chr1	109876974	109876988	OR11I1P_olfactory_receptor_family_11_subfamily_I_member_1_pseudogene_[Source:HGNC_Symbol;Acc:HGNC:14997]	.	+
chr1	109877427	109877435	OR11I1P_olfactory_receptor_family_11_subfamily_I_member_1_pseudogene_[Source:HGNC_Symbol;Acc:HGNC:14997]	.	+
chr1	109877441	109877482	OR11I1P_olfactory_receptor_family_11_subfamily_I_member_1_pseudogene_[Source:HGNC_Symbol;Acc:HGNC:14997]	.	+
chr1	109877494	109877527	OR11I1P_olfactory_receptor_family_11_subfamily_I_member_1_pseudogene_[Source:HGNC_Symbol;Acc:HGNC:14997]	.	+
chr1	109877619	109877641	OR11I1P_olfactory_receptor_family_11_subfamily_I_member_1_pseudogene_[Source:HGNC_Symbol;Acc:HGNC:14997]	.	+
chr1	109877664	109877685	OR11I1P_olfactory_receptor_family_11_subfamily_I_member_1_pseudogene_[Source:HGNC_Symbol;Acc:HGNC:14997]	.	+
chr1	109881002	109881010	OR11I1P_olfactory_receptor_family_11_subfamily_I_member_1_pseudogene_[Source:HGNC_Symbol;Acc:HGNC:14997]	.	+
chr1	109882712	109882727	OR11I1P_olfactory_receptor_family_11_subfamily_I_member_1_pseudogene_[Source:HGNC_Symbol;Acc:HGNC:14997]	.	+
chr1	109882741	109882745	OR11I1P_olfactory_receptor_family_11_subfamily_I_member_1_pseudogene_[Source:HGNC_Symbol;Acc:HGNC:14997]	.	+
chr1	109882757	109882777	OR11I1P_olfactory_receptor_family_11_subfamily_I_member_1_pseudogene_[Source:HGNC_Symbol;Acc:HGNC:14997]	.	+
chr1	109882812	109882822	OR11I1P_olfactory_receptor_family_11_subfamily_I_member_1_pseudogene_[Source:HGNC_Symbol;Acc:HGNC:14997]	.	+
chr1	109882852	109882859	OR11I1P_olfactory_receptor_family_11_subfamily_I_member_1_pseudogene_[Source:HGNC_Symbol;Acc:HGNC:14997]	.	+
chr1	109883335	109883363	OR11I1P_olfactory_receptor_family_11_subfamily_I_member_1_pseudogene_[Source:HGNC_Symbol;Acc:HGNC:14997]	.	+
chr1	109883399	109883417	OR11I1P_olfactory_receptor_family_11_subfamily_I_member_1_pseudogene_[Source:HGNC_Symbol;Acc:HGNC:14997]	.	+
chr1	109883427	109883431	OR11I1P_olfactory_receptor_family_11_subfamily_I_member_1_pseudogene_[Source:HGNC_Symbol;Acc:HGNC:14997]	.	+
chr1	109883436	109883455	OR11I1P_olfactory_receptor_family_11_subfamily_I_member_1_pseudogene_[Source:HGNC_Symbol;Acc:HGNC:14997]	.	+
chr1	109883724	109883740	OR11I1P_olfactory_receptor_family_11_subfamily_I_member_1_pseudogene_[Source:HGNC_Symbol;Acc:HGNC:14997]	.	+
chr1	109883784	109883792	OR11I1P_olfactory_receptor_family_11_subfamily_I_member_1_pseudogene_[Source:HGNC_Symbol;Acc:HGNC:14997]	.	+
chr1	109883964	109883975	OR11I1P_olfactory_receptor_family_11_subfamily_I_member_1_pseudogene_[Source:HGNC_Symbol;Acc:HGNC:14997]	.	+
chr1	109884683	109884700	OR11I1P_olfactory_receptor_family_11_subfamily_I_member_1_pseudogene_[Source:HGNC_Symbol;Acc:HGNC:14997]	.	+
chr1	109884726	109884749	OR11I1P_olfactory_receptor_family_11_subfamily_I_member_1_pseudogene_[Source:HGNC_Symbol;Acc:HGNC:14997]	.	+
chr1	109885760	109885773	OR11I1P_olfactory_receptor_family_11_subfamily_I_member_1_pseudogene_[Source:HGNC_Symbol;Acc:HGNC:14997]	.	+
chr1	109886932	109886936	OR11I1P_olfactory_receptor_family_11_subfamily_I_member_1_pseudogene_[Source:HGNC_Symbol;Acc:HGNC:14997]	.	+
chr1	109886942	109886948	OR11I1P_olfactory_receptor_family_11_subfamily_I_member_1_pseudogene_[Source:HGNC_Symbol;Acc:HGNC:14997]	.	+
chr1	109886961	109886972	OR11I1P_olfactory_receptor_family_11_subfamily_I_member_1_pseudogene_[Source:HGNC_Symbol;Acc:HGNC:14997]	.	+
chr1	109886984	109887008	OR11I1P_olfactory_receptor_family_11_subfamily_I_member_1_pseudogene_[Source:HGNC_Symbol;Acc:HGNC:14997]	.	+
chr1	109887052	109887056	OR11I1P_olfactory_receptor_family_11_subfamily_I_member_1_pseudogene_[Source:HGNC_Symbol;Acc:HGNC:14997]	.	+
chr1	109887082	109887090	OR11I1P_olfactory_receptor_family_11_subfamily_I_member_1_pseudogene_[Source:HGNC_Symbol;Acc:HGNC:14997]	.	+
chr1	109890859	109890867	OR11I1P_olfactory_receptor_family_11_subfamily_I_member_1_pseudogene_[Source:HGNC_Symbol;Acc:HGNC:14997]	.	+
chr1	109892013	109892047	OR11I1P_olfactory_receptor_family_11_subfamily_I_member_1_pseudogene_[Source:HGNC_Symbol;Acc:HGNC:14997]	.	+
chr1	109892295	109892303	OR11I1P_olfactory_receptor_family_11_subfamily_I_member_1_pseudogene_[Source:HGNC_Symbol;Acc:HGNC:14997]	.	+
chr1	109892687	109892713	OR11I1P_olfactory_receptor_family_11_subfamily_I_member_1_pseudogene_[Source:HGNC_Symbol;Acc:HGNC:14997]	.	+
chr1	109895087	109895101	OR11I1P_olfactory_receptor_family_11_subfamily_I_member_1_pseudogene_[Source:HGNC_Symbol;Acc:HGNC:14997]	.	+
chr1	109895192	109895201	OR11I1P_olfactory_receptor_family_11_subfamily_I_member_1_pseudogene_[Source:HGNC_Symbol;Acc:HGNC:14997]	.	+
chr1	109895958	109896039	OR11I1P_olfactory_receptor_family_11_subfamily_I_member_1_pseudogene_[Source:HGNC_Symbol;Acc:HGNC:14997]	.	+
chr1	109896049	109896071	OR11I1P_olfactory_receptor_family_11_subfamily_I_member_1_pseudogene_[Source:HGNC_Symbol;Acc:HGNC:14997]	.	+
chr1	109896175	109896183	OR11I1P_olfactory_receptor_family_11_subfamily_I_member_1_pseudogene_[Source:HGNC_Symbol;Acc:HGNC:14997]	.	+
chr1	109896210	109896217	OR11I1P_olfactory_receptor_family_11_subfamily_I_member_1_pseudogene_[Source:HGNC_Symbol;Acc:HGNC:14997]	.	+
chr1	109901902	109901917	OR11I1P_olfactory_receptor_family_11_subfamily_I_member_1_pseudogene_[Source:HGNC_Symbol;Acc:HGNC:14997]	.	+
chr1	109903519	109903524	OR11I1P_olfactory_receptor_family_11_subfamily_I_member_1_pseudogene_[Source:HGNC_Symbol;Acc:HGNC:14997]	.	+
chr1	109903536	109903544	OR11I1P_olfactory_receptor_family_11_subfamily_I_member_1_pseudogene_[Source:HGNC_Symbol;Acc:HGNC:14997]	.	+
chr1	109903578	109903590	OR11I1P_olfactory_receptor_family_11_subfamily_I_member_1_pseudogene_[Source:HGNC_Symbol;Acc:HGNC:14997]	.	+
chr1	109903812	109903825	OR11I1P_olfactory_receptor_family_11_subfamily_I_member_1_pseudogene_[Source:HGNC_Symbol;Acc:HGNC:14997]	.	+
chr1	109907542	109907567	OR11I1P_olfactory_receptor_family_11_subfamily_I_member_1_pseudogene_[Source:HGNC_Symbol;Acc:HGNC:14997]	.	+
chr1	109907609	109907640	OR11I1P_olfactory_receptor_family_11_subfamily_I_member_1_pseudogene_[Source:HGNC_Symbol;Acc:HGNC:14997]	.	+
chr1	109907835	109907845	OR11I1P_olfactory_receptor_family_11_subfamily_I_member_1_pseudogene_[Source:HGNC_Symbol;Acc:HGNC:14997]	.	+
chr1	109910452	109910479	OR11I1P_olfactory_receptor_family_11_subfamily_I_member_1_pseudogene_[Source:HGNC_Symbol;Acc:HGNC:14997]	.	+
chr1	109910777	109910804	OR11I1P_olfactory_receptor_family_11_subfamily_I_member_1_pseudogene_[Source:HGNC_Symbol;Acc:HGNC:14997]	.	+
chr1	109910818	109910880	OR11I1P_olfactory_receptor_family_11_subfamily_I_member_1_pseudogene_[Source:HGNC_Symbol;Acc:HGNC:14997]	.	+
chr1	109911007	109911053	OR11I1P_olfactory_receptor_family_11_subfamily_I_member_1_pseudogene_[Source:HGNC_Symbol;Acc:HGNC:14997]	.	+
chr1	109913178	109913203	OR11I1P_olfactory_receptor_family_11_subfamily_I_member_1_pseudogene_[Source:HGNC_Symbol;Acc:HGNC:14997]	.	+
chr1	109913203	109913227	OR11I1P_olfactory_receptor_family_11_subfamily_I_member_1_pseudogene_[Source:HGNC_Symbol;Acc:HGNC:14997]	.	+
chr1	109914256	109914307	OR11I1P_olfactory_receptor_family_11_subfamily_I_member_1_pseudogene_[Source:HGNC_Symbol;Acc:HGNC:14997]	.	+
chr1	109914354	109914362	OR11I1P_olfactory_receptor_family_11_subfamily_I_member_1_pseudogene_[Source:HGNC_Symbol;Acc:HGNC:14997]	.	+
chr1	109914369	109914387	OR11I1P_olfactory_receptor_family_11_subfamily_I_member_1_pseudogene_[Source:HGNC_Symbol;Acc:HGNC:14997]	.	+
chr1	109915621	109915702	OR11I1P_olfactory_receptor_family_11_subfamily_I_member_1_pseudogene_[Source:HGNC_Symbol;Acc:HGNC:14997]	.	+
chr1	109917301	109917365	OR11I1P_olfactory_receptor_family_11_subfamily_I_member_1_pseudogene_[Source:HGNC_Symbol;Acc:HGNC:14997]	.	+
chr1	109921844	109921986	OR11I1P_olfactory_receptor_family_11_subfamily_I_member_1_pseudogene_[Source:HGNC_Symbol;Acc:HGNC:14997]	.	+
chr1	109922147	109922155	OR11I1P_olfactory_receptor_family_11_subfamily_I_member_1_pseudogene_[Source:HGNC_Symbol;Acc:HGNC:14997]	.	+
chr1	109922174	109922205	OR11I1P_olfactory_receptor_family_11_subfamily_I_member_1_pseudogene_[Source:HGNC_Symbol;Acc:HGNC:14997]	.	+
chr1	109922221	109922225	OR11I1P_olfactory_receptor_family_11_subfamily_I_member_1_pseudogene_[Source:HGNC_Symbol;Acc:HGNC:14997]	.	+
chr1	109922390	109922517	OR11I1P_olfactory_receptor_family_11_subfamily_I_member_1_pseudogene_[Source:HGNC_Symbol;Acc:HGNC:14997]	.	+
chr1	109922522	109922534	OR11I1P_olfactory_receptor_family_11_subfamily_I_member_1_pseudogene_[Source:HGNC_Symbol;Acc:HGNC:14997]	.	+
chr1	109922549	109922572	OR11I1P_olfactory_receptor_family_11_subfamily_I_member_1_pseudogene_[Source:HGNC_Symbol;Acc:HGNC:14997]	.	+
chr1	109923096	109923399	OR11I1P_olfactory_receptor_family_11_subfamily_I_member_1_pseudogene_[Source:HGNC_Symbol;Acc:HGNC:14997]	.	+
chr1	109923536	109923556	OR11I1P_olfactory_receptor_family_11_subfamily_I_member_1_pseudogene_[Source:HGNC_Symbol;Acc:HGNC:14997]	.	+
chr1	109923941	109924012	OR11I1P_olfactory_receptor_family_11_subfamily_I_member_1_pseudogene_[Source:HGNC_Symbol;Acc:HGNC:14997]	.	+
chr1	109924031	109924061	OR11I1P_olfactory_receptor_family_11_subfamily_I_member_1_pseudogene_[Source:HGNC_Symbol;Acc:HGNC:14997]	.	+
chr1	109924122	109924195	OR11I1P_olfactory_receptor_family_11_subfamily_I_member_1_pseudogene_[Source:HGNC_Symbol;Acc:HGNC:14997]	.	+
chr1	109924817	109924833	OR11I1P_olfactory_receptor_family_11_subfamily_I_member_1_pseudogene_[Source:HGNC_Symbol;Acc:HGNC:14997]	.	+
chr1	109925132	109925207	OR11I1P_olfactory_receptor_family_11_subfamily_I_member_1_pseudogene_[Source:HGNC_Symbol;Acc:HGNC:14997]	.	+
chr1	109926023	109926204	OR11I1P_olfactory_receptor_family_11_subfamily_I_member_1_pseudogene_[Source:HGNC_Symbol;Acc:HGNC:14997]	.	+
chr1	109926808	109926834	OR11I1P_olfactory_receptor_family_11_subfamily_I_member_1_pseudogene_[Source:HGNC_Symbol;Acc:HGNC:14997]	.	+
chr1	109927993	109928020	OR11I1P_olfactory_receptor_family_11_subfamily_I_member_1_pseudogene_[Source:HGNC_Symbol;Acc:HGNC:14997]	.	+
chr1	109928086	109928180	OR11I1P_olfactory_receptor_family_11_subfamily_I_member_1_pseudogene_[Source:HGNC_Symbol;Acc:HGNC:14997]	.	+
chr1	109928618	109928666	OR11I1P_olfactory_receptor_family_11_subfamily_I_member_1_pseudogene_[Source:HGNC_Symbol;Acc:HGNC:14997]	.	+
chr1	109928671	109928677	OR11I1P_olfactory_receptor_family_11_subfamily_I_member_1_pseudogene_[Source:HGNC_Symbol;Acc:HGNC:14997]	.	+
chr1	109928700	109928709	OR11I1P_olfactory_receptor_family_11_subfamily_I_member_1_pseudogene_[Source:HGNC_Symbol;Acc:HGNC:14997]	.	+
chr1	109928760	109928770	OR11I1P_olfactory_receptor_family_11_subfamily_I_member_1_pseudogene_[Source:HGNC_Symbol;Acc:HGNC:14997]	.	+
chr1	109928848	109928875	OR11I1P_olfactory_receptor_family_11_subfamily_I_member_1_pseudogene_[Source:HGNC_Symbol;Acc:HGNC:14997]	.	+
chr1	109929064	109929083	OR11I1P_olfactory_receptor_family_11_subfamily_I_member_1_pseudogene_[Source:HGNC_Symbol;Acc:HGNC:14997]	.	+
chr1	109929506	109929517	OR11I1P_olfactory_receptor_family_11_subfamily_I_member_1_pseudogene_[Source:HGNC_Symbol;Acc:HGNC:14997]	.	+
chr1	109929626	109929671	OR11I1P_olfactory_receptor_family_11_subfamily_I_member_1_pseudogene_[Source:HGNC_Symbol;Acc:HGNC:14997]	.	+
chr1	109929745	109929755	OR11I1P_olfactory_receptor_family_11_subfamily_I_member_1_pseudogene_[Source:HGNC_Symbol;Acc:HGNC:14997]	.	+
chr1	109929764	109929793	OR11I1P_olfactory_receptor_family_11_subfamily_I_member_1_pseudogene_[Source:HGNC_Symbol;Acc:HGNC:14997]	.	+
chr1	109929859	109929934	OR11I1P_olfactory_receptor_family_11_subfamily_I_member_1_pseudogene_[Source:HGNC_Symbol;Acc:HGNC:14997]	.	+
chr1	109930849	109930867	OR11I1P_olfactory_receptor_family_11_subfamily_I_member_1_pseudogene_[Source:HGNC_Symbol;Acc:HGNC:14997]	.	+
chr1	109930869	109931002	OR11I1P_olfactory_receptor_family_11_subfamily_I_member_1_pseudogene_[Source:HGNC_Symbol;Acc:HGNC:14997]	.	+
chr1	109931211	109931230	OR11I1P_olfactory_receptor_family_11_subfamily_I_member_1_pseudogene_[Source:HGNC_Symbol;Acc:HGNC:14997]	.	+
chr1	109931257	109931296	OR11I1P_olfactory_receptor_family_11_subfamily_I_member_1_pseudogene_[Source:HGNC_Symbol;Acc:HGNC:14997]	.	+
chr1	109934024	109934103	OR11I1P_olfactory_receptor_family_11_subfamily_I_member_1_pseudogene_[Source:HGNC_Symbol;Acc:HGNC:14997]	.	+
chr1	109934377	109934390	OR11I1P_olfactory_receptor_family_11_subfamily_I_member_1_pseudogene_[Source:HGNC_Symbol;Acc:HGNC:14997]	.	+
chr1	109941216	109941223	OR11I1P_olfactory_receptor_family_11_subfamily_I_member_1_pseudogene_[Source:HGNC_Symbol;Acc:HGNC:14997]	.	+
chr1	109942923	109942941	OR11I1P_olfactory_receptor_family_11_subfamily_I_member_1_pseudogene_[Source:HGNC_Symbol;Acc:HGNC:14997]	.	+
chr1	109946570	109946588	OR11I1P_olfactory_receptor_family_11_subfamily_I_member_1_pseudogene_[Source:HGNC_Symbol;Acc:HGNC:14997]	.	+
chr1	109946654	109946665	OR11I1P_olfactory_receptor_family_11_subfamily_I_member_1_pseudogene_[Source:HGNC_Symbol;Acc:HGNC:14997]	.	+
chr1	109948443	109948466	OR11I1P_olfactory_receptor_family_11_subfamily_I_member_1_pseudogene_[Source:HGNC_Symbol;Acc:HGNC:14997]	.	+
chr1	109951081	109951163	OR11I1P_olfactory_receptor_family_11_subfamily_I_member_1_pseudogene_[Source:HGNC_Symbol;Acc:HGNC:14997]	.	+
chr1	109951187	109951213	OR11I1P_olfactory_receptor_family_11_subfamily_I_member_1_pseudogene_[Source:HGNC_Symbol;Acc:HGNC:14997]	.	+
chr1	109951232	109951310	OR11I1P_olfactory_receptor_family_11_subfamily_I_member_1_pseudogene_[Source:HGNC_Symbol;Acc:HGNC:14997]	.	+
chr1	109957982	109958009	OR11I1P_olfactory_receptor_family_11_subfamily_I_member_1_pseudogene_[Source:HGNC_Symbol;Acc:HGNC:14997]	.	+
chr1	109958037	109958093	OR11I1P_olfactory_receptor_family_11_subfamily_I_member_1_pseudogene_[Source:HGNC_Symbol;Acc:HGNC:14997]	.	+
chr1	109960049	109960078	OR11I1P_olfactory_receptor_family_11_subfamily_I_member_1_pseudogene_[Source:HGNC_Symbol;Acc:HGNC:14997]	.	+
chr1	109960612	109960684	OR11I1P_olfactory_receptor_family_11_subfamily_I_member_1_pseudogene_[Source:HGNC_Symbol;Acc:HGNC:14997]	.	+
chr1	109975905	109975988	OR11I1P_olfactory_receptor_family_11_subfamily_I_member_1_pseudogene_[Source:HGNC_Symbol;Acc:HGNC:14997]	.	+
chr1	109977255	109977265	OR11I1P_olfactory_receptor_family_11_subfamily_I_member_1_pseudogene_[Source:HGNC_Symbol;Acc:HGNC:14997]	.	+
chr1	109977353	109977412	OR11I1P_olfactory_receptor_family_11_subfamily_I_member_1_pseudogene_[Source:HGNC_Symbol;Acc:HGNC:14997]	.	+
chr1	109977451	109977460	OR11I1P_olfactory_receptor_family_11_subfamily_I_member_1_pseudogene_[Source:HGNC_Symbol;Acc:HGNC:14997]	.	+
chr1	109977556	109977570	OR11I1P_olfactory_receptor_family_11_subfamily_I_member_1_pseudogene_[Source:HGNC_Symbol;Acc:HGNC:14997]	.	+
chr1	109977767	109977773	OR11I1P_olfactory_receptor_family_11_subfamily_I_member_1_pseudogene_[Source:HGNC_Symbol;Acc:HGNC:14997]	.	+
chr1	109978107	109978208	OR11I1P_olfactory_receptor_family_11_subfamily_I_member_1_pseudogene_[Source:HGNC_Symbol;Acc:HGNC:14997]	.	+
chr1	109978894	109978913	OR11I1P_olfactory_receptor_family_11_subfamily_I_member_1_pseudogene_[Source:HGNC_Symbol;Acc:HGNC:14997]	.	+
chr1	109979951	109979961	OR11I1P_olfactory_receptor_family_11_subfamily_I_member_1_pseudogene_[Source:HGNC_Symbol;Acc:HGNC:14997]	.	+
chr1	109983559	109983563	OR11I1P_olfactory_receptor_family_11_subfamily_I_member_1_pseudogene_[Source:HGNC_Symbol;Acc:HGNC:14997]	.	+
chr1	109983582	109983709	OR11I1P_olfactory_receptor_family_11_subfamily_I_member_1_pseudogene_[Source:HGNC_Symbol;Acc:HGNC:14997]	.	+
chr1	109983867	109983883	OR11I1P_olfactory_receptor_family_11_subfamily_I_member_1_pseudogene_[Source:HGNC_Symbol;Acc:HGNC:14997]	.	+
chr1	109983895	109983905	OR11I1P_olfactory_receptor_family_11_subfamily_I_member_1_pseudogene_[Source:HGNC_Symbol;Acc:HGNC:14997]	.	+
chr1	109983914	109983924	OR11I1P_olfactory_receptor_family_11_subfamily_I_member_1_pseudogene_[Source:HGNC_Symbol;Acc:HGNC:14997]	.	+
chr1	109984579	109984593	OR11I1P_olfactory_receptor_family_11_subfamily_I_member_1_pseudogene_[Source:HGNC_Symbol;Acc:HGNC:14997]	.	+
chr1	109984675	109984682	OR11I1P_olfactory_receptor_family_11_subfamily_I_member_1_pseudogene_[Source:HGNC_Symbol;Acc:HGNC:14997]	.	+
chr1	109984726	109984815	OR11I1P_olfactory_receptor_family_11_subfamily_I_member_1_pseudogene_[Source:HGNC_Symbol;Acc:HGNC:14997]	.	+
chr1	109984971	109984996	OR11I1P_olfactory_receptor_family_11_subfamily_I_member_1_pseudogene_[Source:HGNC_Symbol;Acc:HGNC:14997]	.	+
chr1	109985008	109985104	OR11I1P_olfactory_receptor_family_11_subfamily_I_member_1_pseudogene_[Source:HGNC_Symbol;Acc:HGNC:14997]	.	+
chr1	109985104	109985191	OR11I1P_olfactory_receptor_family_11_subfamily_I_member_1_pseudogene_[Source:HGNC_Symbol;Acc:HGNC:14997]	.	+
chr1	109985213	109985233	OR11I1P_olfactory_receptor_family_11_subfamily_I_member_1_pseudogene_[Source:HGNC_Symbol;Acc:HGNC:14997]	.	+
chr1	109985346	109985375	OR11I1P_olfactory_receptor_family_11_subfamily_I_member_1_pseudogene_[Source:HGNC_Symbol;Acc:HGNC:14997]	.	+
chr1	109985609	109985616	OR11I1P_olfactory_receptor_family_11_subfamily_I_member_1_pseudogene_[Source:HGNC_Symbol;Acc:HGNC:14997]	.	+
chr1	109985778	109985804	OR11I1P_olfactory_receptor_family_11_subfamily_I_member_1_pseudogene_[Source:HGNC_Symbol;Acc:HGNC:14997]	.	+
chr1	109985811	109985908	OR11I1P_olfactory_receptor_family_11_subfamily_I_member_1_pseudogene_[Source:HGNC_Symbol;Acc:HGNC:14997]	.	+
chr1	109985912	109985926	OR11I1P_olfactory_receptor_family_11_subfamily_I_member_1_pseudogene_[Source:HGNC_Symbol;Acc:HGNC:14997]	.	+
chr1	109986128	109986146	OR11I1P_olfactory_receptor_family_11_subfamily_I_member_1_pseudogene_[Source:HGNC_Symbol;Acc:HGNC:14997]	.	+
chr1	109986829	109986846	OR11I1P_olfactory_receptor_family_11_subfamily_I_member_1_pseudogene_[Source:HGNC_Symbol;Acc:HGNC:14997]	.	+
chr1	109986956	109986973	OR11I1P_olfactory_receptor_family_11_subfamily_I_member_1_pseudogene_[Source:HGNC_Symbol;Acc:HGNC:14997]	.	+
chr1	109987027	109987052	OR11I1P_olfactory_receptor_family_11_subfamily_I_member_1_pseudogene_[Source:HGNC_Symbol;Acc:HGNC:14997]	.	+
chr1	109987148	109987157	OR11I1P_olfactory_receptor_family_11_subfamily_I_member_1_pseudogene_[Source:HGNC_Symbol;Acc:HGNC:14997]	.	+
chr1	109987185	109987228	OR11I1P_olfactory_receptor_family_11_subfamily_I_member_1_pseudogene_[Source:HGNC_Symbol;Acc:HGNC:14997]	.	+
chr1	109993043	109993055	OR11I1P_olfactory_receptor_family_11_subfamily_I_member_1_pseudogene_[Source:HGNC_Symbol;Acc:HGNC:14997]	.	+
chr1	109994654	109994673	OR11I1P_olfactory_receptor_family_11_subfamily_I_member_1_pseudogene_[Source:HGNC_Symbol;Acc:HGNC:14997]	.	+
chr1	109994740	109994776	OR11I1P_olfactory_receptor_family_11_subfamily_I_member_1_pseudogene_[Source:HGNC_Symbol;Acc:HGNC:14997]	.	+
chr1	109994791	109994963	OR11I1P_olfactory_receptor_family_11_subfamily_I_member_1_pseudogene_[Source:HGNC_Symbol;Acc:HGNC:14997]	.	+
chr1	109995292	109995326	OR11I1P_olfactory_receptor_family_11_subfamily_I_member_1_pseudogene_[Source:HGNC_Symbol;Acc:HGNC:14997]	.	+
chr1	109995345	109995395	OR11I1P_olfactory_receptor_family_11_subfamily_I_member_1_pseudogene_[Source:HGNC_Symbol;Acc:HGNC:14997]	.	+
chr1	110004225	110004239	OR11I1P_olfactory_receptor_family_11_subfamily_I_member_1_pseudogene_[Source:HGNC_Symbol;Acc:HGNC:14997]	.	+
chr1	110004276	110004308	OR11I1P_olfactory_receptor_family_11_subfamily_I_member_1_pseudogene_[Source:HGNC_Symbol;Acc:HGNC:14997]	.	+
chr1	110005204	110005219	OR11I1P_olfactory_receptor_family_11_subfamily_I_member_1_pseudogene_[Source:HGNC_Symbol;Acc:HGNC:14997]	.	+
chr1	110006991	110007013	OR11I1P_olfactory_receptor_family_11_subfamily_I_member_1_pseudogene_[Source:HGNC_Symbol;Acc:HGNC:14997]	.	+
chr1	110009031	110009147	OR11I1P_olfactory_receptor_family_11_subfamily_I_member_1_pseudogene_[Source:HGNC_Symbol;Acc:HGNC:14997]	.	+
chr1	110011208	110011362	OR11I1P_olfactory_receptor_family_11_subfamily_I_member_1_pseudogene_[Source:HGNC_Symbol;Acc:HGNC:14997]	.	+
chr1	110011775	110011804	OR11I1P_olfactory_receptor_family_11_subfamily_I_member_1_pseudogene_[Source:HGNC_Symbol;Acc:HGNC:14997]	.	+
chr1	110012324	110012469	OR11I1P_olfactory_receptor_family_11_subfamily_I_member_1_pseudogene_[Source:HGNC_Symbol;Acc:HGNC:14997]	.	+
chr1	110012894	110013004	OR11I1P_olfactory_receptor_family_11_subfamily_I_member_1_pseudogene_[Source:HGNC_Symbol;Acc:HGNC:14997]	.	+
chr1	110014760	110014862	OR11I1P_olfactory_receptor_family_11_subfamily_I_member_1_pseudogene_[Source:HGNC_Symbol;Acc:HGNC:14997]	.	+
chr1	110014898	110014956	OR11I1P_olfactory_receptor_family_11_subfamily_I_member_1_pseudogene_[Source:HGNC_Symbol;Acc:HGNC:14997]	.	+
chr1	110015007	110015043	OR11I1P_olfactory_receptor_family_11_subfamily_I_member_1_pseudogene_[Source:HGNC_Symbol;Acc:HGNC:14997]	.	+
chr1	110015315	110015348	OR11I1P_olfactory_receptor_family_11_subfamily_I_member_1_pseudogene_[Source:HGNC_Symbol;Acc:HGNC:14997]	.	+
chr1	110015350	110015575	OR11I1P_olfactory_receptor_family_11_subfamily_I_member_1_pseudogene_[Source:HGNC_Symbol;Acc:HGNC:14997]	.	+
chr1	110015594	110015635	OR11I1P_olfactory_receptor_family_11_subfamily_I_member_1_pseudogene_[Source:HGNC_Symbol;Acc:HGNC:14997]	.	+
chr1	110015884	110015902	OR11I1P_olfactory_receptor_family_11_subfamily_I_member_1_pseudogene_[Source:HGNC_Symbol;Acc:HGNC:14997]	.	+
chr1	110016314	110016326	OR11I1P_olfactory_receptor_family_11_subfamily_I_member_1_pseudogene_[Source:HGNC_Symbol;Acc:HGNC:14997]	.	+
chr1	110016340	110016470	OR11I1P_olfactory_receptor_family_11_subfamily_I_member_1_pseudogene_[Source:HGNC_Symbol;Acc:HGNC:14997]	.	+
chr1	110016639	110016662	OR11I1P_olfactory_receptor_family_11_subfamily_I_member_1_pseudogene_[Source:HGNC_Symbol;Acc:HGNC:14997]	.	+
chr1	110016662	110016734	OR11I1P_olfactory_receptor_family_11_subfamily_I_member_1_pseudogene_[Source:HGNC_Symbol;Acc:HGNC:14997]	.	+
chr1	110017491	110017588	OR11I1P_olfactory_receptor_family_11_subfamily_I_member_1_pseudogene_[Source:HGNC_Symbol;Acc:HGNC:14997]	.	+
chr1	110017933	110018018	OR11I1P_olfactory_receptor_family_11_subfamily_I_member_1_pseudogene_[Source:HGNC_Symbol;Acc:HGNC:14997]	.	+
chr1	110018370	110018469	OR11I1P_olfactory_receptor_family_11_subfamily_I_member_1_pseudogene_[Source:HGNC_Symbol;Acc:HGNC:14997]	.	+
chr1	110018543	110018653	OR11I1P_olfactory_receptor_family_11_subfamily_I_member_1_pseudogene_[Source:HGNC_Symbol;Acc:HGNC:14997]	.	+
chr1	110019048	110019122	OR11I1P_olfactory_receptor_family_11_subfamily_I_member_1_pseudogene_[Source:HGNC_Symbol;Acc:HGNC:14997]	.	+
chr1	110019545	110019632	OR11I1P_olfactory_receptor_family_11_subfamily_I_member_1_pseudogene_[Source:HGNC_Symbol;Acc:HGNC:14997]	.	+
chr1	110020721	110020855	OR11I1P_olfactory_receptor_family_11_subfamily_I_member_1_pseudogene_[Source:HGNC_Symbol;Acc:HGNC:14997]	.	+
chr1	110021670	110022151	OR11I1P_olfactory_receptor_family_11_subfamily_I_member_1_pseudogene_[Source:HGNC_Symbol;Acc:HGNC:14997]	.	+
chr1	110022303	110022323	OR11I1P_olfactory_receptor_family_11_subfamily_I_member_1_pseudogene_[Source:HGNC_Symbol;Acc:HGNC:14997]	.	+
chr1	110022344	110022367	OR11I1P_olfactory_receptor_family_11_subfamily_I_member_1_pseudogene_[Source:HGNC_Symbol;Acc:HGNC:14997]	.	+
chr1	110022547	110022717	OR11I1P_olfactory_receptor_family_11_subfamily_I_member_1_pseudogene_[Source:HGNC_Symbol;Acc:HGNC:14997]	.	+
chr1	110023030	110023039	OR11I1P_olfactory_receptor_family_11_subfamily_I_member_1_pseudogene_[Source:HGNC_Symbol;Acc:HGNC:14997]	.	+
chr1	110023063	110023136	OR11I1P_olfactory_receptor_family_11_subfamily_I_member_1_pseudogene_[Source:HGNC_Symbol;Acc:HGNC:14997]	.	+
chr1	110023171	110023232	OR11I1P_olfactory_receptor_family_11_subfamily_I_member_1_pseudogene_[Source:HGNC_Symbol;Acc:HGNC:14997]	.	+
chr1	110023257	110023267	OR11I1P_olfactory_receptor_family_11_subfamily_I_member_1_pseudogene_[Source:HGNC_Symbol;Acc:HGNC:14997]	.	+
chr1	110023317	110023357	OR11I1P_olfactory_receptor_family_11_subfamily_I_member_1_pseudogene_[Source:HGNC_Symbol;Acc:HGNC:14997]	.	+
chr1	110023379	110023401	OR11I1P_olfactory_receptor_family_11_subfamily_I_member_1_pseudogene_[Source:HGNC_Symbol;Acc:HGNC:14997]	.	+
chr1	110023426	110023435	OR11I1P_olfactory_receptor_family_11_subfamily_I_member_1_pseudogene_[Source:HGNC_Symbol;Acc:HGNC:14997]	.	+
chr1	110023525	110023584	OR11I1P_olfactory_receptor_family_11_subfamily_I_member_1_pseudogene_[Source:HGNC_Symbol;Acc:HGNC:14997]	.	+
chr1	110023605	110023737	OR11I1P_olfactory_receptor_family_11_subfamily_I_member_1_pseudogene_[Source:HGNC_Symbol;Acc:HGNC:14997]	.	+
chr1	110034532	110034539	OR11I1P_olfactory_receptor_family_11_subfamily_I_member_1_pseudogene_[Source:HGNC_Symbol;Acc:HGNC:14997]	.	+
chr1	110034544	110034549	OR11I1P_olfactory_receptor_family_11_subfamily_I_member_1_pseudogene_[Source:HGNC_Symbol;Acc:HGNC:14997]	.	+
chr1	110034577	110034584	OR11I1P_olfactory_receptor_family_11_subfamily_I_member_1_pseudogene_[Source:HGNC_Symbol;Acc:HGNC:14997]	.	+
chr1	110034617	110034839	OR11I1P_olfactory_receptor_family_11_subfamily_I_member_1_pseudogene_[Source:HGNC_Symbol;Acc:HGNC:14997]	.	+
chr1	110035586	110035628	OR11I1P_olfactory_receptor_family_11_subfamily_I_member_1_pseudogene_[Source:HGNC_Symbol;Acc:HGNC:14997]	.	+
chr1	110037887	110037964	OR11I1P_olfactory_receptor_family_11_subfamily_I_member_1_pseudogene_[Source:HGNC_Symbol;Acc:HGNC:14997]	.	+
chr1	110038678	110038763	OR11I1P_olfactory_receptor_family_11_subfamily_I_member_1_pseudogene_[Source:HGNC_Symbol;Acc:HGNC:14997]	.	+
chr1	110039169	110039314	OR11I1P_olfactory_receptor_family_11_subfamily_I_member_1_pseudogene_[Source:HGNC_Symbol;Acc:HGNC:14997]	.	+
chr1	110039391	110039520	OR11I1P_olfactory_receptor_family_11_subfamily_I_member_1_pseudogene_[Source:HGNC_Symbol;Acc:HGNC:14997]	.	+
chr1	110040624	110040708	OR11I1P_olfactory_receptor_family_11_subfamily_I_member_1_pseudogene_[Source:HGNC_Symbol;Acc:HGNC:14997]	.	+
chr1	110041532	110041629	OR11I1P_olfactory_receptor_family_11_subfamily_I_member_1_pseudogene_[Source:HGNC_Symbol;Acc:HGNC:14997]	.	+
chr1	110041731	110041866	OR11I1P_olfactory_receptor_family_11_subfamily_I_member_1_pseudogene_[Source:HGNC_Symbol;Acc:HGNC:14997]	.	+
chr1	110043085	110043272	OR11I1P_olfactory_receptor_family_11_subfamily_I_member_1_pseudogene_[Source:HGNC_Symbol;Acc:HGNC:14997]	.	+
chr1	110043636	110043865	OR11I1P_olfactory_receptor_family_11_subfamily_I_member_1_pseudogene_[Source:HGNC_Symbol;Acc:HGNC:14997]	.	+
chr1	110044833	110044910	OR11I1P_olfactory_receptor_family_11_subfamily_I_member_1_pseudogene_[Source:HGNC_Symbol;Acc:HGNC:14997]	.	+
chr1	110045006	110045080	OR11I1P_olfactory_receptor_family_11_subfamily_I_member_1_pseudogene_[Source:HGNC_Symbol;Acc:HGNC:14997]	.	+
chr1	110046676	110046756	OR11I1P_olfactory_receptor_family_11_subfamily_I_member_1_pseudogene_[Source:HGNC_Symbol;Acc:HGNC:14997]	.	+
chr1	110047530	110047621	OR11I1P_olfactory_receptor_family_11_subfamily_I_member_1_pseudogene_[Source:HGNC_Symbol;Acc:HGNC:14997]	.	+
chr1	110047767	110047875	OR11I1P_olfactory_receptor_family_11_subfamily_I_member_1_pseudogene_[Source:HGNC_Symbol;Acc:HGNC:14997]	.	+
chr1	110049108	110049242	OR11I1P_olfactory_receptor_family_11_subfamily_I_member_1_pseudogene_[Source:HGNC_Symbol;Acc:HGNC:14997]	.	+
chr1	110049454	110049563	OR11I1P_olfactory_receptor_family_11_subfamily_I_member_1_pseudogene_[Source:HGNC_Symbol;Acc:HGNC:14997]	.	+
chr1	110050339	110050369	OR11I1P_olfactory_receptor_family_11_subfamily_I_member_1_pseudogene_[Source:HGNC_Symbol;Acc:HGNC:14997]	.	+
chr1	110050385	110050414	OR11I1P_olfactory_receptor_family_11_subfamily_I_member_1_pseudogene_[Source:HGNC_Symbol;Acc:HGNC:14997]	.	+
chr1	110050953	110051065	OR11I1P_olfactory_receptor_family_11_subfamily_I_member_1_pseudogene_[Source:HGNC_Symbol;Acc:HGNC:14997]	.	+
chr1	110051679	110051892	OR11I1P_olfactory_receptor_family_11_subfamily_I_member_1_pseudogene_[Source:HGNC_Symbol;Acc:HGNC:14997]	.	+
chr1	110053661	110053912	OR11I1P_olfactory_receptor_family_11_subfamily_I_member_1_pseudogene_[Source:HGNC_Symbol;Acc:HGNC:14997]	.	+
chr1	110054004	110054021	OR11I1P_olfactory_receptor_family_11_subfamily_I_member_1_pseudogene_[Source:HGNC_Symbol;Acc:HGNC:14997]	.	+
chr1	110054542	110054551	OR11I1P_olfactory_receptor_family_11_subfamily_I_member_1_pseudogene_[Source:HGNC_Symbol;Acc:HGNC:14997]	.	+
chr1	110054586	110054637	OR11I1P_olfactory_receptor_family_11_subfamily_I_member_1_pseudogene_[Source:HGNC_Symbol;Acc:HGNC:14997]	.	+
chr1	110058200	110058445	OR11I1P_olfactory_receptor_family_11_subfamily_I_member_1_pseudogene_[Source:HGNC_Symbol;Acc:HGNC:14997]	.	+
chr1	110059287	110059324	OR11I1P_olfactory_receptor_family_11_subfamily_I_member_1_pseudogene_[Source:HGNC_Symbol;Acc:HGNC:14997]	.	+
chr1	110059352	110059448	OR11I1P_olfactory_receptor_family_11_subfamily_I_member_1_pseudogene_[Source:HGNC_Symbol;Acc:HGNC:14997]	.	+
chr1	110060732	110060744	OR11I1P_olfactory_receptor_family_11_subfamily_I_member_1_pseudogene_[Source:HGNC_Symbol;Acc:HGNC:14997]	.	+
chr1	110060744	110061052	OR11I1P_olfactory_receptor_family_11_subfamily_I_member_1_pseudogene_[Source:HGNC_Symbol;Acc:HGNC:14997]	.	+
chr1	110061432	110061437	OR11I1P_olfactory_receptor_family_11_subfamily_I_member_1_pseudogene_[Source:HGNC_Symbol;Acc:HGNC:14997]	.	+
chr1	110061465	110061565	OR11I1P_olfactory_receptor_family_11_subfamily_I_member_1_pseudogene_[Source:HGNC_Symbol;Acc:HGNC:14997]	.	+
chr1	110064581	110064981	OR11I1P_olfactory_receptor_family_11_subfamily_I_member_1_pseudogene_[Source:HGNC_Symbol;Acc:HGNC:14997]	.	+
chr1	110064985	110065016	OR11I1P_olfactory_receptor_family_11_subfamily_I_member_1_pseudogene_[Source:HGNC_Symbol;Acc:HGNC:14997]	.	+
chr1	110065034	110065151	OR11I1P_olfactory_receptor_family_11_subfamily_I_member_1_pseudogene_[Source:HGNC_Symbol;Acc:HGNC:14997]	.	+
chr1	110065154	110065217	OR11I1P_olfactory_receptor_family_11_subfamily_I_member_1_pseudogene_[Source:HGNC_Symbol;Acc:HGNC:14997]	.	+
chr1	110065900	110065919	OR11I1P_olfactory_receptor_family_11_subfamily_I_member_1_pseudogene_[Source:HGNC_Symbol;Acc:HGNC:14997]	.	+
chr1	110065973	110065999	OR11I1P_olfactory_receptor_family_11_subfamily_I_member_1_pseudogene_[Source:HGNC_Symbol;Acc:HGNC:14997]	.	+
chr1	110066011	110066015	OR11I1P_olfactory_receptor_family_11_subfamily_I_member_1_pseudogene_[Source:HGNC_Symbol;Acc:HGNC:14997]	.	+
chr1	110069046	110069055	OR11I1P_olfactory_receptor_family_11_subfamily_I_member_1_pseudogene_[Source:HGNC_Symbol;Acc:HGNC:14997]	.	+
chr1	110069085	110069234	OR11I1P_olfactory_receptor_family_11_subfamily_I_member_1_pseudogene_[Source:HGNC_Symbol;Acc:HGNC:14997]	.	+
chr1	110069680	110069697	OR11I1P_olfactory_receptor_family_11_subfamily_I_member_1_pseudogene_[Source:HGNC_Symbol;Acc:HGNC:14997]	.	+
chr1	110070331	110070507	OR11I1P_olfactory_receptor_family_11_subfamily_I_member_1_pseudogene_[Source:HGNC_Symbol;Acc:HGNC:14997]	.	+
chr1	110070595	110070616	OR11I1P_olfactory_receptor_family_11_subfamily_I_member_1_pseudogene_[Source:HGNC_Symbol;Acc:HGNC:14997]	.	+
chr1	110070646	110070734	OR11I1P_olfactory_receptor_family_11_subfamily_I_member_1_pseudogene_[Source:HGNC_Symbol;Acc:HGNC:14997]	.	+
chr1	110070778	110070853	OR11I1P_olfactory_receptor_family_11_subfamily_I_member_1_pseudogene_[Source:HGNC_Symbol;Acc:HGNC:14997]	.	+
chr1	110071837	110071848	OR11I1P_olfactory_receptor_family_11_subfamily_I_member_1_pseudogene_[Source:HGNC_Symbol;Acc:HGNC:14997]	.	+
chr1	110071889	110072164	OR11I1P_olfactory_receptor_family_11_subfamily_I_member_1_pseudogene_[Source:HGNC_Symbol;Acc:HGNC:14997]	.	+
chr1	110072182	110072196	OR11I1P_olfactory_receptor_family_11_subfamily_I_member_1_pseudogene_[Source:HGNC_Symbol;Acc:HGNC:14997]	.	+
chr1	110074606	110074634	OR11I1P_olfactory_receptor_family_11_subfamily_I_member_1_pseudogene_[Source:HGNC_Symbol;Acc:HGNC:14997]	.	+
chr1	110074647	110074717	OR11I1P_olfactory_receptor_family_11_subfamily_I_member_1_pseudogene_[Source:HGNC_Symbol;Acc:HGNC:14997]	.	+
chr1	110076488	110076601	OR11I1P_olfactory_receptor_family_11_subfamily_I_member_1_pseudogene_[Source:HGNC_Symbol;Acc:HGNC:14997]	.	+
chr1	110076623	110076638	OR11I1P_olfactory_receptor_family_11_subfamily_I_member_1_pseudogene_[Source:HGNC_Symbol;Acc:HGNC:14997]	.	+
chr1	110080810	110080947	OR11I1P_olfactory_receptor_family_11_subfamily_I_member_1_pseudogene_[Source:HGNC_Symbol;Acc:HGNC:14997]	.	+
chr1	110080947	110081027	OR11I1P_olfactory_receptor_family_11_subfamily_I_member_1_pseudogene_[Source:HGNC_Symbol;Acc:HGNC:14997]	.	+
chr1	110082239	110082304	OR11I1P_olfactory_receptor_family_11_subfamily_I_member_1_pseudogene_[Source:HGNC_Symbol;Acc:HGNC:14997]	.	+
chr1	110082664	110082684	OR11I1P_olfactory_receptor_family_11_subfamily_I_member_1_pseudogene_[Source:HGNC_Symbol;Acc:HGNC:14997]	.	+
chr1	110082714	110082755	OR11I1P_olfactory_receptor_family_11_subfamily_I_member_1_pseudogene_[Source:HGNC_Symbol;Acc:HGNC:14997]	.	+
chr1	110082850	110082859	OR11I1P_olfactory_receptor_family_11_subfamily_I_member_1_pseudogene_[Source:HGNC_Symbol;Acc:HGNC:14997]	.	+
chr1	110083374	110083397	OR11I1P_olfactory_receptor_family_11_subfamily_I_member_1_pseudogene_[Source:HGNC_Symbol;Acc:HGNC:14997]	.	+
chr1	110083860	110083902	OR11I1P_olfactory_receptor_family_11_subfamily_I_member_1_pseudogene_[Source:HGNC_Symbol;Acc:HGNC:14997]	.	+
chr1	110084303	110084346	OR11I1P_olfactory_receptor_family_11_subfamily_I_member_1_pseudogene_[Source:HGNC_Symbol;Acc:HGNC:14997]	.	+
chr1	110084437	110084452	OR11I1P_olfactory_receptor_family_11_subfamily_I_member_1_pseudogene_[Source:HGNC_Symbol;Acc:HGNC:14997]	.	+
chr1	110085147	110085160	OR11I1P_olfactory_receptor_family_11_subfamily_I_member_1_pseudogene_[Source:HGNC_Symbol;Acc:HGNC:14997]	.	+
chr1	110085177	110085199	OR11I1P_olfactory_receptor_family_11_subfamily_I_member_1_pseudogene_[Source:HGNC_Symbol;Acc:HGNC:14997]	.	+
chr1	110085220	110085246	OR11I1P_olfactory_receptor_family_11_subfamily_I_member_1_pseudogene_[Source:HGNC_Symbol;Acc:HGNC:14997]	.	+
chr1	110085258	110085273	OR11I1P_olfactory_receptor_family_11_subfamily_I_member_1_pseudogene_[Source:HGNC_Symbol;Acc:HGNC:14997]	.	+
chr1	110085896	110086258	OR11I1P_olfactory_receptor_family_11_subfamily_I_member_1_pseudogene_[Source:HGNC_Symbol;Acc:HGNC:14997]	.	+
chr1	110086570	110086589	OR11I1P_olfactory_receptor_family_11_subfamily_I_member_1_pseudogene_[Source:HGNC_Symbol;Acc:HGNC:14997]	.	+
chr1	110088251	110088265	OR11I1P_olfactory_receptor_family_11_subfamily_I_member_1_pseudogene_[Source:HGNC_Symbol;Acc:HGNC:14997]	.	+
chr1	110089701	110089713	OR11I1P_olfactory_receptor_family_11_subfamily_I_member_1_pseudogene_[Source:HGNC_Symbol;Acc:HGNC:14997]	.	+
chr1	110089716	110089850	OR11I1P_olfactory_receptor_family_11_subfamily_I_member_1_pseudogene_[Source:HGNC_Symbol;Acc:HGNC:14997]	.	+
chr1	110090070	110090244	OR11I1P_olfactory_receptor_family_11_subfamily_I_member_1_pseudogene_[Source:HGNC_Symbol;Acc:HGNC:14997]	.	+
chr1	110095115	110095242	OR11I1P_olfactory_receptor_family_11_subfamily_I_member_1_pseudogene_[Source:HGNC_Symbol;Acc:HGNC:14997]	.	+
chr1	110098483	110098585	OR11I1P_olfactory_receptor_family_11_subfamily_I_member_1_pseudogene_[Source:HGNC_Symbol;Acc:HGNC:14997]	.	+
chr1	110098597	110098710	OR11I1P_olfactory_receptor_family_11_subfamily_I_member_1_pseudogene_[Source:HGNC_Symbol;Acc:HGNC:14997]	.	+
chr1	110098710	110098725	OR11I1P_olfactory_receptor_family_11_subfamily_I_member_1_pseudogene_[Source:HGNC_Symbol;Acc:HGNC:14997]	.	+
chr1	110098956	110098980	OR11I1P_olfactory_receptor_family_11_subfamily_I_member_1_pseudogene_[Source:HGNC_Symbol;Acc:HGNC:14997]	.	+
chr1	110099006	110099014	OR11I1P_olfactory_receptor_family_11_subfamily_I_member_1_pseudogene_[Source:HGNC_Symbol;Acc:HGNC:14997]	.	+
chr1	110100484	110100512	OR11I1P_olfactory_receptor_family_11_subfamily_I_member_1_pseudogene_[Source:HGNC_Symbol;Acc:HGNC:14997]	.	+
chr1	110100529	110100583	OR11I1P_olfactory_receptor_family_11_subfamily_I_member_1_pseudogene_[Source:HGNC_Symbol;Acc:HGNC:14997]	.	+
chr1	110102181	110102463	OR11I1P_olfactory_receptor_family_11_subfamily_I_member_1_pseudogene_[Source:HGNC_Symbol;Acc:HGNC:14997]	.	+
chr1	110106286	110106314	OR11I1P_olfactory_receptor_family_11_subfamily_I_member_1_pseudogene_[Source:HGNC_Symbol;Acc:HGNC:14997]	.	+
chr1	110108307	110108324	OR11I1P_olfactory_receptor_family_11_subfamily_I_member_1_pseudogene_[Source:HGNC_Symbol;Acc:HGNC:14997]	.	+
chr1	110108331	110108360	OR11I1P_olfactory_receptor_family_11_subfamily_I_member_1_pseudogene_[Source:HGNC_Symbol;Acc:HGNC:14997]	.	+
chr1	110109076	110109085	OR11I1P_olfactory_receptor_family_11_subfamily_I_member_1_pseudogene_[Source:HGNC_Symbol;Acc:HGNC:14997]	.	+
chr1	110109099	110109113	OR11I1P_olfactory_receptor_family_11_subfamily_I_member_1_pseudogene_[Source:HGNC_Symbol;Acc:HGNC:14997]	.	+
chr1	110109153	110109166	OR11I1P_olfactory_receptor_family_11_subfamily_I_member_1_pseudogene_[Source:HGNC_Symbol;Acc:HGNC:14997]	.	+
chr1	110112363	110112376	OR11I1P_olfactory_receptor_family_11_subfamily_I_member_1_pseudogene_[Source:HGNC_Symbol;Acc:HGNC:14997]	.	+
chr1	110112500	110112565	OR11I1P_olfactory_receptor_family_11_subfamily_I_member_1_pseudogene_[Source:HGNC_Symbol;Acc:HGNC:14997]	.	+
chr1	110112567	110112590	OR11I1P_olfactory_receptor_family_11_subfamily_I_member_1_pseudogene_[Source:HGNC_Symbol;Acc:HGNC:14997]	.	+
chr1	110112612	110112679	OR11I1P_olfactory_receptor_family_11_subfamily_I_member_1_pseudogene_[Source:HGNC_Symbol;Acc:HGNC:14997]	.	+
chr1	110112687	110112740	OR11I1P_olfactory_receptor_family_11_subfamily_I_member_1_pseudogene_[Source:HGNC_Symbol;Acc:HGNC:14997]	.	+
chr1	110112794	110112808	OR11I1P_olfactory_receptor_family_11_subfamily_I_member_1_pseudogene_[Source:HGNC_Symbol;Acc:HGNC:14997]	.	+
chr1	110114839	110114963	OR11I1P_olfactory_receptor_family_11_subfamily_I_member_1_pseudogene_[Source:HGNC_Symbol;Acc:HGNC:14997]	.	+
chr1	110116908	110116929	OR11I1P_olfactory_receptor_family_11_subfamily_I_member_1_pseudogene_[Source:HGNC_Symbol;Acc:HGNC:14997]	.	+
chr1	110121267	110121308	OR11I1P_olfactory_receptor_family_11_subfamily_I_member_1_pseudogene_[Source:HGNC_Symbol;Acc:HGNC:14997]	.	+
chr1	110121336	110121345	OR11I1P_olfactory_receptor_family_11_subfamily_I_member_1_pseudogene_[Source:HGNC_Symbol;Acc:HGNC:14997]	.	+
chr1	110121350	110121358	OR11I1P_olfactory_receptor_family_11_subfamily_I_member_1_pseudogene_[Source:HGNC_Symbol;Acc:HGNC:14997]	.	+
chr1	110121509	110121518	OR11I1P_olfactory_receptor_family_11_subfamily_I_member_1_pseudogene_[Source:HGNC_Symbol;Acc:HGNC:14997]	.	+
chr1	110123405	110123467	OR11I1P_olfactory_receptor_family_11_subfamily_I_member_1_pseudogene_[Source:HGNC_Symbol;Acc:HGNC:14997]	.	+
chr1	110123491	110123510	OR11I1P_olfactory_receptor_family_11_subfamily_I_member_1_pseudogene_[Source:HGNC_Symbol;Acc:HGNC:14997]	.	+
chr1	110127285	110127302	OR11I1P_olfactory_receptor_family_11_subfamily_I_member_1_pseudogene_[Source:HGNC_Symbol;Acc:HGNC:14997]	.	+
chr1	110128318	110128334	OR11I1P_olfactory_receptor_family_11_subfamily_I_member_1_pseudogene_[Source:HGNC_Symbol;Acc:HGNC:14997]	.	+
chr1	110130197	110130282	OR11I1P_olfactory_receptor_family_11_subfamily_I_member_1_pseudogene_[Source:HGNC_Symbol;Acc:HGNC:14997]	.	+
chr1	110133487	110133494	OR11I1P_olfactory_receptor_family_11_subfamily_I_member_1_pseudogene_[Source:HGNC_Symbol;Acc:HGNC:14997]	.	+
chr1	110133509	110133555	OR11I1P_olfactory_receptor_family_11_subfamily_I_member_1_pseudogene_[Source:HGNC_Symbol;Acc:HGNC:14997]	.	+
chr1	110133555	110133776	OR11I1P_olfactory_receptor_family_11_subfamily_I_member_1_pseudogene_[Source:HGNC_Symbol;Acc:HGNC:14997]	.	+
chr1	110136702	110136709	OR11I1P_olfactory_receptor_family_11_subfamily_I_member_1_pseudogene_[Source:HGNC_Symbol;Acc:HGNC:14997]	.	+
chr1	110137039	110137212	OR11I1P_olfactory_receptor_family_11_subfamily_I_member_1_pseudogene_[Source:HGNC_Symbol;Acc:HGNC:14997]	.	+
chr1	110138472	110138482	OR11I1P_olfactory_receptor_family_11_subfamily_I_member_1_pseudogene_[Source:HGNC_Symbol;Acc:HGNC:14997]	.	+
chr1	110150394	110150503	OR11I1P_olfactory_receptor_family_11_subfamily_I_member_1_pseudogene_[Source:HGNC_Symbol;Acc:HGNC:14997]	.	+
chr1	110150504	110150574	OR11I1P_olfactory_receptor_family_11_subfamily_I_member_1_pseudogene_[Source:HGNC_Symbol;Acc:HGNC:14997]	.	+
chr1	110150878	110150889	OR11I1P_olfactory_receptor_family_11_subfamily_I_member_1_pseudogene_[Source:HGNC_Symbol;Acc:HGNC:14997]	.	+
chr1	110150946	110150956	OR11I1P_olfactory_receptor_family_11_subfamily_I_member_1_pseudogene_[Source:HGNC_Symbol;Acc:HGNC:14997]	.	+
chr1	110151325	110151371	OR11I1P_olfactory_receptor_family_11_subfamily_I_member_1_pseudogene_[Source:HGNC_Symbol;Acc:HGNC:14997]	.	+
chr1	110151386	110151400	OR11I1P_olfactory_receptor_family_11_subfamily_I_member_1_pseudogene_[Source:HGNC_Symbol;Acc:HGNC:14997]	.	+
chr1	110151568	110151573	OR11I1P_olfactory_receptor_family_11_subfamily_I_member_1_pseudogene_[Source:HGNC_Symbol;Acc:HGNC:14997]	.	+
chr1	110152182	110152215	OR11I1P_olfactory_receptor_family_11_subfamily_I_member_1_pseudogene_[Source:HGNC_Symbol;Acc:HGNC:14997]	.	+
chr1	110152276	110152306	OR11I1P_olfactory_receptor_family_11_subfamily_I_member_1_pseudogene_[Source:HGNC_Symbol;Acc:HGNC:14997]	.	+
chr1	110152337	110152407	OR11I1P_olfactory_receptor_family_11_subfamily_I_member_1_pseudogene_[Source:HGNC_Symbol;Acc:HGNC:14997]	.	+
chr1	110153734	110153760	OR11I1P_olfactory_receptor_family_11_subfamily_I_member_1_pseudogene_[Source:HGNC_Symbol;Acc:HGNC:14997]	.	+
chr1	110154241	110154255	OR11I1P_olfactory_receptor_family_11_subfamily_I_member_1_pseudogene_[Source:HGNC_Symbol;Acc:HGNC:14997]	.	+
chr1	110155220	110155232	OR11I1P_olfactory_receptor_family_11_subfamily_I_member_1_pseudogene_[Source:HGNC_Symbol;Acc:HGNC:14997]	.	+
chr1	110155722	110155744	OR11I1P_olfactory_receptor_family_11_subfamily_I_member_1_pseudogene_[Source:HGNC_Symbol;Acc:HGNC:14997]	.	+
chr1	110156095	110156112	OR11I1P_olfactory_receptor_family_11_subfamily_I_member_1_pseudogene_[Source:HGNC_Symbol;Acc:HGNC:14997]	.	+
chr1	110156795	110156852	OR11I1P_olfactory_receptor_family_11_subfamily_I_member_1_pseudogene_[Source:HGNC_Symbol;Acc:HGNC:14997]	.	+
chr1	110156870	110156882	OR11I1P_olfactory_receptor_family_11_subfamily_I_member_1_pseudogene_[Source:HGNC_Symbol;Acc:HGNC:14997]	.	+
chr1	110159389	110159439	OR11I1P_olfactory_receptor_family_11_subfamily_I_member_1_pseudogene_[Source:HGNC_Symbol;Acc:HGNC:14997]	.	+
chr1	110161225	110161251	OR11I1P_olfactory_receptor_family_11_subfamily_I_member_1_pseudogene_[Source:HGNC_Symbol;Acc:HGNC:14997]	.	+
chr1	110161910	110161937	OR11I1P_olfactory_receptor_family_11_subfamily_I_member_1_pseudogene_[Source:HGNC_Symbol;Acc:HGNC:14997]	.	+
chr1	110161955	110161979	OR11I1P_olfactory_receptor_family_11_subfamily_I_member_1_pseudogene_[Source:HGNC_Symbol;Acc:HGNC:14997]	.	+
chr1	110162003	110162017	OR11I1P_olfactory_receptor_family_11_subfamily_I_member_1_pseudogene_[Source:HGNC_Symbol;Acc:HGNC:14997]	.	+
chr1	110162031	110162044	OR11I1P_olfactory_receptor_family_11_subfamily_I_member_1_pseudogene_[Source:HGNC_Symbol;Acc:HGNC:14997]	.	+
chr1	110165795	110165846	OR11I1P_olfactory_receptor_family_11_subfamily_I_member_1_pseudogene_[Source:HGNC_Symbol;Acc:HGNC:14997]	.	+
chr1	110165866	110165910	OR11I1P_olfactory_receptor_family_11_subfamily_I_member_1_pseudogene_[Source:HGNC_Symbol;Acc:HGNC:14997]	.	+
chr1	110165937	110165945	OR11I1P_olfactory_receptor_family_11_subfamily_I_member_1_pseudogene_[Source:HGNC_Symbol;Acc:HGNC:14997]	.	+
chr1	110166048	110166073	OR11I1P_olfactory_receptor_family_11_subfamily_I_member_1_pseudogene_[Source:HGNC_Symbol;Acc:HGNC:14997]	.	+
chr1	110166079	110166098	OR11I1P_olfactory_receptor_family_11_subfamily_I_member_1_pseudogene_[Source:HGNC_Symbol;Acc:HGNC:14997]	.	+
chr1	110166098	110166156	OR11I1P_olfactory_receptor_family_11_subfamily_I_member_1_pseudogene_[Source:HGNC_Symbol;Acc:HGNC:14997]	.	+
chr1	110166182	110166188	OR11I1P_olfactory_receptor_family_11_subfamily_I_member_1_pseudogene_[Source:HGNC_Symbol;Acc:HGNC:14997]	.	+
chr1	110166840	110167221	OR11I1P_olfactory_receptor_family_11_subfamily_I_member_1_pseudogene_[Source:HGNC_Symbol;Acc:HGNC:14997]	.	+
chr1	110171271	110171277	OR11I1P_olfactory_receptor_family_11_subfamily_I_member_1_pseudogene_[Source:HGNC_Symbol;Acc:HGNC:14997]	.	+
chr1	110171300	110171366	OR11I1P_olfactory_receptor_family_11_subfamily_I_member_1_pseudogene_[Source:HGNC_Symbol;Acc:HGNC:14997]	.	+
chr1	110171391	110171443	OR11I1P_olfactory_receptor_family_11_subfamily_I_member_1_pseudogene_[Source:HGNC_Symbol;Acc:HGNC:14997]	.	+
chr1	110171453	110171508	OR11I1P_olfactory_receptor_family_11_subfamily_I_member_1_pseudogene_[Source:HGNC_Symbol;Acc:HGNC:14997]	.	+
chr1	110171530	110171547	OR11I1P_olfactory_receptor_family_11_subfamily_I_member_1_pseudogene_[Source:HGNC_Symbol;Acc:HGNC:14997]	.	+
chr1	110172057	110172223	OR11I1P_olfactory_receptor_family_11_subfamily_I_member_1_pseudogene_[Source:HGNC_Symbol;Acc:HGNC:14997]	.	+
chr1	110173643	110173655	OR11I1P_olfactory_receptor_family_11_subfamily_I_member_1_pseudogene_[Source:HGNC_Symbol;Acc:HGNC:14997]	.	+
chr1	110173970	110174091	OR11I1P_olfactory_receptor_family_11_subfamily_I_member_1_pseudogene_[Source:HGNC_Symbol;Acc:HGNC:14997]	.	+
chr1	110174096	110174105	OR11I1P_olfactory_receptor_family_11_subfamily_I_member_1_pseudogene_[Source:HGNC_Symbol;Acc:HGNC:14997]	.	+
chr1	110174772	110174966	OR11I1P_olfactory_receptor_family_11_subfamily_I_member_1_pseudogene_[Source:HGNC_Symbol;Acc:HGNC:14997]	.	+
chr1	110176429	110176436	OR11I1P_olfactory_receptor_family_11_subfamily_I_member_1_pseudogene_[Source:HGNC_Symbol;Acc:HGNC:14997]	.	+
chr1	110176486	110176491	OR11I1P_olfactory_receptor_family_11_subfamily_I_member_1_pseudogene_[Source:HGNC_Symbol;Acc:HGNC:14997]	.	+
chr1	110176624	110176636	OR11I1P_olfactory_receptor_family_11_subfamily_I_member_1_pseudogene_[Source:HGNC_Symbol;Acc:HGNC:14997]	.	+
chr1	110176640	110176744	OR11I1P_olfactory_receptor_family_11_subfamily_I_member_1_pseudogene_[Source:HGNC_Symbol;Acc:HGNC:14997]	.	+
chr1	110182965	110182993	OR11I1P_olfactory_receptor_family_11_subfamily_I_member_1_pseudogene_[Source:HGNC_Symbol;Acc:HGNC:14997]	.	+
chr1	110185312	110185336	OR11I1P_olfactory_receptor_family_11_subfamily_I_member_1_pseudogene_[Source:HGNC_Symbol;Acc:HGNC:14997]	.	+
chr1	110185356	110185371	OR11I1P_olfactory_receptor_family_11_subfamily_I_member_1_pseudogene_[Source:HGNC_Symbol;Acc:HGNC:14997]	.	+
chr1	110185542	110185555	OR11I1P_olfactory_receptor_family_11_subfamily_I_member_1_pseudogene_[Source:HGNC_Symbol;Acc:HGNC:14997]	.	+
chr1	110186920	110186943	OR11I1P_olfactory_receptor_family_11_subfamily_I_member_1_pseudogene_[Source:HGNC_Symbol;Acc:HGNC:14997]	.	+
chr1	110188071	110188092	OR11I1P_olfactory_receptor_family_11_subfamily_I_member_1_pseudogene_[Source:HGNC_Symbol;Acc:HGNC:14997]	.	+
chr1	110191969	110192221	OR11I1P_olfactory_receptor_family_11_subfamily_I_member_1_pseudogene_[Source:HGNC_Symbol;Acc:HGNC:14997]	.	+
chr1	110192502	110192521	OR11I1P_olfactory_receptor_family_11_subfamily_I_member_1_pseudogene_[Source:HGNC_Symbol;Acc:HGNC:14997]	.	+
chr1	110192548	110192583	OR11I1P_olfactory_receptor_family_11_subfamily_I_member_1_pseudogene_[Source:HGNC_Symbol;Acc:HGNC:14997]	.	+
chr1	110192596	110192604	OR11I1P_olfactory_receptor_family_11_subfamily_I_member_1_pseudogene_[Source:HGNC_Symbol;Acc:HGNC:14997]	.	+
chr1	110192608	110192625	OR11I1P_olfactory_receptor_family_11_subfamily_I_member_1_pseudogene_[Source:HGNC_Symbol;Acc:HGNC:14997]	.	+
chr1	110192669	110192700	OR11I1P_olfactory_receptor_family_11_subfamily_I_member_1_pseudogene_[Source:HGNC_Symbol;Acc:HGNC:14997]	.	+
chr1	110194575	110194775	OR11I1P_olfactory_receptor_family_11_subfamily_I_member_1_pseudogene_[Source:HGNC_Symbol;Acc:HGNC:14997]	.	+
chr1	110195538	110195750	OR11I1P_olfactory_receptor_family_11_subfamily_I_member_1_pseudogene_[Source:HGNC_Symbol;Acc:HGNC:14997]	.	+
chr1	110197083	110197097	OR11I1P_olfactory_receptor_family_11_subfamily_I_member_1_pseudogene_[Source:HGNC_Symbol;Acc:HGNC:14997]	.	+
chr1	110197433	110197604	OR11I1P_olfactory_receptor_family_11_subfamily_I_member_1_pseudogene_[Source:HGNC_Symbol;Acc:HGNC:14997]	.	+
chr1	110198073	110198116	OR11I1P_olfactory_receptor_family_11_subfamily_I_member_1_pseudogene_[Source:HGNC_Symbol;Acc:HGNC:14997]	.	+
chr1	110198138	110198446	OR11I1P_olfactory_receptor_family_11_subfamily_I_member_1_pseudogene_[Source:HGNC_Symbol;Acc:HGNC:14997]	.	+
chr1	110199372	110199391	OR11I1P_olfactory_receptor_family_11_subfamily_I_member_1_pseudogene_[Source:HGNC_Symbol;Acc:HGNC:14997]	.	+
chr1	110199433	110199451	OR11I1P_olfactory_receptor_family_11_subfamily_I_member_1_pseudogene_[Source:HGNC_Symbol;Acc:HGNC:14997]	.	+
chr1	110200417	110200439	OR11I1P_olfactory_receptor_family_11_subfamily_I_member_1_pseudogene_[Source:HGNC_Symbol;Acc:HGNC:14997]	.	+
chr1	110200487	110200640	OR11I1P_olfactory_receptor_family_11_subfamily_I_member_1_pseudogene_[Source:HGNC_Symbol;Acc:HGNC:14997]	.	+
chr1	110200644	110200657	OR11I1P_olfactory_receptor_family_11_subfamily_I_member_1_pseudogene_[Source:HGNC_Symbol;Acc:HGNC:14997]	.	+
chr1	110201503	110201523	OR11I1P_olfactory_receptor_family_11_subfamily_I_member_1_pseudogene_[Source:HGNC_Symbol;Acc:HGNC:14997]	.	+
chr1	110202169	110202200	OR11I1P_olfactory_receptor_family_11_subfamily_I_member_1_pseudogene_[Source:HGNC_Symbol;Acc:HGNC:14997]	.	+
chr1	110203161	110203173	OR11I1P_olfactory_receptor_family_11_subfamily_I_member_1_pseudogene_[Source:HGNC_Symbol;Acc:HGNC:14997]	.	+
chr1	110206353	110206365	OR11I1P_olfactory_receptor_family_11_subfamily_I_member_1_pseudogene_[Source:HGNC_Symbol;Acc:HGNC:14997]	.	+
chr1	110207080	110207099	OR11I1P_olfactory_receptor_family_11_subfamily_I_member_1_pseudogene_[Source:HGNC_Symbol;Acc:HGNC:14997]	.	+
chr1	110207126	110207150	OR11I1P_olfactory_receptor_family_11_subfamily_I_member_1_pseudogene_[Source:HGNC_Symbol;Acc:HGNC:14997]	.	+
chr1	110207928	110207945	OR11I1P_olfactory_receptor_family_11_subfamily_I_member_1_pseudogene_[Source:HGNC_Symbol;Acc:HGNC:14997]	.	+
chr1	110209273	110209301	OR11I1P_olfactory_receptor_family_11_subfamily_I_member_1_pseudogene_[Source:HGNC_Symbol;Acc:HGNC:14997]	.	+
chr1	110209351	110209389	OR11I1P_olfactory_receptor_family_11_subfamily_I_member_1_pseudogene_[Source:HGNC_Symbol;Acc:HGNC:14997]	.	+
chr1	110209990	110210009	OR11I1P_olfactory_receptor_family_11_subfamily_I_member_1_pseudogene_[Source:HGNC_Symbol;Acc:HGNC:14997]	.	+
chr1	110210031	110210049	OR11I1P_olfactory_receptor_family_11_subfamily_I_member_1_pseudogene_[Source:HGNC_Symbol;Acc:HGNC:14997]	.	+
chr1	110210103	110210162	OR11I1P_olfactory_receptor_family_11_subfamily_I_member_1_pseudogene_[Source:HGNC_Symbol;Acc:HGNC:14997]	.	+
chr1	110210270	110210314	OR11I1P_olfactory_receptor_family_11_subfamily_I_member_1_pseudogene_[Source:HGNC_Symbol;Acc:HGNC:14997]	.	+
chr1	110210435	110210508	OR11I1P_olfactory_receptor_family_11_subfamily_I_member_1_pseudogene_[Source:HGNC_Symbol;Acc:HGNC:14997]	.	+
chr1	110210518	110210596	OR11I1P_olfactory_receptor_family_11_subfamily_I_member_1_pseudogene_[Source:HGNC_Symbol;Acc:HGNC:14997]	.	+
chr1	110210668	110210681	OR11I1P_olfactory_receptor_family_11_subfamily_I_member_1_pseudogene_[Source:HGNC_Symbol;Acc:HGNC:14997]	.	+
chr1	110210703	110210730	OR11I1P_olfactory_receptor_family_11_subfamily_I_member_1_pseudogene_[Source:HGNC_Symbol;Acc:HGNC:14997]	.	+
chr1	110210743	110210767	OR11I1P_olfactory_receptor_family_11_subfamily_I_member_1_pseudogene_[Source:HGNC_Symbol;Acc:HGNC:14997]	.	+
chr1	110210778	110210803	OR11I1P_olfactory_receptor_family_11_subfamily_I_member_1_pseudogene_[Source:HGNC_Symbol;Acc:HGNC:14997]	.	+
chr1	110210871	110210962	OR11I1P_olfactory_receptor_family_11_subfamily_I_member_1_pseudogene_[Source:HGNC_Symbol;Acc:HGNC:14997]	.	+
chr1	110211003	110211016	OR11I1P_olfactory_receptor_family_11_subfamily_I_member_1_pseudogene_[Source:HGNC_Symbol;Acc:HGNC:14997]	.	+
chr1	110211293	110211304	OR11I1P_olfactory_receptor_family_11_subfamily_I_member_1_pseudogene_[Source:HGNC_Symbol;Acc:HGNC:14997]	.	+
chr1	110211318	110211331	OR11I1P_olfactory_receptor_family_11_subfamily_I_member_1_pseudogene_[Source:HGNC_Symbol;Acc:HGNC:14997]	.	+
chr1	110211349	110211406	OR11I1P_olfactory_receptor_family_11_subfamily_I_member_1_pseudogene_[Source:HGNC_Symbol;Acc:HGNC:14997]	.	+
chr1	110211408	110211575	OR11I1P_olfactory_receptor_family_11_subfamily_I_member_1_pseudogene_[Source:HGNC_Symbol;Acc:HGNC:14997]	.	+
chr1	110211580	110211592	OR11I1P_olfactory_receptor_family_11_subfamily_I_member_1_pseudogene_[Source:HGNC_Symbol;Acc:HGNC:14997]	.	+
chr1	110211617	110211654	OR11I1P_olfactory_receptor_family_11_subfamily_I_member_1_pseudogene_[Source:HGNC_Symbol;Acc:HGNC:14997]	.	+
chr1	110211775	110211786	OR11I1P_olfactory_receptor_family_11_subfamily_I_member_1_pseudogene_[Source:HGNC_Symbol;Acc:HGNC:14997]	.	+
chr1	110211817	110211995	OR11I1P_olfactory_receptor_family_11_subfamily_I_member_1_pseudogene_[Source:HGNC_Symbol;Acc:HGNC:14997]	.	+
chr1	110212122	110212184	OR11I1P_olfactory_receptor_family_11_subfamily_I_member_1_pseudogene_[Source:HGNC_Symbol;Acc:HGNC:14997]	.	+
chr1	110212376	110212417	OR11I1P_olfactory_receptor_family_11_subfamily_I_member_1_pseudogene_[Source:HGNC_Symbol;Acc:HGNC:14997]	.	+
chr1	110212919	110212946	OR11I1P_olfactory_receptor_family_11_subfamily_I_member_1_pseudogene_[Source:HGNC_Symbol;Acc:HGNC:14997]	.	+
chr1	110212988	110213019	OR11I1P_olfactory_receptor_family_11_subfamily_I_member_1_pseudogene_[Source:HGNC_Symbol;Acc:HGNC:14997]	.	+
chr1	110215158	110215201	OR11I1P_olfactory_receptor_family_11_subfamily_I_member_1_pseudogene_[Source:HGNC_Symbol;Acc:HGNC:14997]	.	+
chr1	110216480	110216545	OR11I1P_olfactory_receptor_family_11_subfamily_I_member_1_pseudogene_[Source:HGNC_Symbol;Acc:HGNC:14997]	.	+
chr1	110217947	110218113	OR11I1P_olfactory_receptor_family_11_subfamily_I_member_1_pseudogene_[Source:HGNC_Symbol;Acc:HGNC:14997]	.	+
chr1	110218158	110218178	OR11I1P_olfactory_receptor_family_11_subfamily_I_member_1_pseudogene_[Source:HGNC_Symbol;Acc:HGNC:14997]	.	+
chr1	110220499	110220547	OR11I1P_olfactory_receptor_family_11_subfamily_I_member_1_pseudogene_[Source:HGNC_Symbol;Acc:HGNC:14997]	.	+
chr1	110221881	110221959	OR11I1P_olfactory_receptor_family_11_subfamily_I_member_1_pseudogene_[Source:HGNC_Symbol;Acc:HGNC:14997]	.	+
chr1	110222969	110223025	OR11I1P_olfactory_receptor_family_11_subfamily_I_member_1_pseudogene_[Source:HGNC_Symbol;Acc:HGNC:14997]	.	+
chr1	110223126	110223163	OR11I1P_olfactory_receptor_family_11_subfamily_I_member_1_pseudogene_[Source:HGNC_Symbol;Acc:HGNC:14997]	.	+
chr1	110223204	110223905	OR11I1P_olfactory_receptor_family_11_subfamily_I_member_1_pseudogene_[Source:HGNC_Symbol;Acc:HGNC:14997]	.	+
chr1	110224362	110224509	OR11I1P_olfactory_receptor_family_11_subfamily_I_member_1_pseudogene_[Source:HGNC_Symbol;Acc:HGNC:14997]	.	+
chr1	110232942	110233068	OR11I1P_olfactory_receptor_family_11_subfamily_I_member_1_pseudogene_[Source:HGNC_Symbol;Acc:HGNC:14997]	.	+
chr1	110233068	110233274	OR11I1P_olfactory_receptor_family_11_subfamily_I_member_1_pseudogene_[Source:HGNC_Symbol;Acc:HGNC:14997]	.	+
chr1	110233475	110233531	OR11I1P_olfactory_receptor_family_11_subfamily_I_member_1_pseudogene_[Source:HGNC_Symbol;Acc:HGNC:14997]	.	+
chr1	110233670	110233863	OR11I1P_olfactory_receptor_family_11_subfamily_I_member_1_pseudogene_[Source:HGNC_Symbol;Acc:HGNC:14997]	.	+
chr1	110233891	110233920	OR11I1P_olfactory_receptor_family_11_subfamily_I_member_1_pseudogene_[Source:HGNC_Symbol;Acc:HGNC:14997]	.	+
chr1	110233928	110234015	OR11I1P_olfactory_receptor_family_11_subfamily_I_member_1_pseudogene_[Source:HGNC_Symbol;Acc:HGNC:14997]	.	+
chr1	110234058	110234081	OR11I1P_olfactory_receptor_family_11_subfamily_I_member_1_pseudogene_[Source:HGNC_Symbol;Acc:HGNC:14997]	.	+
chr1	110234410	110234428	OR11I1P_olfactory_receptor_family_11_subfamily_I_member_1_pseudogene_[Source:HGNC_Symbol;Acc:HGNC:14997]	.	+
chr1	110235199	110235212	OR11I1P_olfactory_receptor_family_11_subfamily_I_member_1_pseudogene_[Source:HGNC_Symbol;Acc:HGNC:14997]	.	+
chr1	110235260	110235301	OR11I1P_olfactory_receptor_family_11_subfamily_I_member_1_pseudogene_[Source:HGNC_Symbol;Acc:HGNC:14997]	.	+
chr1	110235308	110235316	OR11I1P_olfactory_receptor_family_11_subfamily_I_member_1_pseudogene_[Source:HGNC_Symbol;Acc:HGNC:14997]	.	+
chr1	110235344	110235359	OR11I1P_olfactory_receptor_family_11_subfamily_I_member_1_pseudogene_[Source:HGNC_Symbol;Acc:HGNC:14997]	.	+
chr1	110235375	110235386	OR11I1P_olfactory_receptor_family_11_subfamily_I_member_1_pseudogene_[Source:HGNC_Symbol;Acc:HGNC:14997]	.	+
chr1	110235435	110235445	OR11I1P_olfactory_receptor_family_11_subfamily_I_member_1_pseudogene_[Source:HGNC_Symbol;Acc:HGNC:14997]	.	+
chr1	110239674	110239713	OR11I1P_olfactory_receptor_family_11_subfamily_I_member_1_pseudogene_[Source:HGNC_Symbol;Acc:HGNC:14997]	.	+
chr1	110239720	110239773	OR11I1P_olfactory_receptor_family_11_subfamily_I_member_1_pseudogene_[Source:HGNC_Symbol;Acc:HGNC:14997]	.	+
chr1	110240676	110240681	OR11I1P_olfactory_receptor_family_11_subfamily_I_member_1_pseudogene_[Source:HGNC_Symbol;Acc:HGNC:14997]	.	+
chr1	110243783	110243799	OR11I1P_olfactory_receptor_family_11_subfamily_I_member_1_pseudogene_[Source:HGNC_Symbol;Acc:HGNC:14997]	.	+
chr1	110243832	110243842	OR11I1P_olfactory_receptor_family_11_subfamily_I_member_1_pseudogene_[Source:HGNC_Symbol;Acc:HGNC:14997]	.	+
chr1	110243992	110244001	OR11I1P_olfactory_receptor_family_11_subfamily_I_member_1_pseudogene_[Source:HGNC_Symbol;Acc:HGNC:14997]	.	+
chr1	110244044	110244050	OR11I1P_olfactory_receptor_family_11_subfamily_I_member_1_pseudogene_[Source:HGNC_Symbol;Acc:HGNC:14997]	.	+
chr1	110246332	110246342	OR11I1P_olfactory_receptor_family_11_subfamily_I_member_1_pseudogene_[Source:HGNC_Symbol;Acc:HGNC:14997]	.	+
chr1	110249381	110249398	OR11I1P_olfactory_receptor_family_11_subfamily_I_member_1_pseudogene_[Source:HGNC_Symbol;Acc:HGNC:14997]	.	+
chr1	110254538	110254547	OR11I1P_olfactory_receptor_family_11_subfamily_I_member_1_pseudogene_[Source:HGNC_Symbol;Acc:HGNC:14997]	.	+
chr1	110254591	110254651	OR11I1P_olfactory_receptor_family_11_subfamily_I_member_1_pseudogene_[Source:HGNC_Symbol;Acc:HGNC:14997]	.	+
chr1	110254687	110254725	OR11I1P_olfactory_receptor_family_11_subfamily_I_member_1_pseudogene_[Source:HGNC_Symbol;Acc:HGNC:14997]	.	+
chr1	110254732	110254752	OR11I1P_olfactory_receptor_family_11_subfamily_I_member_1_pseudogene_[Source:HGNC_Symbol;Acc:HGNC:14997]	.	+
chr1	110255428	110255440	OR11I1P_olfactory_receptor_family_11_subfamily_I_member_1_pseudogene_[Source:HGNC_Symbol;Acc:HGNC:14997]	.	+
chr1	110255468	110255498	OR11I1P_olfactory_receptor_family_11_subfamily_I_member_1_pseudogene_[Source:HGNC_Symbol;Acc:HGNC:14997]	.	+
chr1	110255510	110255517	OR11I1P_olfactory_receptor_family_11_subfamily_I_member_1_pseudogene_[Source:HGNC_Symbol;Acc:HGNC:14997]	.	+
chr1	110255518	110255721	OR11I1P_olfactory_receptor_family_11_subfamily_I_member_1_pseudogene_[Source:HGNC_Symbol;Acc:HGNC:14997]	.	+
chr1	110256873	110256926	OR11I1P_olfactory_receptor_family_11_subfamily_I_member_1_pseudogene_[Source:HGNC_Symbol;Acc:HGNC:14997]	.	+
chr1	110261245	110261293	OR11I1P_olfactory_receptor_family_11_subfamily_I_member_1_pseudogene_[Source:HGNC_Symbol;Acc:HGNC:14997]	.	+
chr1	110263321	110263344	OR11I1P_olfactory_receptor_family_11_subfamily_I_member_1_pseudogene_[Source:HGNC_Symbol;Acc:HGNC:14997]	.	+
chr1	110263393	110263416	OR11I1P_olfactory_receptor_family_11_subfamily_I_member_1_pseudogene_[Source:HGNC_Symbol;Acc:HGNC:14997]	.	+
chr1	110263541	110263566	OR11I1P_olfactory_receptor_family_11_subfamily_I_member_1_pseudogene_[Source:HGNC_Symbol;Acc:HGNC:14997]	.	+
chr1	110272909	110272946	OR11I1P_olfactory_receptor_family_11_subfamily_I_member_1_pseudogene_[Source:HGNC_Symbol;Acc:HGNC:14997]	.	+
chr1	110273015	110273054	OR11I1P_olfactory_receptor_family_11_subfamily_I_member_1_pseudogene_[Source:HGNC_Symbol;Acc:HGNC:14997]	.	+
chr1	110277130	110277245	OR11I1P_olfactory_receptor_family_11_subfamily_I_member_1_pseudogene_[Source:HGNC_Symbol;Acc:HGNC:14997]	.	+
chr1	110277267	110277311	OR11I1P_olfactory_receptor_family_11_subfamily_I_member_1_pseudogene_[Source:HGNC_Symbol;Acc:HGNC:14997]	.	+
chr1	110277332	110277339	OR11I1P_olfactory_receptor_family_11_subfamily_I_member_1_pseudogene_[Source:HGNC_Symbol;Acc:HGNC:14997]	.	+
chr1	110281163	110281193	OR11I1P_olfactory_receptor_family_11_subfamily_I_member_1_pseudogene_[Source:HGNC_Symbol;Acc:HGNC:14997]	.	+
chr1	110282152	110282201	OR11I1P_olfactory_receptor_family_11_subfamily_I_member_1_pseudogene_[Source:HGNC_Symbol;Acc:HGNC:14997]	.	+
chr1	110291348	110291383	OR11I1P_olfactory_receptor_family_11_subfamily_I_member_1_pseudogene_[Source:HGNC_Symbol;Acc:HGNC:14997]	.	+
chr1	110291413	110291441	OR11I1P_olfactory_receptor_family_11_subfamily_I_member_1_pseudogene_[Source:HGNC_Symbol;Acc:HGNC:14997]	.	+
chr1	110293163	110294055	OR11I1P_olfactory_receptor_family_11_subfamily_I_member_1_pseudogene_[Source:HGNC_Symbol;Acc:HGNC:14997]	.	+
chr1	110294127	110294199	OR11I1P_olfactory_receptor_family_11_subfamily_I_member_1_pseudogene_[Source:HGNC_Symbol;Acc:HGNC:14997]	.	+
chr1	110295075	110295418	OR11I1P_olfactory_receptor_family_11_subfamily_I_member_1_pseudogene_[Source:HGNC_Symbol;Acc:HGNC:14997]	.	+
chr1	110295418	110295615	OR11I1P_olfactory_receptor_family_11_subfamily_I_member_1_pseudogene_[Source:HGNC_Symbol;Acc:HGNC:14997]	.	+
chr1	110295846	110296057	OR11I1P_olfactory_receptor_family_11_subfamily_I_member_1_pseudogene_[Source:HGNC_Symbol;Acc:HGNC:14997]	.	+
chr1	110296129	110296325	OR11I1P_olfactory_receptor_family_11_subfamily_I_member_1_pseudogene_[Source:HGNC_Symbol;Acc:HGNC:14997]	.	+
chr1	110296359	110296365	OR11I1P_olfactory_receptor_family_11_subfamily_I_member_1_pseudogene_[Source:HGNC_Symbol;Acc:HGNC:14997]	.	+
chr1	110296480	110296493	OR11I1P_olfactory_receptor_family_11_subfamily_I_member_1_pseudogene_[Source:HGNC_Symbol;Acc:HGNC:14997]	.	+
chr1	110296519	110296786	OR11I1P_olfactory_receptor_family_11_subfamily_I_member_1_pseudogene_[Source:HGNC_Symbol;Acc:HGNC:14997]	.	+
chr1	110296876	110296881	OR11I1P_olfactory_receptor_family_11_subfamily_I_member_1_pseudogene_[Source:HGNC_Symbol;Acc:HGNC:14997]	.	+
chr1	110296916	110297063	OR11I1P_olfactory_receptor_family_11_subfamily_I_member_1_pseudogene_[Source:HGNC_Symbol;Acc:HGNC:14997]	.	+
chr1	110299125	110299151	OR11I1P_olfactory_receptor_family_11_subfamily_I_member_1_pseudogene_[Source:HGNC_Symbol;Acc:HGNC:14997]	.	+
chr1	110300789	110300937	OR11I1P_olfactory_receptor_family_11_subfamily_I_member_1_pseudogene_[Source:HGNC_Symbol;Acc:HGNC:14997]	.	+
chr1	110302734	110302745	OR11I1P_olfactory_receptor_family_11_subfamily_I_member_1_pseudogene_[Source:HGNC_Symbol;Acc:HGNC:14997]	.	+
chr1	110303004	110303044	OR11I1P_olfactory_receptor_family_11_subfamily_I_member_1_pseudogene_[Source:HGNC_Symbol;Acc:HGNC:14997]	.	+
chr1	110303099	110303124	OR11I1P_olfactory_receptor_family_11_subfamily_I_member_1_pseudogene_[Source:HGNC_Symbol;Acc:HGNC:14997]	.	+
chr1	110303160	110303180	OR11I1P_olfactory_receptor_family_11_subfamily_I_member_1_pseudogene_[Source:HGNC_Symbol;Acc:HGNC:14997]	.	+
chr1	110307736	110307858	OR11I1P_olfactory_receptor_family_11_subfamily_I_member_1_pseudogene_[Source:HGNC_Symbol;Acc:HGNC:14997]	.	+
chr1	110308072	110308088	OR11I1P_olfactory_receptor_family_11_subfamily_I_member_1_pseudogene_[Source:HGNC_Symbol;Acc:HGNC:14997]	.	+
chr1	110309246	110309265	OR11I1P_olfactory_receptor_family_11_subfamily_I_member_1_pseudogene_[Source:HGNC_Symbol;Acc:HGNC:14997]	.	+
chr1	110309338	110309365	OR11I1P_olfactory_receptor_family_11_subfamily_I_member_1_pseudogene_[Source:HGNC_Symbol;Acc:HGNC:14997]	.	+
chr1	110310403	110310415	OR11I1P_olfactory_receptor_family_11_subfamily_I_member_1_pseudogene_[Source:HGNC_Symbol;Acc:HGNC:14997]	.	+
chr1	110310417	110310426	OR11I1P_olfactory_receptor_family_11_subfamily_I_member_1_pseudogene_[Source:HGNC_Symbol;Acc:HGNC:14997]	.	+
chr1	110310429	110310437	OR11I1P_olfactory_receptor_family_11_subfamily_I_member_1_pseudogene_[Source:HGNC_Symbol;Acc:HGNC:14997]	.	+
chr1	110310473	110310501	OR11I1P_olfactory_receptor_family_11_subfamily_I_member_1_pseudogene_[Source:HGNC_Symbol;Acc:HGNC:14997]	.	+
chr1	110310511	110310535	OR11I1P_olfactory_receptor_family_11_subfamily_I_member_1_pseudogene_[Source:HGNC_Symbol;Acc:HGNC:14997]	.	+
chr1	110312679	110312701	OR11I1P_olfactory_receptor_family_11_subfamily_I_member_1_pseudogene_[Source:HGNC_Symbol;Acc:HGNC:14997]	.	+
chr1	110312757	110312778	OR11I1P_olfactory_receptor_family_11_subfamily_I_member_1_pseudogene_[Source:HGNC_Symbol;Acc:HGNC:14997]	.	+
chr1	110316963	110316981	OR11I1P_olfactory_receptor_family_11_subfamily_I_member_1_pseudogene_[Source:HGNC_Symbol;Acc:HGNC:14997]	.	+
chr1	110316989	110317078	OR11I1P_olfactory_receptor_family_11_subfamily_I_member_1_pseudogene_[Source:HGNC_Symbol;Acc:HGNC:14997]	.	+
chr1	110317116	110317127	OR11I1P_olfactory_receptor_family_11_subfamily_I_member_1_pseudogene_[Source:HGNC_Symbol;Acc:HGNC:14997]	.	+
chr1	110322199	110322271	OR11I1P_olfactory_receptor_family_11_subfamily_I_member_1_pseudogene_[Source:HGNC_Symbol;Acc:HGNC:14997]	.	+
chr1	110338832	110338844	OR11I1P_olfactory_receptor_family_11_subfamily_I_member_1_pseudogene_[Source:HGNC_Symbol;Acc:HGNC:14997]	.	+
chr1	110338927	110338942	OR11I1P_olfactory_receptor_family_11_subfamily_I_member_1_pseudogene_[Source:HGNC_Symbol;Acc:HGNC:14997]	.	+
chr1	110339140	110339391	OR11I1P_olfactory_receptor_family_11_subfamily_I_member_1_pseudogene_[Source:HGNC_Symbol;Acc:HGNC:14997]	.	+
chr1	110339398	110341375	OR11I1P_olfactory_receptor_family_11_subfamily_I_member_1_pseudogene_[Source:HGNC_Symbol;Acc:HGNC:14997]	.	+
chr1	110341376	110342350	OR11I1P_olfactory_receptor_family_11_subfamily_I_member_1_pseudogene_[Source:HGNC_Symbol;Acc:HGNC:14997]	.	+
chr1	110342887	110343070	OR11I1P_olfactory_receptor_family_11_subfamily_I_member_1_pseudogene_[Source:HGNC_Symbol;Acc:HGNC:14997]	.	+
chr1	110343163	110343207	OR11I1P_olfactory_receptor_family_11_subfamily_I_member_1_pseudogene_[Source:HGNC_Symbol;Acc:HGNC:14997]	.	+
chr1	110343704	110343940	OR11I1P_olfactory_receptor_family_11_subfamily_I_member_1_pseudogene_[Source:HGNC_Symbol;Acc:HGNC:14997]	.	+
chr1	110344232	110344280	OR11I1P_olfactory_receptor_family_11_subfamily_I_member_1_pseudogene_[Source:HGNC_Symbol;Acc:HGNC:14997]	.	+
chr1	110344498	110344574	OR11I1P_olfactory_receptor_family_11_subfamily_I_member_1_pseudogene_[Source:HGNC_Symbol;Acc:HGNC:14997]	.	+
chr1	110345436	110345478	OR11I1P_olfactory_receptor_family_11_subfamily_I_member_1_pseudogene_[Source:HGNC_Symbol;Acc:HGNC:14997]	.	+
chr1	110345786	110345830	OR11I1P_olfactory_receptor_family_11_subfamily_I_member_1_pseudogene_[Source:HGNC_Symbol;Acc:HGNC:14997]	.	+
chr1	110346121	110347937	OR11I1P_olfactory_receptor_family_11_subfamily_I_member_1_pseudogene_[Source:HGNC_Symbol;Acc:HGNC:14997]	.	+
chr1	110355831	110355886	OR11I1P_olfactory_receptor_family_11_subfamily_I_member_1_pseudogene_[Source:HGNC_Symbol;Acc:HGNC:14997]	.	+
chr1	110355887	110356099	OR11I1P_olfactory_receptor_family_11_subfamily_I_member_1_pseudogene_[Source:HGNC_Symbol;Acc:HGNC:14997]	.	+
chr1	110356156	110356219	OR11I1P_olfactory_receptor_family_11_subfamily_I_member_1_pseudogene_[Source:HGNC_Symbol;Acc:HGNC:14997]	.	+
chr1	110356224	110356233	OR11I1P_olfactory_receptor_family_11_subfamily_I_member_1_pseudogene_[Source:HGNC_Symbol;Acc:HGNC:14997]	.	+
chr1	110363779	110363901	OR11I1P_olfactory_receptor_family_11_subfamily_I_member_1_pseudogene_[Source:HGNC_Symbol;Acc:HGNC:14997]	.	+
chr1	110375454	110375501	OR11I1P_olfactory_receptor_family_11_subfamily_I_member_1_pseudogene_[Source:HGNC_Symbol;Acc:HGNC:14997]	.	+
chr1	110375532	110375557	OR11I1P_olfactory_receptor_family_11_subfamily_I_member_1_pseudogene_[Source:HGNC_Symbol;Acc:HGNC:14997]	.	+
chr1	110376940	110377144	OR11I1P_olfactory_receptor_family_11_subfamily_I_member_1_pseudogene_[Source:HGNC_Symbol;Acc:HGNC:14997]	.	+
chr1	110378845	110378883	OR11I1P_olfactory_receptor_family_11_subfamily_I_member_1_pseudogene_[Source:HGNC_Symbol;Acc:HGNC:14997]	.	+
chr1	110378896	110379003	OR11I1P_olfactory_receptor_family_11_subfamily_I_member_1_pseudogene_[Source:HGNC_Symbol;Acc:HGNC:14997]	.	+
chr1	110379300	110379360	OR11I1P_olfactory_receptor_family_11_subfamily_I_member_1_pseudogene_[Source:HGNC_Symbol;Acc:HGNC:14997]	.	+
chr1	110380975	110381147	OR11I1P_olfactory_receptor_family_11_subfamily_I_member_1_pseudogene_[Source:HGNC_Symbol;Acc:HGNC:14997]	.	+
chr1	110381645	110381721	OR11I1P_olfactory_receptor_family_11_subfamily_I_member_1_pseudogene_[Source:HGNC_Symbol;Acc:HGNC:14997]	.	+
chr1	110382830	110382969	OR11I1P_olfactory_receptor_family_11_subfamily_I_member_1_pseudogene_[Source:HGNC_Symbol;Acc:HGNC:14997]	.	+
chr1	110389231	110389278	OR11I1P_olfactory_receptor_family_11_subfamily_I_member_1_pseudogene_[Source:HGNC_Symbol;Acc:HGNC:14997]	.	+
chr1	110390858	110390869	OR11I1P_olfactory_receptor_family_11_subfamily_I_member_1_pseudogene_[Source:HGNC_Symbol;Acc:HGNC:14997]	.	+
chr1	110391046	110391060	OR11I1P_olfactory_receptor_family_11_subfamily_I_member_1_pseudogene_[Source:HGNC_Symbol;Acc:HGNC:14997]	.	+
chr1	110391167	110391189	OR11I1P_olfactory_receptor_family_11_subfamily_I_member_1_pseudogene_[Source:HGNC_Symbol;Acc:HGNC:14997]	.	+
chr1	110401229	110401247	OR11I1P_olfactory_receptor_family_11_subfamily_I_member_1_pseudogene_[Source:HGNC_Symbol;Acc:HGNC:14997]	.	+
chr1	110401268	110401274	OR11I1P_olfactory_receptor_family_11_subfamily_I_member_1_pseudogene_[Source:HGNC_Symbol;Acc:HGNC:14997]	.	+
chr1	110401285	110401302	OR11I1P_olfactory_receptor_family_11_subfamily_I_member_1_pseudogene_[Source:HGNC_Symbol;Acc:HGNC:14997]	.	+
chr1	110401526	110401589	OR11I1P_olfactory_receptor_family_11_subfamily_I_member_1_pseudogene_[Source:HGNC_Symbol;Acc:HGNC:14997]	.	+
chr1	110403911	110404038	OR11I1P_olfactory_receptor_family_11_subfamily_I_member_1_pseudogene_[Source:HGNC_Symbol;Acc:HGNC:14997]	.	+
chr1	110406311	110406385	OR11I1P_olfactory_receptor_family_11_subfamily_I_member_1_pseudogene_[Source:HGNC_Symbol;Acc:HGNC:14997]	.	+
chr1	110407579	110407620	OR11I1P_olfactory_receptor_family_11_subfamily_I_member_1_pseudogene_[Source:HGNC_Symbol;Acc:HGNC:14997]	.	+
chr1	110407718	110407743	OR11I1P_olfactory_receptor_family_11_subfamily_I_member_1_pseudogene_[Source:HGNC_Symbol;Acc:HGNC:14997]	.	+
chr1	110412689	110412707	OR11I1P_olfactory_receptor_family_11_subfamily_I_member_1_pseudogene_[Source:HGNC_Symbol;Acc:HGNC:14997]	.	+
chr1	110415475	110415540	OR11I1P_olfactory_receptor_family_11_subfamily_I_member_1_pseudogene_[Source:HGNC_Symbol;Acc:HGNC:14997]	.	+
chr1	110415560	110415779	OR11I1P_olfactory_receptor_family_11_subfamily_I_member_1_pseudogene_[Source:HGNC_Symbol;Acc:HGNC:14997]	.	+
chr1	110419244	110419253	OR11I1P_olfactory_receptor_family_11_subfamily_I_member_1_pseudogene_[Source:HGNC_Symbol;Acc:HGNC:14997]	.	+
chr1	110419396	110419407	OR11I1P_olfactory_receptor_family_11_subfamily_I_member_1_pseudogene_[Source:HGNC_Symbol;Acc:HGNC:14997]	.	+
chr1	110420569	110420631	OR11I1P_olfactory_receptor_family_11_subfamily_I_member_1_pseudogene_[Source:HGNC_Symbol;Acc:HGNC:14997]	.	+
chr1	110420653	110420668	OR11I1P_olfactory_receptor_family_11_subfamily_I_member_1_pseudogene_[Source:HGNC_Symbol;Acc:HGNC:14997]	.	+
chr1	110424907	110424920	OR11I1P_olfactory_receptor_family_11_subfamily_I_member_1_pseudogene_[Source:HGNC_Symbol;Acc:HGNC:14997]	.	+
chr1	110425550	110425581	OR11I1P_olfactory_receptor_family_11_subfamily_I_member_1_pseudogene_[Source:HGNC_Symbol;Acc:HGNC:14997]	.	+
chr1	110425643	110425670	OR11I1P_olfactory_receptor_family_11_subfamily_I_member_1_pseudogene_[Source:HGNC_Symbol;Acc:HGNC:14997]	.	+
chr1	110425717	110425723	OR11I1P_olfactory_receptor_family_11_subfamily_I_member_1_pseudogene_[Source:HGNC_Symbol;Acc:HGNC:14997]	.	+
chr1	110428962	110428971	OR11I1P_olfactory_receptor_family_11_subfamily_I_member_1_pseudogene_[Source:HGNC_Symbol;Acc:HGNC:14997]	.	+
chr1	110432515	110432528	OR11I1P_olfactory_receptor_family_11_subfamily_I_member_1_pseudogene_[Source:HGNC_Symbol;Acc:HGNC:14997]	.	+
chr1	110436884	110436896	OR11I1P_olfactory_receptor_family_11_subfamily_I_member_1_pseudogene_[Source:HGNC_Symbol;Acc:HGNC:14997]	.	+
chr1	110436927	110436935	OR11I1P_olfactory_receptor_family_11_subfamily_I_member_1_pseudogene_[Source:HGNC_Symbol;Acc:HGNC:14997]	.	+
chr1	110436986	110437004	OR11I1P_olfactory_receptor_family_11_subfamily_I_member_1_pseudogene_[Source:HGNC_Symbol;Acc:HGNC:14997]	.	+
chr1	110443763	110443774	OR11I1P_olfactory_receptor_family_11_subfamily_I_member_1_pseudogene_[Source:HGNC_Symbol;Acc:HGNC:14997]	.	+
chr1	110450033	110450051	OR11I1P_olfactory_receptor_family_11_subfamily_I_member_1_pseudogene_[Source:HGNC_Symbol;Acc:HGNC:14997]	.	+
chr1	110450791	110450810	OR11I1P_olfactory_receptor_family_11_subfamily_I_member_1_pseudogene_[Source:HGNC_Symbol;Acc:HGNC:14997]	.	+
chr1	110450918	110450930	OR11I1P_olfactory_receptor_family_11_subfamily_I_member_1_pseudogene_[Source:HGNC_Symbol;Acc:HGNC:14997]	.	+
chr1	110450950	110450971	OR11I1P_olfactory_receptor_family_11_subfamily_I_member_1_pseudogene_[Source:HGNC_Symbol;Acc:HGNC:14997]	.	+
chr1	110450985	110451020	OR11I1P_olfactory_receptor_family_11_subfamily_I_member_1_pseudogene_[Source:HGNC_Symbol;Acc:HGNC:14997]	.	+
chr1	110451214	110451220	OR11I1P_olfactory_receptor_family_11_subfamily_I_member_1_pseudogene_[Source:HGNC_Symbol;Acc:HGNC:14997]	.	+
chr1	110451267	110451294	OR11I1P_olfactory_receptor_family_11_subfamily_I_member_1_pseudogene_[Source:HGNC_Symbol;Acc:HGNC:14997]	.	+
chr1	110452216	110452223	OR11I1P_olfactory_receptor_family_11_subfamily_I_member_1_pseudogene_[Source:HGNC_Symbol;Acc:HGNC:14997]	.	+
chr1	110453957	110453968	OR11I1P_olfactory_receptor_family_11_subfamily_I_member_1_pseudogene_[Source:HGNC_Symbol;Acc:HGNC:14997]	.	+
chr1	110453996	110454019	OR11I1P_olfactory_receptor_family_11_subfamily_I_member_1_pseudogene_[Source:HGNC_Symbol;Acc:HGNC:14997]	.	+
chr1	110454033	110454049	OR11I1P_olfactory_receptor_family_11_subfamily_I_member_1_pseudogene_[Source:HGNC_Symbol;Acc:HGNC:14997]	.	+
chr1	110454065	110454089	OR11I1P_olfactory_receptor_family_11_subfamily_I_member_1_pseudogene_[Source:HGNC_Symbol;Acc:HGNC:14997]	.	+
chr1	110456256	110456260	OR11I1P_olfactory_receptor_family_11_subfamily_I_member_1_pseudogene_[Source:HGNC_Symbol;Acc:HGNC:14997]	.	+
chr1	110456282	110456290	OR11I1P_olfactory_receptor_family_11_subfamily_I_member_1_pseudogene_[Source:HGNC_Symbol;Acc:HGNC:14997]	.	+
chr1	110456306	110456336	OR11I1P_olfactory_receptor_family_11_subfamily_I_member_1_pseudogene_[Source:HGNC_Symbol;Acc:HGNC:14997]	.	+
chr1	110460427	110460448	OR11I1P_olfactory_receptor_family_11_subfamily_I_member_1_pseudogene_[Source:HGNC_Symbol;Acc:HGNC:14997]	.	+
chr1	110464493	110464500	OR11I1P_olfactory_receptor_family_11_subfamily_I_member_1_pseudogene_[Source:HGNC_Symbol;Acc:HGNC:14997]	.	+
chr1	110464559	110464571	OR11I1P_olfactory_receptor_family_11_subfamily_I_member_1_pseudogene_[Source:HGNC_Symbol;Acc:HGNC:14997]	.	+
chr1	110464617	110464646	OR11I1P_olfactory_receptor_family_11_subfamily_I_member_1_pseudogene_[Source:HGNC_Symbol;Acc:HGNC:14997]	.	+
chr1	110467093	110467105	OR11I1P_olfactory_receptor_family_11_subfamily_I_member_1_pseudogene_[Source:HGNC_Symbol;Acc:HGNC:14997]	.	+
chr1	110467130	110467181	OR11I1P_olfactory_receptor_family_11_subfamily_I_member_1_pseudogene_[Source:HGNC_Symbol;Acc:HGNC:14997]	.	+
chr1	110467187	110467211	OR11I1P_olfactory_receptor_family_11_subfamily_I_member_1_pseudogene_[Source:HGNC_Symbol;Acc:HGNC:14997]	.	+
chr1	110467213	110467230	OR11I1P_olfactory_receptor_family_11_subfamily_I_member_1_pseudogene_[Source:HGNC_Symbol;Acc:HGNC:14997]	.	+
chr1	110476246	110476255	OR11I1P_olfactory_receptor_family_11_subfamily_I_member_1_pseudogene_[Source:HGNC_Symbol;Acc:HGNC:14997]	.	+
chr1	110478507	110478519	OR11I1P_olfactory_receptor_family_11_subfamily_I_member_1_pseudogene_[Source:HGNC_Symbol;Acc:HGNC:14997]	.	+
chr1	110480493	110480501	OR11I1P_olfactory_receptor_family_11_subfamily_I_member_1_pseudogene_[Source:HGNC_Symbol;Acc:HGNC:14997]	.	+
chr1	110480711	110480716	OR11I1P_olfactory_receptor_family_11_subfamily_I_member_1_pseudogene_[Source:HGNC_Symbol;Acc:HGNC:14997]	.	+
chr1	110480761	110480768	OR11I1P_olfactory_receptor_family_11_subfamily_I_member_1_pseudogene_[Source:HGNC_Symbol;Acc:HGNC:14997]	.	+
chr1	110480825	110480829	OR11I1P_olfactory_receptor_family_11_subfamily_I_member_1_pseudogene_[Source:HGNC_Symbol;Acc:HGNC:14997]	.	+
chr1	110482913	110482931	OR11I1P_olfactory_receptor_family_11_subfamily_I_member_1_pseudogene_[Source:HGNC_Symbol;Acc:HGNC:14997]	.	+
chr1	110483411	110483416	OR11I1P_olfactory_receptor_family_11_subfamily_I_member_1_pseudogene_[Source:HGNC_Symbol;Acc:HGNC:14997]	.	+
chr1	110483994	110483999	OR11I1P_olfactory_receptor_family_11_subfamily_I_member_1_pseudogene_[Source:HGNC_Symbol;Acc:HGNC:14997]	.	+
chr1	110484031	110484037	OR11I1P_olfactory_receptor_family_11_subfamily_I_member_1_pseudogene_[Source:HGNC_Symbol;Acc:HGNC:14997]	.	+
chr1	110484814	110484826	OR11I1P_olfactory_receptor_family_11_subfamily_I_member_1_pseudogene_[Source:HGNC_Symbol;Acc:HGNC:14997]	.	+
chr1	110484932	110484937	OR11I1P_olfactory_receptor_family_11_subfamily_I_member_1_pseudogene_[Source:HGNC_Symbol;Acc:HGNC:14997]	.	+
chr1	110485704	110485725	OR11I1P_olfactory_receptor_family_11_subfamily_I_member_1_pseudogene_[Source:HGNC_Symbol;Acc:HGNC:14997]	.	+
chr1	110486880	110486887	OR11I1P_olfactory_receptor_family_11_subfamily_I_member_1_pseudogene_[Source:HGNC_Symbol;Acc:HGNC:14997]	.	+
chr1	110486918	110486926	OR11I1P_olfactory_receptor_family_11_subfamily_I_member_1_pseudogene_[Source:HGNC_Symbol;Acc:HGNC:14997]	.	+
chr1	110486975	110486980	OR11I1P_olfactory_receptor_family_11_subfamily_I_member_1_pseudogene_[Source:HGNC_Symbol;Acc:HGNC:14997]	.	+
chr1	110487023	110487038	OR11I1P_olfactory_receptor_family_11_subfamily_I_member_1_pseudogene_[Source:HGNC_Symbol;Acc:HGNC:14997]	.	+
chr1	110487063	110487088	OR11I1P_olfactory_receptor_family_11_subfamily_I_member_1_pseudogene_[Source:HGNC_Symbol;Acc:HGNC:14997]	.	+
chr1	110488512	110488523	OR11I1P_olfactory_receptor_family_11_subfamily_I_member_1_pseudogene_[Source:HGNC_Symbol;Acc:HGNC:14997]	.	+
chr1	110488532	110488552	OR11I1P_olfactory_receptor_family_11_subfamily_I_member_1_pseudogene_[Source:HGNC_Symbol;Acc:HGNC:14997]	.	+
chr1	110488568	110488574	OR11I1P_olfactory_receptor_family_11_subfamily_I_member_1_pseudogene_[Source:HGNC_Symbol;Acc:HGNC:14997]	.	+
chr1	110488583	110488636	OR11I1P_olfactory_receptor_family_11_subfamily_I_member_1_pseudogene_[Source:HGNC_Symbol;Acc:HGNC:14997]	.	+
chr1	110490169	110490174	OR11I1P_olfactory_receptor_family_11_subfamily_I_member_1_pseudogene_[Source:HGNC_Symbol;Acc:HGNC:14997]	.	+
chr1	110490255	110490260	OR11I1P_olfactory_receptor_family_11_subfamily_I_member_1_pseudogene_[Source:HGNC_Symbol;Acc:HGNC:14997]	.	+
chr1	110491084	110491095	OR11I1P_olfactory_receptor_family_11_subfamily_I_member_1_pseudogene_[Source:HGNC_Symbol;Acc:HGNC:14997]	.	+
chr1	110491167	110491171	OR11I1P_olfactory_receptor_family_11_subfamily_I_member_1_pseudogene_[Source:HGNC_Symbol;Acc:HGNC:14997]	.	+
chr1	110491248	110491255	OR11I1P_olfactory_receptor_family_11_subfamily_I_member_1_pseudogene_[Source:HGNC_Symbol;Acc:HGNC:14997]	.	+
chr1	110491261	110491273	OR11I1P_olfactory_receptor_family_11_subfamily_I_member_1_pseudogene_[Source:HGNC_Symbol;Acc:HGNC:14997]	.	+
chr1	110492967	110493011	OR11I1P_olfactory_receptor_family_11_subfamily_I_member_1_pseudogene_[Source:HGNC_Symbol;Acc:HGNC:14997]	.	+
chr1	110493824	110493838	OR11I1P_olfactory_receptor_family_11_subfamily_I_member_1_pseudogene_[Source:HGNC_Symbol;Acc:HGNC:14997]	.	+
chr1	110494962	110494975	OR11I1P_olfactory_receptor_family_11_subfamily_I_member_1_pseudogene_[Source:HGNC_Symbol;Acc:HGNC:14997]	.	+
chr1	110495007	110495025	OR11I1P_olfactory_receptor_family_11_subfamily_I_member_1_pseudogene_[Source:HGNC_Symbol;Acc:HGNC:14997]	.	+
chr1	110495028	110495049	OR11I1P_olfactory_receptor_family_11_subfamily_I_member_1_pseudogene_[Source:HGNC_Symbol;Acc:HGNC:14997]	.	+
chr1	110496166	110496189	OR11I1P_olfactory_receptor_family_11_subfamily_I_member_1_pseudogene_[Source:HGNC_Symbol;Acc:HGNC:14997]	.	+
chr1	110507745	110507801	OR11I1P_olfactory_receptor_family_11_subfamily_I_member_1_pseudogene_[Source:HGNC_Symbol;Acc:HGNC:14997]	.	+
chr1	110507819	110507828	OR11I1P_olfactory_receptor_family_11_subfamily_I_member_1_pseudogene_[Source:HGNC_Symbol;Acc:HGNC:14997]	.	+
chr1	110507871	110507878	OR11I1P_olfactory_receptor_family_11_subfamily_I_member_1_pseudogene_[Source:HGNC_Symbol;Acc:HGNC:14997]	.	+
chr1	110507976	110507984	OR11I1P_olfactory_receptor_family_11_subfamily_I_member_1_pseudogene_[Source:HGNC_Symbol;Acc:HGNC:14997]	.	+
chr1	110517251	110517668	OR11I1P_olfactory_receptor_family_11_subfamily_I_member_1_pseudogene_[Source:HGNC_Symbol;Acc:HGNC:14997]	.	+
chr1	110517673	110518795	OR11I1P_olfactory_receptor_family_11_subfamily_I_member_1_pseudogene_[Source:HGNC_Symbol;Acc:HGNC:14997]	.	+
chr1	110524358	110524371	OR11I1P_olfactory_receptor_family_11_subfamily_I_member_1_pseudogene_[Source:HGNC_Symbol;Acc:HGNC:14997]	.	+
chr1	110524642	110524653	OR11I1P_olfactory_receptor_family_11_subfamily_I_member_1_pseudogene_[Source:HGNC_Symbol;Acc:HGNC:14997]	.	+
chr1	110526473	110526492	OR11I1P_olfactory_receptor_family_11_subfamily_I_member_1_pseudogene_[Source:HGNC_Symbol;Acc:HGNC:14997]	.	+
chr1	110529742	110529752	OR11I1P_olfactory_receptor_family_11_subfamily_I_member_1_pseudogene_[Source:HGNC_Symbol;Acc:HGNC:14997]	.	+
chr1	110529815	110529829	OR11I1P_olfactory_receptor_family_11_subfamily_I_member_1_pseudogene_[Source:HGNC_Symbol;Acc:HGNC:14997]	.	+
chr1	110529890	110529931	OR11I1P_olfactory_receptor_family_11_subfamily_I_member_1_pseudogene_[Source:HGNC_Symbol;Acc:HGNC:14997]	.	+
chr1	110535341	110535387	OR11I1P_olfactory_receptor_family_11_subfamily_I_member_1_pseudogene_[Source:HGNC_Symbol;Acc:HGNC:14997]	.	+
chr1	110535453	110535473	OR11I1P_olfactory_receptor_family_11_subfamily_I_member_1_pseudogene_[Source:HGNC_Symbol;Acc:HGNC:14997]	.	+
chr1	110535474	110535498	OR11I1P_olfactory_receptor_family_11_subfamily_I_member_1_pseudogene_[Source:HGNC_Symbol;Acc:HGNC:14997]	.	+
chr1	110535538	110535544	OR11I1P_olfactory_receptor_family_11_subfamily_I_member_1_pseudogene_[Source:HGNC_Symbol;Acc:HGNC:14997]	.	+
chr1	110538170	110538182	OR11I1P_olfactory_receptor_family_11_subfamily_I_member_1_pseudogene_[Source:HGNC_Symbol;Acc:HGNC:14997]	.	+
chr1	110538199	110538315	OR11I1P_olfactory_receptor_family_11_subfamily_I_member_1_pseudogene_[Source:HGNC_Symbol;Acc:HGNC:14997]	.	+
chr1	110538374	110538388	OR11I1P_olfactory_receptor_family_11_subfamily_I_member_1_pseudogene_[Source:HGNC_Symbol;Acc:HGNC:14997]	.	+
chr1	110538478	110538491	OR11I1P_olfactory_receptor_family_11_subfamily_I_member_1_pseudogene_[Source:HGNC_Symbol;Acc:HGNC:14997]	.	+
chr1	110538569	110538575	OR11I1P_olfactory_receptor_family_11_subfamily_I_member_1_pseudogene_[Source:HGNC_Symbol;Acc:HGNC:14997]	.	+
chr1	110539060	110539099	OR11I1P_olfactory_receptor_family_11_subfamily_I_member_1_pseudogene_[Source:HGNC_Symbol;Acc:HGNC:14997]	.	+
chr1	110539106	110539114	OR11I1P_olfactory_receptor_family_11_subfamily_I_member_1_pseudogene_[Source:HGNC_Symbol;Acc:HGNC:14997]	.	+
chr1	110539139	110539184	OR11I1P_olfactory_receptor_family_11_subfamily_I_member_1_pseudogene_[Source:HGNC_Symbol;Acc:HGNC:14997]	.	+
chr1	110539190	110539207	OR11I1P_olfactory_receptor_family_11_subfamily_I_member_1_pseudogene_[Source:HGNC_Symbol;Acc:HGNC:14997]	.	+
chr1	110540150	110540155	OR11I1P_olfactory_receptor_family_11_subfamily_I_member_1_pseudogene_[Source:HGNC_Symbol;Acc:HGNC:14997]	.	+
chr1	110540175	110540203	OR11I1P_olfactory_receptor_family_11_subfamily_I_member_1_pseudogene_[Source:HGNC_Symbol;Acc:HGNC:14997]	.	+
chr1	110541448	110541465	OR11I1P_olfactory_receptor_family_11_subfamily_I_member_1_pseudogene_[Source:HGNC_Symbol;Acc:HGNC:14997]	.	+
chr1	110542030	110542167	OR11I1P_olfactory_receptor_family_11_subfamily_I_member_1_pseudogene_[Source:HGNC_Symbol;Acc:HGNC:14997]	.	+
chr1	110542892	110542910	OR11I1P_olfactory_receptor_family_11_subfamily_I_member_1_pseudogene_[Source:HGNC_Symbol;Acc:HGNC:14997]	.	+
chr1	110544518	110544543	OR11I1P_olfactory_receptor_family_11_subfamily_I_member_1_pseudogene_[Source:HGNC_Symbol;Acc:HGNC:14997]	.	+
chr1	110544809	110544846	OR11I1P_olfactory_receptor_family_11_subfamily_I_member_1_pseudogene_[Source:HGNC_Symbol;Acc:HGNC:14997]	.	+
chr1	110544853	110544884	OR11I1P_olfactory_receptor_family_11_subfamily_I_member_1_pseudogene_[Source:HGNC_Symbol;Acc:HGNC:14997]	.	+
chr1	110544888	110544903	OR11I1P_olfactory_receptor_family_11_subfamily_I_member_1_pseudogene_[Source:HGNC_Symbol;Acc:HGNC:14997]	.	+
chr1	110544927	110544954	OR11I1P_olfactory_receptor_family_11_subfamily_I_member_1_pseudogene_[Source:HGNC_Symbol;Acc:HGNC:14997]	.	+
chr1	110545723	110545752	OR11I1P_olfactory_receptor_family_11_subfamily_I_member_1_pseudogene_[Source:HGNC_Symbol;Acc:HGNC:14997]	.	+
chr1	110551255	110551385	OR11I1P_olfactory_receptor_family_11_subfamily_I_member_1_pseudogene_[Source:HGNC_Symbol;Acc:HGNC:14997]	.	+
chr1	110552451	110552471	OR11I1P_olfactory_receptor_family_11_subfamily_I_member_1_pseudogene_[Source:HGNC_Symbol;Acc:HGNC:14997]	.	+
chr1	110555428	110555444	OR11I1P_olfactory_receptor_family_11_subfamily_I_member_1_pseudogene_[Source:HGNC_Symbol;Acc:HGNC:14997]	.	+
chr1	110556548	110556564	OR11I1P_olfactory_receptor_family_11_subfamily_I_member_1_pseudogene_[Source:HGNC_Symbol;Acc:HGNC:14997]	.	+
chr1	110556630	110556655	OR11I1P_olfactory_receptor_family_11_subfamily_I_member_1_pseudogene_[Source:HGNC_Symbol;Acc:HGNC:14997]	.	+
chr1	110560874	110560914	OR11I1P_olfactory_receptor_family_11_subfamily_I_member_1_pseudogene_[Source:HGNC_Symbol;Acc:HGNC:14997]	.	+
chr1	110561694	110561861	OR11I1P_olfactory_receptor_family_11_subfamily_I_member_1_pseudogene_[Source:HGNC_Symbol;Acc:HGNC:14997]	.	+
chr1	110565428	110565598	OR11I1P_olfactory_receptor_family_11_subfamily_I_member_1_pseudogene_[Source:HGNC_Symbol;Acc:HGNC:14997]	.	+
chr1	110565623	110565632	OR11I1P_olfactory_receptor_family_11_subfamily_I_member_1_pseudogene_[Source:HGNC_Symbol;Acc:HGNC:14997]	.	+
chr1	110565654	110565687	OR11I1P_olfactory_receptor_family_11_subfamily_I_member_1_pseudogene_[Source:HGNC_Symbol;Acc:HGNC:14997]	.	+
chr1	110566175	110566195	OR11I1P_olfactory_receptor_family_11_subfamily_I_member_1_pseudogene_[Source:HGNC_Symbol;Acc:HGNC:14997]	.	+
chr1	110566216	110566299	OR11I1P_olfactory_receptor_family_11_subfamily_I_member_1_pseudogene_[Source:HGNC_Symbol;Acc:HGNC:14997]	.	+
chr1	110567756	110567774	OR11I1P_olfactory_receptor_family_11_subfamily_I_member_1_pseudogene_[Source:HGNC_Symbol;Acc:HGNC:14997]	.	+
chr1	110571403	110571528	OR11I1P_olfactory_receptor_family_11_subfamily_I_member_1_pseudogene_[Source:HGNC_Symbol;Acc:HGNC:14997]	.	+
chr1	110571738	110571744	OR11I1P_olfactory_receptor_family_11_subfamily_I_member_1_pseudogene_[Source:HGNC_Symbol;Acc:HGNC:14997]	.	+
chr1	110571784	110571831	OR11I1P_olfactory_receptor_family_11_subfamily_I_member_1_pseudogene_[Source:HGNC_Symbol;Acc:HGNC:14997]	.	+
chr1	110571864	110571897	OR11I1P_olfactory_receptor_family_11_subfamily_I_member_1_pseudogene_[Source:HGNC_Symbol;Acc:HGNC:14997]	.	+
chr1	110571913	110571923	OR11I1P_olfactory_receptor_family_11_subfamily_I_member_1_pseudogene_[Source:HGNC_Symbol;Acc:HGNC:14997]	.	+
chr1	110573276	110573286	OR11I1P_olfactory_receptor_family_11_subfamily_I_member_1_pseudogene_[Source:HGNC_Symbol;Acc:HGNC:14997]	.	+
chr1	110573365	110573435	OR11I1P_olfactory_receptor_family_11_subfamily_I_member_1_pseudogene_[Source:HGNC_Symbol;Acc:HGNC:14997]	.	+
chr1	110573449	110573460	OR11I1P_olfactory_receptor_family_11_subfamily_I_member_1_pseudogene_[Source:HGNC_Symbol;Acc:HGNC:14997]	.	+
chr1	110573469	110573489	OR11I1P_olfactory_receptor_family_11_subfamily_I_member_1_pseudogene_[Source:HGNC_Symbol;Acc:HGNC:14997]	.	+
chr1	110575423	110575444	OR11I1P_olfactory_receptor_family_11_subfamily_I_member_1_pseudogene_[Source:HGNC_Symbol;Acc:HGNC:14997]	.	+
chr1	110577567	110577588	OR11I1P_olfactory_receptor_family_11_subfamily_I_member_1_pseudogene_[Source:HGNC_Symbol;Acc:HGNC:14997]	.	+
chr1	110580357	110580458	OR11I1P_olfactory_receptor_family_11_subfamily_I_member_1_pseudogene_[Source:HGNC_Symbol;Acc:HGNC:14997]	.	+
chr1	110581912	110581921	OR11I1P_olfactory_receptor_family_11_subfamily_I_member_1_pseudogene_[Source:HGNC_Symbol;Acc:HGNC:14997]	.	+
chr1	110581950	110581994	OR11I1P_olfactory_receptor_family_11_subfamily_I_member_1_pseudogene_[Source:HGNC_Symbol;Acc:HGNC:14997]	.	+
chr1	110582034	110582090	OR11I1P_olfactory_receptor_family_11_subfamily_I_member_1_pseudogene_[Source:HGNC_Symbol;Acc:HGNC:14997]	.	+
chr1	110582541	110582698	OR11I1P_olfactory_receptor_family_11_subfamily_I_member_1_pseudogene_[Source:HGNC_Symbol;Acc:HGNC:14997]	.	+
chr1	110585534	110585554	OR11I1P_olfactory_receptor_family_11_subfamily_I_member_1_pseudogene_[Source:HGNC_Symbol;Acc:HGNC:14997]	.	+
chr1	110585560	110585692	OR11I1P_olfactory_receptor_family_11_subfamily_I_member_1_pseudogene_[Source:HGNC_Symbol;Acc:HGNC:14997]	.	+
chr1	110587563	110587638	OR11I1P_olfactory_receptor_family_11_subfamily_I_member_1_pseudogene_[Source:HGNC_Symbol;Acc:HGNC:14997]	.	+
chr1	110587647	110587652	OR11I1P_olfactory_receptor_family_11_subfamily_I_member_1_pseudogene_[Source:HGNC_Symbol;Acc:HGNC:14997]	.	+
chr1	110593580	110593967	OR11I1P_olfactory_receptor_family_11_subfamily_I_member_1_pseudogene_[Source:HGNC_Symbol;Acc:HGNC:14997]	.	+
chr1	110593967	110594137	OR11I1P_olfactory_receptor_family_11_subfamily_I_member_1_pseudogene_[Source:HGNC_Symbol;Acc:HGNC:14997]	.	+
chr1	110594177	110594193	OR11I1P_olfactory_receptor_family_11_subfamily_I_member_1_pseudogene_[Source:HGNC_Symbol;Acc:HGNC:14997]	.	+
chr1	110594387	110594402	OR11I1P_olfactory_receptor_family_11_subfamily_I_member_1_pseudogene_[Source:HGNC_Symbol;Acc:HGNC:14997]	.	+
chr1	110594533	110594749	OR11I1P_olfactory_receptor_family_11_subfamily_I_member_1_pseudogene_[Source:HGNC_Symbol;Acc:HGNC:14997]	.	+
chr1	110595099	110595115	OR11I1P_olfactory_receptor_family_11_subfamily_I_member_1_pseudogene_[Source:HGNC_Symbol;Acc:HGNC:14997]	.	+
chr1	110595172	110595184	OR11I1P_olfactory_receptor_family_11_subfamily_I_member_1_pseudogene_[Source:HGNC_Symbol;Acc:HGNC:14997]	.	+
chr1	110595215	110595281	OR11I1P_olfactory_receptor_family_11_subfamily_I_member_1_pseudogene_[Source:HGNC_Symbol;Acc:HGNC:14997]	.	+
chr1	110596022	110596086	OR11I1P_olfactory_receptor_family_11_subfamily_I_member_1_pseudogene_[Source:HGNC_Symbol;Acc:HGNC:14997]	.	+
chr1	110596312	110596398	OR11I1P_olfactory_receptor_family_11_subfamily_I_member_1_pseudogene_[Source:HGNC_Symbol;Acc:HGNC:14997]	.	+
chr1	110596550	110596561	OR11I1P_olfactory_receptor_family_11_subfamily_I_member_1_pseudogene_[Source:HGNC_Symbol;Acc:HGNC:14997]	.	+
chr1	110596595	110596633	OR11I1P_olfactory_receptor_family_11_subfamily_I_member_1_pseudogene_[Source:HGNC_Symbol;Acc:HGNC:14997]	.	+
chr1	110596654	110596690	OR11I1P_olfactory_receptor_family_11_subfamily_I_member_1_pseudogene_[Source:HGNC_Symbol;Acc:HGNC:14997]	.	+
chr1	110596784	110596793	OR11I1P_olfactory_receptor_family_11_subfamily_I_member_1_pseudogene_[Source:HGNC_Symbol;Acc:HGNC:14997]	.	+
chr1	110596965	110596987	OR11I1P_olfactory_receptor_family_11_subfamily_I_member_1_pseudogene_[Source:HGNC_Symbol;Acc:HGNC:14997]	.	+
chr1	110597254	110597330	OR11I1P_olfactory_receptor_family_11_subfamily_I_member_1_pseudogene_[Source:HGNC_Symbol;Acc:HGNC:14997]	.	+
chr1	110597733	110597821	OR11I1P_olfactory_receptor_family_11_subfamily_I_member_1_pseudogene_[Source:HGNC_Symbol;Acc:HGNC:14997]	.	+
chr1	110597826	110597854	OR11I1P_olfactory_receptor_family_11_subfamily_I_member_1_pseudogene_[Source:HGNC_Symbol;Acc:HGNC:14997]	.	+
chr1	110600739	110600753	OR11I1P_olfactory_receptor_family_11_subfamily_I_member_1_pseudogene_[Source:HGNC_Symbol;Acc:HGNC:14997]	.	+
chr1	110600810	110600884	OR11I1P_olfactory_receptor_family_11_subfamily_I_member_1_pseudogene_[Source:HGNC_Symbol;Acc:HGNC:14997]	.	+
chr1	110601488	110601782	OR11I1P_olfactory_receptor_family_11_subfamily_I_member_1_pseudogene_[Source:HGNC_Symbol;Acc:HGNC:14997]	.	+
chr1	110601867	110601977	OR11I1P_olfactory_receptor_family_11_subfamily_I_member_1_pseudogene_[Source:HGNC_Symbol;Acc:HGNC:14997]	.	+
chr1	110602305	110602448	OR11I1P_olfactory_receptor_family_11_subfamily_I_member_1_pseudogene_[Source:HGNC_Symbol;Acc:HGNC:14997]	.	+
chr1	110602639	110602836	OR11I1P_olfactory_receptor_family_11_subfamily_I_member_1_pseudogene_[Source:HGNC_Symbol;Acc:HGNC:14997]	.	+
chr1	110603028	110604960	OR11I1P_olfactory_receptor_family_11_subfamily_I_member_1_pseudogene_[Source:HGNC_Symbol;Acc:HGNC:14997]	.	+
chr1	110605385	110605393	OR11I1P_olfactory_receptor_family_11_subfamily_I_member_1_pseudogene_[Source:HGNC_Symbol;Acc:HGNC:14997]	.	+
chr1	110605496	110605564	OR11I1P_olfactory_receptor_family_11_subfamily_I_member_1_pseudogene_[Source:HGNC_Symbol;Acc:HGNC:14997]	.	+
chr1	110605634	110605749	OR11I1P_olfactory_receptor_family_11_subfamily_I_member_1_pseudogene_[Source:HGNC_Symbol;Acc:HGNC:14997]	.	+
chr1	110606270	110606313	OR11I1P_olfactory_receptor_family_11_subfamily_I_member_1_pseudogene_[Source:HGNC_Symbol;Acc:HGNC:14997]	.	+
chr1	110606403	110606492	OR11I1P_olfactory_receptor_family_11_subfamily_I_member_1_pseudogene_[Source:HGNC_Symbol;Acc:HGNC:14997]	.	+
chr1	110606921	110606967	OR11I1P_olfactory_receptor_family_11_subfamily_I_member_1_pseudogene_[Source:HGNC_Symbol;Acc:HGNC:14997]	.	+
chr1	110607321	110607382	OR11I1P_olfactory_receptor_family_11_subfamily_I_member_1_pseudogene_[Source:HGNC_Symbol;Acc:HGNC:14997]	.	+
chr1	110607389	110607463	OR11I1P_olfactory_receptor_family_11_subfamily_I_member_1_pseudogene_[Source:HGNC_Symbol;Acc:HGNC:14997]	.	+
chr1	110619097	110619106	OR11I1P_olfactory_receptor_family_11_subfamily_I_member_1_pseudogene_[Source:HGNC_Symbol;Acc:HGNC:14997]	.	+
chr1	110619120	110619129	OR11I1P_olfactory_receptor_family_11_subfamily_I_member_1_pseudogene_[Source:HGNC_Symbol;Acc:HGNC:14997]	.	+
chr1	110627900	110627914	OR11I1P_olfactory_receptor_family_11_subfamily_I_member_1_pseudogene_[Source:HGNC_Symbol;Acc:HGNC:14997]	.	+
chr1	110630936	110630950	OR11I1P_olfactory_receptor_family_11_subfamily_I_member_1_pseudogene_[Source:HGNC_Symbol;Acc:HGNC:14997]	.	+
chr1	110634716	110634730	OR11I1P_olfactory_receptor_family_11_subfamily_I_member_1_pseudogene_[Source:HGNC_Symbol;Acc:HGNC:14997]	.	+
chr1	110634801	110634812	OR11I1P_olfactory_receptor_family_11_subfamily_I_member_1_pseudogene_[Source:HGNC_Symbol;Acc:HGNC:14997]	.	+
chr1	110634832	110634839	OR11I1P_olfactory_receptor_family_11_subfamily_I_member_1_pseudogene_[Source:HGNC_Symbol;Acc:HGNC:14997]	.	+
chr1	110634840	110634859	OR11I1P_olfactory_receptor_family_11_subfamily_I_member_1_pseudogene_[Source:HGNC_Symbol;Acc:HGNC:14997]	.	+
chr1	110634910	110634919	OR11I1P_olfactory_receptor_family_11_subfamily_I_member_1_pseudogene_[Source:HGNC_Symbol;Acc:HGNC:14997]	.	+
chr1	110634939	110634947	OR11I1P_olfactory_receptor_family_11_subfamily_I_member_1_pseudogene_[Source:HGNC_Symbol;Acc:HGNC:14997]	.	+
chr1	110638679	110638696	OR11I1P_olfactory_receptor_family_11_subfamily_I_member_1_pseudogene_[Source:HGNC_Symbol;Acc:HGNC:14997]	.	+
chr1	110638735	110638743	OR11I1P_olfactory_receptor_family_11_subfamily_I_member_1_pseudogene_[Source:HGNC_Symbol;Acc:HGNC:14997]	.	+
chr1	110643329	110643339	OR11I1P_olfactory_receptor_family_11_subfamily_I_member_1_pseudogene_[Source:HGNC_Symbol;Acc:HGNC:14997]	.	+
chr1	110644109	110644121	OR11I1P_olfactory_receptor_family_11_subfamily_I_member_1_pseudogene_[Source:HGNC_Symbol;Acc:HGNC:14997]	.	+
chr1	110644138	110644177	OR11I1P_olfactory_receptor_family_11_subfamily_I_member_1_pseudogene_[Source:HGNC_Symbol;Acc:HGNC:14997]	.	+
chr1	110644201	110644271	OR11I1P_olfactory_receptor_family_11_subfamily_I_member_1_pseudogene_[Source:HGNC_Symbol;Acc:HGNC:14997]	.	+
chr1	110644297	110644312	OR11I1P_olfactory_receptor_family_11_subfamily_I_member_1_pseudogene_[Source:HGNC_Symbol;Acc:HGNC:14997]	.	+
chr1	110645907	110645928	OR11I1P_olfactory_receptor_family_11_subfamily_I_member_1_pseudogene_[Source:HGNC_Symbol;Acc:HGNC:14997]	.	+
chr1	110646034	110646083	OR11I1P_olfactory_receptor_family_11_subfamily_I_member_1_pseudogene_[Source:HGNC_Symbol;Acc:HGNC:14997]	.	+
chr1	110646153	110646160	OR11I1P_olfactory_receptor_family_11_subfamily_I_member_1_pseudogene_[Source:HGNC_Symbol;Acc:HGNC:14997]	.	+
chr1	110646806	110646821	OR11I1P_olfactory_receptor_family_11_subfamily_I_member_1_pseudogene_[Source:HGNC_Symbol;Acc:HGNC:14997]	.	+
chr1	110646850	110646886	OR11I1P_olfactory_receptor_family_11_subfamily_I_member_1_pseudogene_[Source:HGNC_Symbol;Acc:HGNC:14997]	.	+
chr1	110646893	110646910	OR11I1P_olfactory_receptor_family_11_subfamily_I_member_1_pseudogene_[Source:HGNC_Symbol;Acc:HGNC:14997]	.	+
chr1	110647318	110647327	OR11I1P_olfactory_receptor_family_11_subfamily_I_member_1_pseudogene_[Source:HGNC_Symbol;Acc:HGNC:14997]	.	+
chr1	110647354	110647449	OR11I1P_olfactory_receptor_family_11_subfamily_I_member_1_pseudogene_[Source:HGNC_Symbol;Acc:HGNC:14997]	.	+
chr1	110647467	110647485	OR11I1P_olfactory_receptor_family_11_subfamily_I_member_1_pseudogene_[Source:HGNC_Symbol;Acc:HGNC:14997]	.	+
chr1	110647507	110647521	OR11I1P_olfactory_receptor_family_11_subfamily_I_member_1_pseudogene_[Source:HGNC_Symbol;Acc:HGNC:14997]	.	+
chr1	110647534	110647595	OR11I1P_olfactory_receptor_family_11_subfamily_I_member_1_pseudogene_[Source:HGNC_Symbol;Acc:HGNC:14997]	.	+
chr1	110647668	110647678	OR11I1P_olfactory_receptor_family_11_subfamily_I_member_1_pseudogene_[Source:HGNC_Symbol;Acc:HGNC:14997]	.	+
chr1	110650904	110650923	OR11I1P_olfactory_receptor_family_11_subfamily_I_member_1_pseudogene_[Source:HGNC_Symbol;Acc:HGNC:14997]	.	+
chr1	110652462	110652485	OR11I1P_olfactory_receptor_family_11_subfamily_I_member_1_pseudogene_[Source:HGNC_Symbol;Acc:HGNC:14997]	.	+
chr1	110652503	110652529	OR11I1P_olfactory_receptor_family_11_subfamily_I_member_1_pseudogene_[Source:HGNC_Symbol;Acc:HGNC:14997]	.	+
chr1	110652673	110652709	OR11I1P_olfactory_receptor_family_11_subfamily_I_member_1_pseudogene_[Source:HGNC_Symbol;Acc:HGNC:14997]	.	+
chr1	110653571	110653580	OR11I1P_olfactory_receptor_family_11_subfamily_I_member_1_pseudogene_[Source:HGNC_Symbol;Acc:HGNC:14997]	.	+
chr1	110653591	110653630	OR11I1P_olfactory_receptor_family_11_subfamily_I_member_1_pseudogene_[Source:HGNC_Symbol;Acc:HGNC:14997]	.	+
chr1	110653657	110653675	OR11I1P_olfactory_receptor_family_11_subfamily_I_member_1_pseudogene_[Source:HGNC_Symbol;Acc:HGNC:14997]	.	+
chr1	110653690	110653704	OR11I1P_olfactory_receptor_family_11_subfamily_I_member_1_pseudogene_[Source:HGNC_Symbol;Acc:HGNC:14997]	.	+
chr1	110653880	110653898	OR11I1P_olfactory_receptor_family_11_subfamily_I_member_1_pseudogene_[Source:HGNC_Symbol;Acc:HGNC:14997]	.	+
chr1	110653968	110654050	OR11I1P_olfactory_receptor_family_11_subfamily_I_member_1_pseudogene_[Source:HGNC_Symbol;Acc:HGNC:14997]	.	+
chr1	110655206	110655216	OR11I1P_olfactory_receptor_family_11_subfamily_I_member_1_pseudogene_[Source:HGNC_Symbol;Acc:HGNC:14997]	.	+
chr1	110655226	110655241	OR11I1P_olfactory_receptor_family_11_subfamily_I_member_1_pseudogene_[Source:HGNC_Symbol;Acc:HGNC:14997]	.	+
chr1	110655268	110655370	OR11I1P_olfactory_receptor_family_11_subfamily_I_member_1_pseudogene_[Source:HGNC_Symbol;Acc:HGNC:14997]	.	+
chr1	110655375	110655389	OR11I1P_olfactory_receptor_family_11_subfamily_I_member_1_pseudogene_[Source:HGNC_Symbol;Acc:HGNC:14997]	.	+
chr1	110655409	110655427	OR11I1P_olfactory_receptor_family_11_subfamily_I_member_1_pseudogene_[Source:HGNC_Symbol;Acc:HGNC:14997]	.	+
chr1	110655474	110655506	OR11I1P_olfactory_receptor_family_11_subfamily_I_member_1_pseudogene_[Source:HGNC_Symbol;Acc:HGNC:14997]	.	+
chr1	110655579	110655613	OR11I1P_olfactory_receptor_family_11_subfamily_I_member_1_pseudogene_[Source:HGNC_Symbol;Acc:HGNC:14997]	.	+
chr1	110655645	110655679	OR11I1P_olfactory_receptor_family_11_subfamily_I_member_1_pseudogene_[Source:HGNC_Symbol;Acc:HGNC:14997]	.	+
chr1	110655679	110655752	OR11I1P_olfactory_receptor_family_11_subfamily_I_member_1_pseudogene_[Source:HGNC_Symbol;Acc:HGNC:14997]	.	+
chr1	110655752	110655777	OR11I1P_olfactory_receptor_family_11_subfamily_I_member_1_pseudogene_[Source:HGNC_Symbol;Acc:HGNC:14997]	.	+
chr1	110655952	110655985	OR11I1P_olfactory_receptor_family_11_subfamily_I_member_1_pseudogene_[Source:HGNC_Symbol;Acc:HGNC:14997]	.	+
chr1	110658122	110658156	OR11I1P_olfactory_receptor_family_11_subfamily_I_member_1_pseudogene_[Source:HGNC_Symbol;Acc:HGNC:14997]	.	+
chr1	110658447	110658550	OR11I1P_olfactory_receptor_family_11_subfamily_I_member_1_pseudogene_[Source:HGNC_Symbol;Acc:HGNC:14997]	.	+
chr1	110658615	110658678	OR11I1P_olfactory_receptor_family_11_subfamily_I_member_1_pseudogene_[Source:HGNC_Symbol;Acc:HGNC:14997]	.	+
chr1	110658733	110658751	OR11I1P_olfactory_receptor_family_11_subfamily_I_member_1_pseudogene_[Source:HGNC_Symbol;Acc:HGNC:14997]	.	+
chr1	110658945	110659041	OR11I1P_olfactory_receptor_family_11_subfamily_I_member_1_pseudogene_[Source:HGNC_Symbol;Acc:HGNC:14997]	.	+
chr1	110659070	110659085	OR11I1P_olfactory_receptor_family_11_subfamily_I_member_1_pseudogene_[Source:HGNC_Symbol;Acc:HGNC:14997]	.	+
chr1	110659151	110659157	OR11I1P_olfactory_receptor_family_11_subfamily_I_member_1_pseudogene_[Source:HGNC_Symbol;Acc:HGNC:14997]	.	+
chr1	110659206	110659222	OR11I1P_olfactory_receptor_family_11_subfamily_I_member_1_pseudogene_[Source:HGNC_Symbol;Acc:HGNC:14997]	.	+
chr1	110668280	110668326	OR11I1P_olfactory_receptor_family_11_subfamily_I_member_1_pseudogene_[Source:HGNC_Symbol;Acc:HGNC:14997]	.	+
chr1	110671469	110671480	OR11I1P_olfactory_receptor_family_11_subfamily_I_member_1_pseudogene_[Source:HGNC_Symbol;Acc:HGNC:14997]	.	+
chr1	110671569	110671597	OR11I1P_olfactory_receptor_family_11_subfamily_I_member_1_pseudogene_[Source:HGNC_Symbol;Acc:HGNC:14997]	.	+
chr1	110671807	110671841	OR11I1P_olfactory_receptor_family_11_subfamily_I_member_1_pseudogene_[Source:HGNC_Symbol;Acc:HGNC:14997]	.	+
chr1	110672029	110672287	OR11I1P_olfactory_receptor_family_11_subfamily_I_member_1_pseudogene_[Source:HGNC_Symbol;Acc:HGNC:14997]	.	+
chr1	110672305	110672349	OR11I1P_olfactory_receptor_family_11_subfamily_I_member_1_pseudogene_[Source:HGNC_Symbol;Acc:HGNC:14997]	.	+
chr1	110672470	110672481	OR11I1P_olfactory_receptor_family_11_subfamily_I_member_1_pseudogene_[Source:HGNC_Symbol;Acc:HGNC:14997]	.	+
chr1	110672696	110672712	OR11I1P_olfactory_receptor_family_11_subfamily_I_member_1_pseudogene_[Source:HGNC_Symbol;Acc:HGNC:14997]	.	+
chr1	110672727	110672781	OR11I1P_olfactory_receptor_family_11_subfamily_I_member_1_pseudogene_[Source:HGNC_Symbol;Acc:HGNC:14997]	.	+
chr1	110672876	110673144	OR11I1P_olfactory_receptor_family_11_subfamily_I_member_1_pseudogene_[Source:HGNC_Symbol;Acc:HGNC:14997]	.	+
chr1	110673147	110673947	OR11I1P_olfactory_receptor_family_11_subfamily_I_member_1_pseudogene_[Source:HGNC_Symbol;Acc:HGNC:14997]	.	+
chr1	110674045	110674105	OR11I1P_olfactory_receptor_family_11_subfamily_I_member_1_pseudogene_[Source:HGNC_Symbol;Acc:HGNC:14997]	.	+
chr1	110674121	110674508	OR11I1P_olfactory_receptor_family_11_subfamily_I_member_1_pseudogene_[Source:HGNC_Symbol;Acc:HGNC:14997]	.	+
chr1	110676822	110676980	OR11I1P_olfactory_receptor_family_11_subfamily_I_member_1_pseudogene_[Source:HGNC_Symbol;Acc:HGNC:14997]	.	+
chr1	110677218	110677308	OR11I1P_olfactory_receptor_family_11_subfamily_I_member_1_pseudogene_[Source:HGNC_Symbol;Acc:HGNC:14997]	.	+
chr1	110677320	110677358	OR11I1P_olfactory_receptor_family_11_subfamily_I_member_1_pseudogene_[Source:HGNC_Symbol;Acc:HGNC:14997]	.	+
chr1	110677384	110677613	OR11I1P_olfactory_receptor_family_11_subfamily_I_member_1_pseudogene_[Source:HGNC_Symbol;Acc:HGNC:14997]	.	+
chr1	110687320	110687348	OR11I1P_olfactory_receptor_family_11_subfamily_I_member_1_pseudogene_[Source:HGNC_Symbol;Acc:HGNC:14997]	.	+
chr1	110688435	110688561	OR11I1P_olfactory_receptor_family_11_subfamily_I_member_1_pseudogene_[Source:HGNC_Symbol;Acc:HGNC:14997]	.	+
chr1	110693076	110693261	OR11I1P_olfactory_receptor_family_11_subfamily_I_member_1_pseudogene_[Source:HGNC_Symbol;Acc:HGNC:14997]	.	+
chr1	110697292	110697311	OR11I1P_olfactory_receptor_family_11_subfamily_I_member_1_pseudogene_[Source:HGNC_Symbol;Acc:HGNC:14997]	.	+
chr1	110697351	110697512	OR11I1P_olfactory_receptor_family_11_subfamily_I_member_1_pseudogene_[Source:HGNC_Symbol;Acc:HGNC:14997]	.	+
chr1	110702570	110702691	OR11I1P_olfactory_receptor_family_11_subfamily_I_member_1_pseudogene_[Source:HGNC_Symbol;Acc:HGNC:14997]	.	+
chr1	110702734	110702748	OR11I1P_olfactory_receptor_family_11_subfamily_I_member_1_pseudogene_[Source:HGNC_Symbol;Acc:HGNC:14997]	.	+
chr1	110706722	110706766	OR11I1P_olfactory_receptor_family_11_subfamily_I_member_1_pseudogene_[Source:HGNC_Symbol;Acc:HGNC:14997]	.	+
chr1	110706780	110706803	OR11I1P_olfactory_receptor_family_11_subfamily_I_member_1_pseudogene_[Source:HGNC_Symbol;Acc:HGNC:14997]	.	+
chr1	110706826	110706981	OR11I1P_olfactory_receptor_family_11_subfamily_I_member_1_pseudogene_[Source:HGNC_Symbol;Acc:HGNC:14997]	.	+
chr1	110706981	110706989	OR11I1P_olfactory_receptor_family_11_subfamily_I_member_1_pseudogene_[Source:HGNC_Symbol;Acc:HGNC:14997]	.	+
chr1	110706989	110707027	OR11I1P_olfactory_receptor_family_11_subfamily_I_member_1_pseudogene_[Source:HGNC_Symbol;Acc:HGNC:14997]	.	+
chr1	110709568	110709580	OR11I1P_olfactory_receptor_family_11_subfamily_I_member_1_pseudogene_[Source:HGNC_Symbol;Acc:HGNC:14997]	.	+
chr1	110709626	110709639	OR11I1P_olfactory_receptor_family_11_subfamily_I_member_1_pseudogene_[Source:HGNC_Symbol;Acc:HGNC:14997]	.	+
chr1	110709895	110709909	OR11I1P_olfactory_receptor_family_11_subfamily_I_member_1_pseudogene_[Source:HGNC_Symbol;Acc:HGNC:14997]	.	+
chr1	110710487	110710504	OR11I1P_olfactory_receptor_family_11_subfamily_I_member_1_pseudogene_[Source:HGNC_Symbol;Acc:HGNC:14997]	.	+
chr1	110710513	110710534	OR11I1P_olfactory_receptor_family_11_subfamily_I_member_1_pseudogene_[Source:HGNC_Symbol;Acc:HGNC:14997]	.	+
chr1	110712460	110712468	OR11I1P_olfactory_receptor_family_11_subfamily_I_member_1_pseudogene_[Source:HGNC_Symbol;Acc:HGNC:14997]	.	+
chr1	110714005	110714025	OR11I1P_olfactory_receptor_family_11_subfamily_I_member_1_pseudogene_[Source:HGNC_Symbol;Acc:HGNC:14997]	.	+
chr1	110714463	110714478	OR11I1P_olfactory_receptor_family_11_subfamily_I_member_1_pseudogene_[Source:HGNC_Symbol;Acc:HGNC:14997]	.	+
chr1	110714563	110714605	OR11I1P_olfactory_receptor_family_11_subfamily_I_member_1_pseudogene_[Source:HGNC_Symbol;Acc:HGNC:14997]	.	+
chr1	110714647	110714652	OR11I1P_olfactory_receptor_family_11_subfamily_I_member_1_pseudogene_[Source:HGNC_Symbol;Acc:HGNC:14997]	.	+
chr1	110714660	110714672	OR11I1P_olfactory_receptor_family_11_subfamily_I_member_1_pseudogene_[Source:HGNC_Symbol;Acc:HGNC:14997]	.	+
chr1	110714948	110714963	OR11I1P_olfactory_receptor_family_11_subfamily_I_member_1_pseudogene_[Source:HGNC_Symbol;Acc:HGNC:14997]	.	+
chr1	110716108	110716120	OR11I1P_olfactory_receptor_family_11_subfamily_I_member_1_pseudogene_[Source:HGNC_Symbol;Acc:HGNC:14997]	.	+
chr1	110716206	110716222	OR11I1P_olfactory_receptor_family_11_subfamily_I_member_1_pseudogene_[Source:HGNC_Symbol;Acc:HGNC:14997]	.	+
chr1	110716239	110716329	OR11I1P_olfactory_receptor_family_11_subfamily_I_member_1_pseudogene_[Source:HGNC_Symbol;Acc:HGNC:14997]	.	+
chr1	110718438	110718451	OR11I1P_olfactory_receptor_family_11_subfamily_I_member_1_pseudogene_[Source:HGNC_Symbol;Acc:HGNC:14997]	.	+
chr1	110718509	110718569	OR11I1P_olfactory_receptor_family_11_subfamily_I_member_1_pseudogene_[Source:HGNC_Symbol;Acc:HGNC:14997]	.	+
chr1	110718586	110718595	OR11I1P_olfactory_receptor_family_11_subfamily_I_member_1_pseudogene_[Source:HGNC_Symbol;Acc:HGNC:14997]	.	+
chr1	110718639	110718657	OR11I1P_olfactory_receptor_family_11_subfamily_I_member_1_pseudogene_[Source:HGNC_Symbol;Acc:HGNC:14997]	.	+
chr1	110718689	110718702	OR11I1P_olfactory_receptor_family_11_subfamily_I_member_1_pseudogene_[Source:HGNC_Symbol;Acc:HGNC:14997]	.	+
chr1	110718710	110718717	OR11I1P_olfactory_receptor_family_11_subfamily_I_member_1_pseudogene_[Source:HGNC_Symbol;Acc:HGNC:14997]	.	+
chr1	110726929	110726955	OR11I1P_olfactory_receptor_family_11_subfamily_I_member_1_pseudogene_[Source:HGNC_Symbol;Acc:HGNC:14997]	.	+
chr1	110727202	110727233	OR11I1P_olfactory_receptor_family_11_subfamily_I_member_1_pseudogene_[Source:HGNC_Symbol;Acc:HGNC:14997]	.	+
chr1	110727398	110727542	OR11I1P_olfactory_receptor_family_11_subfamily_I_member_1_pseudogene_[Source:HGNC_Symbol;Acc:HGNC:14997]	.	+
chr1	110727560	110727580	OR11I1P_olfactory_receptor_family_11_subfamily_I_member_1_pseudogene_[Source:HGNC_Symbol;Acc:HGNC:14997]	.	+
chr1	110727638	110727662	OR11I1P_olfactory_receptor_family_11_subfamily_I_member_1_pseudogene_[Source:HGNC_Symbol;Acc:HGNC:14997]	.	+
chr1	110727703	110727720	OR11I1P_olfactory_receptor_family_11_subfamily_I_member_1_pseudogene_[Source:HGNC_Symbol;Acc:HGNC:14997]	.	+
chr1	110727746	110727761	OR11I1P_olfactory_receptor_family_11_subfamily_I_member_1_pseudogene_[Source:HGNC_Symbol;Acc:HGNC:14997]	.	+
chr1	110733680	110733689	OR11I1P_olfactory_receptor_family_11_subfamily_I_member_1_pseudogene_[Source:HGNC_Symbol;Acc:HGNC:14997]	.	+
chr1	110739622	110739672	OR11I1P_olfactory_receptor_family_11_subfamily_I_member_1_pseudogene_[Source:HGNC_Symbol;Acc:HGNC:14997]	.	+
chr1	110739701	110739717	OR11I1P_olfactory_receptor_family_11_subfamily_I_member_1_pseudogene_[Source:HGNC_Symbol;Acc:HGNC:14997]	.	+
chr1	110739719	110739739	OR11I1P_olfactory_receptor_family_11_subfamily_I_member_1_pseudogene_[Source:HGNC_Symbol;Acc:HGNC:14997]	.	+
chr1	110739743	110739754	OR11I1P_olfactory_receptor_family_11_subfamily_I_member_1_pseudogene_[Source:HGNC_Symbol;Acc:HGNC:14997]	.	+
chr1	110746433	110746442	OR11I1P_olfactory_receptor_family_11_subfamily_I_member_1_pseudogene_[Source:HGNC_Symbol;Acc:HGNC:14997]	.	+
chr1	110746480	110746492	OR11I1P_olfactory_receptor_family_11_subfamily_I_member_1_pseudogene_[Source:HGNC_Symbol;Acc:HGNC:14997]	.	+
chr1	110746514	110746544	OR11I1P_olfactory_receptor_family_11_subfamily_I_member_1_pseudogene_[Source:HGNC_Symbol;Acc:HGNC:14997]	.	+
chr1	110746576	110746590	OR11I1P_olfactory_receptor_family_11_subfamily_I_member_1_pseudogene_[Source:HGNC_Symbol;Acc:HGNC:14997]	.	+
chr1	110746860	110746877	OR11I1P_olfactory_receptor_family_11_subfamily_I_member_1_pseudogene_[Source:HGNC_Symbol;Acc:HGNC:14997]	.	+
chr1	110749992	110749999	OR11I1P_olfactory_receptor_family_11_subfamily_I_member_1_pseudogene_[Source:HGNC_Symbol;Acc:HGNC:14997]	.	+
chr1	110750204	110750226	OR11I1P_olfactory_receptor_family_11_subfamily_I_member_1_pseudogene_[Source:HGNC_Symbol;Acc:HGNC:14997]	.	+
chr1	110750259	110750302	OR11I1P_olfactory_receptor_family_11_subfamily_I_member_1_pseudogene_[Source:HGNC_Symbol;Acc:HGNC:14997]	.	+
chr1	110750494	110750505	OR11I1P_olfactory_receptor_family_11_subfamily_I_member_1_pseudogene_[Source:HGNC_Symbol;Acc:HGNC:14997]	.	+
chr1	110750562	110750567	OR11I1P_olfactory_receptor_family_11_subfamily_I_member_1_pseudogene_[Source:HGNC_Symbol;Acc:HGNC:14997]	.	+
chr1	110750596	110750699	OR11I1P_olfactory_receptor_family_11_subfamily_I_member_1_pseudogene_[Source:HGNC_Symbol;Acc:HGNC:14997]	.	+
chr1	110750709	110750730	OR11I1P_olfactory_receptor_family_11_subfamily_I_member_1_pseudogene_[Source:HGNC_Symbol;Acc:HGNC:14997]	.	+
chr1	110750769	110750791	OR11I1P_olfactory_receptor_family_11_subfamily_I_member_1_pseudogene_[Source:HGNC_Symbol;Acc:HGNC:14997]	.	+
chr1	110751392	110751401	OR11I1P_olfactory_receptor_family_11_subfamily_I_member_1_pseudogene_[Source:HGNC_Symbol;Acc:HGNC:14997]	.	+
chr1	110751671	110751684	OR11I1P_olfactory_receptor_family_11_subfamily_I_member_1_pseudogene_[Source:HGNC_Symbol;Acc:HGNC:14997]	.	+
chr1	110751720	110751856	OR11I1P_olfactory_receptor_family_11_subfamily_I_member_1_pseudogene_[Source:HGNC_Symbol;Acc:HGNC:14997]	.	+
chr1	110751883	110751898	OR11I1P_olfactory_receptor_family_11_subfamily_I_member_1_pseudogene_[Source:HGNC_Symbol;Acc:HGNC:14997]	.	+
chr1	110751915	110751929	OR11I1P_olfactory_receptor_family_11_subfamily_I_member_1_pseudogene_[Source:HGNC_Symbol;Acc:HGNC:14997]	.	+
chr1	110753085	110753093	OR11I1P_olfactory_receptor_family_11_subfamily_I_member_1_pseudogene_[Source:HGNC_Symbol;Acc:HGNC:14997]	.	+
chr1	110753161	110753199	OR11I1P_olfactory_receptor_family_11_subfamily_I_member_1_pseudogene_[Source:HGNC_Symbol;Acc:HGNC:14997]	.	+
chr1	110753212	110753228	OR11I1P_olfactory_receptor_family_11_subfamily_I_member_1_pseudogene_[Source:HGNC_Symbol;Acc:HGNC:14997]	.	+
chr1	110755070	110755095	OR11I1P_olfactory_receptor_family_11_subfamily_I_member_1_pseudogene_[Source:HGNC_Symbol;Acc:HGNC:14997]	.	+
chr1	110760538	110760653	OR11I1P_olfactory_receptor_family_11_subfamily_I_member_1_pseudogene_[Source:HGNC_Symbol;Acc:HGNC:14997]	.	+
chr1	110766226	110766245	OR11I1P_olfactory_receptor_family_11_subfamily_I_member_1_pseudogene_[Source:HGNC_Symbol;Acc:HGNC:14997]	.	+
chr1	110769926	110769950	OR11I1P_olfactory_receptor_family_11_subfamily_I_member_1_pseudogene_[Source:HGNC_Symbol;Acc:HGNC:14997]	.	+
chr1	110769982	110770009	OR11I1P_olfactory_receptor_family_11_subfamily_I_member_1_pseudogene_[Source:HGNC_Symbol;Acc:HGNC:14997]	.	+
chr1	110774494	110774520	OR11I1P_olfactory_receptor_family_11_subfamily_I_member_1_pseudogene_[Source:HGNC_Symbol;Acc:HGNC:14997]	.	+
chr1	110774630	110774636	OR11I1P_olfactory_receptor_family_11_subfamily_I_member_1_pseudogene_[Source:HGNC_Symbol;Acc:HGNC:14997]	.	+
chr1	110776458	110776467	OR11I1P_olfactory_receptor_family_11_subfamily_I_member_1_pseudogene_[Source:HGNC_Symbol;Acc:HGNC:14997]	.	+
chr1	110776745	110776775	OR11I1P_olfactory_receptor_family_11_subfamily_I_member_1_pseudogene_[Source:HGNC_Symbol;Acc:HGNC:14997]	.	+
chr1	110776790	110776797	OR11I1P_olfactory_receptor_family_11_subfamily_I_member_1_pseudogene_[Source:HGNC_Symbol;Acc:HGNC:14997]	.	+
chr1	110776802	110776823	OR11I1P_olfactory_receptor_family_11_subfamily_I_member_1_pseudogene_[Source:HGNC_Symbol;Acc:HGNC:14997]	.	+
chr1	110776844	110777003	OR11I1P_olfactory_receptor_family_11_subfamily_I_member_1_pseudogene_[Source:HGNC_Symbol;Acc:HGNC:14997]	.	+
chr1	110777601	110777605	OR11I1P_olfactory_receptor_family_11_subfamily_I_member_1_pseudogene_[Source:HGNC_Symbol;Acc:HGNC:14997]	.	+
chr1	110778205	110778215	OR11I1P_olfactory_receptor_family_11_subfamily_I_member_1_pseudogene_[Source:HGNC_Symbol;Acc:HGNC:14997]	.	+
chr1	110779908	110779915	OR11I1P_olfactory_receptor_family_11_subfamily_I_member_1_pseudogene_[Source:HGNC_Symbol;Acc:HGNC:14997]	.	+
chr1	110779974	110779979	OR11I1P_olfactory_receptor_family_11_subfamily_I_member_1_pseudogene_[Source:HGNC_Symbol;Acc:HGNC:14997]	.	+
chr1	110781052	110781061	OR11I1P_olfactory_receptor_family_11_subfamily_I_member_1_pseudogene_[Source:HGNC_Symbol;Acc:HGNC:14997]	.	+
chr1	110783898	110783917	OR11I1P_olfactory_receptor_family_11_subfamily_I_member_1_pseudogene_[Source:HGNC_Symbol;Acc:HGNC:14997]	.	+
chr1	110798562	110798570	OR11I1P_olfactory_receptor_family_11_subfamily_I_member_1_pseudogene_[Source:HGNC_Symbol;Acc:HGNC:14997]	.	+
chr1	110847587	110847664	OR11I1P_olfactory_receptor_family_11_subfamily_I_member_1_pseudogene_[Source:HGNC_Symbol;Acc:HGNC:14997]	.	+
chr1	110847672	110847825	OR11I1P_olfactory_receptor_family_11_subfamily_I_member_1_pseudogene_[Source:HGNC_Symbol;Acc:HGNC:14997]	.	+
chr1	110848070	110848190	OR11I1P_olfactory_receptor_family_11_subfamily_I_member_1_pseudogene_[Source:HGNC_Symbol;Acc:HGNC:14997]	.	+
chr1	110848248	110848543	OR11I1P_olfactory_receptor_family_11_subfamily_I_member_1_pseudogene_[Source:HGNC_Symbol;Acc:HGNC:14997]	.	+
chr1	110848567	110848571	OR11I1P_olfactory_receptor_family_11_subfamily_I_member_1_pseudogene_[Source:HGNC_Symbol;Acc:HGNC:14997]	.	+
chr1	110848675	110848682	OR11I1P_olfactory_receptor_family_11_subfamily_I_member_1_pseudogene_[Source:HGNC_Symbol;Acc:HGNC:14997]	.	+
chr1	110848696	110848823	OR11I1P_olfactory_receptor_family_11_subfamily_I_member_1_pseudogene_[Source:HGNC_Symbol;Acc:HGNC:14997]	.	+
chr1	110849962	110849976	OR11I1P_olfactory_receptor_family_11_subfamily_I_member_1_pseudogene_[Source:HGNC_Symbol;Acc:HGNC:14997]	.	+
chr1	110853955	110853964	OR11I1P_olfactory_receptor_family_11_subfamily_I_member_1_pseudogene_[Source:HGNC_Symbol;Acc:HGNC:14997]	.	+
chr1	110853977	110853985	OR11I1P_olfactory_receptor_family_11_subfamily_I_member_1_pseudogene_[Source:HGNC_Symbol;Acc:HGNC:14997]	.	+
chr1	110854109	110854132	OR11I1P_olfactory_receptor_family_11_subfamily_I_member_1_pseudogene_[Source:HGNC_Symbol;Acc:HGNC:14997]	.	+
chr1	110854143	110854165	OR11I1P_olfactory_receptor_family_11_subfamily_I_member_1_pseudogene_[Source:HGNC_Symbol;Acc:HGNC:14997]	.	+
chr1	110854319	110854327	OR11I1P_olfactory_receptor_family_11_subfamily_I_member_1_pseudogene_[Source:HGNC_Symbol;Acc:HGNC:14997]	.	+
chr1	110854658	110854683	OR11I1P_olfactory_receptor_family_11_subfamily_I_member_1_pseudogene_[Source:HGNC_Symbol;Acc:HGNC:14997]	.	+
chr1	110873069	110873077	OR11I1P_olfactory_receptor_family_11_subfamily_I_member_1_pseudogene_[Source:HGNC_Symbol;Acc:HGNC:14997]	.	+
chr1	110873090	110873101	OR11I1P_olfactory_receptor_family_11_subfamily_I_member_1_pseudogene_[Source:HGNC_Symbol;Acc:HGNC:14997]	.	+
chr1	110873133	110873155	OR11I1P_olfactory_receptor_family_11_subfamily_I_member_1_pseudogene_[Source:HGNC_Symbol;Acc:HGNC:14997]	.	+
chr1	110873246	110873253	OR11I1P_olfactory_receptor_family_11_subfamily_I_member_1_pseudogene_[Source:HGNC_Symbol;Acc:HGNC:14997]	.	+
chr1	110874545	110874558	OR11I1P_olfactory_receptor_family_11_subfamily_I_member_1_pseudogene_[Source:HGNC_Symbol;Acc:HGNC:14997]	.	+
chr1	110874626	110874635	OR11I1P_olfactory_receptor_family_11_subfamily_I_member_1_pseudogene_[Source:HGNC_Symbol;Acc:HGNC:14997]	.	+
chr1	110880106	110880120	OR11I1P_olfactory_receptor_family_11_subfamily_I_member_1_pseudogene_[Source:HGNC_Symbol;Acc:HGNC:14997]	.	+
chr1	110891406	110891477	OR11I1P_olfactory_receptor_family_11_subfamily_I_member_1_pseudogene_[Source:HGNC_Symbol;Acc:HGNC:14997]	.	+
chr1	110892331	110892539	OR11I1P_olfactory_receptor_family_11_subfamily_I_member_1_pseudogene_[Source:HGNC_Symbol;Acc:HGNC:14997]	.	+
chr1	110894323	110894404	OR11I1P_olfactory_receptor_family_11_subfamily_I_member_1_pseudogene_[Source:HGNC_Symbol;Acc:HGNC:14997]	.	+
chr1	110895013	110895062	OR11I1P_olfactory_receptor_family_11_subfamily_I_member_1_pseudogene_[Source:HGNC_Symbol;Acc:HGNC:14997]	.	+
chr1	110896661	110896672	OR11I1P_olfactory_receptor_family_11_subfamily_I_member_1_pseudogene_[Source:HGNC_Symbol;Acc:HGNC:14997]	.	+
chr1	110896731	110896738	OR11I1P_olfactory_receptor_family_11_subfamily_I_member_1_pseudogene_[Source:HGNC_Symbol;Acc:HGNC:14997]	.	+
chr1	110897806	110897813	OR11I1P_olfactory_receptor_family_11_subfamily_I_member_1_pseudogene_[Source:HGNC_Symbol;Acc:HGNC:14997]	.	+
chr1	110897831	110897897	OR11I1P_olfactory_receptor_family_11_subfamily_I_member_1_pseudogene_[Source:HGNC_Symbol;Acc:HGNC:14997]	.	+
chr1	110899120	110899179	OR11I1P_olfactory_receptor_family_11_subfamily_I_member_1_pseudogene_[Source:HGNC_Symbol;Acc:HGNC:14997]	.	+
chr1	110947712	110947721	OR11I1P_olfactory_receptor_family_11_subfamily_I_member_1_pseudogene_[Source:HGNC_Symbol;Acc:HGNC:14997]	.	+
chr1	110947962	110948093	OR11I1P_olfactory_receptor_family_11_subfamily_I_member_1_pseudogene_[Source:HGNC_Symbol;Acc:HGNC:14997]	.	+
chr1	110948196	110948213	OR11I1P_olfactory_receptor_family_11_subfamily_I_member_1_pseudogene_[Source:HGNC_Symbol;Acc:HGNC:14997]	.	+
chr1	110948331	110948406	OR11I1P_olfactory_receptor_family_11_subfamily_I_member_1_pseudogene_[Source:HGNC_Symbol;Acc:HGNC:14997]	.	+
chr1	110949953	110950031	OR11I1P_olfactory_receptor_family_11_subfamily_I_member_1_pseudogene_[Source:HGNC_Symbol;Acc:HGNC:14997]	.	+
chr1	110950103	110950129	OR11I1P_olfactory_receptor_family_11_subfamily_I_member_1_pseudogene_[Source:HGNC_Symbol;Acc:HGNC:14997]	.	+
chr1	110951266	110951389	OR11I1P_olfactory_receptor_family_11_subfamily_I_member_1_pseudogene_[Source:HGNC_Symbol;Acc:HGNC:14997]	.	+
chr1	110951411	110951971	OR11I1P_olfactory_receptor_family_11_subfamily_I_member_1_pseudogene_[Source:HGNC_Symbol;Acc:HGNC:14997]	.	+
chr1	110951971	110952363	OR11I1P_olfactory_receptor_family_11_subfamily_I_member_1_pseudogene_[Source:HGNC_Symbol;Acc:HGNC:14997]	.	+
chr1	110952364	110952873	OR11I1P_olfactory_receptor_family_11_subfamily_I_member_1_pseudogene_[Source:HGNC_Symbol;Acc:HGNC:14997]	.	+
chr1	110963329	110963337	OR11I1P_olfactory_receptor_family_11_subfamily_I_member_1_pseudogene_[Source:HGNC_Symbol;Acc:HGNC:14997]	.	+
chr1	110963612	110963691	OR11I1P_olfactory_receptor_family_11_subfamily_I_member_1_pseudogene_[Source:HGNC_Symbol;Acc:HGNC:14997]	.	+
chr1	110963896	110963903	OR11I1P_olfactory_receptor_family_11_subfamily_I_member_1_pseudogene_[Source:HGNC_Symbol;Acc:HGNC:14997]	.	+
chr1	110964203	110964208	OR11I1P_olfactory_receptor_family_11_subfamily_I_member_1_pseudogene_[Source:HGNC_Symbol;Acc:HGNC:14997]	.	+
chr1	110964228	110964244	OR11I1P_olfactory_receptor_family_11_subfamily_I_member_1_pseudogene_[Source:HGNC_Symbol;Acc:HGNC:14997]	.	+
chr1	110964277	110964281	OR11I1P_olfactory_receptor_family_11_subfamily_I_member_1_pseudogene_[Source:HGNC_Symbol;Acc:HGNC:14997]	.	+
chr1	110964295	110964306	OR11I1P_olfactory_receptor_family_11_subfamily_I_member_1_pseudogene_[Source:HGNC_Symbol;Acc:HGNC:14997]	.	+
chr1	110994651	110994658	OR11I1P_olfactory_receptor_family_11_subfamily_I_member_1_pseudogene_[Source:HGNC_Symbol;Acc:HGNC:14997]	.	+
chr1	111007656	111007813	OR11I1P_olfactory_receptor_family_11_subfamily_I_member_1_pseudogene_[Source:HGNC_Symbol;Acc:HGNC:14997]	.	+
chr1	111007815	111007867	OR11I1P_olfactory_receptor_family_11_subfamily_I_member_1_pseudogene_[Source:HGNC_Symbol;Acc:HGNC:14997]	.	+
chr1	111007868	111008120	OR11I1P_olfactory_receptor_family_11_subfamily_I_member_1_pseudogene_[Source:HGNC_Symbol;Acc:HGNC:14997]	.	+
chr1	111014483	111014631	OR11I1P_olfactory_receptor_family_11_subfamily_I_member_1_pseudogene_[Source:HGNC_Symbol;Acc:HGNC:14997]	.	+
chr1	111014683	111015142	OR11I1P_olfactory_receptor_family_11_subfamily_I_member_1_pseudogene_[Source:HGNC_Symbol;Acc:HGNC:14997]	.	+
chr1	111015307	111015544	OR11I1P_olfactory_receptor_family_11_subfamily_I_member_1_pseudogene_[Source:HGNC_Symbol;Acc:HGNC:14997]	.	+
chr1	111117911	111117931	OR11I1P_olfactory_receptor_family_11_subfamily_I_member_1_pseudogene_[Source:HGNC_Symbol;Acc:HGNC:14997]	.	+
chr1	111118044	111118074	OR11I1P_olfactory_receptor_family_11_subfamily_I_member_1_pseudogene_[Source:HGNC_Symbol;Acc:HGNC:14997]	.	+
chr1	111118116	111118127	OR11I1P_olfactory_receptor_family_11_subfamily_I_member_1_pseudogene_[Source:HGNC_Symbol;Acc:HGNC:14997]	.	+
chr1	111118166	111118288	OR11I1P_olfactory_receptor_family_11_subfamily_I_member_1_pseudogene_[Source:HGNC_Symbol;Acc:HGNC:14997]	.	+
chr1	111118797	111118899	OR11I1P_olfactory_receptor_family_11_subfamily_I_member_1_pseudogene_[Source:HGNC_Symbol;Acc:HGNC:14997]	.	+
chr1	111119870	111119968	OR11I1P_olfactory_receptor_family_11_subfamily_I_member_1_pseudogene_[Source:HGNC_Symbol;Acc:HGNC:14997]	.	+
chr1	111119972	111119990	OR11I1P_olfactory_receptor_family_11_subfamily_I_member_1_pseudogene_[Source:HGNC_Symbol;Acc:HGNC:14997]	.	+
chr1	111120507	111120698	OR11I1P_olfactory_receptor_family_11_subfamily_I_member_1_pseudogene_[Source:HGNC_Symbol;Acc:HGNC:14997]	.	+
chr1	111124735	111124878	OR11I1P_olfactory_receptor_family_11_subfamily_I_member_1_pseudogene_[Source:HGNC_Symbol;Acc:HGNC:14997]	.	+
chr1	111126220	111126300	OR11I1P_olfactory_receptor_family_11_subfamily_I_member_1_pseudogene_[Source:HGNC_Symbol;Acc:HGNC:14997]	.	+
chr1	111131416	111131557	OR11I1P_olfactory_receptor_family_11_subfamily_I_member_1_pseudogene_[Source:HGNC_Symbol;Acc:HGNC:14997]	.	+
chr1	111137516	111137524	OR11I1P_olfactory_receptor_family_11_subfamily_I_member_1_pseudogene_[Source:HGNC_Symbol;Acc:HGNC:14997]	.	+
chr1	111140201	111140238	OR11I1P_olfactory_receptor_family_11_subfamily_I_member_1_pseudogene_[Source:HGNC_Symbol;Acc:HGNC:14997]	.	+
chr1	111140305	111140317	OR11I1P_olfactory_receptor_family_11_subfamily_I_member_1_pseudogene_[Source:HGNC_Symbol;Acc:HGNC:14997]	.	+
chr1	111140695	111140709	OR11I1P_olfactory_receptor_family_11_subfamily_I_member_1_pseudogene_[Source:HGNC_Symbol;Acc:HGNC:14997]	.	+
chr1	111140815	111140837	OR11I1P_olfactory_receptor_family_11_subfamily_I_member_1_pseudogene_[Source:HGNC_Symbol;Acc:HGNC:14997]	.	+
chr1	111141923	111141963	OR11I1P_olfactory_receptor_family_11_subfamily_I_member_1_pseudogene_[Source:HGNC_Symbol;Acc:HGNC:14997]	.	+
chr1	111144588	111144615	OR11I1P_olfactory_receptor_family_11_subfamily_I_member_1_pseudogene_[Source:HGNC_Symbol;Acc:HGNC:14997]	.	+
chr1	111145710	111145745	OR11I1P_olfactory_receptor_family_11_subfamily_I_member_1_pseudogene_[Source:HGNC_Symbol;Acc:HGNC:14997]	.	+
chr1	111147702	111148058	OR11I1P_olfactory_receptor_family_11_subfamily_I_member_1_pseudogene_[Source:HGNC_Symbol;Acc:HGNC:14997]	.	+
chr1	111159376	111159532	OR11I1P_olfactory_receptor_family_11_subfamily_I_member_1_pseudogene_[Source:HGNC_Symbol;Acc:HGNC:14997]	.	+
chr1	111161148	111161303	OR11I1P_olfactory_receptor_family_11_subfamily_I_member_1_pseudogene_[Source:HGNC_Symbol;Acc:HGNC:14997]	.	+
chr1	111167068	111167083	OR11I1P_olfactory_receptor_family_11_subfamily_I_member_1_pseudogene_[Source:HGNC_Symbol;Acc:HGNC:14997]	.	+
chr1	111167083	111167274	OR11I1P_olfactory_receptor_family_11_subfamily_I_member_1_pseudogene_[Source:HGNC_Symbol;Acc:HGNC:14997]	.	+
chr1	111167299	111167315	OR11I1P_olfactory_receptor_family_11_subfamily_I_member_1_pseudogene_[Source:HGNC_Symbol;Acc:HGNC:14997]	.	+
chr1	111167349	111167368	OR11I1P_olfactory_receptor_family_11_subfamily_I_member_1_pseudogene_[Source:HGNC_Symbol;Acc:HGNC:14997]	.	+
chr1	111167486	111167500	OR11I1P_olfactory_receptor_family_11_subfamily_I_member_1_pseudogene_[Source:HGNC_Symbol;Acc:HGNC:14997]	.	+
chr1	111167543	111167555	OR11I1P_olfactory_receptor_family_11_subfamily_I_member_1_pseudogene_[Source:HGNC_Symbol;Acc:HGNC:14997]	.	+
chr1	111173035	111173296	OR11I1P_olfactory_receptor_family_11_subfamily_I_member_1_pseudogene_[Source:HGNC_Symbol;Acc:HGNC:14997]	.	+
chr1	111173307	111173334	OR11I1P_olfactory_receptor_family_11_subfamily_I_member_1_pseudogene_[Source:HGNC_Symbol;Acc:HGNC:14997]	.	+
chr1	111173339	111173344	OR11I1P_olfactory_receptor_family_11_subfamily_I_member_1_pseudogene_[Source:HGNC_Symbol;Acc:HGNC:14997]	.	+
chr1	111174187	111174214	OR11I1P_olfactory_receptor_family_11_subfamily_I_member_1_pseudogene_[Source:HGNC_Symbol;Acc:HGNC:14997]	.	+
chr1	111174279	111174293	OR11I1P_olfactory_receptor_family_11_subfamily_I_member_1_pseudogene_[Source:HGNC_Symbol;Acc:HGNC:14997]	.	+
chr1	111174582	111174756	OR11I1P_olfactory_receptor_family_11_subfamily_I_member_1_pseudogene_[Source:HGNC_Symbol;Acc:HGNC:14997]	.	+
chr1	111174756	111174777	OR11I1P_olfactory_receptor_family_11_subfamily_I_member_1_pseudogene_[Source:HGNC_Symbol;Acc:HGNC:14997]	.	+
chr1	111174783	111174969	OR11I1P_olfactory_receptor_family_11_subfamily_I_member_1_pseudogene_[Source:HGNC_Symbol;Acc:HGNC:14997]	.	+
chr1	111174971	111175025	OR11I1P_olfactory_receptor_family_11_subfamily_I_member_1_pseudogene_[Source:HGNC_Symbol;Acc:HGNC:14997]	.	+
chr1	111182153	111182178	OR11I1P_olfactory_receptor_family_11_subfamily_I_member_1_pseudogene_[Source:HGNC_Symbol;Acc:HGNC:14997]	.	+
chr1	111182180	111182232	OR11I1P_olfactory_receptor_family_11_subfamily_I_member_1_pseudogene_[Source:HGNC_Symbol;Acc:HGNC:14997]	.	+
chr1	111182833	111182962	OR11I1P_olfactory_receptor_family_11_subfamily_I_member_1_pseudogene_[Source:HGNC_Symbol;Acc:HGNC:14997]	.	+
chr1	111183459	111183595	OR11I1P_olfactory_receptor_family_11_subfamily_I_member_1_pseudogene_[Source:HGNC_Symbol;Acc:HGNC:14997]	.	+
chr1	111184188	111184500	OR11I1P_olfactory_receptor_family_11_subfamily_I_member_1_pseudogene_[Source:HGNC_Symbol;Acc:HGNC:14997]	.	+
chr1	111184517	111184587	OR11I1P_olfactory_receptor_family_11_subfamily_I_member_1_pseudogene_[Source:HGNC_Symbol;Acc:HGNC:14997]	.	+
chr1	111184622	111184758	OR11I1P_olfactory_receptor_family_11_subfamily_I_member_1_pseudogene_[Source:HGNC_Symbol;Acc:HGNC:14997]	.	+
chr1	111184871	111185010	OR11I1P_olfactory_receptor_family_11_subfamily_I_member_1_pseudogene_[Source:HGNC_Symbol;Acc:HGNC:14997]	.	+
chr1	111185060	111185077	OR11I1P_olfactory_receptor_family_11_subfamily_I_member_1_pseudogene_[Source:HGNC_Symbol;Acc:HGNC:14997]	.	+
chr1	111187608	111187689	OR11I1P_olfactory_receptor_family_11_subfamily_I_member_1_pseudogene_[Source:HGNC_Symbol;Acc:HGNC:14997]	.	+
chr1	111188127	111188372	OR11I1P_olfactory_receptor_family_11_subfamily_I_member_1_pseudogene_[Source:HGNC_Symbol;Acc:HGNC:14997]	.	+
chr1	111188695	111188702	OR11I1P_olfactory_receptor_family_11_subfamily_I_member_1_pseudogene_[Source:HGNC_Symbol;Acc:HGNC:14997]	.	+
chr1	111188736	111188789	OR11I1P_olfactory_receptor_family_11_subfamily_I_member_1_pseudogene_[Source:HGNC_Symbol;Acc:HGNC:14997]	.	+
chr1	111189205	111189259	OR11I1P_olfactory_receptor_family_11_subfamily_I_member_1_pseudogene_[Source:HGNC_Symbol;Acc:HGNC:14997]	.	+
chr1	111190826	111190846	OR11I1P_olfactory_receptor_family_11_subfamily_I_member_1_pseudogene_[Source:HGNC_Symbol;Acc:HGNC:14997]	.	+
chr1	111191074	111191089	OR11I1P_olfactory_receptor_family_11_subfamily_I_member_1_pseudogene_[Source:HGNC_Symbol;Acc:HGNC:14997]	.	+
chr1	111191131	111191194	OR11I1P_olfactory_receptor_family_11_subfamily_I_member_1_pseudogene_[Source:HGNC_Symbol;Acc:HGNC:14997]	.	+
chr1	111192136	111192321	OR11I1P_olfactory_receptor_family_11_subfamily_I_member_1_pseudogene_[Source:HGNC_Symbol;Acc:HGNC:14997]	.	+
chr1	111192918	111192941	OR11I1P_olfactory_receptor_family_11_subfamily_I_member_1_pseudogene_[Source:HGNC_Symbol;Acc:HGNC:14997]	.	+
chr1	111192964	111192974	OR11I1P_olfactory_receptor_family_11_subfamily_I_member_1_pseudogene_[Source:HGNC_Symbol;Acc:HGNC:14997]	.	+
chr1	111193207	111193220	OR11I1P_olfactory_receptor_family_11_subfamily_I_member_1_pseudogene_[Source:HGNC_Symbol;Acc:HGNC:14997]	.	+
chr1	111194575	111194579	OR11I1P_olfactory_receptor_family_11_subfamily_I_member_1_pseudogene_[Source:HGNC_Symbol;Acc:HGNC:14997]	.	+
chr1	111194586	111194636	OR11I1P_olfactory_receptor_family_11_subfamily_I_member_1_pseudogene_[Source:HGNC_Symbol;Acc:HGNC:14997]	.	+
chr1	111194676	111194729	OR11I1P_olfactory_receptor_family_11_subfamily_I_member_1_pseudogene_[Source:HGNC_Symbol;Acc:HGNC:14997]	.	+
chr1	111195913	111196058	OR11I1P_olfactory_receptor_family_11_subfamily_I_member_1_pseudogene_[Source:HGNC_Symbol;Acc:HGNC:14997]	.	+
chr1	111197172	111197199	OR11I1P_olfactory_receptor_family_11_subfamily_I_member_1_pseudogene_[Source:HGNC_Symbol;Acc:HGNC:14997]	.	+
chr1	111197211	111197220	OR11I1P_olfactory_receptor_family_11_subfamily_I_member_1_pseudogene_[Source:HGNC_Symbol;Acc:HGNC:14997]	.	+
chr1	111197227	111197241	OR11I1P_olfactory_receptor_family_11_subfamily_I_member_1_pseudogene_[Source:HGNC_Symbol;Acc:HGNC:14997]	.	+
chr1	111197251	111197255	OR11I1P_olfactory_receptor_family_11_subfamily_I_member_1_pseudogene_[Source:HGNC_Symbol;Acc:HGNC:14997]	.	+
chr1	111197911	111197991	OR11I1P_olfactory_receptor_family_11_subfamily_I_member_1_pseudogene_[Source:HGNC_Symbol;Acc:HGNC:14997]	.	+
chr1	111198625	111198739	OR11I1P_olfactory_receptor_family_11_subfamily_I_member_1_pseudogene_[Source:HGNC_Symbol;Acc:HGNC:14997]	.	+
chr1	111199422	111199439	OR11I1P_olfactory_receptor_family_11_subfamily_I_member_1_pseudogene_[Source:HGNC_Symbol;Acc:HGNC:14997]	.	+
chr1	111199617	111199715	OR11I1P_olfactory_receptor_family_11_subfamily_I_member_1_pseudogene_[Source:HGNC_Symbol;Acc:HGNC:14997]	.	+
chr1	111199743	111199757	OR11I1P_olfactory_receptor_family_11_subfamily_I_member_1_pseudogene_[Source:HGNC_Symbol;Acc:HGNC:14997]	.	+
chr1	111200268	111200274	OR11I1P_olfactory_receptor_family_11_subfamily_I_member_1_pseudogene_[Source:HGNC_Symbol;Acc:HGNC:14997]	.	+
chr1	111200367	111200397	OR11I1P_olfactory_receptor_family_11_subfamily_I_member_1_pseudogene_[Source:HGNC_Symbol;Acc:HGNC:14997]	.	+
chr1	111200426	111200431	OR11I1P_olfactory_receptor_family_11_subfamily_I_member_1_pseudogene_[Source:HGNC_Symbol;Acc:HGNC:14997]	.	+
chr1	111200449	111200459	OR11I1P_olfactory_receptor_family_11_subfamily_I_member_1_pseudogene_[Source:HGNC_Symbol;Acc:HGNC:14997]	.	+
chr1	111200607	111200613	OR11I1P_olfactory_receptor_family_11_subfamily_I_member_1_pseudogene_[Source:HGNC_Symbol;Acc:HGNC:14997]	.	+
chr1	111200630	111200667	OR11I1P_olfactory_receptor_family_11_subfamily_I_member_1_pseudogene_[Source:HGNC_Symbol;Acc:HGNC:14997]	.	+
chr1	111200688	111200773	OR11I1P_olfactory_receptor_family_11_subfamily_I_member_1_pseudogene_[Source:HGNC_Symbol;Acc:HGNC:14997]	.	+
chr1	111201990	111202003	OR11I1P_olfactory_receptor_family_11_subfamily_I_member_1_pseudogene_[Source:HGNC_Symbol;Acc:HGNC:14997]	.	+
chr1	111202509	111202553	OR11I1P_olfactory_receptor_family_11_subfamily_I_member_1_pseudogene_[Source:HGNC_Symbol;Acc:HGNC:14997]	.	+
chr1	111203982	111204034	OR11I1P_olfactory_receptor_family_11_subfamily_I_member_1_pseudogene_[Source:HGNC_Symbol;Acc:HGNC:14997]	.	+
chr1	111204287	111204531	OR11I1P_olfactory_receptor_family_11_subfamily_I_member_1_pseudogene_[Source:HGNC_Symbol;Acc:HGNC:14997]	.	+
chr1	111204565	111204610	OR11I1P_olfactory_receptor_family_11_subfamily_I_member_1_pseudogene_[Source:HGNC_Symbol;Acc:HGNC:14997]	.	+
chr1	111205444	111205465	OR11I1P_olfactory_receptor_family_11_subfamily_I_member_1_pseudogene_[Source:HGNC_Symbol;Acc:HGNC:14997]	.	+
chr1	111205537	111205545	OR11I1P_olfactory_receptor_family_11_subfamily_I_member_1_pseudogene_[Source:HGNC_Symbol;Acc:HGNC:14997]	.	+
chr1	111208198	111208219	OR11I1P_olfactory_receptor_family_11_subfamily_I_member_1_pseudogene_[Source:HGNC_Symbol;Acc:HGNC:14997]	.	+
chr1	111216054	111216073	OR11I1P_olfactory_receptor_family_11_subfamily_I_member_1_pseudogene_[Source:HGNC_Symbol;Acc:HGNC:14997]	.	+
chr1	111216194	111216201	OR11I1P_olfactory_receptor_family_11_subfamily_I_member_1_pseudogene_[Source:HGNC_Symbol;Acc:HGNC:14997]	.	+
chr1	111216240	111216251	OR11I1P_olfactory_receptor_family_11_subfamily_I_member_1_pseudogene_[Source:HGNC_Symbol;Acc:HGNC:14997]	.	+
chr1	111216281	111216288	OR11I1P_olfactory_receptor_family_11_subfamily_I_member_1_pseudogene_[Source:HGNC_Symbol;Acc:HGNC:14997]	.	+
chr1	111221868	111221881	OR11I1P_olfactory_receptor_family_11_subfamily_I_member_1_pseudogene_[Source:HGNC_Symbol;Acc:HGNC:14997]	.	+
chr1	111224506	111224539	OR11I1P_olfactory_receptor_family_11_subfamily_I_member_1_pseudogene_[Source:HGNC_Symbol;Acc:HGNC:14997]	.	+
chr1	111226118	111226160	OR11I1P_olfactory_receptor_family_11_subfamily_I_member_1_pseudogene_[Source:HGNC_Symbol;Acc:HGNC:14997]	.	+
chr1	111227631	111227652	OR11I1P_olfactory_receptor_family_11_subfamily_I_member_1_pseudogene_[Source:HGNC_Symbol;Acc:HGNC:14997]	.	+
chr1	111230848	111230853	OR11I1P_olfactory_receptor_family_11_subfamily_I_member_1_pseudogene_[Source:HGNC_Symbol;Acc:HGNC:14997]	.	+
chr1	111231235	111231240	OR11I1P_olfactory_receptor_family_11_subfamily_I_member_1_pseudogene_[Source:HGNC_Symbol;Acc:HGNC:14997]	.	+
chr1	111233162	111233190	OR11I1P_olfactory_receptor_family_11_subfamily_I_member_1_pseudogene_[Source:HGNC_Symbol;Acc:HGNC:14997]	.	+
chr1	111234985	111234993	OR11I1P_olfactory_receptor_family_11_subfamily_I_member_1_pseudogene_[Source:HGNC_Symbol;Acc:HGNC:14997]	.	+
chr1	111241440	111241445	OR11I1P_olfactory_receptor_family_11_subfamily_I_member_1_pseudogene_[Source:HGNC_Symbol;Acc:HGNC:14997]	.	+
chr1	111249035	111249065	OR11I1P_olfactory_receptor_family_11_subfamily_I_member_1_pseudogene_[Source:HGNC_Symbol;Acc:HGNC:14997]	.	+
chr1	111250262	111250300	OR11I1P_olfactory_receptor_family_11_subfamily_I_member_1_pseudogene_[Source:HGNC_Symbol;Acc:HGNC:14997]	.	+
chr1	111251113	111251118	OR11I1P_olfactory_receptor_family_11_subfamily_I_member_1_pseudogene_[Source:HGNC_Symbol;Acc:HGNC:14997]	.	+
chr1	111251137	111251142	OR11I1P_olfactory_receptor_family_11_subfamily_I_member_1_pseudogene_[Source:HGNC_Symbol;Acc:HGNC:14997]	.	+
chr1	111251153	111251166	OR11I1P_olfactory_receptor_family_11_subfamily_I_member_1_pseudogene_[Source:HGNC_Symbol;Acc:HGNC:14997]	.	+
chr1	111251757	111251779	OR11I1P_olfactory_receptor_family_11_subfamily_I_member_1_pseudogene_[Source:HGNC_Symbol;Acc:HGNC:14997]	.	+
chr1	111251865	111251870	OR11I1P_olfactory_receptor_family_11_subfamily_I_member_1_pseudogene_[Source:HGNC_Symbol;Acc:HGNC:14997]	.	+
chr1	111253500	111253504	OR11I1P_olfactory_receptor_family_11_subfamily_I_member_1_pseudogene_[Source:HGNC_Symbol;Acc:HGNC:14997]	.	+
chr1	111255367	111255372	OR11I1P_olfactory_receptor_family_11_subfamily_I_member_1_pseudogene_[Source:HGNC_Symbol;Acc:HGNC:14997]	.	+
chr1	111256575	111256583	OR11I1P_olfactory_receptor_family_11_subfamily_I_member_1_pseudogene_[Source:HGNC_Symbol;Acc:HGNC:14997]	.	+
chr1	111256680	111256688	OR11I1P_olfactory_receptor_family_11_subfamily_I_member_1_pseudogene_[Source:HGNC_Symbol;Acc:HGNC:14997]	.	+
chr1	111256704	111256709	OR11I1P_olfactory_receptor_family_11_subfamily_I_member_1_pseudogene_[Source:HGNC_Symbol;Acc:HGNC:14997]	.	+
chr1	111281584	111281597	OR11I1P_olfactory_receptor_family_11_subfamily_I_member_1_pseudogene_[Source:HGNC_Symbol;Acc:HGNC:14997]	.	+
chr1	111282649	111282654	OR11I1P_olfactory_receptor_family_11_subfamily_I_member_1_pseudogene_[Source:HGNC_Symbol;Acc:HGNC:14997]	.	+
chr1	111282978	111282984	OR11I1P_olfactory_receptor_family_11_subfamily_I_member_1_pseudogene_[Source:HGNC_Symbol;Acc:HGNC:14997]	.	+
chr1	111283402	111283411	OR11I1P_olfactory_receptor_family_11_subfamily_I_member_1_pseudogene_[Source:HGNC_Symbol;Acc:HGNC:14997]	.	+
chr1	111284061	111284066	OR11I1P_olfactory_receptor_family_11_subfamily_I_member_1_pseudogene_[Source:HGNC_Symbol;Acc:HGNC:14997]	.	+
chr1	111284240	111284251	OR11I1P_olfactory_receptor_family_11_subfamily_I_member_1_pseudogene_[Source:HGNC_Symbol;Acc:HGNC:14997]	.	+
chr1	111284861	111284868	OR11I1P_olfactory_receptor_family_11_subfamily_I_member_1_pseudogene_[Source:HGNC_Symbol;Acc:HGNC:14997]	.	+
chr1	111285010	111285046	OR11I1P_olfactory_receptor_family_11_subfamily_I_member_1_pseudogene_[Source:HGNC_Symbol;Acc:HGNC:14997]	.	+
chr1	111288582	111288617	OR11I1P_olfactory_receptor_family_11_subfamily_I_member_1_pseudogene_[Source:HGNC_Symbol;Acc:HGNC:14997]	.	+
chr1	111310481	111310498	OR11I1P_olfactory_receptor_family_11_subfamily_I_member_1_pseudogene_[Source:HGNC_Symbol;Acc:HGNC:14997]	.	+
chr1	111315330	111315335	OR11I1P_olfactory_receptor_family_11_subfamily_I_member_1_pseudogene_[Source:HGNC_Symbol;Acc:HGNC:14997]	.	+
chr1	111315348	111315353	OR11I1P_olfactory_receptor_family_11_subfamily_I_member_1_pseudogene_[Source:HGNC_Symbol;Acc:HGNC:14997]	.	+
chr1	111317678	111317706	OR11I1P_olfactory_receptor_family_11_subfamily_I_member_1_pseudogene_[Source:HGNC_Symbol;Acc:HGNC:14997]	.	+
chr1	111317779	111317810	OR11I1P_olfactory_receptor_family_11_subfamily_I_member_1_pseudogene_[Source:HGNC_Symbol;Acc:HGNC:14997]	.	+
chr1	111318058	111318063	OR11I1P_olfactory_receptor_family_11_subfamily_I_member_1_pseudogene_[Source:HGNC_Symbol;Acc:HGNC:14997]	.	+
chr1	111318489	111318493	OR11I1P_olfactory_receptor_family_11_subfamily_I_member_1_pseudogene_[Source:HGNC_Symbol;Acc:HGNC:14997]	.	+
chr1	111318534	111318545	OR11I1P_olfactory_receptor_family_11_subfamily_I_member_1_pseudogene_[Source:HGNC_Symbol;Acc:HGNC:14997]	.	+
chr1	111318669	111318680	OR11I1P_olfactory_receptor_family_11_subfamily_I_member_1_pseudogene_[Source:HGNC_Symbol;Acc:HGNC:14997]	.	+
chr1	111319117	111319148	OR11I1P_olfactory_receptor_family_11_subfamily_I_member_1_pseudogene_[Source:HGNC_Symbol;Acc:HGNC:14997]	.	+
chr1	111319235	111319241	OR11I1P_olfactory_receptor_family_11_subfamily_I_member_1_pseudogene_[Source:HGNC_Symbol;Acc:HGNC:14997]	.	+
chr1	111319356	111319392	OR11I1P_olfactory_receptor_family_11_subfamily_I_member_1_pseudogene_[Source:HGNC_Symbol;Acc:HGNC:14997]	.	+
chr1	111320206	111320218	OR11I1P_olfactory_receptor_family_11_subfamily_I_member_1_pseudogene_[Source:HGNC_Symbol;Acc:HGNC:14997]	.	+
chr1	111320540	111320548	OR11I1P_olfactory_receptor_family_11_subfamily_I_member_1_pseudogene_[Source:HGNC_Symbol;Acc:HGNC:14997]	.	+
chr1	111324604	111324613	OR11I1P_olfactory_receptor_family_11_subfamily_I_member_1_pseudogene_[Source:HGNC_Symbol;Acc:HGNC:14997]	.	+
chr1	111346605	111346628	OR11I1P_olfactory_receptor_family_11_subfamily_I_member_1_pseudogene_[Source:HGNC_Symbol;Acc:HGNC:14997]	.	+
chr1	111346947	111346962	OR11I1P_olfactory_receptor_family_11_subfamily_I_member_1_pseudogene_[Source:HGNC_Symbol;Acc:HGNC:14997]	.	+
chr1	111346984	111347012	OR11I1P_olfactory_receptor_family_11_subfamily_I_member_1_pseudogene_[Source:HGNC_Symbol;Acc:HGNC:14997]	.	+
chr1	111347028	111347033	OR11I1P_olfactory_receptor_family_11_subfamily_I_member_1_pseudogene_[Source:HGNC_Symbol;Acc:HGNC:14997]	.	+
chr1	111347044	111347057	OR11I1P_olfactory_receptor_family_11_subfamily_I_member_1_pseudogene_[Source:HGNC_Symbol;Acc:HGNC:14997]	.	+
chr1	111347706	111347759	OR11I1P_olfactory_receptor_family_11_subfamily_I_member_1_pseudogene_[Source:HGNC_Symbol;Acc:HGNC:14997]	.	+
chr1	111347769	111347774	OR11I1P_olfactory_receptor_family_11_subfamily_I_member_1_pseudogene_[Source:HGNC_Symbol;Acc:HGNC:14997]	.	+
chr1	111348581	111348596	OR11I1P_olfactory_receptor_family_11_subfamily_I_member_1_pseudogene_[Source:HGNC_Symbol;Acc:HGNC:14997]	.	+
chr1	111348640	111348652	OR11I1P_olfactory_receptor_family_11_subfamily_I_member_1_pseudogene_[Source:HGNC_Symbol;Acc:HGNC:14997]	.	+
chr1	111350099	111350126	OR11I1P_olfactory_receptor_family_11_subfamily_I_member_1_pseudogene_[Source:HGNC_Symbol;Acc:HGNC:14997]	.	+
chr1	111350151	111350226	OR11I1P_olfactory_receptor_family_11_subfamily_I_member_1_pseudogene_[Source:HGNC_Symbol;Acc:HGNC:14997]	.	+
chr1	111351244	111351316	OR11I1P_olfactory_receptor_family_11_subfamily_I_member_1_pseudogene_[Source:HGNC_Symbol;Acc:HGNC:14997]	.	+
chr1	111357549	111357582	OR11I1P_olfactory_receptor_family_11_subfamily_I_member_1_pseudogene_[Source:HGNC_Symbol;Acc:HGNC:14997]	.	+
chr1	111359610	111359615	OR11I1P_olfactory_receptor_family_11_subfamily_I_member_1_pseudogene_[Source:HGNC_Symbol;Acc:HGNC:14997]	.	+
chr1	111363627	111363634	OR11I1P_olfactory_receptor_family_11_subfamily_I_member_1_pseudogene_[Source:HGNC_Symbol;Acc:HGNC:14997]	.	+
chr1	111365239	111365243	OR11I1P_olfactory_receptor_family_11_subfamily_I_member_1_pseudogene_[Source:HGNC_Symbol;Acc:HGNC:14997]	.	+
chr1	111368814	111368859	OR11I1P_olfactory_receptor_family_11_subfamily_I_member_1_pseudogene_[Source:HGNC_Symbol;Acc:HGNC:14997]	.	+
chr1	111380318	111380322	OR11I1P_olfactory_receptor_family_11_subfamily_I_member_1_pseudogene_[Source:HGNC_Symbol;Acc:HGNC:14997]	.	+
chr1	111380432	111380438	OR11I1P_olfactory_receptor_family_11_subfamily_I_member_1_pseudogene_[Source:HGNC_Symbol;Acc:HGNC:14997]	.	+
chr1	111380521	111380540	OR11I1P_olfactory_receptor_family_11_subfamily_I_member_1_pseudogene_[Source:HGNC_Symbol;Acc:HGNC:14997]	.	+
chr1	111380569	111380580	OR11I1P_olfactory_receptor_family_11_subfamily_I_member_1_pseudogene_[Source:HGNC_Symbol;Acc:HGNC:14997]	.	+
chr1	111381198	111381214	OR11I1P_olfactory_receptor_family_11_subfamily_I_member_1_pseudogene_[Source:HGNC_Symbol;Acc:HGNC:14997]	.	+
chr1	111386748	111386759	OR11I1P_olfactory_receptor_family_11_subfamily_I_member_1_pseudogene_[Source:HGNC_Symbol;Acc:HGNC:14997]	.	+
chr1	111388408	111388429	OR11I1P_olfactory_receptor_family_11_subfamily_I_member_1_pseudogene_[Source:HGNC_Symbol;Acc:HGNC:14997]	.	+
chr1	111389755	111389873	OR11I1P_olfactory_receptor_family_11_subfamily_I_member_1_pseudogene_[Source:HGNC_Symbol;Acc:HGNC:14997]	.	+
chr1	111416315	111416319	OR11I1P_olfactory_receptor_family_11_subfamily_I_member_1_pseudogene_[Source:HGNC_Symbol;Acc:HGNC:14997]	.	+
chr1	111416354	111416441	OR11I1P_olfactory_receptor_family_11_subfamily_I_member_1_pseudogene_[Source:HGNC_Symbol;Acc:HGNC:14997]	.	+
chr1	111419607	111419614	OR11I1P_olfactory_receptor_family_11_subfamily_I_member_1_pseudogene_[Source:HGNC_Symbol;Acc:HGNC:14997]	.	+
chr1	111419634	111419661	OR11I1P_olfactory_receptor_family_11_subfamily_I_member_1_pseudogene_[Source:HGNC_Symbol;Acc:HGNC:14997]	.	+
chr1	111421271	111421322	OR11I1P_olfactory_receptor_family_11_subfamily_I_member_1_pseudogene_[Source:HGNC_Symbol;Acc:HGNC:14997]	.	+
chr1	111421402	111421419	OR11I1P_olfactory_receptor_family_11_subfamily_I_member_1_pseudogene_[Source:HGNC_Symbol;Acc:HGNC:14997]	.	+
chr1	111421622	111421668	OR11I1P_olfactory_receptor_family_11_subfamily_I_member_1_pseudogene_[Source:HGNC_Symbol;Acc:HGNC:14997]	.	+
chr1	111422974	111423006	OR11I1P_olfactory_receptor_family_11_subfamily_I_member_1_pseudogene_[Source:HGNC_Symbol;Acc:HGNC:14997]	.	+
chr1	111423042	111423053	OR11I1P_olfactory_receptor_family_11_subfamily_I_member_1_pseudogene_[Source:HGNC_Symbol;Acc:HGNC:14997]	.	+
chr1	111423539	111423629	OR11I1P_olfactory_receptor_family_11_subfamily_I_member_1_pseudogene_[Source:HGNC_Symbol;Acc:HGNC:14997]	.	+
chr1	111423637	111423646	OR11I1P_olfactory_receptor_family_11_subfamily_I_member_1_pseudogene_[Source:HGNC_Symbol;Acc:HGNC:14997]	.	+
chr1	111425388	111425429	OR11I1P_olfactory_receptor_family_11_subfamily_I_member_1_pseudogene_[Source:HGNC_Symbol;Acc:HGNC:14997]	.	+
chr1	111426601	111426606	OR11I1P_olfactory_receptor_family_11_subfamily_I_member_1_pseudogene_[Source:HGNC_Symbol;Acc:HGNC:14997]	.	+
chr1	111427690	111427722	OR11I1P_olfactory_receptor_family_11_subfamily_I_member_1_pseudogene_[Source:HGNC_Symbol;Acc:HGNC:14997]	.	+
chr1	111440289	111440296	OR11I1P_olfactory_receptor_family_11_subfamily_I_member_1_pseudogene_[Source:HGNC_Symbol;Acc:HGNC:14997]	.	+
chr1	111441284	111441391	OR11I1P_olfactory_receptor_family_11_subfamily_I_member_1_pseudogene_[Source:HGNC_Symbol;Acc:HGNC:14997]	.	+
chr1	111442018	111442089	OR11I1P_olfactory_receptor_family_11_subfamily_I_member_1_pseudogene_[Source:HGNC_Symbol;Acc:HGNC:14997]	.	+
chr1	111442649	111442763	OR11I1P_olfactory_receptor_family_11_subfamily_I_member_1_pseudogene_[Source:HGNC_Symbol;Acc:HGNC:14997]	.	+
chr1	111443317	111443400	OR11I1P_olfactory_receptor_family_11_subfamily_I_member_1_pseudogene_[Source:HGNC_Symbol;Acc:HGNC:14997]	.	+
chr1	111443857	111443912	OR11I1P_olfactory_receptor_family_11_subfamily_I_member_1_pseudogene_[Source:HGNC_Symbol;Acc:HGNC:14997]	.	+
chr1	111444048	111444126	OR11I1P_olfactory_receptor_family_11_subfamily_I_member_1_pseudogene_[Source:HGNC_Symbol;Acc:HGNC:14997]	.	+
chr1	111447092	111447156	OR11I1P_olfactory_receptor_family_11_subfamily_I_member_1_pseudogene_[Source:HGNC_Symbol;Acc:HGNC:14997]	.	+
chr1	111447427	111447581	OR11I1P_olfactory_receptor_family_11_subfamily_I_member_1_pseudogene_[Source:HGNC_Symbol;Acc:HGNC:14997]	.	+
chr1	111448612	111448806	OR11I1P_olfactory_receptor_family_11_subfamily_I_member_1_pseudogene_[Source:HGNC_Symbol;Acc:HGNC:14997]	.	+
chr1	111448822	111448827	OR11I1P_olfactory_receptor_family_11_subfamily_I_member_1_pseudogene_[Source:HGNC_Symbol;Acc:HGNC:14997]	.	+
chr1	111449048	111449183	OR11I1P_olfactory_receptor_family_11_subfamily_I_member_1_pseudogene_[Source:HGNC_Symbol;Acc:HGNC:14997]	.	+
chr1	111449240	111449246	OR11I1P_olfactory_receptor_family_11_subfamily_I_member_1_pseudogene_[Source:HGNC_Symbol;Acc:HGNC:14997]	.	+
chr1	111449260	111449269	OR11I1P_olfactory_receptor_family_11_subfamily_I_member_1_pseudogene_[Source:HGNC_Symbol;Acc:HGNC:14997]	.	+
chr1	111449296	111449305	OR11I1P_olfactory_receptor_family_11_subfamily_I_member_1_pseudogene_[Source:HGNC_Symbol;Acc:HGNC:14997]	.	+
chr1	111449380	111449386	OR11I1P_olfactory_receptor_family_11_subfamily_I_member_1_pseudogene_[Source:HGNC_Symbol;Acc:HGNC:14997]	.	+
chr1	111449443	111449448	OR11I1P_olfactory_receptor_family_11_subfamily_I_member_1_pseudogene_[Source:HGNC_Symbol;Acc:HGNC:14997]	.	+
chr1	111449462	111449470	OR11I1P_olfactory_receptor_family_11_subfamily_I_member_1_pseudogene_[Source:HGNC_Symbol;Acc:HGNC:14997]	.	+
chr1	111449541	111449557	OR11I1P_olfactory_receptor_family_11_subfamily_I_member_1_pseudogene_[Source:HGNC_Symbol;Acc:HGNC:14997]	.	+
chr1	111449802	111449826	OR11I1P_olfactory_receptor_family_11_subfamily_I_member_1_pseudogene_[Source:HGNC_Symbol;Acc:HGNC:14997]	.	+
chr1	111449844	111449879	OR11I1P_olfactory_receptor_family_11_subfamily_I_member_1_pseudogene_[Source:HGNC_Symbol;Acc:HGNC:14997]	.	+
chr1	111450143	111450151	OR11I1P_olfactory_receptor_family_11_subfamily_I_member_1_pseudogene_[Source:HGNC_Symbol;Acc:HGNC:14997]	.	+
chr1	111454217	111454361	OR11I1P_olfactory_receptor_family_11_subfamily_I_member_1_pseudogene_[Source:HGNC_Symbol;Acc:HGNC:14997]	.	+
chr1	111456067	111456158	OR11I1P_olfactory_receptor_family_11_subfamily_I_member_1_pseudogene_[Source:HGNC_Symbol;Acc:HGNC:14997]	.	+
chr1	111456199	111456255	OR11I1P_olfactory_receptor_family_11_subfamily_I_member_1_pseudogene_[Source:HGNC_Symbol;Acc:HGNC:14997]	.	+
chr1	111456622	111456651	OR11I1P_olfactory_receptor_family_11_subfamily_I_member_1_pseudogene_[Source:HGNC_Symbol;Acc:HGNC:14997]	.	+
chr1	111456678	111456763	OR11I1P_olfactory_receptor_family_11_subfamily_I_member_1_pseudogene_[Source:HGNC_Symbol;Acc:HGNC:14997]	.	+
chr1	111459445	111459639	OR11I1P_olfactory_receptor_family_11_subfamily_I_member_1_pseudogene_[Source:HGNC_Symbol;Acc:HGNC:14997]	.	+
chr1	111460896	111460996	OR11I1P_olfactory_receptor_family_11_subfamily_I_member_1_pseudogene_[Source:HGNC_Symbol;Acc:HGNC:14997]	.	+
chr1	111471730	111471755	OR11I1P_olfactory_receptor_family_11_subfamily_I_member_1_pseudogene_[Source:HGNC_Symbol;Acc:HGNC:14997]	.	+
chr1	111473849	111473859	OR11I1P_olfactory_receptor_family_11_subfamily_I_member_1_pseudogene_[Source:HGNC_Symbol;Acc:HGNC:14997]	.	+
chr1	111474027	111474034	OR11I1P_olfactory_receptor_family_11_subfamily_I_member_1_pseudogene_[Source:HGNC_Symbol;Acc:HGNC:14997]	.	+
chr1	111476028	111476034	OR11I1P_olfactory_receptor_family_11_subfamily_I_member_1_pseudogene_[Source:HGNC_Symbol;Acc:HGNC:14997]	.	+
chr1	111477341	111477435	OR11I1P_olfactory_receptor_family_11_subfamily_I_member_1_pseudogene_[Source:HGNC_Symbol;Acc:HGNC:14997]	.	+
chr1	111477640	111477668	OR11I1P_olfactory_receptor_family_11_subfamily_I_member_1_pseudogene_[Source:HGNC_Symbol;Acc:HGNC:14997]	.	+
chr1	111477702	111477714	OR11I1P_olfactory_receptor_family_11_subfamily_I_member_1_pseudogene_[Source:HGNC_Symbol;Acc:HGNC:14997]	.	+
chr1	111477722	111477734	OR11I1P_olfactory_receptor_family_11_subfamily_I_member_1_pseudogene_[Source:HGNC_Symbol;Acc:HGNC:14997]	.	+
chr1	111477770	111477781	OR11I1P_olfactory_receptor_family_11_subfamily_I_member_1_pseudogene_[Source:HGNC_Symbol;Acc:HGNC:14997]	.	+
chr1	111477913	111477925	OR11I1P_olfactory_receptor_family_11_subfamily_I_member_1_pseudogene_[Source:HGNC_Symbol;Acc:HGNC:14997]	.	+
chr1	111477997	111478042	OR11I1P_olfactory_receptor_family_11_subfamily_I_member_1_pseudogene_[Source:HGNC_Symbol;Acc:HGNC:14997]	.	+
chr1	111478071	111478114	OR11I1P_olfactory_receptor_family_11_subfamily_I_member_1_pseudogene_[Source:HGNC_Symbol;Acc:HGNC:14997]	.	+
chr1	111478489	111478497	OR11I1P_olfactory_receptor_family_11_subfamily_I_member_1_pseudogene_[Source:HGNC_Symbol;Acc:HGNC:14997]	.	+
chr1	111479170	111479260	OR11I1P_olfactory_receptor_family_11_subfamily_I_member_1_pseudogene_[Source:HGNC_Symbol;Acc:HGNC:14997]	.	+
chr1	111481816	111481829	OR11I1P_olfactory_receptor_family_11_subfamily_I_member_1_pseudogene_[Source:HGNC_Symbol;Acc:HGNC:14997]	.	+
chr1	111483323	111483385	OR11I1P_olfactory_receptor_family_11_subfamily_I_member_1_pseudogene_[Source:HGNC_Symbol;Acc:HGNC:14997]	.	+
chr1	111483459	111483480	OR11I1P_olfactory_receptor_family_11_subfamily_I_member_1_pseudogene_[Source:HGNC_Symbol;Acc:HGNC:14997]	.	+
chr1	111483574	111483608	OR11I1P_olfactory_receptor_family_11_subfamily_I_member_1_pseudogene_[Source:HGNC_Symbol;Acc:HGNC:14997]	.	+
chr1	111483651	111483661	OR11I1P_olfactory_receptor_family_11_subfamily_I_member_1_pseudogene_[Source:HGNC_Symbol;Acc:HGNC:14997]	.	+
chr1	111483663	111483804	OR11I1P_olfactory_receptor_family_11_subfamily_I_member_1_pseudogene_[Source:HGNC_Symbol;Acc:HGNC:14997]	.	+
chr1	111484848	111484861	OR11I1P_olfactory_receptor_family_11_subfamily_I_member_1_pseudogene_[Source:HGNC_Symbol;Acc:HGNC:14997]	.	+
chr1	111485733	111485856	OR11I1P_olfactory_receptor_family_11_subfamily_I_member_1_pseudogene_[Source:HGNC_Symbol;Acc:HGNC:14997]	.	+
chr1	111486580	111486676	OR11I1P_olfactory_receptor_family_11_subfamily_I_member_1_pseudogene_[Source:HGNC_Symbol;Acc:HGNC:14997]	.	+
chr1	111486927	111486944	OR11I1P_olfactory_receptor_family_11_subfamily_I_member_1_pseudogene_[Source:HGNC_Symbol;Acc:HGNC:14997]	.	+
chr1	111487399	111487442	OR11I1P_olfactory_receptor_family_11_subfamily_I_member_1_pseudogene_[Source:HGNC_Symbol;Acc:HGNC:14997]	.	+
chr1	111488669	111488692	OR11I1P_olfactory_receptor_family_11_subfamily_I_member_1_pseudogene_[Source:HGNC_Symbol;Acc:HGNC:14997]	.	+
chr1	111488716	111488852	OR11I1P_olfactory_receptor_family_11_subfamily_I_member_1_pseudogene_[Source:HGNC_Symbol;Acc:HGNC:14997]	.	+
chr1	111488864	111489030	OR11I1P_olfactory_receptor_family_11_subfamily_I_member_1_pseudogene_[Source:HGNC_Symbol;Acc:HGNC:14997]	.	+
chr1	111489833	111489870	OR11I1P_olfactory_receptor_family_11_subfamily_I_member_1_pseudogene_[Source:HGNC_Symbol;Acc:HGNC:14997]	.	+
chr1	111490649	111490696	OR11I1P_olfactory_receptor_family_11_subfamily_I_member_1_pseudogene_[Source:HGNC_Symbol;Acc:HGNC:14997]	.	+
chr1	111490746	111490779	OR11I1P_olfactory_receptor_family_11_subfamily_I_member_1_pseudogene_[Source:HGNC_Symbol;Acc:HGNC:14997]	.	+
chr1	111493030	111493077	OR11I1P_olfactory_receptor_family_11_subfamily_I_member_1_pseudogene_[Source:HGNC_Symbol;Acc:HGNC:14997]	.	+
chr1	111497421	111497446	OR11I1P_olfactory_receptor_family_11_subfamily_I_member_1_pseudogene_[Source:HGNC_Symbol;Acc:HGNC:14997]	.	+
chr1	111498118	111498151	OR11I1P_olfactory_receptor_family_11_subfamily_I_member_1_pseudogene_[Source:HGNC_Symbol;Acc:HGNC:14997]	.	+
chr1	111498661	111498716	OR11I1P_olfactory_receptor_family_11_subfamily_I_member_1_pseudogene_[Source:HGNC_Symbol;Acc:HGNC:14997]	.	+
chr1	111499259	111499311	OR11I1P_olfactory_receptor_family_11_subfamily_I_member_1_pseudogene_[Source:HGNC_Symbol;Acc:HGNC:14997]	.	+
chr1	111499348	111499464	OR11I1P_olfactory_receptor_family_11_subfamily_I_member_1_pseudogene_[Source:HGNC_Symbol;Acc:HGNC:14997]	.	+
chr1	111499714	111499736	OR11I1P_olfactory_receptor_family_11_subfamily_I_member_1_pseudogene_[Source:HGNC_Symbol;Acc:HGNC:14997]	.	+
chr1	111499947	111500110	OR11I1P_olfactory_receptor_family_11_subfamily_I_member_1_pseudogene_[Source:HGNC_Symbol;Acc:HGNC:14997]	.	+
chr1	111500154	111500181	OR11I1P_olfactory_receptor_family_11_subfamily_I_member_1_pseudogene_[Source:HGNC_Symbol;Acc:HGNC:14997]	.	+
chr1	111500187	111500387	OR11I1P_olfactory_receptor_family_11_subfamily_I_member_1_pseudogene_[Source:HGNC_Symbol;Acc:HGNC:14997]	.	+
chr1	111500451	111500567	OR11I1P_olfactory_receptor_family_11_subfamily_I_member_1_pseudogene_[Source:HGNC_Symbol;Acc:HGNC:14997]	.	+
chr1	111500576	111500583	OR11I1P_olfactory_receptor_family_11_subfamily_I_member_1_pseudogene_[Source:HGNC_Symbol;Acc:HGNC:14997]	.	+
chr1	111502549	111502587	OR11I1P_olfactory_receptor_family_11_subfamily_I_member_1_pseudogene_[Source:HGNC_Symbol;Acc:HGNC:14997]	.	+
chr1	111502649	111502736	OR11I1P_olfactory_receptor_family_11_subfamily_I_member_1_pseudogene_[Source:HGNC_Symbol;Acc:HGNC:14997]	.	+
chr1	111502999	111503315	OR11I1P_olfactory_receptor_family_11_subfamily_I_member_1_pseudogene_[Source:HGNC_Symbol;Acc:HGNC:14997]	.	+
chr1	111503422	111503456	OR11I1P_olfactory_receptor_family_11_subfamily_I_member_1_pseudogene_[Source:HGNC_Symbol;Acc:HGNC:14997]	.	+
chr1	111503633	111503644	OR11I1P_olfactory_receptor_family_11_subfamily_I_member_1_pseudogene_[Source:HGNC_Symbol;Acc:HGNC:14997]	.	+
chr1	111503653	111503665	OR11I1P_olfactory_receptor_family_11_subfamily_I_member_1_pseudogene_[Source:HGNC_Symbol;Acc:HGNC:14997]	.	+
chr1	111503711	111503781	OR11I1P_olfactory_receptor_family_11_subfamily_I_member_1_pseudogene_[Source:HGNC_Symbol;Acc:HGNC:14997]	.	+
chr1	111504131	111504146	OR11I1P_olfactory_receptor_family_11_subfamily_I_member_1_pseudogene_[Source:HGNC_Symbol;Acc:HGNC:14997]	.	+
chr1	111507522	111507553	OR11I1P_olfactory_receptor_family_11_subfamily_I_member_1_pseudogene_[Source:HGNC_Symbol;Acc:HGNC:14997]	.	+
chr1	111507736	111507776	OR11I1P_olfactory_receptor_family_11_subfamily_I_member_1_pseudogene_[Source:HGNC_Symbol;Acc:HGNC:14997]	.	+
chr1	111508126	111508147	OR11I1P_olfactory_receptor_family_11_subfamily_I_member_1_pseudogene_[Source:HGNC_Symbol;Acc:HGNC:14997]	.	+
chr1	111508383	111508403	OR11I1P_olfactory_receptor_family_11_subfamily_I_member_1_pseudogene_[Source:HGNC_Symbol;Acc:HGNC:14997]	.	+
chr1	111510269	111510336	OR11I1P_olfactory_receptor_family_11_subfamily_I_member_1_pseudogene_[Source:HGNC_Symbol;Acc:HGNC:14997]	.	+
chr1	111511191	111511232	OR11I1P_olfactory_receptor_family_11_subfamily_I_member_1_pseudogene_[Source:HGNC_Symbol;Acc:HGNC:14997]	.	+
chr1	111512433	111512515	OR11I1P_olfactory_receptor_family_11_subfamily_I_member_1_pseudogene_[Source:HGNC_Symbol;Acc:HGNC:14997]	.	+
chr1	111513217	111513237	OR11I1P_olfactory_receptor_family_11_subfamily_I_member_1_pseudogene_[Source:HGNC_Symbol;Acc:HGNC:14997]	.	+
chr1	111513258	111513301	OR11I1P_olfactory_receptor_family_11_subfamily_I_member_1_pseudogene_[Source:HGNC_Symbol;Acc:HGNC:14997]	.	+
chr1	111513334	111513353	OR11I1P_olfactory_receptor_family_11_subfamily_I_member_1_pseudogene_[Source:HGNC_Symbol;Acc:HGNC:14997]	.	+
chr1	111513404	111513504	OR11I1P_olfactory_receptor_family_11_subfamily_I_member_1_pseudogene_[Source:HGNC_Symbol;Acc:HGNC:14997]	.	+
chr1	111513544	111513622	OR11I1P_olfactory_receptor_family_11_subfamily_I_member_1_pseudogene_[Source:HGNC_Symbol;Acc:HGNC:14997]	.	+
chr1	111513682	111513717	OR11I1P_olfactory_receptor_family_11_subfamily_I_member_1_pseudogene_[Source:HGNC_Symbol;Acc:HGNC:14997]	.	+
chr1	111513749	111513903	OR11I1P_olfactory_receptor_family_11_subfamily_I_member_1_pseudogene_[Source:HGNC_Symbol;Acc:HGNC:14997]	.	+
chr1	111515792	111515812	OR11I1P_olfactory_receptor_family_11_subfamily_I_member_1_pseudogene_[Source:HGNC_Symbol;Acc:HGNC:14997]	.	+
chr1	111516197	111516234	OR11I1P_olfactory_receptor_family_11_subfamily_I_member_1_pseudogene_[Source:HGNC_Symbol;Acc:HGNC:14997]	.	+
chr1	111516243	111516279	OR11I1P_olfactory_receptor_family_11_subfamily_I_member_1_pseudogene_[Source:HGNC_Symbol;Acc:HGNC:14997]	.	+
chr1	111516316	111516432	OR11I1P_olfactory_receptor_family_11_subfamily_I_member_1_pseudogene_[Source:HGNC_Symbol;Acc:HGNC:14997]	.	+
chr1	111516456	111516519	OR11I1P_olfactory_receptor_family_11_subfamily_I_member_1_pseudogene_[Source:HGNC_Symbol;Acc:HGNC:14997]	.	+
chr1	111517491	111517544	OR11I1P_olfactory_receptor_family_11_subfamily_I_member_1_pseudogene_[Source:HGNC_Symbol;Acc:HGNC:14997]	.	+
chr1	111517622	111517692	OR11I1P_olfactory_receptor_family_11_subfamily_I_member_1_pseudogene_[Source:HGNC_Symbol;Acc:HGNC:14997]	.	+
chr1	111518298	111518342	OR11I1P_olfactory_receptor_family_11_subfamily_I_member_1_pseudogene_[Source:HGNC_Symbol;Acc:HGNC:14997]	.	+
chr1	111518571	111518665	OR11I1P_olfactory_receptor_family_11_subfamily_I_member_1_pseudogene_[Source:HGNC_Symbol;Acc:HGNC:14997]	.	+
chr1	111518706	111518730	OR11I1P_olfactory_receptor_family_11_subfamily_I_member_1_pseudogene_[Source:HGNC_Symbol;Acc:HGNC:14997]	.	+
chr1	111518797	111518897	OR11I1P_olfactory_receptor_family_11_subfamily_I_member_1_pseudogene_[Source:HGNC_Symbol;Acc:HGNC:14997]	.	+
chr1	111519403	111519488	OR11I1P_olfactory_receptor_family_11_subfamily_I_member_1_pseudogene_[Source:HGNC_Symbol;Acc:HGNC:14997]	.	+
chr1	111519512	111519575	OR11I1P_olfactory_receptor_family_11_subfamily_I_member_1_pseudogene_[Source:HGNC_Symbol;Acc:HGNC:14997]	.	+
chr1	111532804	111532890	OR11I1P_olfactory_receptor_family_11_subfamily_I_member_1_pseudogene_[Source:HGNC_Symbol;Acc:HGNC:14997]	.	+
chr1	111534554	111534686	OR11I1P_olfactory_receptor_family_11_subfamily_I_member_1_pseudogene_[Source:HGNC_Symbol;Acc:HGNC:14997]	.	+
chr1	111535075	111535091	OR11I1P_olfactory_receptor_family_11_subfamily_I_member_1_pseudogene_[Source:HGNC_Symbol;Acc:HGNC:14997]	.	+
chr1	111535400	111535561	OR11I1P_olfactory_receptor_family_11_subfamily_I_member_1_pseudogene_[Source:HGNC_Symbol;Acc:HGNC:14997]	.	+
chr1	111535801	111535830	OR11I1P_olfactory_receptor_family_11_subfamily_I_member_1_pseudogene_[Source:HGNC_Symbol;Acc:HGNC:14997]	.	+
chr1	111535838	111535993	OR11I1P_olfactory_receptor_family_11_subfamily_I_member_1_pseudogene_[Source:HGNC_Symbol;Acc:HGNC:14997]	.	+
chr1	111536010	111536105	OR11I1P_olfactory_receptor_family_11_subfamily_I_member_1_pseudogene_[Source:HGNC_Symbol;Acc:HGNC:14997]	.	+
chr1	111536110	111536133	OR11I1P_olfactory_receptor_family_11_subfamily_I_member_1_pseudogene_[Source:HGNC_Symbol;Acc:HGNC:14997]	.	+
chr1	111536333	111536353	OR11I1P_olfactory_receptor_family_11_subfamily_I_member_1_pseudogene_[Source:HGNC_Symbol;Acc:HGNC:14997]	.	+
chr1	111537866	111537886	OR11I1P_olfactory_receptor_family_11_subfamily_I_member_1_pseudogene_[Source:HGNC_Symbol;Acc:HGNC:14997]	.	+
chr1	111538274	111538287	OR11I1P_olfactory_receptor_family_11_subfamily_I_member_1_pseudogene_[Source:HGNC_Symbol;Acc:HGNC:14997]	.	+
chr1	111538477	111538488	OR11I1P_olfactory_receptor_family_11_subfamily_I_member_1_pseudogene_[Source:HGNC_Symbol;Acc:HGNC:14997]	.	+
chr1	111538709	111538743	OR11I1P_olfactory_receptor_family_11_subfamily_I_member_1_pseudogene_[Source:HGNC_Symbol;Acc:HGNC:14997]	.	+
chr1	111538745	111538772	OR11I1P_olfactory_receptor_family_11_subfamily_I_member_1_pseudogene_[Source:HGNC_Symbol;Acc:HGNC:14997]	.	+
chr1	111538809	111538839	OR11I1P_olfactory_receptor_family_11_subfamily_I_member_1_pseudogene_[Source:HGNC_Symbol;Acc:HGNC:14997]	.	+
chr1	111542235	111542244	OR11I1P_olfactory_receptor_family_11_subfamily_I_member_1_pseudogene_[Source:HGNC_Symbol;Acc:HGNC:14997]	.	+
chr1	111542247	111542252	OR11I1P_olfactory_receptor_family_11_subfamily_I_member_1_pseudogene_[Source:HGNC_Symbol;Acc:HGNC:14997]	.	+
chr1	111563492	111563520	OR11I1P_olfactory_receptor_family_11_subfamily_I_member_1_pseudogene_[Source:HGNC_Symbol;Acc:HGNC:14997]	.	+
chr1	111563973	111563982	OR11I1P_olfactory_receptor_family_11_subfamily_I_member_1_pseudogene_[Source:HGNC_Symbol;Acc:HGNC:14997]	.	+
chr1	111566642	111566665	OR11I1P_olfactory_receptor_family_11_subfamily_I_member_1_pseudogene_[Source:HGNC_Symbol;Acc:HGNC:14997]	.	+
chr1	111576692	111576745	OR11I1P_olfactory_receptor_family_11_subfamily_I_member_1_pseudogene_[Source:HGNC_Symbol;Acc:HGNC:14997]	.	+
chr1	111578482	111578492	OR11I1P_olfactory_receptor_family_11_subfamily_I_member_1_pseudogene_[Source:HGNC_Symbol;Acc:HGNC:14997]	.	+
chr1	111582630	111582648	OR11I1P_olfactory_receptor_family_11_subfamily_I_member_1_pseudogene_[Source:HGNC_Symbol;Acc:HGNC:14997]	.	+
chr1	111582755	111582813	OR11I1P_olfactory_receptor_family_11_subfamily_I_member_1_pseudogene_[Source:HGNC_Symbol;Acc:HGNC:14997]	.	+
chr1	111582844	111582852	OR11I1P_olfactory_receptor_family_11_subfamily_I_member_1_pseudogene_[Source:HGNC_Symbol;Acc:HGNC:14997]	.	+
chr1	111582872	111582885	OR11I1P_olfactory_receptor_family_11_subfamily_I_member_1_pseudogene_[Source:HGNC_Symbol;Acc:HGNC:14997]	.	+
chr1	111585542	111585556	OR11I1P_olfactory_receptor_family_11_subfamily_I_member_1_pseudogene_[Source:HGNC_Symbol;Acc:HGNC:14997]	.	+
chr1	111586234	111586255	OR11I1P_olfactory_receptor_family_11_subfamily_I_member_1_pseudogene_[Source:HGNC_Symbol;Acc:HGNC:14997]	.	+
chr1	111592590	111592631	OR11I1P_olfactory_receptor_family_11_subfamily_I_member_1_pseudogene_[Source:HGNC_Symbol;Acc:HGNC:14997]	.	+
chr1	111592673	111592732	OR11I1P_olfactory_receptor_family_11_subfamily_I_member_1_pseudogene_[Source:HGNC_Symbol;Acc:HGNC:14997]	.	+
chr1	111592760	111592863	OR11I1P_olfactory_receptor_family_11_subfamily_I_member_1_pseudogene_[Source:HGNC_Symbol;Acc:HGNC:14997]	.	+
chr1	111592901	111592934	OR11I1P_olfactory_receptor_family_11_subfamily_I_member_1_pseudogene_[Source:HGNC_Symbol;Acc:HGNC:14997]	.	+
chr1	111592969	111593004	OR11I1P_olfactory_receptor_family_11_subfamily_I_member_1_pseudogene_[Source:HGNC_Symbol;Acc:HGNC:14997]	.	+
chr1	111593025	111593080	OR11I1P_olfactory_receptor_family_11_subfamily_I_member_1_pseudogene_[Source:HGNC_Symbol;Acc:HGNC:14997]	.	+
chr1	111593108	111593159	OR11I1P_olfactory_receptor_family_11_subfamily_I_member_1_pseudogene_[Source:HGNC_Symbol;Acc:HGNC:14997]	.	+
chr1	111593968	111593992	OR11I1P_olfactory_receptor_family_11_subfamily_I_member_1_pseudogene_[Source:HGNC_Symbol;Acc:HGNC:14997]	.	+
chr1	111594156	111594164	OR11I1P_olfactory_receptor_family_11_subfamily_I_member_1_pseudogene_[Source:HGNC_Symbol;Acc:HGNC:14997]	.	+
chr1	111594789	111594801	OR11I1P_olfactory_receptor_family_11_subfamily_I_member_1_pseudogene_[Source:HGNC_Symbol;Acc:HGNC:14997]	.	+
chr1	111597268	111597281	OR11I1P_olfactory_receptor_family_11_subfamily_I_member_1_pseudogene_[Source:HGNC_Symbol;Acc:HGNC:14997]	.	+
chr1	111597382	111597398	OR11I1P_olfactory_receptor_family_11_subfamily_I_member_1_pseudogene_[Source:HGNC_Symbol;Acc:HGNC:14997]	.	+
chr1	111597411	111597667	OR11I1P_olfactory_receptor_family_11_subfamily_I_member_1_pseudogene_[Source:HGNC_Symbol;Acc:HGNC:14997]	.	+
chr1	111600833	111600838	OR11I1P_olfactory_receptor_family_11_subfamily_I_member_1_pseudogene_[Source:HGNC_Symbol;Acc:HGNC:14997]	.	+
chr1	111600943	111600952	OR11I1P_olfactory_receptor_family_11_subfamily_I_member_1_pseudogene_[Source:HGNC_Symbol;Acc:HGNC:14997]	.	+
chr1	111600982	111600998	OR11I1P_olfactory_receptor_family_11_subfamily_I_member_1_pseudogene_[Source:HGNC_Symbol;Acc:HGNC:14997]	.	+
chr1	111603160	111603171	OR11I1P_olfactory_receptor_family_11_subfamily_I_member_1_pseudogene_[Source:HGNC_Symbol;Acc:HGNC:14997]	.	+
chr1	111603187	111603229	OR11I1P_olfactory_receptor_family_11_subfamily_I_member_1_pseudogene_[Source:HGNC_Symbol;Acc:HGNC:14997]	.	+
chr1	111603360	111603370	OR11I1P_olfactory_receptor_family_11_subfamily_I_member_1_pseudogene_[Source:HGNC_Symbol;Acc:HGNC:14997]	.	+
chr1	111604109	111604118	OR11I1P_olfactory_receptor_family_11_subfamily_I_member_1_pseudogene_[Source:HGNC_Symbol;Acc:HGNC:14997]	.	+
chr1	111604166	111604173	OR11I1P_olfactory_receptor_family_11_subfamily_I_member_1_pseudogene_[Source:HGNC_Symbol;Acc:HGNC:14997]	.	+
chr1	111605809	111605826	OR11I1P_olfactory_receptor_family_11_subfamily_I_member_1_pseudogene_[Source:HGNC_Symbol;Acc:HGNC:14997]	.	+
chr1	111605847	111605962	OR11I1P_olfactory_receptor_family_11_subfamily_I_member_1_pseudogene_[Source:HGNC_Symbol;Acc:HGNC:14997]	.	+
chr1	111605978	111605988	OR11I1P_olfactory_receptor_family_11_subfamily_I_member_1_pseudogene_[Source:HGNC_Symbol;Acc:HGNC:14997]	.	+
chr1	111606033	111606046	OR11I1P_olfactory_receptor_family_11_subfamily_I_member_1_pseudogene_[Source:HGNC_Symbol;Acc:HGNC:14997]	.	+
chr1	111606688	111606719	OR11I1P_olfactory_receptor_family_11_subfamily_I_member_1_pseudogene_[Source:HGNC_Symbol;Acc:HGNC:14997]	.	+
chr1	111606749	111606760	OR11I1P_olfactory_receptor_family_11_subfamily_I_member_1_pseudogene_[Source:HGNC_Symbol;Acc:HGNC:14997]	.	+
chr1	111606765	111606840	OR11I1P_olfactory_receptor_family_11_subfamily_I_member_1_pseudogene_[Source:HGNC_Symbol;Acc:HGNC:14997]	.	+
chr1	111609004	111609046	OR11I1P_olfactory_receptor_family_11_subfamily_I_member_1_pseudogene_[Source:HGNC_Symbol;Acc:HGNC:14997]	.	+
chr1	111610313	111610345	OR11I1P_olfactory_receptor_family_11_subfamily_I_member_1_pseudogene_[Source:HGNC_Symbol;Acc:HGNC:14997]	.	+
chr1	111610626	111610682	OR11I1P_olfactory_receptor_family_11_subfamily_I_member_1_pseudogene_[Source:HGNC_Symbol;Acc:HGNC:14997]	.	+
chr1	111610702	111610724	OR11I1P_olfactory_receptor_family_11_subfamily_I_member_1_pseudogene_[Source:HGNC_Symbol;Acc:HGNC:14997]	.	+
chr1	111612192	111612203	OR11I1P_olfactory_receptor_family_11_subfamily_I_member_1_pseudogene_[Source:HGNC_Symbol;Acc:HGNC:14997]	.	+
chr1	111616504	111616518	OR11I1P_olfactory_receptor_family_11_subfamily_I_member_1_pseudogene_[Source:HGNC_Symbol;Acc:HGNC:14997]	.	+
chr1	111619650	111619664	OR11I1P_olfactory_receptor_family_11_subfamily_I_member_1_pseudogene_[Source:HGNC_Symbol;Acc:HGNC:14997]	.	+
chr1	111619753	111619796	OR11I1P_olfactory_receptor_family_11_subfamily_I_member_1_pseudogene_[Source:HGNC_Symbol;Acc:HGNC:14997]	.	+
chr1	111619829	111619850	OR11I1P_olfactory_receptor_family_11_subfamily_I_member_1_pseudogene_[Source:HGNC_Symbol;Acc:HGNC:14997]	.	+
chr1	111619852	111619864	OR11I1P_olfactory_receptor_family_11_subfamily_I_member_1_pseudogene_[Source:HGNC_Symbol;Acc:HGNC:14997]	.	+
chr1	111619864	111620030	OR11I1P_olfactory_receptor_family_11_subfamily_I_member_1_pseudogene_[Source:HGNC_Symbol;Acc:HGNC:14997]	.	+
chr1	111620071	111620084	OR11I1P_olfactory_receptor_family_11_subfamily_I_member_1_pseudogene_[Source:HGNC_Symbol;Acc:HGNC:14997]	.	+
chr1	111620084	111620106	OR11I1P_olfactory_receptor_family_11_subfamily_I_member_1_pseudogene_[Source:HGNC_Symbol;Acc:HGNC:14997]	.	+
chr1	111620144	111620159	OR11I1P_olfactory_receptor_family_11_subfamily_I_member_1_pseudogene_[Source:HGNC_Symbol;Acc:HGNC:14997]	.	+
[truncated: 51,219 more rows]
