# Supplementary material for: A purely bioinformatic pipeline for the prediction of mammalian odorant receptor gene enhancers
Source: BMC Bioinformatics. 2019 Sep 14;20:474. doi: 10.1186/s12859-019-3012-1 (PMC6744719; doi:10.1186/s12859-019-3012-1)
Supplement: Supplementary file 5 — Annotation tracks containing evolutionarily conserved stretches among loci of selected genomic architectures. BED-formatted text files (.bed) annotating, at threshold distance = 1 Mb, broadened conserved stretches within (or nearby) loci of some notable genomic architectures. File names are composed by list type (either: main olfactory epithelium, MOE; olfactome; vomeronasal organ, VNO; T-cell receptor genes, “t_cell_receptor”), species and threshold value (invariably “1_0Mb”). A “NO-PSEUDO” in the file name indicates that the gene list originating the file is devoid of pseudogene-flagged entries. A “CONSERVED” at the beginning of each file name differentiates these BED files from those found in Additional files 4 and 7. Text files are provided as a single compressed (.zip) file available in the Open Science Framework repository, see paragraph “Availability of data and material”. (ZIP 2843 kb) [file 12859_2019_3012_MOESM5_ESM.zip › Supplementary file 3_final/CONSERVED_olfactome-rat-1_0Mb.bed]

chr1	1750877	1750901	cluster1	.	+
chr1	1765798	1765803	cluster1	.	+
chr1	1766059	1766079	cluster1	.	+
chr1	1766731	1766740	cluster1	.	+
chr1	10760825	10760866	LOC100909435_olfactory_receptor_6C3-like_[Source:RGD_Symbol;Acc:6503580]	.	+
chr1	10760913	10760921	LOC100909435_olfactory_receptor_6C3-like_[Source:RGD_Symbol;Acc:6503580]	.	+
chr1	10760966	10760979	LOC100909435_olfactory_receptor_6C3-like_[Source:RGD_Symbol;Acc:6503580]	.	+
chr1	10761048	10761058	LOC100909435_olfactory_receptor_6C3-like_[Source:RGD_Symbol;Acc:6503580]	.	+
chr1	10774535	10774550	LOC100909435_olfactory_receptor_6C3-like_[Source:RGD_Symbol;Acc:6503580]	.	+
chr1	10778459	10778752	LOC100909435_olfactory_receptor_6C3-like_[Source:RGD_Symbol;Acc:6503580]	.	+
chr1	10778916	10778970	LOC100909435_olfactory_receptor_6C3-like_[Source:RGD_Symbol;Acc:6503580]	.	+
chr1	10778976	10779456	LOC100909435_olfactory_receptor_6C3-like_[Source:RGD_Symbol;Acc:6503580]	.	+
chr1	10780183	10780250	LOC100909435_olfactory_receptor_6C3-like_[Source:RGD_Symbol;Acc:6503580]	.	+
chr1	10780292	10780325	LOC100909435_olfactory_receptor_6C3-like_[Source:RGD_Symbol;Acc:6503580]	.	+
chr1	10780339	10780355	LOC100909435_olfactory_receptor_6C3-like_[Source:RGD_Symbol;Acc:6503580]	.	+
chr1	10780587	10780793	LOC100909435_olfactory_receptor_6C3-like_[Source:RGD_Symbol;Acc:6503580]	.	+
chr1	10788108	10788132	LOC100909435_olfactory_receptor_6C3-like_[Source:RGD_Symbol;Acc:6503580]	.	+
chr1	10796246	10796313	LOC100909435_olfactory_receptor_6C3-like_[Source:RGD_Symbol;Acc:6503580]	.	+
chr1	10801514	10801524	LOC100909435_olfactory_receptor_6C3-like_[Source:RGD_Symbol;Acc:6503580]	.	+
chr1	10801584	10801595	LOC100909435_olfactory_receptor_6C3-like_[Source:RGD_Symbol;Acc:6503580]	.	+
chr1	10801638	10801648	LOC100909435_olfactory_receptor_6C3-like_[Source:RGD_Symbol;Acc:6503580]	.	+
chr1	10801674	10801694	LOC100909435_olfactory_receptor_6C3-like_[Source:RGD_Symbol;Acc:6503580]	.	+
chr1	10801715	10801720	LOC100909435_olfactory_receptor_6C3-like_[Source:RGD_Symbol;Acc:6503580]	.	+
chr1	10806323	10806573	LOC100909435_olfactory_receptor_6C3-like_[Source:RGD_Symbol;Acc:6503580]	.	+
chr1	10806604	10806612	LOC100909435_olfactory_receptor_6C3-like_[Source:RGD_Symbol;Acc:6503580]	.	+
chr1	10806954	10806973	LOC100909435_olfactory_receptor_6C3-like_[Source:RGD_Symbol;Acc:6503580]	.	+
chr1	10807417	10807421	LOC100909435_olfactory_receptor_6C3-like_[Source:RGD_Symbol;Acc:6503580]	.	+
chr1	10810848	10810853	LOC100909435_olfactory_receptor_6C3-like_[Source:RGD_Symbol;Acc:6503580]	.	+
chr1	10810860	10810867	LOC100909435_olfactory_receptor_6C3-like_[Source:RGD_Symbol;Acc:6503580]	.	+
chr1	10810884	10810888	LOC100909435_olfactory_receptor_6C3-like_[Source:RGD_Symbol;Acc:6503580]	.	+
chr1	10810935	10810965	LOC100909435_olfactory_receptor_6C3-like_[Source:RGD_Symbol;Acc:6503580]	.	+
chr1	10810979	10810991	LOC100909435_olfactory_receptor_6C3-like_[Source:RGD_Symbol;Acc:6503580]	.	+
chr1	10834392	10834400	LOC100909435_olfactory_receptor_6C3-like_[Source:RGD_Symbol;Acc:6503580]	.	+
chr1	10854859	10854863	LOC100909435_olfactory_receptor_6C3-like_[Source:RGD_Symbol;Acc:6503580]	.	+
chr1	10854885	10854896	LOC100909435_olfactory_receptor_6C3-like_[Source:RGD_Symbol;Acc:6503580]	.	+
chr1	10854906	10854962	LOC100909435_olfactory_receptor_6C3-like_[Source:RGD_Symbol;Acc:6503580]	.	+
chr1	10854989	10855050	LOC100909435_olfactory_receptor_6C3-like_[Source:RGD_Symbol;Acc:6503580]	.	+
chr1	10855083	10855110	LOC100909435_olfactory_receptor_6C3-like_[Source:RGD_Symbol;Acc:6503580]	.	+
chr1	10855114	10855179	LOC100909435_olfactory_receptor_6C3-like_[Source:RGD_Symbol;Acc:6503580]	.	+
chr1	10855197	10855222	LOC100909435_olfactory_receptor_6C3-like_[Source:RGD_Symbol;Acc:6503580]	.	+
chr1	10903402	10903497	LOC100909435_olfactory_receptor_6C3-like_[Source:RGD_Symbol;Acc:6503580]	.	+
chr1	10903558	10903580	LOC100909435_olfactory_receptor_6C3-like_[Source:RGD_Symbol;Acc:6503580]	.	+
chr1	10909099	10909104	LOC100909435_olfactory_receptor_6C3-like_[Source:RGD_Symbol;Acc:6503580]	.	+
chr1	10909292	10909378	LOC100909435_olfactory_receptor_6C3-like_[Source:RGD_Symbol;Acc:6503580]	.	+
chr1	10909383	10909390	LOC100909435_olfactory_receptor_6C3-like_[Source:RGD_Symbol;Acc:6503580]	.	+
chr1	10909779	10909802	LOC100909435_olfactory_receptor_6C3-like_[Source:RGD_Symbol;Acc:6503580]	.	+
chr1	10910033	10910142	LOC100909435_olfactory_receptor_6C3-like_[Source:RGD_Symbol;Acc:6503580]	.	+
chr1	10938368	10938545	LOC100909435_olfactory_receptor_6C3-like_[Source:RGD_Symbol;Acc:6503580]	.	+
chr1	10946219	10946229	LOC100909435_olfactory_receptor_6C3-like_[Source:RGD_Symbol;Acc:6503580]	.	+
chr1	10946250	10946266	LOC100909435_olfactory_receptor_6C3-like_[Source:RGD_Symbol;Acc:6503580]	.	+
chr1	10946269	10947114	LOC100909435_olfactory_receptor_6C3-like_[Source:RGD_Symbol;Acc:6503580]	.	+
chr1	10947160	10947175	LOC100909435_olfactory_receptor_6C3-like_[Source:RGD_Symbol;Acc:6503580]	.	+
chr1	10947188	10947198	LOC100909435_olfactory_receptor_6C3-like_[Source:RGD_Symbol;Acc:6503580]	.	+
chr1	10947201	10947218	LOC100909435_olfactory_receptor_6C3-like_[Source:RGD_Symbol;Acc:6503580]	.	+
chr1	10949892	10949920	LOC100909435_olfactory_receptor_6C3-like_[Source:RGD_Symbol;Acc:6503580]	.	+
chr1	10949947	10949967	LOC100909435_olfactory_receptor_6C3-like_[Source:RGD_Symbol;Acc:6503580]	.	+
chr1	10949984	10950019	LOC100909435_olfactory_receptor_6C3-like_[Source:RGD_Symbol;Acc:6503580]	.	+
chr1	10950031	10950043	LOC100909435_olfactory_receptor_6C3-like_[Source:RGD_Symbol;Acc:6503580]	.	+
chr1	10950100	10950115	LOC100909435_olfactory_receptor_6C3-like_[Source:RGD_Symbol;Acc:6503580]	.	+
chr1	10951624	10951636	LOC100909435_olfactory_receptor_6C3-like_[Source:RGD_Symbol;Acc:6503580]	.	+
chr1	10956617	10956649	LOC100909435_olfactory_receptor_6C3-like_[Source:RGD_Symbol;Acc:6503580]	.	+
chr1	10956715	10956741	LOC100909435_olfactory_receptor_6C3-like_[Source:RGD_Symbol;Acc:6503580]	.	+
chr1	10956805	10956820	LOC100909435_olfactory_receptor_6C3-like_[Source:RGD_Symbol;Acc:6503580]	.	+
chr1	10956836	10956846	LOC100909435_olfactory_receptor_6C3-like_[Source:RGD_Symbol;Acc:6503580]	.	+
chr1	10963680	10963693	LOC100909435_olfactory_receptor_6C3-like_[Source:RGD_Symbol;Acc:6503580]	.	+
chr1	10964282	10964306	LOC100909435_olfactory_receptor_6C3-like_[Source:RGD_Symbol;Acc:6503580]	.	+
chr1	10964338	10964488	LOC100909435_olfactory_receptor_6C3-like_[Source:RGD_Symbol;Acc:6503580]	.	+
chr1	10964488	10964513	LOC100909435_olfactory_receptor_6C3-like_[Source:RGD_Symbol;Acc:6503580]	.	+
chr1	10964546	10964561	LOC100909435_olfactory_receptor_6C3-like_[Source:RGD_Symbol;Acc:6503580]	.	+
chr1	10964676	10964828	LOC100909435_olfactory_receptor_6C3-like_[Source:RGD_Symbol;Acc:6503580]	.	+
chr1	10966875	10966913	LOC100909435_olfactory_receptor_6C3-like_[Source:RGD_Symbol;Acc:6503580]	.	+
chr1	10966928	10966934	LOC100909435_olfactory_receptor_6C3-like_[Source:RGD_Symbol;Acc:6503580]	.	+
chr1	10974117	10974153	LOC100909435_olfactory_receptor_6C3-like_[Source:RGD_Symbol;Acc:6503580]	.	+
chr1	10974175	10974548	LOC100909435_olfactory_receptor_6C3-like_[Source:RGD_Symbol;Acc:6503580]	.	+
chr1	10974862	10974888	LOC100909435_olfactory_receptor_6C3-like_[Source:RGD_Symbol;Acc:6503580]	.	+
chr1	10974917	10974938	LOC100909435_olfactory_receptor_6C3-like_[Source:RGD_Symbol;Acc:6503580]	.	+
chr1	10999194	10999216	LOC100909435_olfactory_receptor_6C3-like_[Source:RGD_Symbol;Acc:6503580]	.	+
chr1	10999222	10999256	LOC100909435_olfactory_receptor_6C3-like_[Source:RGD_Symbol;Acc:6503580]	.	+
chr1	10999257	10999438	LOC100909435_olfactory_receptor_6C3-like_[Source:RGD_Symbol;Acc:6503580]	.	+
chr1	11002248	11002280	LOC100909435_olfactory_receptor_6C3-like_[Source:RGD_Symbol;Acc:6503580]	.	+
chr1	11002313	11002338	LOC100909435_olfactory_receptor_6C3-like_[Source:RGD_Symbol;Acc:6503580]	.	+
chr1	11002383	11002775	LOC100909435_olfactory_receptor_6C3-like_[Source:RGD_Symbol;Acc:6503580]	.	+
chr1	11002899	11002953	LOC100909435_olfactory_receptor_6C3-like_[Source:RGD_Symbol;Acc:6503580]	.	+
chr1	11003178	11003191	LOC100909435_olfactory_receptor_6C3-like_[Source:RGD_Symbol;Acc:6503580]	.	+
chr1	11003216	11003231	LOC100909435_olfactory_receptor_6C3-like_[Source:RGD_Symbol;Acc:6503580]	.	+
chr1	11003299	11003498	LOC100909435_olfactory_receptor_6C3-like_[Source:RGD_Symbol;Acc:6503580]	.	+
chr1	11007515	11007536	LOC100909435_olfactory_receptor_6C3-like_[Source:RGD_Symbol;Acc:6503580]	.	+
chr1	11007544	11007579	LOC100909435_olfactory_receptor_6C3-like_[Source:RGD_Symbol;Acc:6503580]	.	+
chr1	11007589	11007625	LOC100909435_olfactory_receptor_6C3-like_[Source:RGD_Symbol;Acc:6503580]	.	+
chr1	11007747	11007764	LOC100909435_olfactory_receptor_6C3-like_[Source:RGD_Symbol;Acc:6503580]	.	+
chr1	11008290	11008300	LOC100909435_olfactory_receptor_6C3-like_[Source:RGD_Symbol;Acc:6503580]	.	+
chr1	11008326	11008412	LOC100909435_olfactory_receptor_6C3-like_[Source:RGD_Symbol;Acc:6503580]	.	+
chr1	11008418	11008466	LOC100909435_olfactory_receptor_6C3-like_[Source:RGD_Symbol;Acc:6503580]	.	+
chr1	11008506	11008513	LOC100909435_olfactory_receptor_6C3-like_[Source:RGD_Symbol;Acc:6503580]	.	+
chr1	11009178	11009197	LOC100909435_olfactory_receptor_6C3-like_[Source:RGD_Symbol;Acc:6503580]	.	+
chr1	11009227	11009340	LOC100909435_olfactory_receptor_6C3-like_[Source:RGD_Symbol;Acc:6503580]	.	+
chr1	11009344	11009365	LOC100909435_olfactory_receptor_6C3-like_[Source:RGD_Symbol;Acc:6503580]	.	+
chr1	11010958	11010984	LOC100909435_olfactory_receptor_6C3-like_[Source:RGD_Symbol;Acc:6503580]	.	+
chr1	11011095	11011102	LOC100909435_olfactory_receptor_6C3-like_[Source:RGD_Symbol;Acc:6503580]	.	+
chr1	11017502	11017508	LOC100909435_olfactory_receptor_6C3-like_[Source:RGD_Symbol;Acc:6503580]	.	+
chr1	11017711	11017718	LOC100909435_olfactory_receptor_6C3-like_[Source:RGD_Symbol;Acc:6503580]	.	+
chr1	11031530	11031560	LOC100909435_olfactory_receptor_6C3-like_[Source:RGD_Symbol;Acc:6503580]	.	+
chr1	11031658	11031671	LOC100909435_olfactory_receptor_6C3-like_[Source:RGD_Symbol;Acc:6503580]	.	+
chr1	11031708	11031745	LOC100909435_olfactory_receptor_6C3-like_[Source:RGD_Symbol;Acc:6503580]	.	+
chr1	11037994	11038020	LOC100909435_olfactory_receptor_6C3-like_[Source:RGD_Symbol;Acc:6503580]	.	+
chr1	11046621	11046631	LOC100909435_olfactory_receptor_6C3-like_[Source:RGD_Symbol;Acc:6503580]	.	+
chr1	11046644	11046665	LOC100909435_olfactory_receptor_6C3-like_[Source:RGD_Symbol;Acc:6503580]	.	+
chr1	11046728	11046746	LOC100909435_olfactory_receptor_6C3-like_[Source:RGD_Symbol;Acc:6503580]	.	+
chr1	11047229	11047245	LOC100909435_olfactory_receptor_6C3-like_[Source:RGD_Symbol;Acc:6503580]	.	+
chr1	11047258	11047265	LOC100909435_olfactory_receptor_6C3-like_[Source:RGD_Symbol;Acc:6503580]	.	+
chr1	11047463	11047502	LOC100909435_olfactory_receptor_6C3-like_[Source:RGD_Symbol;Acc:6503580]	.	+
chr1	11047510	11047543	LOC100909435_olfactory_receptor_6C3-like_[Source:RGD_Symbol;Acc:6503580]	.	+
chr1	11063502	11063871	LOC100909435_olfactory_receptor_6C3-like_[Source:RGD_Symbol;Acc:6503580]	.	+
chr1	11063977	11064053	LOC100909435_olfactory_receptor_6C3-like_[Source:RGD_Symbol;Acc:6503580]	.	+
chr1	11064053	11064099	LOC100909435_olfactory_receptor_6C3-like_[Source:RGD_Symbol;Acc:6503580]	.	+
chr1	11077078	11077087	LOC100909435_olfactory_receptor_6C3-like_[Source:RGD_Symbol;Acc:6503580]	.	+
chr1	11086882	11086906	LOC100909435_olfactory_receptor_6C3-like_[Source:RGD_Symbol;Acc:6503580]	.	+
chr1	11086933	11087024	LOC100909435_olfactory_receptor_6C3-like_[Source:RGD_Symbol;Acc:6503580]	.	+
chr1	11087033	11087050	LOC100909435_olfactory_receptor_6C3-like_[Source:RGD_Symbol;Acc:6503580]	.	+
chr1	11087161	11087168	LOC100909435_olfactory_receptor_6C3-like_[Source:RGD_Symbol;Acc:6503580]	.	+
chr1	11087532	11087538	LOC100909435_olfactory_receptor_6C3-like_[Source:RGD_Symbol;Acc:6503580]	.	+
chr1	11087619	11087653	LOC100909435_olfactory_receptor_6C3-like_[Source:RGD_Symbol;Acc:6503580]	.	+
chr1	11087662	11087674	LOC100909435_olfactory_receptor_6C3-like_[Source:RGD_Symbol;Acc:6503580]	.	+
chr1	11088684	11088766	LOC100909435_olfactory_receptor_6C3-like_[Source:RGD_Symbol;Acc:6503580]	.	+
chr1	11088766	11088808	LOC100909435_olfactory_receptor_6C3-like_[Source:RGD_Symbol;Acc:6503580]	.	+
chr1	11088913	11089172	LOC100909435_olfactory_receptor_6C3-like_[Source:RGD_Symbol;Acc:6503580]	.	+
chr1	11090054	11090074	LOC100909435_olfactory_receptor_6C3-like_[Source:RGD_Symbol;Acc:6503580]	.	+
chr1	11090095	11090306	LOC100909435_olfactory_receptor_6C3-like_[Source:RGD_Symbol;Acc:6503580]	.	+
chr1	11090721	11090745	LOC100909435_olfactory_receptor_6C3-like_[Source:RGD_Symbol;Acc:6503580]	.	+
chr1	11090755	11090794	LOC100909435_olfactory_receptor_6C3-like_[Source:RGD_Symbol;Acc:6503580]	.	+
chr1	11110940	11110950	LOC100909435_olfactory_receptor_6C3-like_[Source:RGD_Symbol;Acc:6503580]	.	+
chr1	11111341	11111347	LOC100909435_olfactory_receptor_6C3-like_[Source:RGD_Symbol;Acc:6503580]	.	+
chr1	11117617	11117635	LOC100909435_olfactory_receptor_6C3-like_[Source:RGD_Symbol;Acc:6503580]	.	+
chr1	11119710	11119713	LOC100909435_olfactory_receptor_6C3-like_[Source:RGD_Symbol;Acc:6503580]	.	+
chr1	11119961	11119974	LOC100909435_olfactory_receptor_6C3-like_[Source:RGD_Symbol;Acc:6503580]	.	+
chr1	11119981	11119988	LOC100909435_olfactory_receptor_6C3-like_[Source:RGD_Symbol;Acc:6503580]	.	+
chr1	11120004	11120010	LOC100909435_olfactory_receptor_6C3-like_[Source:RGD_Symbol;Acc:6503580]	.	+
chr1	11120021	11120045	LOC100909435_olfactory_receptor_6C3-like_[Source:RGD_Symbol;Acc:6503580]	.	+
chr1	11120505	11120510	LOC100909435_olfactory_receptor_6C3-like_[Source:RGD_Symbol;Acc:6503580]	.	+
chr1	11126244	11126263	LOC100909435_olfactory_receptor_6C3-like_[Source:RGD_Symbol;Acc:6503580]	.	+
chr1	11126322	11126338	LOC100909435_olfactory_receptor_6C3-like_[Source:RGD_Symbol;Acc:6503580]	.	+
chr1	11139929	11139943	LOC100909435_olfactory_receptor_6C3-like_[Source:RGD_Symbol;Acc:6503580]	.	+
chr1	11139949	11139992	LOC100909435_olfactory_receptor_6C3-like_[Source:RGD_Symbol;Acc:6503580]	.	+
chr1	11140851	11140867	LOC100909435_olfactory_receptor_6C3-like_[Source:RGD_Symbol;Acc:6503580]	.	+
chr1	11140912	11141062	LOC100909435_olfactory_receptor_6C3-like_[Source:RGD_Symbol;Acc:6503580]	.	+
chr1	11141082	11141094	LOC100909435_olfactory_receptor_6C3-like_[Source:RGD_Symbol;Acc:6503580]	.	+
chr1	11141098	11141129	LOC100909435_olfactory_receptor_6C3-like_[Source:RGD_Symbol;Acc:6503580]	.	+
chr1	11141153	11141169	LOC100909435_olfactory_receptor_6C3-like_[Source:RGD_Symbol;Acc:6503580]	.	+
chr1	11150284	11150310	LOC100909435_olfactory_receptor_6C3-like_[Source:RGD_Symbol;Acc:6503580]	.	+
chr1	11150331	11150343	LOC100909435_olfactory_receptor_6C3-like_[Source:RGD_Symbol;Acc:6503580]	.	+
chr1	11150562	11150573	LOC100909435_olfactory_receptor_6C3-like_[Source:RGD_Symbol;Acc:6503580]	.	+
chr1	11150592	11150625	LOC100909435_olfactory_receptor_6C3-like_[Source:RGD_Symbol;Acc:6503580]	.	+
chr1	11151253	11151262	LOC100909435_olfactory_receptor_6C3-like_[Source:RGD_Symbol;Acc:6503580]	.	+
chr1	11151269	11151292	LOC100909435_olfactory_receptor_6C3-like_[Source:RGD_Symbol;Acc:6503580]	.	+
chr1	11151302	11151323	LOC100909435_olfactory_receptor_6C3-like_[Source:RGD_Symbol;Acc:6503580]	.	+
chr1	11151381	11151406	LOC100909435_olfactory_receptor_6C3-like_[Source:RGD_Symbol;Acc:6503580]	.	+
chr1	11165455	11165473	LOC100909435_olfactory_receptor_6C3-like_[Source:RGD_Symbol;Acc:6503580]	.	+
chr1	11165511	11165523	LOC100909435_olfactory_receptor_6C3-like_[Source:RGD_Symbol;Acc:6503580]	.	+
chr1	11165809	11165855	LOC100909435_olfactory_receptor_6C3-like_[Source:RGD_Symbol;Acc:6503580]	.	+
chr1	11166214	11166226	LOC100909435_olfactory_receptor_6C3-like_[Source:RGD_Symbol;Acc:6503580]	.	+
chr1	11166239	11166372	LOC100909435_olfactory_receptor_6C3-like_[Source:RGD_Symbol;Acc:6503580]	.	+
chr1	11171887	11171905	LOC100909435_olfactory_receptor_6C3-like_[Source:RGD_Symbol;Acc:6503580]	.	+
chr1	11171936	11171958	LOC100909435_olfactory_receptor_6C3-like_[Source:RGD_Symbol;Acc:6503580]	.	+
chr1	11171990	11172009	LOC100909435_olfactory_receptor_6C3-like_[Source:RGD_Symbol;Acc:6503580]	.	+
chr1	11172026	11172040	LOC100909435_olfactory_receptor_6C3-like_[Source:RGD_Symbol;Acc:6503580]	.	+
chr1	11172045	11172051	LOC100909435_olfactory_receptor_6C3-like_[Source:RGD_Symbol;Acc:6503580]	.	+
chr1	11184201	11184209	LOC100909435_olfactory_receptor_6C3-like_[Source:RGD_Symbol;Acc:6503580]	.	+
chr1	11184216	11184248	LOC100909435_olfactory_receptor_6C3-like_[Source:RGD_Symbol;Acc:6503580]	.	+
chr1	11184274	11184491	LOC100909435_olfactory_receptor_6C3-like_[Source:RGD_Symbol;Acc:6503580]	.	+
chr1	11192171	11192442	LOC100909435_olfactory_receptor_6C3-like_[Source:RGD_Symbol;Acc:6503580]	.	+
chr1	11192552	11192569	LOC100909435_olfactory_receptor_6C3-like_[Source:RGD_Symbol;Acc:6503580]	.	+
chr1	11194832	11194846	LOC100909435_olfactory_receptor_6C3-like_[Source:RGD_Symbol;Acc:6503580]	.	+
chr1	11195510	11195520	LOC100909435_olfactory_receptor_6C3-like_[Source:RGD_Symbol;Acc:6503580]	.	+
chr1	11196550	11196729	LOC100909435_olfactory_receptor_6C3-like_[Source:RGD_Symbol;Acc:6503580]	.	+
chr1	11196768	11196777	LOC100909435_olfactory_receptor_6C3-like_[Source:RGD_Symbol;Acc:6503580]	.	+
chr1	11196848	11196867	LOC100909435_olfactory_receptor_6C3-like_[Source:RGD_Symbol;Acc:6503580]	.	+
chr1	11196925	11196937	LOC100909435_olfactory_receptor_6C3-like_[Source:RGD_Symbol;Acc:6503580]	.	+
chr1	11199649	11199663	LOC100909435_olfactory_receptor_6C3-like_[Source:RGD_Symbol;Acc:6503580]	.	+
chr1	11199695	11199732	LOC100909435_olfactory_receptor_6C3-like_[Source:RGD_Symbol;Acc:6503580]	.	+
chr1	11199753	11199762	LOC100909435_olfactory_receptor_6C3-like_[Source:RGD_Symbol;Acc:6503580]	.	+
chr1	11211319	11211323	LOC100909435_olfactory_receptor_6C3-like_[Source:RGD_Symbol;Acc:6503580]	.	+
chr1	11211914	11211956	LOC100909435_olfactory_receptor_6C3-like_[Source:RGD_Symbol;Acc:6503580]	.	+
chr1	11211980	11212006	LOC100909435_olfactory_receptor_6C3-like_[Source:RGD_Symbol;Acc:6503580]	.	+
chr1	11212048	11212055	LOC100909435_olfactory_receptor_6C3-like_[Source:RGD_Symbol;Acc:6503580]	.	+
chr1	11217554	11217641	LOC100909435_olfactory_receptor_6C3-like_[Source:RGD_Symbol;Acc:6503580]	.	+
chr1	11217784	11217803	LOC100909435_olfactory_receptor_6C3-like_[Source:RGD_Symbol;Acc:6503580]	.	+
chr1	11217804	11218055	LOC100909435_olfactory_receptor_6C3-like_[Source:RGD_Symbol;Acc:6503580]	.	+
chr1	11218536	11218557	LOC100909435_olfactory_receptor_6C3-like_[Source:RGD_Symbol;Acc:6503580]	.	+
chr1	11218567	11218576	LOC100909435_olfactory_receptor_6C3-like_[Source:RGD_Symbol;Acc:6503580]	.	+
chr1	11221471	11221485	LOC100909435_olfactory_receptor_6C3-like_[Source:RGD_Symbol;Acc:6503580]	.	+
chr1	11221493	11221516	LOC100909435_olfactory_receptor_6C3-like_[Source:RGD_Symbol;Acc:6503580]	.	+
chr1	11221518	11221523	LOC100909435_olfactory_receptor_6C3-like_[Source:RGD_Symbol;Acc:6503580]	.	+
chr1	11221549	11221809	LOC100909435_olfactory_receptor_6C3-like_[Source:RGD_Symbol;Acc:6503580]	.	+
chr1	11221851	11221864	LOC100909435_olfactory_receptor_6C3-like_[Source:RGD_Symbol;Acc:6503580]	.	+
chr1	11224949	11224965	LOC100909435_olfactory_receptor_6C3-like_[Source:RGD_Symbol;Acc:6503580]	.	+
chr1	11225074	11225179	LOC100909435_olfactory_receptor_6C3-like_[Source:RGD_Symbol;Acc:6503580]	.	+
chr1	11225179	11225266	LOC100909435_olfactory_receptor_6C3-like_[Source:RGD_Symbol;Acc:6503580]	.	+
chr1	11225266	11225312	LOC100909435_olfactory_receptor_6C3-like_[Source:RGD_Symbol;Acc:6503580]	.	+
chr1	11225526	11225540	LOC100909435_olfactory_receptor_6C3-like_[Source:RGD_Symbol;Acc:6503580]	.	+
chr1	11226002	11226047	LOC100909435_olfactory_receptor_6C3-like_[Source:RGD_Symbol;Acc:6503580]	.	+
chr1	11229918	11229976	LOC100909435_olfactory_receptor_6C3-like_[Source:RGD_Symbol;Acc:6503580]	.	+
chr1	11230556	11230563	LOC100909435_olfactory_receptor_6C3-like_[Source:RGD_Symbol;Acc:6503580]	.	+
chr1	11230591	11230605	LOC100909435_olfactory_receptor_6C3-like_[Source:RGD_Symbol;Acc:6503580]	.	+
chr1	11230692	11230705	LOC100909435_olfactory_receptor_6C3-like_[Source:RGD_Symbol;Acc:6503580]	.	+
chr1	11230748	11230754	LOC100909435_olfactory_receptor_6C3-like_[Source:RGD_Symbol;Acc:6503580]	.	+
chr1	11230957	11230976	LOC100909435_olfactory_receptor_6C3-like_[Source:RGD_Symbol;Acc:6503580]	.	+
chr1	11230991	11231040	LOC100909435_olfactory_receptor_6C3-like_[Source:RGD_Symbol;Acc:6503580]	.	+
chr1	11231061	11231241	LOC100909435_olfactory_receptor_6C3-like_[Source:RGD_Symbol;Acc:6503580]	.	+
chr1	11235312	11235333	LOC100909435_olfactory_receptor_6C3-like_[Source:RGD_Symbol;Acc:6503580]	.	+
chr1	11235345	11235383	LOC100909435_olfactory_receptor_6C3-like_[Source:RGD_Symbol;Acc:6503580]	.	+
chr1	11495543	11495596	LOC100909435_olfactory_receptor_6C3-like_[Source:RGD_Symbol;Acc:6503580]	.	+
chr1	11496151	11496297	LOC100909435_olfactory_receptor_6C3-like_[Source:RGD_Symbol;Acc:6503580]	.	+
chr1	11497805	11498455	LOC100909435_olfactory_receptor_6C3-like_[Source:RGD_Symbol;Acc:6503580]	.	+
chr1	11498493	11498535	LOC100909435_olfactory_receptor_6C3-like_[Source:RGD_Symbol;Acc:6503580]	.	+
chr1	11498572	11498682	LOC100909435_olfactory_receptor_6C3-like_[Source:RGD_Symbol;Acc:6503580]	.	+
chr1	11500068	11500096	LOC100909435_olfactory_receptor_6C3-like_[Source:RGD_Symbol;Acc:6503580]	.	+
chr1	11500882	11500899	LOC100909435_olfactory_receptor_6C3-like_[Source:RGD_Symbol;Acc:6503580]	.	+
chr1	11502383	11502407	LOC100909435_olfactory_receptor_6C3-like_[Source:RGD_Symbol;Acc:6503580]	.	+
chr1	11503193	11503287	LOC100909435_olfactory_receptor_6C3-like_[Source:RGD_Symbol;Acc:6503580]	.	+
chr1	11503352	11503463	LOC100909435_olfactory_receptor_6C3-like_[Source:RGD_Symbol;Acc:6503580]	.	+
chr1	11503502	11503524	LOC100909435_olfactory_receptor_6C3-like_[Source:RGD_Symbol;Acc:6503580]	.	+
chr1	11503559	11503568	LOC100909435_olfactory_receptor_6C3-like_[Source:RGD_Symbol;Acc:6503580]	.	+
chr1	11541897	11541914	LOC100909435_olfactory_receptor_6C3-like_[Source:RGD_Symbol;Acc:6503580]	.	+
chr1	11547208	11547252	LOC100909435_olfactory_receptor_6C3-like_[Source:RGD_Symbol;Acc:6503580]	.	+
chr1	11547283	11547302	LOC100909435_olfactory_receptor_6C3-like_[Source:RGD_Symbol;Acc:6503580]	.	+
chr1	11550307	11550319	LOC100909435_olfactory_receptor_6C3-like_[Source:RGD_Symbol;Acc:6503580]	.	+
chr1	11550360	11550407	LOC100909435_olfactory_receptor_6C3-like_[Source:RGD_Symbol;Acc:6503580]	.	+
chr1	11550428	11550450	LOC100909435_olfactory_receptor_6C3-like_[Source:RGD_Symbol;Acc:6503580]	.	+
chr1	11550450	11550458	LOC100909435_olfactory_receptor_6C3-like_[Source:RGD_Symbol;Acc:6503580]	.	+
chr1	11550830	11550860	LOC100909435_olfactory_receptor_6C3-like_[Source:RGD_Symbol;Acc:6503580]	.	+
chr1	11550874	11550891	LOC100909435_olfactory_receptor_6C3-like_[Source:RGD_Symbol;Acc:6503580]	.	+
chr1	11551042	11551189	LOC100909435_olfactory_receptor_6C3-like_[Source:RGD_Symbol;Acc:6503580]	.	+
chr1	11556932	11556937	LOC100909435_olfactory_receptor_6C3-like_[Source:RGD_Symbol;Acc:6503580]	.	+
chr1	11562135	11562155	LOC100909435_olfactory_receptor_6C3-like_[Source:RGD_Symbol;Acc:6503580]	.	+
chr1	11563322	11563334	LOC100909435_olfactory_receptor_6C3-like_[Source:RGD_Symbol;Acc:6503580]	.	+
chr1	11563394	11563416	LOC100909435_olfactory_receptor_6C3-like_[Source:RGD_Symbol;Acc:6503580]	.	+
chr1	11563428	11563529	LOC100909435_olfactory_receptor_6C3-like_[Source:RGD_Symbol;Acc:6503580]	.	+
chr1	11563537	11563557	LOC100909435_olfactory_receptor_6C3-like_[Source:RGD_Symbol;Acc:6503580]	.	+
chr1	11563574	11563581	LOC100909435_olfactory_receptor_6C3-like_[Source:RGD_Symbol;Acc:6503580]	.	+
chr1	11563834	11563847	LOC100909435_olfactory_receptor_6C3-like_[Source:RGD_Symbol;Acc:6503580]	.	+
chr1	11582785	11582797	LOC100909435_olfactory_receptor_6C3-like_[Source:RGD_Symbol;Acc:6503580]	.	+
chr1	11582883	11582974	LOC100909435_olfactory_receptor_6C3-like_[Source:RGD_Symbol;Acc:6503580]	.	+
chr1	11583042	11583060	LOC100909435_olfactory_receptor_6C3-like_[Source:RGD_Symbol;Acc:6503580]	.	+
chr1	11583067	11583114	LOC100909435_olfactory_receptor_6C3-like_[Source:RGD_Symbol;Acc:6503580]	.	+
chr1	11596303	11596350	LOC100909435_olfactory_receptor_6C3-like_[Source:RGD_Symbol;Acc:6503580]	.	+
chr1	11596418	11596684	LOC100909435_olfactory_receptor_6C3-like_[Source:RGD_Symbol;Acc:6503580]	.	+
chr1	11596869	11596887	LOC100909435_olfactory_receptor_6C3-like_[Source:RGD_Symbol;Acc:6503580]	.	+
chr1	11597713	11597745	LOC100909435_olfactory_receptor_6C3-like_[Source:RGD_Symbol;Acc:6503580]	.	+
chr1	11602270	11602279	LOC100909435_olfactory_receptor_6C3-like_[Source:RGD_Symbol;Acc:6503580]	.	+
chr1	11603291	11603535	LOC100909435_olfactory_receptor_6C3-like_[Source:RGD_Symbol;Acc:6503580]	.	+
chr1	11631069	11631184	LOC100909435_olfactory_receptor_6C3-like_[Source:RGD_Symbol;Acc:6503580]	.	+
chr1	11631186	11631368	LOC100909435_olfactory_receptor_6C3-like_[Source:RGD_Symbol;Acc:6503580]	.	+
chr1	11631400	11631430	LOC100909435_olfactory_receptor_6C3-like_[Source:RGD_Symbol;Acc:6503580]	.	+
chr1	11631472	11631497	LOC100909435_olfactory_receptor_6C3-like_[Source:RGD_Symbol;Acc:6503580]	.	+
chr1	11631888	11632018	LOC100909435_olfactory_receptor_6C3-like_[Source:RGD_Symbol;Acc:6503580]	.	+
chr1	11634554	11634587	LOC100909435_olfactory_receptor_6C3-like_[Source:RGD_Symbol;Acc:6503580]	.	+
chr1	11634626	11634671	LOC100909435_olfactory_receptor_6C3-like_[Source:RGD_Symbol;Acc:6503580]	.	+
chr1	11634683	11634693	LOC100909435_olfactory_receptor_6C3-like_[Source:RGD_Symbol;Acc:6503580]	.	+
chr1	11634715	11634742	LOC100909435_olfactory_receptor_6C3-like_[Source:RGD_Symbol;Acc:6503580]	.	+
chr1	11634901	11635155	LOC100909435_olfactory_receptor_6C3-like_[Source:RGD_Symbol;Acc:6503580]	.	+
chr1	11636025	11636054	LOC100909435_olfactory_receptor_6C3-like_[Source:RGD_Symbol;Acc:6503580]	.	+
chr1	11636054	11636295	LOC100909435_olfactory_receptor_6C3-like_[Source:RGD_Symbol;Acc:6503580]	.	+
chr1	11636342	11636349	LOC100909435_olfactory_receptor_6C3-like_[Source:RGD_Symbol;Acc:6503580]	.	+
chr1	11641579	11641589	LOC100909435_olfactory_receptor_6C3-like_[Source:RGD_Symbol;Acc:6503580]	.	+
chr1	11641597	11641691	LOC100909435_olfactory_receptor_6C3-like_[Source:RGD_Symbol;Acc:6503580]	.	+
chr1	11642813	11642830	LOC100909435_olfactory_receptor_6C3-like_[Source:RGD_Symbol;Acc:6503580]	.	+
chr1	11643881	11643923	LOC100909435_olfactory_receptor_6C3-like_[Source:RGD_Symbol;Acc:6503580]	.	+
chr1	11643927	11643968	LOC100909435_olfactory_receptor_6C3-like_[Source:RGD_Symbol;Acc:6503580]	.	+
chr1	11644004	11644032	LOC100909435_olfactory_receptor_6C3-like_[Source:RGD_Symbol;Acc:6503580]	.	+
chr1	11651038	11651153	LOC100909435_olfactory_receptor_6C3-like_[Source:RGD_Symbol;Acc:6503580]	.	+
chr1	11651240	11651254	LOC100909435_olfactory_receptor_6C3-like_[Source:RGD_Symbol;Acc:6503580]	.	+
chr1	11651313	11651320	LOC100909435_olfactory_receptor_6C3-like_[Source:RGD_Symbol;Acc:6503580]	.	+
chr1	11651348	11651608	LOC100909435_olfactory_receptor_6C3-like_[Source:RGD_Symbol;Acc:6503580]	.	+
chr1	11655198	11655209	LOC100909435_olfactory_receptor_6C3-like_[Source:RGD_Symbol;Acc:6503580]	.	+
chr1	11655506	11655665	LOC100909435_olfactory_receptor_6C3-like_[Source:RGD_Symbol;Acc:6503580]	.	+
chr1	11655971	11655996	LOC100909435_olfactory_receptor_6C3-like_[Source:RGD_Symbol;Acc:6503580]	.	+
chr1	11656276	11656282	LOC100909435_olfactory_receptor_6C3-like_[Source:RGD_Symbol;Acc:6503580]	.	+
chr1	11656412	11656426	LOC100909435_olfactory_receptor_6C3-like_[Source:RGD_Symbol;Acc:6503580]	.	+
chr1	11656516	11656528	LOC100909435_olfactory_receptor_6C3-like_[Source:RGD_Symbol;Acc:6503580]	.	+
chr1	11658082	11658103	LOC100909435_olfactory_receptor_6C3-like_[Source:RGD_Symbol;Acc:6503580]	.	+
chr1	11659011	11659044	LOC100909435_olfactory_receptor_6C3-like_[Source:RGD_Symbol;Acc:6503580]	.	+
chr1	11659055	11659152	LOC100909435_olfactory_receptor_6C3-like_[Source:RGD_Symbol;Acc:6503580]	.	+
chr1	11659160	11659196	LOC100909435_olfactory_receptor_6C3-like_[Source:RGD_Symbol;Acc:6503580]	.	+
chr1	11659198	11659472	LOC100909435_olfactory_receptor_6C3-like_[Source:RGD_Symbol;Acc:6503580]	.	+
chr1	11673559	11673585	LOC100909435_olfactory_receptor_6C3-like_[Source:RGD_Symbol;Acc:6503580]	.	+
chr1	11674761	11675234	LOC100909435_olfactory_receptor_6C3-like_[Source:RGD_Symbol;Acc:6503580]	.	+
chr1	11675306	11675345	LOC100909435_olfactory_receptor_6C3-like_[Source:RGD_Symbol;Acc:6503580]	.	+
chr1	11675349	11675377	LOC100909435_olfactory_receptor_6C3-like_[Source:RGD_Symbol;Acc:6503580]	.	+
chr1	11675418	11675437	LOC100909435_olfactory_receptor_6C3-like_[Source:RGD_Symbol;Acc:6503580]	.	+
chr1	11675441	11675445	LOC100909435_olfactory_receptor_6C3-like_[Source:RGD_Symbol;Acc:6503580]	.	+
chr1	11675461	11675467	LOC100909435_olfactory_receptor_6C3-like_[Source:RGD_Symbol;Acc:6503580]	.	+
chr1	11695257	11695276	LOC100909435_olfactory_receptor_6C3-like_[Source:RGD_Symbol;Acc:6503580]	.	+
chr1	11695283	11695300	LOC100909435_olfactory_receptor_6C3-like_[Source:RGD_Symbol;Acc:6503580]	.	+
chr1	11695381	11695400	LOC100909435_olfactory_receptor_6C3-like_[Source:RGD_Symbol;Acc:6503580]	.	+
chr1	11695589	11695604	LOC100909435_olfactory_receptor_6C3-like_[Source:RGD_Symbol;Acc:6503580]	.	+
chr1	11695808	11695828	LOC100909435_olfactory_receptor_6C3-like_[Source:RGD_Symbol;Acc:6503580]	.	+
chr1	11695859	11695888	LOC100909435_olfactory_receptor_6C3-like_[Source:RGD_Symbol;Acc:6503580]	.	+
chr1	11695915	11695962	LOC100909435_olfactory_receptor_6C3-like_[Source:RGD_Symbol;Acc:6503580]	.	+
chr1	11695990	11696008	LOC100909435_olfactory_receptor_6C3-like_[Source:RGD_Symbol;Acc:6503580]	.	+
chr1	11696026	11696262	LOC100909435_olfactory_receptor_6C3-like_[Source:RGD_Symbol;Acc:6503580]	.	+
chr1	11696281	11696329	LOC100909435_olfactory_receptor_6C3-like_[Source:RGD_Symbol;Acc:6503580]	.	+
chr1	11696372	11696413	LOC100909435_olfactory_receptor_6C3-like_[Source:RGD_Symbol;Acc:6503580]	.	+
chr1	11696569	11696617	LOC100909435_olfactory_receptor_6C3-like_[Source:RGD_Symbol;Acc:6503580]	.	+
chr1	11702585	11702795	LOC100909435_olfactory_receptor_6C3-like_[Source:RGD_Symbol;Acc:6503580]	.	+
chr1	11702818	11702861	LOC100909435_olfactory_receptor_6C3-like_[Source:RGD_Symbol;Acc:6503580]	.	+
chr1	11703157	11703178	LOC100909435_olfactory_receptor_6C3-like_[Source:RGD_Symbol;Acc:6503580]	.	+
chr1	11703418	11703857	LOC100909435_olfactory_receptor_6C3-like_[Source:RGD_Symbol;Acc:6503580]	.	+
chr1	11704004	11704028	LOC100909435_olfactory_receptor_6C3-like_[Source:RGD_Symbol;Acc:6503580]	.	+
chr1	11704052	11704311	LOC100909435_olfactory_receptor_6C3-like_[Source:RGD_Symbol;Acc:6503580]	.	+
chr1	11704469	11704494	LOC100909435_olfactory_receptor_6C3-like_[Source:RGD_Symbol;Acc:6503580]	.	+
chr1	11704586	11704602	LOC100909435_olfactory_receptor_6C3-like_[Source:RGD_Symbol;Acc:6503580]	.	+
chr1	11704672	11704756	LOC100909435_olfactory_receptor_6C3-like_[Source:RGD_Symbol;Acc:6503580]	.	+
chr1	11704883	11704889	LOC100909435_olfactory_receptor_6C3-like_[Source:RGD_Symbol;Acc:6503580]	.	+
chr1	11705752	11705810	LOC100909435_olfactory_receptor_6C3-like_[Source:RGD_Symbol;Acc:6503580]	.	+
chr1	11705821	11705832	LOC100909435_olfactory_receptor_6C3-like_[Source:RGD_Symbol;Acc:6503580]	.	+
chr1	11706211	11706311	LOC100909435_olfactory_receptor_6C3-like_[Source:RGD_Symbol;Acc:6503580]	.	+
chr1	11707266	11707284	LOC100909435_olfactory_receptor_6C3-like_[Source:RGD_Symbol;Acc:6503580]	.	+
chr1	11707294	11707316	LOC100909435_olfactory_receptor_6C3-like_[Source:RGD_Symbol;Acc:6503580]	.	+
chr1	11707341	11707379	LOC100909435_olfactory_receptor_6C3-like_[Source:RGD_Symbol;Acc:6503580]	.	+
chr1	11708405	11708414	LOC100909435_olfactory_receptor_6C3-like_[Source:RGD_Symbol;Acc:6503580]	.	+
chr1	11708418	11708439	LOC100909435_olfactory_receptor_6C3-like_[Source:RGD_Symbol;Acc:6503580]	.	+
chr1	11708448	11708555	LOC100909435_olfactory_receptor_6C3-like_[Source:RGD_Symbol;Acc:6503580]	.	+
chr1	11713691	11713711	LOC100909435_olfactory_receptor_6C3-like_[Source:RGD_Symbol;Acc:6503580]	.	+
chr1	11713803	11713837	LOC100909435_olfactory_receptor_6C3-like_[Source:RGD_Symbol;Acc:6503580]	.	+
chr1	11713854	11713878	LOC100909435_olfactory_receptor_6C3-like_[Source:RGD_Symbol;Acc:6503580]	.	+
chr1	11713886	11713905	LOC100909435_olfactory_receptor_6C3-like_[Source:RGD_Symbol;Acc:6503580]	.	+
chr1	11713955	11713986	LOC100909435_olfactory_receptor_6C3-like_[Source:RGD_Symbol;Acc:6503580]	.	+
chr1	11714611	11714629	LOC100909435_olfactory_receptor_6C3-like_[Source:RGD_Symbol;Acc:6503580]	.	+
chr1	11714845	11714871	LOC100909435_olfactory_receptor_6C3-like_[Source:RGD_Symbol;Acc:6503580]	.	+
chr1	11714919	11714943	LOC100909435_olfactory_receptor_6C3-like_[Source:RGD_Symbol;Acc:6503580]	.	+
chr1	11719910	11719996	LOC100909435_olfactory_receptor_6C3-like_[Source:RGD_Symbol;Acc:6503580]	.	+
chr1	11720659	11720764	LOC100909435_olfactory_receptor_6C3-like_[Source:RGD_Symbol;Acc:6503580]	.	+
chr1	11727286	11727311	LOC100909435_olfactory_receptor_6C3-like_[Source:RGD_Symbol;Acc:6503580]	.	+
chr1	11727368	11727386	LOC100909435_olfactory_receptor_6C3-like_[Source:RGD_Symbol;Acc:6503580]	.	+
chr1	11727389	11727416	LOC100909435_olfactory_receptor_6C3-like_[Source:RGD_Symbol;Acc:6503580]	.	+
chr1	11727424	11727445	LOC100909435_olfactory_receptor_6C3-like_[Source:RGD_Symbol;Acc:6503580]	.	+
chr1	11727468	11727506	LOC100909435_olfactory_receptor_6C3-like_[Source:RGD_Symbol;Acc:6503580]	.	+
chr1	11727819	11727842	LOC100909435_olfactory_receptor_6C3-like_[Source:RGD_Symbol;Acc:6503580]	.	+
chr1	11728449	11728454	LOC100909435_olfactory_receptor_6C3-like_[Source:RGD_Symbol;Acc:6503580]	.	+
chr1	11731542	11731548	LOC100909435_olfactory_receptor_6C3-like_[Source:RGD_Symbol;Acc:6503580]	.	+
chr1	11786031	11786051	LOC100909435_olfactory_receptor_6C3-like_[Source:RGD_Symbol;Acc:6503580]	.	+
chr1	11786111	11786177	LOC100909435_olfactory_receptor_6C3-like_[Source:RGD_Symbol;Acc:6503580]	.	+
chr1	11787821	11787898	LOC100909435_olfactory_receptor_6C3-like_[Source:RGD_Symbol;Acc:6503580]	.	+
chr1	11788508	11788585	LOC100909435_olfactory_receptor_6C3-like_[Source:RGD_Symbol;Acc:6503580]	.	+
chr1	11788731	11789077	LOC100909435_olfactory_receptor_6C3-like_[Source:RGD_Symbol;Acc:6503580]	.	+
chr1	11789348	11789378	LOC100909435_olfactory_receptor_6C3-like_[Source:RGD_Symbol;Acc:6503580]	.	+
chr1	11789625	11789672	LOC100909435_olfactory_receptor_6C3-like_[Source:RGD_Symbol;Acc:6503580]	.	+
chr1	11790274	11790431	LOC100909435_olfactory_receptor_6C3-like_[Source:RGD_Symbol;Acc:6503580]	.	+
chr1	11791377	11791547	LOC100909435_olfactory_receptor_6C3-like_[Source:RGD_Symbol;Acc:6503580]	.	+
chr1	11791585	11791599	LOC100909435_olfactory_receptor_6C3-like_[Source:RGD_Symbol;Acc:6503580]	.	+
chr1	11793362	11793410	LOC100909435_olfactory_receptor_6C3-like_[Source:RGD_Symbol;Acc:6503580]	.	+
chr1	11793459	11793591	LOC100909435_olfactory_receptor_6C3-like_[Source:RGD_Symbol;Acc:6503580]	.	+
chr1	11799407	11799416	LOC100909435_olfactory_receptor_6C3-like_[Source:RGD_Symbol;Acc:6503580]	.	+
chr1	11799444	11799547	LOC100909435_olfactory_receptor_6C3-like_[Source:RGD_Symbol;Acc:6503580]	.	+
chr1	11799571	11799587	LOC100909435_olfactory_receptor_6C3-like_[Source:RGD_Symbol;Acc:6503580]	.	+
chr1	11801921	11801958	LOC100909435_olfactory_receptor_6C3-like_[Source:RGD_Symbol;Acc:6503580]	.	+
chr1	11802037	11802063	LOC100909435_olfactory_receptor_6C3-like_[Source:RGD_Symbol;Acc:6503580]	.	+
chr1	11802064	11802110	LOC100909435_olfactory_receptor_6C3-like_[Source:RGD_Symbol;Acc:6503580]	.	+
chr1	11802189	11802303	LOC100909435_olfactory_receptor_6C3-like_[Source:RGD_Symbol;Acc:6503580]	.	+
chr1	12184064	12184081	LOC100909435_olfactory_receptor_6C3-like_[Source:RGD_Symbol;Acc:6503580]	.	+
chr1	12194411	12194418	LOC100909435_olfactory_receptor_6C3-like_[Source:RGD_Symbol;Acc:6503580]	.	+
chr1	12194586	12194744	LOC100909435_olfactory_receptor_6C3-like_[Source:RGD_Symbol;Acc:6503580]	.	+
chr1	12194751	12194762	LOC100909435_olfactory_receptor_6C3-like_[Source:RGD_Symbol;Acc:6503580]	.	+
chr1	12194821	12194859	LOC100909435_olfactory_receptor_6C3-like_[Source:RGD_Symbol;Acc:6503580]	.	+
chr1	12195016	12195031	LOC100909435_olfactory_receptor_6C3-like_[Source:RGD_Symbol;Acc:6503580]	.	+
chr1	12195090	12195117	LOC100909435_olfactory_receptor_6C3-like_[Source:RGD_Symbol;Acc:6503580]	.	+
chr1	12195141	12195159	LOC100909435_olfactory_receptor_6C3-like_[Source:RGD_Symbol;Acc:6503580]	.	+
chr1	12195173	12195178	LOC100909435_olfactory_receptor_6C3-like_[Source:RGD_Symbol;Acc:6503580]	.	+
chr1	12195186	12195188	LOC100909435_olfactory_receptor_6C3-like_[Source:RGD_Symbol;Acc:6503580]	.	+
chr1	12195191	12195214	LOC100909435_olfactory_receptor_6C3-like_[Source:RGD_Symbol;Acc:6503580]	.	+
chr1	12195242	12195266	LOC100909435_olfactory_receptor_6C3-like_[Source:RGD_Symbol;Acc:6503580]	.	+
chr1	12195388	12195394	LOC100909435_olfactory_receptor_6C3-like_[Source:RGD_Symbol;Acc:6503580]	.	+
chr1	12196770	12196786	LOC100909435_olfactory_receptor_6C3-like_[Source:RGD_Symbol;Acc:6503580]	.	+
chr1	12198500	12198515	LOC100909435_olfactory_receptor_6C3-like_[Source:RGD_Symbol;Acc:6503580]	.	+
chr1	12199135	12199236	LOC100909435_olfactory_receptor_6C3-like_[Source:RGD_Symbol;Acc:6503580]	.	+
chr1	12200505	12200517	LOC100909435_olfactory_receptor_6C3-like_[Source:RGD_Symbol;Acc:6503580]	.	+
chr1	12200626	12200653	LOC100909435_olfactory_receptor_6C3-like_[Source:RGD_Symbol;Acc:6503580]	.	+
chr1	12200672	12200679	LOC100909435_olfactory_receptor_6C3-like_[Source:RGD_Symbol;Acc:6503580]	.	+
chr1	12200695	12200717	LOC100909435_olfactory_receptor_6C3-like_[Source:RGD_Symbol;Acc:6503580]	.	+
chr1	12200740	12200839	LOC100909435_olfactory_receptor_6C3-like_[Source:RGD_Symbol;Acc:6503580]	.	+
chr1	12384614	12384624	LOC100909435_olfactory_receptor_6C3-like_[Source:RGD_Symbol;Acc:6503580]	.	+
chr1	12384629	12384651	LOC100909435_olfactory_receptor_6C3-like_[Source:RGD_Symbol;Acc:6503580]	.	+
chr1	12390439	12390652	LOC100909435_olfactory_receptor_6C3-like_[Source:RGD_Symbol;Acc:6503580]	.	+
chr1	12390685	12390714	LOC100909435_olfactory_receptor_6C3-like_[Source:RGD_Symbol;Acc:6503580]	.	+
chr1	12391615	12391641	LOC100909435_olfactory_receptor_6C3-like_[Source:RGD_Symbol;Acc:6503580]	.	+
chr1	12391709	12391724	LOC100909435_olfactory_receptor_6C3-like_[Source:RGD_Symbol;Acc:6503580]	.	+
chr1	12391744	12391877	LOC100909435_olfactory_receptor_6C3-like_[Source:RGD_Symbol;Acc:6503580]	.	+
chr1	12392016	12392020	LOC100909435_olfactory_receptor_6C3-like_[Source:RGD_Symbol;Acc:6503580]	.	+
chr1	12392080	12392095	LOC100909435_olfactory_receptor_6C3-like_[Source:RGD_Symbol;Acc:6503580]	.	+
chr1	12392104	12392117	LOC100909435_olfactory_receptor_6C3-like_[Source:RGD_Symbol;Acc:6503580]	.	+
chr1	12392121	12392129	LOC100909435_olfactory_receptor_6C3-like_[Source:RGD_Symbol;Acc:6503580]	.	+
chr1	12392145	12392172	LOC100909435_olfactory_receptor_6C3-like_[Source:RGD_Symbol;Acc:6503580]	.	+
chr1	12392175	12392222	LOC100909435_olfactory_receptor_6C3-like_[Source:RGD_Symbol;Acc:6503580]	.	+
chr1	12392300	12392312	LOC100909435_olfactory_receptor_6C3-like_[Source:RGD_Symbol;Acc:6503580]	.	+
chr1	12393041	12393047	LOC100909435_olfactory_receptor_6C3-like_[Source:RGD_Symbol;Acc:6503580]	.	+
chr1	12393065	12393071	LOC100909435_olfactory_receptor_6C3-like_[Source:RGD_Symbol;Acc:6503580]	.	+
chr1	12393262	12393270	LOC100909435_olfactory_receptor_6C3-like_[Source:RGD_Symbol;Acc:6503580]	.	+
chr1	12393326	12393337	LOC100909435_olfactory_receptor_6C3-like_[Source:RGD_Symbol;Acc:6503580]	.	+
chr1	12393437	12393875	LOC100909435_olfactory_receptor_6C3-like_[Source:RGD_Symbol;Acc:6503580]	.	+
chr1	12393900	12393910	LOC100909435_olfactory_receptor_6C3-like_[Source:RGD_Symbol;Acc:6503580]	.	+
chr1	12394179	12394188	LOC100909435_olfactory_receptor_6C3-like_[Source:RGD_Symbol;Acc:6503580]	.	+
chr1	12394220	12394236	LOC100909435_olfactory_receptor_6C3-like_[Source:RGD_Symbol;Acc:6503580]	.	+
chr1	12394299	12394360	LOC100909435_olfactory_receptor_6C3-like_[Source:RGD_Symbol;Acc:6503580]	.	+
chr1	12394557	12394574	LOC100909435_olfactory_receptor_6C3-like_[Source:RGD_Symbol;Acc:6503580]	.	+
chr1	12394586	12394609	LOC100909435_olfactory_receptor_6C3-like_[Source:RGD_Symbol;Acc:6503580]	.	+
chr1	12394617	12394680	LOC100909435_olfactory_receptor_6C3-like_[Source:RGD_Symbol;Acc:6503580]	.	+
chr1	12394698	12394724	LOC100909435_olfactory_receptor_6C3-like_[Source:RGD_Symbol;Acc:6503580]	.	+
chr1	12394744	12394765	LOC100909435_olfactory_receptor_6C3-like_[Source:RGD_Symbol;Acc:6503580]	.	+
chr1	12399962	12399968	LOC100909435_olfactory_receptor_6C3-like_[Source:RGD_Symbol;Acc:6503580]	.	+
chr1	12400005	12400024	LOC100909435_olfactory_receptor_6C3-like_[Source:RGD_Symbol;Acc:6503580]	.	+
chr1	12400065	12400074	LOC100909435_olfactory_receptor_6C3-like_[Source:RGD_Symbol;Acc:6503580]	.	+
chr1	12400115	12400158	LOC100909435_olfactory_receptor_6C3-like_[Source:RGD_Symbol;Acc:6503580]	.	+
chr1	12400180	12400185	LOC100909435_olfactory_receptor_6C3-like_[Source:RGD_Symbol;Acc:6503580]	.	+
chr1	12404899	12404914	LOC100909435_olfactory_receptor_6C3-like_[Source:RGD_Symbol;Acc:6503580]	.	+
chr1	12404938	12405036	LOC100909435_olfactory_receptor_6C3-like_[Source:RGD_Symbol;Acc:6503580]	.	+
chr1	12407833	12407844	LOC100909435_olfactory_receptor_6C3-like_[Source:RGD_Symbol;Acc:6503580]	.	+
chr1	12407874	12407893	LOC100909435_olfactory_receptor_6C3-like_[Source:RGD_Symbol;Acc:6503580]	.	+
chr1	12409404	12409412	LOC100909435_olfactory_receptor_6C3-like_[Source:RGD_Symbol;Acc:6503580]	.	+
chr1	12409430	12409445	LOC100909435_olfactory_receptor_6C3-like_[Source:RGD_Symbol;Acc:6503580]	.	+
chr1	12409460	12409496	LOC100909435_olfactory_receptor_6C3-like_[Source:RGD_Symbol;Acc:6503580]	.	+
chr1	12411280	12411291	LOC100909435_olfactory_receptor_6C3-like_[Source:RGD_Symbol;Acc:6503580]	.	+
chr1	12411313	12411343	LOC100909435_olfactory_receptor_6C3-like_[Source:RGD_Symbol;Acc:6503580]	.	+
chr1	12425563	12425737	LOC100909435_olfactory_receptor_6C3-like_[Source:RGD_Symbol;Acc:6503580]	.	+
chr1	12425743	12425753	LOC100909435_olfactory_receptor_6C3-like_[Source:RGD_Symbol;Acc:6503580]	.	+
chr1	12425785	12425799	LOC100909435_olfactory_receptor_6C3-like_[Source:RGD_Symbol;Acc:6503580]	.	+
chr1	12430275	12430318	LOC100909435_olfactory_receptor_6C3-like_[Source:RGD_Symbol;Acc:6503580]	.	+
chr1	12430322	12430411	LOC100909435_olfactory_receptor_6C3-like_[Source:RGD_Symbol;Acc:6503580]	.	+
chr1	12430456	12430750	LOC100909435_olfactory_receptor_6C3-like_[Source:RGD_Symbol;Acc:6503580]	.	+
chr1	12430849	12431035	LOC100909435_olfactory_receptor_6C3-like_[Source:RGD_Symbol;Acc:6503580]	.	+
chr1	12431074	12431088	LOC100909435_olfactory_receptor_6C3-like_[Source:RGD_Symbol;Acc:6503580]	.	+
chr1	12431484	12431489	LOC100909435_olfactory_receptor_6C3-like_[Source:RGD_Symbol;Acc:6503580]	.	+
chr1	12431569	12431670	LOC100909435_olfactory_receptor_6C3-like_[Source:RGD_Symbol;Acc:6503580]	.	+
chr1	12431710	12431790	LOC100909435_olfactory_receptor_6C3-like_[Source:RGD_Symbol;Acc:6503580]	.	+
chr1	12431868	12431887	LOC100909435_olfactory_receptor_6C3-like_[Source:RGD_Symbol;Acc:6503580]	.	+
chr1	12431938	12432200	LOC100909435_olfactory_receptor_6C3-like_[Source:RGD_Symbol;Acc:6503580]	.	+
chr1	12432214	12432235	LOC100909435_olfactory_receptor_6C3-like_[Source:RGD_Symbol;Acc:6503580]	.	+
chr1	12432268	12432371	LOC100909435_olfactory_receptor_6C3-like_[Source:RGD_Symbol;Acc:6503580]	.	+
chr1	12433078	12433343	LOC100909435_olfactory_receptor_6C3-like_[Source:RGD_Symbol;Acc:6503580]	.	+
chr1	12433412	12433439	LOC100909435_olfactory_receptor_6C3-like_[Source:RGD_Symbol;Acc:6503580]	.	+
chr1	12442668	12442869	LOC100909435_olfactory_receptor_6C3-like_[Source:RGD_Symbol;Acc:6503580]	.	+
chr1	12444368	12444594	LOC100909435_olfactory_receptor_6C3-like_[Source:RGD_Symbol;Acc:6503580]	.	+
chr1	12444611	12444621	LOC100909435_olfactory_receptor_6C3-like_[Source:RGD_Symbol;Acc:6503580]	.	+
chr1	12444691	12444712	LOC100909435_olfactory_receptor_6C3-like_[Source:RGD_Symbol;Acc:6503580]	.	+
chr1	12448332	12448346	LOC100909435_olfactory_receptor_6C3-like_[Source:RGD_Symbol;Acc:6503580]	.	+
chr1	12448404	12448591	LOC100909435_olfactory_receptor_6C3-like_[Source:RGD_Symbol;Acc:6503580]	.	+
chr1	12448647	12448666	LOC100909435_olfactory_receptor_6C3-like_[Source:RGD_Symbol;Acc:6503580]	.	+
chr1	12448670	12448744	LOC100909435_olfactory_receptor_6C3-like_[Source:RGD_Symbol;Acc:6503580]	.	+
chr1	12448744	12448970	LOC100909435_olfactory_receptor_6C3-like_[Source:RGD_Symbol;Acc:6503580]	.	+
chr1	12449014	12449038	LOC100909435_olfactory_receptor_6C3-like_[Source:RGD_Symbol;Acc:6503580]	.	+
chr1	12451602	12451623	LOC100909435_olfactory_receptor_6C3-like_[Source:RGD_Symbol;Acc:6503580]	.	+
chr1	12451658	12451688	LOC100909435_olfactory_receptor_6C3-like_[Source:RGD_Symbol;Acc:6503580]	.	+
chr1	12451703	12451717	LOC100909435_olfactory_receptor_6C3-like_[Source:RGD_Symbol;Acc:6503580]	.	+
chr1	12452043	12452190	LOC100909435_olfactory_receptor_6C3-like_[Source:RGD_Symbol;Acc:6503580]	.	+
chr1	12452255	12452392	LOC100909435_olfactory_receptor_6C3-like_[Source:RGD_Symbol;Acc:6503580]	.	+
chr1	12455141	12455170	LOC100909435_olfactory_receptor_6C3-like_[Source:RGD_Symbol;Acc:6503580]	.	+
chr1	12455286	12455447	LOC100909435_olfactory_receptor_6C3-like_[Source:RGD_Symbol;Acc:6503580]	.	+
chr1	12457322	12457339	LOC100909435_olfactory_receptor_6C3-like_[Source:RGD_Symbol;Acc:6503580]	.	+
chr1	12465506	12465534	LOC100909435_olfactory_receptor_6C3-like_[Source:RGD_Symbol;Acc:6503580]	.	+
chr1	12465557	12465676	LOC100909435_olfactory_receptor_6C3-like_[Source:RGD_Symbol;Acc:6503580]	.	+
chr1	12466431	12466525	LOC100909435_olfactory_receptor_6C3-like_[Source:RGD_Symbol;Acc:6503580]	.	+
chr1	12466556	12466587	LOC100909435_olfactory_receptor_6C3-like_[Source:RGD_Symbol;Acc:6503580]	.	+
chr1	12466598	12466647	LOC100909435_olfactory_receptor_6C3-like_[Source:RGD_Symbol;Acc:6503580]	.	+
chr1	12466809	12466846	LOC100909435_olfactory_receptor_6C3-like_[Source:RGD_Symbol;Acc:6503580]	.	+
chr1	12466856	12466866	LOC100909435_olfactory_receptor_6C3-like_[Source:RGD_Symbol;Acc:6503580]	.	+
chr1	12466921	12467162	LOC100909435_olfactory_receptor_6C3-like_[Source:RGD_Symbol;Acc:6503580]	.	+
chr1	12472320	12472337	LOC100909435_olfactory_receptor_6C3-like_[Source:RGD_Symbol;Acc:6503580]	.	+
chr1	12472419	12472463	LOC100909435_olfactory_receptor_6C3-like_[Source:RGD_Symbol;Acc:6503580]	.	+
chr1	12472469	12472495	LOC100909435_olfactory_receptor_6C3-like_[Source:RGD_Symbol;Acc:6503580]	.	+
chr1	12473167	12473198	LOC100909435_olfactory_receptor_6C3-like_[Source:RGD_Symbol;Acc:6503580]	.	+
chr1	12473288	12473305	LOC100909435_olfactory_receptor_6C3-like_[Source:RGD_Symbol;Acc:6503580]	.	+
chr1	12475016	12475259	LOC100909435_olfactory_receptor_6C3-like_[Source:RGD_Symbol;Acc:6503580]	.	+
chr1	12476318	12476351	LOC100909435_olfactory_receptor_6C3-like_[Source:RGD_Symbol;Acc:6503580]	.	+
chr1	12476353	12476436	LOC100909435_olfactory_receptor_6C3-like_[Source:RGD_Symbol;Acc:6503580]	.	+
chr1	12477438	12477469	LOC100909435_olfactory_receptor_6C3-like_[Source:RGD_Symbol;Acc:6503580]	.	+
chr1	12477814	12477840	LOC100909435_olfactory_receptor_6C3-like_[Source:RGD_Symbol;Acc:6503580]	.	+
chr1	12477863	12477892	LOC100909435_olfactory_receptor_6C3-like_[Source:RGD_Symbol;Acc:6503580]	.	+
chr1	12477926	12477961	LOC100909435_olfactory_receptor_6C3-like_[Source:RGD_Symbol;Acc:6503580]	.	+
chr1	12479405	12479448	LOC100909435_olfactory_receptor_6C3-like_[Source:RGD_Symbol;Acc:6503580]	.	+
chr1	12479464	12479487	LOC100909435_olfactory_receptor_6C3-like_[Source:RGD_Symbol;Acc:6503580]	.	+
chr1	12483484	12483496	LOC100909435_olfactory_receptor_6C3-like_[Source:RGD_Symbol;Acc:6503580]	.	+
chr1	12483752	12483866	LOC100909435_olfactory_receptor_6C3-like_[Source:RGD_Symbol;Acc:6503580]	.	+
chr1	12486723	12486742	LOC100909435_olfactory_receptor_6C3-like_[Source:RGD_Symbol;Acc:6503580]	.	+
chr1	12486758	12486792	LOC100909435_olfactory_receptor_6C3-like_[Source:RGD_Symbol;Acc:6503580]	.	+
chr1	12488581	12488863	LOC100909435_olfactory_receptor_6C3-like_[Source:RGD_Symbol;Acc:6503580]	.	+
chr1	12489282	12489362	LOC100909435_olfactory_receptor_6C3-like_[Source:RGD_Symbol;Acc:6503580]	.	+
chr1	12499722	12499928	LOC100909435_olfactory_receptor_6C3-like_[Source:RGD_Symbol;Acc:6503580]	.	+
chr1	12499928	12500083	LOC100909435_olfactory_receptor_6C3-like_[Source:RGD_Symbol;Acc:6503580]	.	+
chr1	12500136	12500144	LOC100909435_olfactory_receptor_6C3-like_[Source:RGD_Symbol;Acc:6503580]	.	+
chr1	12500207	12500637	LOC100909435_olfactory_receptor_6C3-like_[Source:RGD_Symbol;Acc:6503580]	.	+
chr1	12509665	12509677	LOC100909435_olfactory_receptor_6C3-like_[Source:RGD_Symbol;Acc:6503580]	.	+
chr1	12509713	12509739	LOC100909435_olfactory_receptor_6C3-like_[Source:RGD_Symbol;Acc:6503580]	.	+
chr1	12512332	12512420	LOC100909435_olfactory_receptor_6C3-like_[Source:RGD_Symbol;Acc:6503580]	.	+
chr1	12512855	12512897	LOC100909435_olfactory_receptor_6C3-like_[Source:RGD_Symbol;Acc:6503580]	.	+
chr1	12513255	12513482	LOC100909435_olfactory_receptor_6C3-like_[Source:RGD_Symbol;Acc:6503580]	.	+
chr1	12516775	12516880	LOC100909435_olfactory_receptor_6C3-like_[Source:RGD_Symbol;Acc:6503580]	.	+
chr1	12516923	12517004	LOC100909435_olfactory_receptor_6C3-like_[Source:RGD_Symbol;Acc:6503580]	.	+
chr1	12517039	12517123	LOC100909435_olfactory_receptor_6C3-like_[Source:RGD_Symbol;Acc:6503580]	.	+
chr1	12518987	12519499	LOC100909435_olfactory_receptor_6C3-like_[Source:RGD_Symbol;Acc:6503580]	.	+
chr1	12525926	12526032	LOC100909435_olfactory_receptor_6C3-like_[Source:RGD_Symbol;Acc:6503580]	.	+
chr1	12526061	12526079	LOC100909435_olfactory_receptor_6C3-like_[Source:RGD_Symbol;Acc:6503580]	.	+
chr1	12529002	12529043	LOC100909435_olfactory_receptor_6C3-like_[Source:RGD_Symbol;Acc:6503580]	.	+
chr1	12604409	12604431	LOC100909435_olfactory_receptor_6C3-like_[Source:RGD_Symbol;Acc:6503580]	.	+
chr1	12604492	12604508	LOC100909435_olfactory_receptor_6C3-like_[Source:RGD_Symbol;Acc:6503580]	.	+
chr1	12604547	12604554	LOC100909435_olfactory_receptor_6C3-like_[Source:RGD_Symbol;Acc:6503580]	.	+
chr1	12604639	12604660	LOC100909435_olfactory_receptor_6C3-like_[Source:RGD_Symbol;Acc:6503580]	.	+
chr1	12604688	12604807	LOC100909435_olfactory_receptor_6C3-like_[Source:RGD_Symbol;Acc:6503580]	.	+
chr1	12604812	12604892	LOC100909435_olfactory_receptor_6C3-like_[Source:RGD_Symbol;Acc:6503580]	.	+
chr1	12604968	12605044	LOC100909435_olfactory_receptor_6C3-like_[Source:RGD_Symbol;Acc:6503580]	.	+
chr1	12606611	12606639	LOC100909435_olfactory_receptor_6C3-like_[Source:RGD_Symbol;Acc:6503580]	.	+
chr1	12606650	12606713	LOC100909435_olfactory_receptor_6C3-like_[Source:RGD_Symbol;Acc:6503580]	.	+
chr1	12607400	12607488	LOC100909435_olfactory_receptor_6C3-like_[Source:RGD_Symbol;Acc:6503580]	.	+
chr1	12615225	12615233	LOC100909435_olfactory_receptor_6C3-like_[Source:RGD_Symbol;Acc:6503580]	.	+
chr1	12615252	12615261	LOC100909435_olfactory_receptor_6C3-like_[Source:RGD_Symbol;Acc:6503580]	.	+
chr1	12615358	12615473	LOC100909435_olfactory_receptor_6C3-like_[Source:RGD_Symbol;Acc:6503580]	.	+
chr1	12617473	12617486	LOC100909435_olfactory_receptor_6C3-like_[Source:RGD_Symbol;Acc:6503580]	.	+
chr1	12617939	12617964	LOC100909435_olfactory_receptor_6C3-like_[Source:RGD_Symbol;Acc:6503580]	.	+
chr1	12618629	12618691	LOC100909435_olfactory_receptor_6C3-like_[Source:RGD_Symbol;Acc:6503580]	.	+
chr1	12618692	12618716	LOC100909435_olfactory_receptor_6C3-like_[Source:RGD_Symbol;Acc:6503580]	.	+
chr1	12618853	12618933	LOC100909435_olfactory_receptor_6C3-like_[Source:RGD_Symbol;Acc:6503580]	.	+
chr1	12619187	12619193	LOC100909435_olfactory_receptor_6C3-like_[Source:RGD_Symbol;Acc:6503580]	.	+
chr1	12619228	12619246	LOC100909435_olfactory_receptor_6C3-like_[Source:RGD_Symbol;Acc:6503580]	.	+
chr1	12619296	12619465	LOC100909435_olfactory_receptor_6C3-like_[Source:RGD_Symbol;Acc:6503580]	.	+
chr1	12619519	12619537	LOC100909435_olfactory_receptor_6C3-like_[Source:RGD_Symbol;Acc:6503580]	.	+
chr1	12619547	12619581	LOC100909435_olfactory_receptor_6C3-like_[Source:RGD_Symbol;Acc:6503580]	.	+
chr1	12619595	12619603	LOC100909435_olfactory_receptor_6C3-like_[Source:RGD_Symbol;Acc:6503580]	.	+
chr1	12619645	12619653	LOC100909435_olfactory_receptor_6C3-like_[Source:RGD_Symbol;Acc:6503580]	.	+
chr1	12626241	12626389	LOC100909435_olfactory_receptor_6C3-like_[Source:RGD_Symbol;Acc:6503580]	.	+
chr1	12626752	12626769	LOC100909435_olfactory_receptor_6C3-like_[Source:RGD_Symbol;Acc:6503580]	.	+
chr1	12626781	12626838	LOC100909435_olfactory_receptor_6C3-like_[Source:RGD_Symbol;Acc:6503580]	.	+
chr1	12627032	12627062	LOC100909435_olfactory_receptor_6C3-like_[Source:RGD_Symbol;Acc:6503580]	.	+
chr1	12627138	12627145	LOC100909435_olfactory_receptor_6C3-like_[Source:RGD_Symbol;Acc:6503580]	.	+
chr1	12627261	12627301	LOC100909435_olfactory_receptor_6C3-like_[Source:RGD_Symbol;Acc:6503580]	.	+
chr1	12627304	12627315	LOC100909435_olfactory_receptor_6C3-like_[Source:RGD_Symbol;Acc:6503580]	.	+
chr1	12627344	12627362	LOC100909435_olfactory_receptor_6C3-like_[Source:RGD_Symbol;Acc:6503580]	.	+
chr1	12627383	12627391	LOC100909435_olfactory_receptor_6C3-like_[Source:RGD_Symbol;Acc:6503580]	.	+
chr1	12627401	12627413	LOC100909435_olfactory_receptor_6C3-like_[Source:RGD_Symbol;Acc:6503580]	.	+
chr1	12627420	12627428	LOC100909435_olfactory_receptor_6C3-like_[Source:RGD_Symbol;Acc:6503580]	.	+
chr1	12627466	12627547	LOC100909435_olfactory_receptor_6C3-like_[Source:RGD_Symbol;Acc:6503580]	.	+
chr1	12628939	12628943	LOC100909435_olfactory_receptor_6C3-like_[Source:RGD_Symbol;Acc:6503580]	.	+
chr1	12628953	12628978	LOC100909435_olfactory_receptor_6C3-like_[Source:RGD_Symbol;Acc:6503580]	.	+
chr1	12628985	12629047	LOC100909435_olfactory_receptor_6C3-like_[Source:RGD_Symbol;Acc:6503580]	.	+
chr1	12632805	12632825	LOC100909435_olfactory_receptor_6C3-like_[Source:RGD_Symbol;Acc:6503580]	.	+
chr1	12632850	12632864	LOC100909435_olfactory_receptor_6C3-like_[Source:RGD_Symbol;Acc:6503580]	.	+
chr1	12632904	12632921	LOC100909435_olfactory_receptor_6C3-like_[Source:RGD_Symbol;Acc:6503580]	.	+
chr1	12632931	12632974	LOC100909435_olfactory_receptor_6C3-like_[Source:RGD_Symbol;Acc:6503580]	.	+
chr1	12633000	12633007	LOC100909435_olfactory_receptor_6C3-like_[Source:RGD_Symbol;Acc:6503580]	.	+
chr1	12633030	12633044	LOC100909435_olfactory_receptor_6C3-like_[Source:RGD_Symbol;Acc:6503580]	.	+
chr1	12633220	12633238	LOC100909435_olfactory_receptor_6C3-like_[Source:RGD_Symbol;Acc:6503580]	.	+
chr1	12633330	12633411	LOC100909435_olfactory_receptor_6C3-like_[Source:RGD_Symbol;Acc:6503580]	.	+
chr1	12633446	12633492	LOC100909435_olfactory_receptor_6C3-like_[Source:RGD_Symbol;Acc:6503580]	.	+
chr1	12633501	12633523	LOC100909435_olfactory_receptor_6C3-like_[Source:RGD_Symbol;Acc:6503580]	.	+
chr1	12633634	12633647	LOC100909435_olfactory_receptor_6C3-like_[Source:RGD_Symbol;Acc:6503580]	.	+
chr1	12633923	12633956	LOC100909435_olfactory_receptor_6C3-like_[Source:RGD_Symbol;Acc:6503580]	.	+
chr1	12633970	12634104	LOC100909435_olfactory_receptor_6C3-like_[Source:RGD_Symbol;Acc:6503580]	.	+
chr1	12634520	12634589	LOC100909435_olfactory_receptor_6C3-like_[Source:RGD_Symbol;Acc:6503580]	.	+
chr1	12635515	12635534	LOC100909435_olfactory_receptor_6C3-like_[Source:RGD_Symbol;Acc:6503580]	.	+
chr1	12635540	12635741	LOC100909435_olfactory_receptor_6C3-like_[Source:RGD_Symbol;Acc:6503580]	.	+
chr1	12635778	12635819	LOC100909435_olfactory_receptor_6C3-like_[Source:RGD_Symbol;Acc:6503580]	.	+
chr1	12636240	12636492	LOC100909435_olfactory_receptor_6C3-like_[Source:RGD_Symbol;Acc:6503580]	.	+
chr1	12638761	12638865	LOC100909435_olfactory_receptor_6C3-like_[Source:RGD_Symbol;Acc:6503580]	.	+
chr1	12638893	12639004	LOC100909435_olfactory_receptor_6C3-like_[Source:RGD_Symbol;Acc:6503580]	.	+
chr1	12639096	12639111	LOC100909435_olfactory_receptor_6C3-like_[Source:RGD_Symbol;Acc:6503580]	.	+
chr1	12643755	12643794	LOC100909435_olfactory_receptor_6C3-like_[Source:RGD_Symbol;Acc:6503580]	.	+
chr1	12644554	12644566	LOC100909435_olfactory_receptor_6C3-like_[Source:RGD_Symbol;Acc:6503580]	.	+
chr1	12644596	12644631	LOC100909435_olfactory_receptor_6C3-like_[Source:RGD_Symbol;Acc:6503580]	.	+
chr1	12644667	12644696	LOC100909435_olfactory_receptor_6C3-like_[Source:RGD_Symbol;Acc:6503580]	.	+
chr1	12645465	12645587	LOC100909435_olfactory_receptor_6C3-like_[Source:RGD_Symbol;Acc:6503580]	.	+
chr1	12645817	12646014	LOC100909435_olfactory_receptor_6C3-like_[Source:RGD_Symbol;Acc:6503580]	.	+
chr1	12646300	12646311	LOC100909435_olfactory_receptor_6C3-like_[Source:RGD_Symbol;Acc:6503580]	.	+
chr1	12650452	12650580	LOC100909435_olfactory_receptor_6C3-like_[Source:RGD_Symbol;Acc:6503580]	.	+
chr1	12650620	12650681	LOC100909435_olfactory_receptor_6C3-like_[Source:RGD_Symbol;Acc:6503580]	.	+
chr1	12650753	12650770	LOC100909435_olfactory_receptor_6C3-like_[Source:RGD_Symbol;Acc:6503580]	.	+
chr1	12652039	12652067	LOC100909435_olfactory_receptor_6C3-like_[Source:RGD_Symbol;Acc:6503580]	.	+
chr1	12653279	12653321	LOC100909435_olfactory_receptor_6C3-like_[Source:RGD_Symbol;Acc:6503580]	.	+
chr1	12653471	12653562	LOC100909435_olfactory_receptor_6C3-like_[Source:RGD_Symbol;Acc:6503580]	.	+
chr1	12653588	12653600	LOC100909435_olfactory_receptor_6C3-like_[Source:RGD_Symbol;Acc:6503580]	.	+
chr1	12655573	12655774	LOC100909435_olfactory_receptor_6C3-like_[Source:RGD_Symbol;Acc:6503580]	.	+
chr1	12655816	12655838	LOC100909435_olfactory_receptor_6C3-like_[Source:RGD_Symbol;Acc:6503580]	.	+
chr1	12655842	12655858	LOC100909435_olfactory_receptor_6C3-like_[Source:RGD_Symbol;Acc:6503580]	.	+
chr1	12661724	12661732	LOC100909435_olfactory_receptor_6C3-like_[Source:RGD_Symbol;Acc:6503580]	.	+
chr1	12661795	12661807	LOC100909435_olfactory_receptor_6C3-like_[Source:RGD_Symbol;Acc:6503580]	.	+
chr1	12662054	12662080	LOC100909435_olfactory_receptor_6C3-like_[Source:RGD_Symbol;Acc:6503580]	.	+
chr1	12662111	12662178	LOC100909435_olfactory_receptor_6C3-like_[Source:RGD_Symbol;Acc:6503580]	.	+
chr1	12662224	12662239	LOC100909435_olfactory_receptor_6C3-like_[Source:RGD_Symbol;Acc:6503580]	.	+
chr1	12662430	12662463	LOC100909435_olfactory_receptor_6C3-like_[Source:RGD_Symbol;Acc:6503580]	.	+
chr1	12662880	12662888	LOC100909435_olfactory_receptor_6C3-like_[Source:RGD_Symbol;Acc:6503580]	.	+
chr1	12663326	12663410	LOC100909435_olfactory_receptor_6C3-like_[Source:RGD_Symbol;Acc:6503580]	.	+
chr1	12663439	12663518	LOC100909435_olfactory_receptor_6C3-like_[Source:RGD_Symbol;Acc:6503580]	.	+
chr1	12663530	12663542	LOC100909435_olfactory_receptor_6C3-like_[Source:RGD_Symbol;Acc:6503580]	.	+
chr1	12663590	12663614	LOC100909435_olfactory_receptor_6C3-like_[Source:RGD_Symbol;Acc:6503580]	.	+
chr1	12663828	12663845	LOC100909435_olfactory_receptor_6C3-like_[Source:RGD_Symbol;Acc:6503580]	.	+
chr1	12664805	12664824	LOC100909435_olfactory_receptor_6C3-like_[Source:RGD_Symbol;Acc:6503580]	.	+
chr1	12664849	12665077	LOC100909435_olfactory_receptor_6C3-like_[Source:RGD_Symbol;Acc:6503580]	.	+
chr1	12665202	12665520	LOC100909435_olfactory_receptor_6C3-like_[Source:RGD_Symbol;Acc:6503580]	.	+
chr1	12667120	12667148	LOC100909435_olfactory_receptor_6C3-like_[Source:RGD_Symbol;Acc:6503580]	.	+
chr1	12667154	12667314	LOC100909435_olfactory_receptor_6C3-like_[Source:RGD_Symbol;Acc:6503580]	.	+
chr1	12667959	12667974	LOC100909435_olfactory_receptor_6C3-like_[Source:RGD_Symbol;Acc:6503580]	.	+
chr1	12669353	12669363	LOC100909435_olfactory_receptor_6C3-like_[Source:RGD_Symbol;Acc:6503580]	.	+
chr1	12671176	12671196	LOC100909435_olfactory_receptor_6C3-like_[Source:RGD_Symbol;Acc:6503580]	.	+
chr1	12671740	12671875	LOC100909435_olfactory_receptor_6C3-like_[Source:RGD_Symbol;Acc:6503580]	.	+
chr1	12676369	12676384	LOC100909435_olfactory_receptor_6C3-like_[Source:RGD_Symbol;Acc:6503580]	.	+
chr1	12676815	12676854	LOC100909435_olfactory_receptor_6C3-like_[Source:RGD_Symbol;Acc:6503580]	.	+
chr1	12677327	12677346	LOC100909435_olfactory_receptor_6C3-like_[Source:RGD_Symbol;Acc:6503580]	.	+
chr1	12681925	12681933	LOC100909435_olfactory_receptor_6C3-like_[Source:RGD_Symbol;Acc:6503580]	.	+
chr1	12685276	12685426	LOC100909435_olfactory_receptor_6C3-like_[Source:RGD_Symbol;Acc:6503580]	.	+
chr1	12685445	12685451	LOC100909435_olfactory_receptor_6C3-like_[Source:RGD_Symbol;Acc:6503580]	.	+
chr1	12688258	12688398	LOC100909435_olfactory_receptor_6C3-like_[Source:RGD_Symbol;Acc:6503580]	.	+
chr1	12688407	12688429	LOC100909435_olfactory_receptor_6C3-like_[Source:RGD_Symbol;Acc:6503580]	.	+
chr1	12688813	12688825	LOC100909435_olfactory_receptor_6C3-like_[Source:RGD_Symbol;Acc:6503580]	.	+
chr1	12688901	12688912	LOC100909435_olfactory_receptor_6C3-like_[Source:RGD_Symbol;Acc:6503580]	.	+
chr1	12691234	12691316	LOC100909435_olfactory_receptor_6C3-like_[Source:RGD_Symbol;Acc:6503580]	.	+
chr1	12693905	12693916	LOC100909435_olfactory_receptor_6C3-like_[Source:RGD_Symbol;Acc:6503580]	.	+
chr1	12694061	12694068	LOC100909435_olfactory_receptor_6C3-like_[Source:RGD_Symbol;Acc:6503580]	.	+
chr1	12694163	12694175	LOC100909435_olfactory_receptor_6C3-like_[Source:RGD_Symbol;Acc:6503580]	.	+
chr1	12694641	12694709	LOC100909435_olfactory_receptor_6C3-like_[Source:RGD_Symbol;Acc:6503580]	.	+
chr1	12694764	12694771	LOC100909435_olfactory_receptor_6C3-like_[Source:RGD_Symbol;Acc:6503580]	.	+
chr1	12697770	12697873	LOC100909435_olfactory_receptor_6C3-like_[Source:RGD_Symbol;Acc:6503580]	.	+
chr1	12700368	12700382	LOC100909435_olfactory_receptor_6C3-like_[Source:RGD_Symbol;Acc:6503580]	.	+
chr1	12700854	12700860	LOC100909435_olfactory_receptor_6C3-like_[Source:RGD_Symbol;Acc:6503580]	.	+
chr1	12701117	12701159	LOC100909435_olfactory_receptor_6C3-like_[Source:RGD_Symbol;Acc:6503580]	.	+
chr1	12701201	12701218	LOC100909435_olfactory_receptor_6C3-like_[Source:RGD_Symbol;Acc:6503580]	.	+
chr1	12714421	12714452	LOC100909435_olfactory_receptor_6C3-like_[Source:RGD_Symbol;Acc:6503580]	.	+
chr1	12714522	12714533	LOC100909435_olfactory_receptor_6C3-like_[Source:RGD_Symbol;Acc:6503580]	.	+
chr1	12714873	12714902	LOC100909435_olfactory_receptor_6C3-like_[Source:RGD_Symbol;Acc:6503580]	.	+
chr1	12715182	12715246	LOC100909435_olfactory_receptor_6C3-like_[Source:RGD_Symbol;Acc:6503580]	.	+
chr1	12723437	12723451	LOC100909435_olfactory_receptor_6C3-like_[Source:RGD_Symbol;Acc:6503580]	.	+
chr1	12729617	12729905	LOC100909435_olfactory_receptor_6C3-like_[Source:RGD_Symbol;Acc:6503580]	.	+
chr1	12729995	12730030	LOC100909435_olfactory_receptor_6C3-like_[Source:RGD_Symbol;Acc:6503580]	.	+
chr1	12730399	12730853	LOC100909435_olfactory_receptor_6C3-like_[Source:RGD_Symbol;Acc:6503580]	.	+
chr1	12730938	12731033	LOC100909435_olfactory_receptor_6C3-like_[Source:RGD_Symbol;Acc:6503580]	.	+
chr1	12731056	12731142	LOC100909435_olfactory_receptor_6C3-like_[Source:RGD_Symbol;Acc:6503580]	.	+
chr1	12731325	12731490	LOC100909435_olfactory_receptor_6C3-like_[Source:RGD_Symbol;Acc:6503580]	.	+
chr1	12731579	12731600	LOC100909435_olfactory_receptor_6C3-like_[Source:RGD_Symbol;Acc:6503580]	.	+
chr1	12731680	12731752	LOC100909435_olfactory_receptor_6C3-like_[Source:RGD_Symbol;Acc:6503580]	.	+
chr1	12747114	12747124	LOC100909435_olfactory_receptor_6C3-like_[Source:RGD_Symbol;Acc:6503580]	.	+
chr1	12747155	12747284	LOC100909435_olfactory_receptor_6C3-like_[Source:RGD_Symbol;Acc:6503580]	.	+
chr1	12750431	12750444	LOC100909435_olfactory_receptor_6C3-like_[Source:RGD_Symbol;Acc:6503580]	.	+
chr1	12750987	12751010	LOC100909435_olfactory_receptor_6C3-like_[Source:RGD_Symbol;Acc:6503580]	.	+
chr1	12751382	12751418	LOC100909435_olfactory_receptor_6C3-like_[Source:RGD_Symbol;Acc:6503580]	.	+
chr1	12751423	12751465	LOC100909435_olfactory_receptor_6C3-like_[Source:RGD_Symbol;Acc:6503580]	.	+
chr1	12751474	12751519	LOC100909435_olfactory_receptor_6C3-like_[Source:RGD_Symbol;Acc:6503580]	.	+
chr1	12751811	12751997	LOC100909435_olfactory_receptor_6C3-like_[Source:RGD_Symbol;Acc:6503580]	.	+
chr1	12752961	12752992	LOC100909435_olfactory_receptor_6C3-like_[Source:RGD_Symbol;Acc:6503580]	.	+
chr1	12755186	12755218	LOC100909435_olfactory_receptor_6C3-like_[Source:RGD_Symbol;Acc:6503580]	.	+
chr1	12755233	12755242	LOC100909435_olfactory_receptor_6C3-like_[Source:RGD_Symbol;Acc:6503580]	.	+
chr1	12755264	12755309	LOC100909435_olfactory_receptor_6C3-like_[Source:RGD_Symbol;Acc:6503580]	.	+
chr1	12755320	12755344	LOC100909435_olfactory_receptor_6C3-like_[Source:RGD_Symbol;Acc:6503580]	.	+
chr1	12755424	12755428	LOC100909435_olfactory_receptor_6C3-like_[Source:RGD_Symbol;Acc:6503580]	.	+
chr1	12756414	12756440	LOC100909435_olfactory_receptor_6C3-like_[Source:RGD_Symbol;Acc:6503580]	.	+
chr1	12756498	12756519	LOC100909435_olfactory_receptor_6C3-like_[Source:RGD_Symbol;Acc:6503580]	.	+
chr1	12756523	12756596	LOC100909435_olfactory_receptor_6C3-like_[Source:RGD_Symbol;Acc:6503580]	.	+
chr1	12756619	12756632	LOC100909435_olfactory_receptor_6C3-like_[Source:RGD_Symbol;Acc:6503580]	.	+
chr1	12756643	12756717	LOC100909435_olfactory_receptor_6C3-like_[Source:RGD_Symbol;Acc:6503580]	.	+
chr1	12757929	12757936	LOC100909435_olfactory_receptor_6C3-like_[Source:RGD_Symbol;Acc:6503580]	.	+
chr1	12757946	12757965	LOC100909435_olfactory_receptor_6C3-like_[Source:RGD_Symbol;Acc:6503580]	.	+
chr1	12757971	12758028	LOC100909435_olfactory_receptor_6C3-like_[Source:RGD_Symbol;Acc:6503580]	.	+
chr1	12758043	12758054	LOC100909435_olfactory_receptor_6C3-like_[Source:RGD_Symbol;Acc:6503580]	.	+
chr1	12758086	12758096	LOC100909435_olfactory_receptor_6C3-like_[Source:RGD_Symbol;Acc:6503580]	.	+
chr1	21325179	21325187	cluster2	.	+
chr1	21325692	21325724	cluster2	.	+
chr1	21325740	21325753	cluster2	.	+
chr1	21325777	21325861	cluster2	.	+
chr1	21325882	21325894	cluster2	.	+
chr1	21325918	21325928	cluster2	.	+
chr1	21525444	21525450	cluster2	.	+
chr1	21525562	21525577	cluster2	.	+
chr1	21525593	21525627	cluster2	.	+
chr1	21530404	21530483	cluster2	.	+
chr1	21532415	21532507	cluster2	.	+
chr1	21532515	21532522	cluster2	.	+
chr1	21532563	21532587	cluster2	.	+
chr1	21534630	21534718	cluster2	.	+
chr1	21534734	21534778	cluster2	.	+
chr1	21536112	21536213	cluster2	.	+
chr1	21536639	21536749	cluster2	.	+
chr1	21536931	21536981	cluster2	.	+
chr1	21536991	21537011	cluster2	.	+
chr1	21537015	21537075	cluster2	.	+
chr1	21537310	21537400	cluster2	.	+
chr1	21537411	21537445	cluster2	.	+
chr1	21540141	21540152	cluster2	.	+
chr1	21540204	21540227	cluster2	.	+
chr1	21540298	21540304	cluster2	.	+
chr1	21540323	21540465	cluster2	.	+
chr1	21542066	21542206	cluster2	.	+
chr1	21543036	21543162	cluster2	.	+
chr1	21544201	21544428	cluster2	.	+
chr1	21545403	21545484	cluster2	.	+
chr1	21546098	21546161	cluster2	.	+
chr1	21546161	21546268	cluster2	.	+
chr1	21547610	21547871	cluster2	.	+
chr1	21549264	21549438	cluster2	.	+
chr1	21549442	21549493	cluster2	.	+
chr1	21549831	21550008	cluster2	.	+
chr1	21551172	21551660	cluster2	.	+
chr1	21552753	21552890	cluster2	.	+
chr1	21554931	21555100	cluster2	.	+
chr1	21556118	21556300	cluster2	.	+
chr1	21557656	21557808	cluster2	.	+
chr1	21559244	21559495	cluster2	.	+
chr1	21560431	21560585	cluster2	.	+
chr1	21561037	21561199	cluster2	.	+
chr1	21562539	21562890	cluster2	.	+
chr1	21563310	21563436	cluster2	.	+
chr1	21563602	21564158	cluster2	.	+
chr1	21565800	21565920	cluster2	.	+
chr1	21566067	21566214	cluster2	.	+
chr1	21566500	21566547	cluster2	.	+
chr1	21566589	21566912	cluster2	.	+
chr1	21622504	21622623	cluster2	.	+
chr1	21623666	21623800	cluster2	.	+
chr1	21635377	21635486	cluster2	.	+
chr1	21643212	21643308	cluster2	.	+
chr1	21644173	21644269	cluster2	.	+
chr1	21644770	21644809	cluster2	.	+
chr1	21691857	21691862	cluster2	.	+
chr1	21691868	21691873	cluster2	.	+
chr1	21691889	21691900	cluster2	.	+
chr1	21691922	21692019	cluster2	.	+
chr1	21692038	21692042	cluster2	.	+
chr1	21694904	21694912	cluster2	.	+
chr1	21694979	21694996	cluster2	.	+
chr1	21700724	21700735	cluster2	.	+
chr1	21700788	21700793	cluster2	.	+
chr1	21700796	21700807	cluster2	.	+
chr1	21700823	21700842	cluster2	.	+
chr1	21700853	21700857	cluster2	.	+
chr1	21700927	21700941	cluster2	.	+
chr1	21704076	21704084	cluster2	.	+
chr1	21704143	21704152	cluster2	.	+
chr1	21704164	21704175	cluster2	.	+
chr1	21704191	21704210	cluster2	.	+
chr1	21704229	21704236	cluster2	.	+
chr1	21704239	21704246	cluster2	.	+
chr1	21704295	21704303	cluster2	.	+
chr1	21704310	21704316	cluster2	.	+
chr1	21715081	21715191	cluster2	.	+
chr1	21718234	21718277	cluster2	.	+
chr1	21718306	21718347	cluster2	.	+
chr1	21718364	21718378	cluster2	.	+
chr1	21718572	21718596	cluster2	.	+
chr1	21718974	21719004	cluster2	.	+
chr1	21719010	21719035	cluster2	.	+
chr1	21720383	21720401	cluster2	.	+
chr1	21720542	21720609	cluster2	.	+
chr1	21721469	21721627	cluster2	.	+
chr1	21721779	21721822	cluster2	.	+
chr1	21730547	21730573	cluster2	.	+
chr1	21730579	21730589	cluster2	.	+
chr1	21730597	21730603	cluster2	.	+
chr1	21730653	21730666	cluster2	.	+
chr1	21730678	21730686	cluster2	.	+
chr1	21745493	21745501	cluster2	.	+
chr1	21745586	21745600	cluster2	.	+
chr1	21745811	21745822	cluster2	.	+
chr1	21745940	21745982	cluster2	.	+
chr1	21746020	21746061	cluster2	.	+
chr1	21829549	21829569	cluster2	.	+
chr1	21829629	21829635	cluster2	.	+
chr1	21829638	21829646	cluster2	.	+
chr1	21829701	21829712	cluster2	.	+
chr1	21829723	21829733	cluster2	.	+
chr1	21833859	21833869	cluster2	.	+
chr1	21833947	21833951	cluster2	.	+
chr1	21833994	21833998	cluster2	.	+
chr1	21834005	21834015	cluster2	.	+
chr1	21834052	21834067	cluster2	.	+
chr1	21835762	21835772	cluster2	.	+
chr1	21841375	21841392	cluster2	.	+
chr1	21841451	21841458	cluster2	.	+
chr1	21845056	21845081	cluster2	.	+
chr1	21850599	21850609	cluster2	.	+
chr1	21850646	21850657	cluster2	.	+
chr1	21851657	21851789	cluster2	.	+
chr1	21851959	21852114	cluster2	.	+
chr1	21852119	21852212	cluster2	.	+
chr1	21852228	21852248	cluster2	.	+
chr1	21852497	21852536	cluster2	.	+
chr1	21852602	21852636	cluster2	.	+
chr1	21852650	21852671	cluster2	.	+
chr1	21852679	21852686	cluster2	.	+
chr1	21852720	21853030	cluster2	.	+
chr1	21853160	21853171	cluster2	.	+
chr1	21853185	21853201	cluster2	.	+
chr1	21853398	21853614	cluster2	.	+
chr1	21853736	21853857	cluster2	.	+
chr1	21853873	21853938	cluster2	.	+
chr1	21854280	21854315	cluster2	.	+
chr1	21854483	21854500	cluster2	.	+
chr1	21854687	21854701	cluster2	.	+
chr1	21854743	21854808	cluster2	.	+
chr1	21854818	21854963	cluster2	.	+
chr1	21854994	21855005	cluster2	.	+
chr1	21856454	21856473	cluster2	.	+
chr1	21856553	21856731	cluster2	.	+
chr1	21856741	21856831	cluster2	.	+
chr1	21857063	21857081	cluster2	.	+
chr1	21857639	21857823	cluster2	.	+
chr1	21857863	21857869	cluster2	.	+
chr1	21857894	21857902	cluster2	.	+
chr1	21857925	21857954	cluster2	.	+
chr1	21858119	21858305	cluster2	.	+
chr1	21858315	21858357	cluster2	.	+
chr1	21860533	21860565	cluster2	.	+
chr1	21860590	21860604	cluster2	.	+
chr1	21860920	21860940	cluster2	.	+
chr1	21861258	21861268	cluster2	.	+
chr1	21861530	21861552	cluster2	.	+
chr1	21867006	21867017	cluster2	.	+
chr1	21867027	21867043	cluster2	.	+
chr1	21867064	21867069	cluster2	.	+
chr1	21867079	21867129	cluster2	.	+
chr1	21876987	21876991	cluster2	.	+
chr1	21877019	21877043	cluster2	.	+
chr1	21877092	21877102	cluster2	.	+
chr1	21877425	21877438	cluster2	.	+
chr1	21967970	21968167	cluster2	.	+
chr1	21969511	21969558	cluster2	.	+
chr1	21969595	21969747	cluster2	.	+
chr1	21972551	21972592	cluster2	.	+
chr1	21976572	21976613	cluster2	.	+
chr1	21976621	21976729	cluster2	.	+
chr1	21983425	21983429	cluster2	.	+
chr1	21983510	21983574	cluster2	.	+
chr1	21983583	21983925	cluster2	.	+
chr1	21983985	21984022	cluster2	.	+
chr1	21984285	21984308	cluster2	.	+
chr1	21984516	21984524	cluster2	.	+
chr1	21984579	21984740	cluster2	.	+
chr1	21985627	21985637	cluster2	.	+
chr1	21985709	21985734	cluster2	.	+
chr1	21985740	21985764	cluster2	.	+
chr1	21986866	21986878	cluster2	.	+
chr1	21986896	21986910	cluster2	.	+
chr1	21986947	21986965	cluster2	.	+
chr1	21986971	21987003	cluster2	.	+
chr1	21991723	21991730	cluster2	.	+
chr1	21991866	21991882	cluster2	.	+
chr1	21991968	21991976	cluster2	.	+
chr1	21992007	21992024	cluster2	.	+
chr1	21992061	21992071	cluster2	.	+
chr1	21994828	21994852	cluster2	.	+
chr1	21994867	21994992	cluster2	.	+
chr1	21995003	21995025	cluster2	.	+
chr1	21995042	21995050	cluster2	.	+
chr1	21997633	21997686	cluster2	.	+
chr1	21997698	21997891	cluster2	.	+
chr1	21998298	21998308	cluster2	.	+
chr1	22001567	22001581	cluster2	.	+
chr1	22001617	22001623	cluster2	.	+
chr1	22001642	22001650	cluster2	.	+
chr1	22001904	22001910	cluster2	.	+
chr1	22006687	22006704	cluster2	.	+
chr1	22006824	22006859	cluster2	.	+
chr1	22006921	22007060	cluster2	.	+
chr1	22007091	22007106	cluster2	.	+
chr1	22007143	22007153	cluster2	.	+
chr1	22007204	22007226	cluster2	.	+
chr1	22025239	22025256	cluster2	.	+
chr1	22027235	22027240	cluster2	.	+
chr1	22027342	22027385	cluster2	.	+
chr1	22027402	22027423	cluster2	.	+
chr1	22027674	22027857	cluster2	.	+
chr1	22027857	22028045	cluster2	.	+
chr1	22028337	22028346	cluster2	.	+
chr1	22028397	22028406	cluster2	.	+
chr1	22028497	22028517	cluster2	.	+
chr1	22039140	22039379	cluster2	.	+
chr1	22039399	22039401	cluster2	.	+
chr1	22039412	22039438	cluster2	.	+
chr1	22041199	22041315	cluster2	.	+
chr1	22041328	22041352	cluster2	.	+
chr1	22041360	22041371	cluster2	.	+
chr1	22041380	22041476	cluster2	.	+
chr1	22041533	22041544	cluster2	.	+
chr1	22041574	22041720	cluster2	.	+
chr1	22046157	22046231	cluster2	.	+
chr1	22061988	22062091	cluster2	.	+
chr1	22069944	22069958	cluster2	.	+
chr1	22070004	22070206	cluster2	.	+
chr1	22071673	22071684	cluster2	.	+
chr1	22071823	22071854	cluster2	.	+
chr1	22071892	22072072	cluster2	.	+
chr1	22072072	22072102	cluster2	.	+
chr1	22072130	22072136	cluster2	.	+
chr1	22072153	22072318	cluster2	.	+
chr1	22075434	22075449	cluster2	.	+
chr1	22079279	22079304	cluster2	.	+
chr1	22079308	22079356	cluster2	.	+
chr1	22079382	22079624	cluster2	.	+
chr1	22079674	22079681	cluster2	.	+
chr1	22089531	22089553	cluster2	.	+
chr1	22089730	22089945	cluster2	.	+
chr1	22092026	22092034	cluster2	.	+
chr1	22092058	22092064	cluster2	.	+
chr1	22092151	22092576	cluster2	.	+
chr1	22092607	22092627	cluster2	.	+
chr1	22092779	22092787	cluster2	.	+
chr1	22092800	22092808	cluster2	.	+
chr1	22092846	22092872	cluster2	.	+
chr1	22093221	22093248	cluster2	.	+
chr1	22093552	22093562	cluster2	.	+
chr1	22093574	22093706	cluster2	.	+
chr1	22093714	22093749	cluster2	.	+
chr1	22095281	22095300	cluster2	.	+
chr1	22100655	22100680	cluster2	.	+
chr1	22100733	22100797	cluster2	.	+
chr1	22100834	22100864	cluster2	.	+
chr1	22101406	22101417	cluster2	.	+
chr1	22109419	22109440	cluster2	.	+
chr1	22109539	22109610	cluster2	.	+
chr1	22111429	22111437	cluster2	.	+
chr1	22111510	22111517	cluster2	.	+
chr1	22111645	22111675	cluster2	.	+
chr1	22111832	22111840	cluster2	.	+
chr1	22119309	22119326	cluster2	.	+
chr1	22124973	22124994	cluster2	.	+
chr1	22125793	22125810	cluster2	.	+
chr1	22127186	22127363	cluster2	.	+
chr1	22142940	22143092	cluster2	.	+
chr1	22144572	22144645	cluster2	.	+
chr1	22146401	22146425	cluster2	.	+
chr1	22146560	22146757	cluster2	.	+
chr1	22146799	22146805	cluster2	.	+
chr1	22147747	22147918	cluster2	.	+
chr1	22150321	22150434	cluster2	.	+
chr1	22150708	22150775	cluster2	.	+
chr1	22150777	22150895	cluster2	.	+
chr1	22153635	22153664	cluster2	.	+
chr1	22153757	22153771	cluster2	.	+
chr1	22157893	22157906	cluster2	.	+
chr1	22163305	22163320	cluster2	.	+
chr1	22166500	22166515	cluster2	.	+
chr1	22170526	22170674	cluster2	.	+
chr1	22170742	22170749	cluster2	.	+
chr1	22170828	22170836	cluster2	.	+
chr1	22171810	22171827	cluster2	.	+
chr1	22194169	22194343	cluster2	.	+
chr1	22194364	22194377	cluster2	.	+
chr1	22194469	22194475	cluster2	.	+
chr1	22196908	22196922	cluster2	.	+
chr1	22197228	22197254	cluster2	.	+
chr1	22197267	22197293	cluster2	.	+
chr1	22197328	22197348	cluster2	.	+
chr1	22197387	22197403	cluster2	.	+
chr1	22197406	22197417	cluster2	.	+
chr1	22197427	22197577	cluster2	.	+
chr1	22197627	22197645	cluster2	.	+
chr1	22197719	22197743	cluster2	.	+
chr1	22197803	22197814	cluster2	.	+
chr1	22198760	22198796	cluster2	.	+
chr1	22198891	22199027	cluster2	.	+
chr1	22200743	22200808	cluster2	.	+
chr1	22200829	22200966	cluster2	.	+
chr1	22200976	22201002	cluster2	.	+
chr1	22201022	22201029	cluster2	.	+
chr1	22201067	22201133	cluster2	.	+
chr1	22201139	22201201	cluster2	.	+
chr1	22201208	22201298	cluster2	.	+
chr1	22201298	22201568	cluster2	.	+
chr1	22201573	22201701	cluster2	.	+
chr1	22202630	22202655	cluster2	.	+
chr1	22204893	22204941	cluster2	.	+
chr1	22206229	22206407	cluster2	.	+
chr1	22206421	22206473	cluster2	.	+
chr1	22206474	22206504	cluster2	.	+
chr1	22206561	22206573	cluster2	.	+
chr1	22206657	22206665	cluster2	.	+
chr1	22211208	22211254	cluster2	.	+
chr1	22211659	22211702	cluster2	.	+
chr1	22211710	22211737	cluster2	.	+
chr1	22211784	22211860	cluster2	.	+
chr1	22212028	22212031	cluster2	.	+
chr1	22212031	22212150	cluster2	.	+
chr1	22212321	22212368	cluster2	.	+
chr1	22212371	22212445	cluster2	.	+
chr1	22212508	22212560	cluster2	.	+
chr1	22213750	22213780	cluster2	.	+
chr1	22215938	22215963	cluster2	.	+
chr1	22216280	22216295	cluster2	.	+
chr1	22216366	22216468	cluster2	.	+
chr1	22217788	22217844	cluster2	.	+
chr1	22219161	22219352	cluster2	.	+
chr1	22219894	22219903	cluster2	.	+
chr1	22219919	22219920	cluster2	.	+
chr1	22220284	22220293	cluster2	.	+
chr1	22220458	22220469	cluster2	.	+
chr1	22220761	22220806	cluster2	.	+
chr1	22220852	22220907	cluster2	.	+
chr1	22220951	22221007	cluster2	.	+
chr1	22221133	22221158	cluster2	.	+
chr1	22221169	22221179	cluster2	.	+
chr1	22221214	22221227	cluster2	.	+
chr1	22221230	22221340	cluster2	.	+
chr1	22224281	22224296	cluster2	.	+
chr1	22224861	22224961	cluster2	.	+
chr1	22225057	22225249	cluster2	.	+
chr1	22225802	22225873	cluster2	.	+
chr1	22226987	22227027	cluster2	.	+
chr1	22227131	22227275	cluster2	.	+
chr1	22227278	22227365	cluster2	.	+
chr1	22227366	22227386	cluster2	.	+
chr1	22227386	22227495	cluster2	.	+
chr1	22227815	22227822	cluster2	.	+
chr1	22227856	22227918	cluster2	.	+
chr1	22227955	22227972	cluster2	.	+
chr1	22230475	22230673	cluster2	.	+
chr1	22230762	22230804	cluster2	.	+
chr1	22230836	22230875	cluster2	.	+
chr1	22230883	22231230	cluster2	.	+
chr1	22231236	22231278	cluster2	.	+
chr1	22231278	22231440	cluster2	.	+
chr1	22237970	22238278	cluster2	.	+
chr1	22238281	22238317	cluster2	.	+
chr1	22241677	22241706	cluster2	.	+
chr1	22241706	22241909	cluster2	.	+
chr1	22242129	22242256	cluster2	.	+
chr1	22270469	22270473	cluster2	.	+
chr1	22275895	22275999	cluster2	.	+
chr1	22276022	22276032	cluster2	.	+
chr1	22276049	22276068	cluster2	.	+
chr1	22281746	22281752	cluster2	.	+
chr1	22281822	22281838	cluster2	.	+
chr1	22281857	22281865	cluster2	.	+
chr1	22281913	22281918	cluster2	.	+
chr1	22299188	22299201	cluster2	.	+
chr1	22318734	22318742	cluster2	.	+
chr1	22318856	22318861	cluster2	.	+
chr1	22319496	22319513	cluster2	.	+
chr1	22319541	22319546	cluster2	.	+
chr1	22319546	22319627	cluster2	.	+
chr1	22319664	22319669	cluster2	.	+
chr1	22319697	22319702	cluster2	.	+
chr1	22319718	22319756	cluster2	.	+
chr1	22319790	22319798	cluster2	.	+
chr1	22319821	22319849	cluster2	.	+
chr1	22319868	22319891	cluster2	.	+
chr1	22319913	22319918	cluster2	.	+
chr1	22319937	22319942	cluster2	.	+
chr1	22319958	22319963	cluster2	.	+
chr1	22319982	22320014	cluster2	.	+
chr1	22320075	22320089	cluster2	.	+
chr1	22320100	22320104	cluster2	.	+
chr1	22320150	22320155	cluster2	.	+
chr1	22320216	22320296	cluster2	.	+
chr1	22332230	22332247	cluster2	.	+
chr1	22332263	22332277	cluster2	.	+
chr1	22332300	22332331	cluster2	.	+
chr1	22332338	22332388	cluster2	.	+
chr1	22332446	22332452	cluster2	.	+
chr1	22332455	22332465	cluster2	.	+
chr1	22365100	22365108	cluster2	.	+
chr1	22534103	22534109	cluster2	.	+
chr1	22535704	22535713	cluster2	.	+
chr1	22536258	22536263	cluster2	.	+
chr1	22536273	22536281	cluster2	.	+
chr1	22536367	22536404	cluster2	.	+
chr1	22536414	22536434	cluster2	.	+
chr1	22536438	22536443	cluster2	.	+
chr1	22536450	22536632	cluster2	.	+
chr1	22536639	22536644	cluster2	.	+
chr1	22536661	22536669	cluster2	.	+
chr1	22536696	22536707	cluster2	.	+
chr1	22536780	22536794	cluster2	.	+
chr1	22536930	22536980	cluster2	.	+
chr1	22537074	22537082	cluster2	.	+
chr1	22537089	22537160	cluster2	.	+
chr1	22547661	22547819	cluster2	.	+
chr1	22547869	22547954	cluster2	.	+
chr1	22547977	22548036	cluster2	.	+
chr1	22548049	22548054	cluster2	.	+
chr1	22548058	22548089	cluster2	.	+
chr1	22548097	22548135	cluster2	.	+
chr1	22548157	22548183	cluster2	.	+
chr1	22548196	22548201	cluster2	.	+
chr1	22548235	22548327	cluster2	.	+
chr1	22548364	22548390	cluster2	.	+
chr1	22548447	22548630	cluster2	.	+
chr1	22558814	22559727	cluster2	.	+
chr1	22735725	22735767	cluster2	.	+
chr1	22737486	22737568	cluster2	.	+
chr1	22738609	22738716	cluster2	.	+
chr1	22746963	22747064	cluster2	.	+
chr1	22758083	22758088	cluster2	.	+
chr1	22758130	22758136	cluster2	.	+
chr1	22758154	22758158	cluster2	.	+
chr1	22758165	22758172	cluster2	.	+
chr1	22758190	22758199	cluster2	.	+
chr1	22758218	22758227	cluster2	.	+
chr1	22758249	22758299	cluster2	.	+
chr1	22758413	22758464	cluster2	.	+
chr1	22758579	22758705	cluster2	.	+
chr1	22758711	22758744	cluster2	.	+
chr1	22758818	22758837	cluster2	.	+
chr1	22758909	22758996	cluster2	.	+
chr1	22759439	22759467	cluster2	.	+
chr1	22869820	22869868	cluster2	.	+
chr1	22872080	22872123	cluster2	.	+
chr1	22872126	22872139	cluster2	.	+
chr1	22872155	22872195	cluster2	.	+
chr1	22872230	22872243	cluster2	.	+
chr1	22873810	22873820	cluster2	.	+
chr1	22874707	22874708	cluster2	.	+
chr1	22877421	22877699	cluster2	.	+
chr1	22884667	22884906	cluster2	.	+
chr1	22884969	22884978	cluster2	.	+
chr1	22892410	22892430	cluster2	.	+
chr1	22892456	22892601	cluster2	.	+
chr1	22951479	22951513	cluster2	.	+
chr1	22964913	22964946	cluster2	.	+
chr1	22965059	22965291	cluster2	.	+
chr1	22965300	22965305	cluster2	.	+
chr1	22971213	22971226	cluster2	.	+
chr1	22971236	22971279	cluster2	.	+
chr1	22971473	22971511	cluster2	.	+
chr1	22971767	22971790	cluster2	.	+
chr1	22971805	22971843	cluster2	.	+
chr1	23069826	23069867	cluster2	.	+
chr1	23086005	23086029	cluster2	.	+
chr1	23086687	23086696	cluster2	.	+
chr1	23086720	23086738	cluster2	.	+
chr1	23086775	23086815	cluster2	.	+
chr1	23086854	23086865	cluster2	.	+
chr1	23093104	23093254	cluster2	.	+
chr1	23093330	23093336	cluster2	.	+
chr1	23097883	23098019	cluster2	.	+
chr1	23098099	23098146	cluster2	.	+
chr1	23098176	23098187	cluster2	.	+
chr1	23100108	23100197	cluster2	.	+
chr1	23102838	23102866	cluster2	.	+
chr1	23102892	23102903	cluster2	.	+
chr1	23102941	23103065	cluster2	.	+
chr1	23107895	23107917	cluster2	.	+
chr1	23107951	23107975	cluster2	.	+
chr1	23107988	23108025	cluster2	.	+
chr1	23177811	23178169	cluster2	.	+
chr1	23178306	23178332	cluster2	.	+
chr1	23178385	23178744	cluster2	.	+
chr1	23182263	23182729	cluster2	.	+
chr1	23184584	23184738	cluster2	.	+
chr1	23184748	23184778	cluster2	.	+
chr1	23184778	23184850	cluster2	.	+
chr1	23185002	23185093	cluster2	.	+
chr1	23185102	23185204	cluster2	.	+
chr1	23196478	23196504	cluster2	.	+
chr1	23200288	23200309	cluster2	.	+
chr1	23202878	23203099	cluster2	.	+
chr1	23210200	23210260	cluster2	.	+
chr1	23210302	23210323	cluster2	.	+
chr1	23210344	23210372	cluster2	.	+
chr1	23210382	23210484	cluster2	.	+
chr1	23210488	23210996	cluster2	.	+
chr1	23211034	23211059	cluster2	.	+
chr1	23222864	23222888	cluster2	.	+
chr1	23222905	23222978	cluster2	.	+
chr1	23224951	23224971	cluster2	.	+
chr1	23224977	23225053	cluster2	.	+
chr1	23225100	23225263	cluster2	.	+
chr1	23233649	23233657	cluster2	.	+
chr1	23233664	23233677	cluster2	.	+
chr1	23233772	23233782	cluster2	.	+
chr1	23234163	23234186	cluster2	.	+
chr1	23234364	23234410	cluster2	.	+
chr1	23234476	23234491	cluster2	.	+
chr1	23237452	23237583	cluster2	.	+
chr1	23237737	23237747	cluster2	.	+
chr1	23237827	23237837	cluster2	.	+
chr1	23237935	23237965	cluster2	.	+
chr1	23238211	23238249	cluster2	.	+
chr1	23238480	23238556	cluster2	.	+
chr1	23238648	23238657	cluster2	.	+
chr1	23239270	23239298	cluster2	.	+
chr1	23239313	23239326	cluster2	.	+
chr1	23239909	23240190	cluster2	.	+
chr1	23240836	23240865	cluster2	.	+
chr1	23241523	23241585	cluster2	.	+
chr1	23241585	23241650	cluster2	.	+
chr1	23241845	23242147	cluster2	.	+
chr1	23242315	23242391	cluster2	.	+
chr1	23242416	23242442	cluster2	.	+
chr1	23242626	23242654	cluster2	.	+
chr1	23242696	23242731	cluster2	.	+
chr1	23243007	23243081	cluster2	.	+
chr1	23245398	23245424	cluster2	.	+
chr1	23251238	23251276	cluster2	.	+
chr1	23251956	23252110	cluster2	.	+
chr1	23252111	23252132	cluster2	.	+
chr1	23255811	23255831	cluster2	.	+
chr1	23255840	23256593	cluster2	.	+
chr1	23261596	23261605	cluster2	.	+
chr1	23261686	23261723	cluster2	.	+
chr1	23263791	23264082	cluster2	.	+
chr1	23264100	23264136	cluster2	.	+
chr1	23264139	23264162	cluster2	.	+
chr1	23266532	23266616	cluster2	.	+
chr1	23268672	23268691	cluster2	.	+
chr1	23274482	23274503	cluster2	.	+
chr1	23278634	23278813	cluster2	.	+
chr1	23278814	23278829	cluster2	.	+
chr1	23278844	23278854	cluster2	.	+
chr1	23279496	23279507	cluster2	.	+
chr1	23279511	23279520	cluster2	.	+
chr1	23279546	23279562	cluster2	.	+
chr1	23290295	23290302	cluster2	.	+
chr1	23296019	23296044	cluster2	.	+
chr1	23296056	23296160	cluster2	.	+
chr1	23296164	23296382	cluster2	.	+
chr1	23296395	23296420	cluster2	.	+
chr1	23334779	23334784	cluster2	.	+
chr1	23349240	23349256	cluster2	.	+
chr1	23349973	23349984	cluster2	.	+
chr1	23350286	23350301	cluster2	.	+
chr1	23350320	23350334	cluster2	.	+
chr1	23350354	23350360	cluster2	.	+
chr1	23350371	23350394	cluster2	.	+
chr1	23350435	23350459	cluster2	.	+
chr1	23350538	23350568	cluster2	.	+
chr1	23350590	23350615	cluster2	.	+
chr1	23350628	23350638	cluster2	.	+
chr1	23352089	23352121	cluster2	.	+
chr1	23352139	23352151	cluster2	.	+
chr1	23352645	23352670	cluster2	.	+
chr1	23352719	23352779	cluster2	.	+
chr1	23353956	23353984	cluster2	.	+
chr1	23353990	23354097	cluster2	.	+
chr1	23355290	23355298	cluster2	.	+
chr1	23355331	23355353	cluster2	.	+
chr1	23355357	23355415	cluster2	.	+
chr1	23360821	23360841	cluster2	.	+
chr1	23360862	23360890	cluster2	.	+
chr1	23360912	23360943	cluster2	.	+
chr1	23361087	23361157	cluster2	.	+
chr1	23363984	23364194	cluster2	.	+
chr1	23364210	23364234	cluster2	.	+
chr1	23397066	23397075	cluster2	.	+
chr1	23397088	23397107	cluster2	.	+
chr1	23397109	23397115	cluster2	.	+
chr1	23397174	23397181	cluster2	.	+
chr1	23400162	23400546	cluster2	.	+
chr1	23400780	23400925	cluster2	.	+
chr1	23401022	23401034	cluster2	.	+
chr1	23403101	23403135	cluster2	.	+
chr1	23403526	23403543	cluster2	.	+
chr1	23404689	23404716	cluster2	.	+
chr1	23409405	23409539	cluster2	.	+
chr1	23410001	23410027	cluster2	.	+
chr1	23410360	23410383	cluster2	.	+
chr1	23410434	23410564	cluster2	.	+
chr1	23410834	23411000	cluster2	.	+
chr1	23417867	23417879	cluster2	.	+
chr1	23417921	23417930	cluster2	.	+
chr1	23417999	23418021	cluster2	.	+
chr1	23418598	23418617	cluster2	.	+
chr1	23418622	23418689	cluster2	.	+
chr1	23418731	23418783	cluster2	.	+
chr1	23418783	23418877	cluster2	.	+
chr1	23419165	23419286	cluster2	.	+
chr1	23419287	23419376	cluster2	.	+
chr1	23419393	23419467	cluster2	.	+
chr1	23421912	23421929	cluster2	.	+
chr1	23421955	23422308	cluster2	.	+
chr1	23423027	23423114	cluster2	.	+
chr1	23424494	23424713	cluster2	.	+
chr1	23424814	23424971	cluster2	.	+
chr1	23425996	23426082	cluster2	.	+
chr1	23429519	23429536	cluster2	.	+
chr1	23430272	23430460	cluster2	.	+
chr1	23432168	23432181	cluster2	.	+
chr1	23432236	23432264	cluster2	.	+
chr1	23432267	23432298	cluster2	.	+
chr1	23432316	23432354	cluster2	.	+
chr1	23432383	23432468	cluster2	.	+
chr1	23432480	23432498	cluster2	.	+
chr1	23439882	23440026	cluster2	.	+
chr1	23441708	23441799	cluster2	.	+
chr1	23447695	23447713	cluster2	.	+
chr1	23447759	23447782	cluster2	.	+
chr1	23453194	23453372	cluster2	.	+
chr1	23453405	23453420	cluster2	.	+
chr1	23453802	23453810	cluster2	.	+
chr1	23494697	23494871	cluster2	.	+
chr1	23494892	23494905	cluster2	.	+
chr1	23494997	23495003	cluster2	.	+
chr1	23497436	23497450	cluster2	.	+
chr1	23497756	23497782	cluster2	.	+
chr1	23497795	23497821	cluster2	.	+
chr1	23497856	23497876	cluster2	.	+
chr1	23497915	23497931	cluster2	.	+
chr1	23497934	23497945	cluster2	.	+
chr1	23497955	23498105	cluster2	.	+
chr1	23498155	23498173	cluster2	.	+
chr1	23498247	23498271	cluster2	.	+
chr1	23498331	23498342	cluster2	.	+
chr1	23499288	23499324	cluster2	.	+
chr1	23499419	23499555	cluster2	.	+
chr1	23501271	23501336	cluster2	.	+
chr1	23501357	23501494	cluster2	.	+
chr1	23501504	23501530	cluster2	.	+
chr1	23501550	23501557	cluster2	.	+
chr1	23501595	23501661	cluster2	.	+
chr1	23501667	23501729	cluster2	.	+
chr1	23501736	23501826	cluster2	.	+
chr1	23501826	23502096	cluster2	.	+
chr1	23502101	23502229	cluster2	.	+
chr1	23503158	23503183	cluster2	.	+
chr1	23505421	23505469	cluster2	.	+
chr1	23506757	23506935	cluster2	.	+
chr1	23506949	23507001	cluster2	.	+
chr1	23507002	23507032	cluster2	.	+
chr1	23507089	23507101	cluster2	.	+
chr1	23507185	23507193	cluster2	.	+
chr1	23511736	23511782	cluster2	.	+
chr1	23512187	23512230	cluster2	.	+
chr1	23512238	23512265	cluster2	.	+
chr1	23512312	23512388	cluster2	.	+
chr1	23512556	23512559	cluster2	.	+
chr1	23512559	23512678	cluster2	.	+
chr1	23512849	23512896	cluster2	.	+
chr1	23512899	23512973	cluster2	.	+
chr1	23513036	23513088	cluster2	.	+
chr1	23514278	23514308	cluster2	.	+
chr1	23516466	23516491	cluster2	.	+
chr1	23516808	23516823	cluster2	.	+
chr1	23516894	23516996	cluster2	.	+
chr1	23518316	23518372	cluster2	.	+
chr1	23519689	23519880	cluster2	.	+
chr1	23520422	23520431	cluster2	.	+
chr1	23520447	23520448	cluster2	.	+
chr1	23520812	23520821	cluster2	.	+
chr1	23520986	23520997	cluster2	.	+
chr1	23521289	23521334	cluster2	.	+
chr1	23521380	23521435	cluster2	.	+
chr1	23521479	23521535	cluster2	.	+
chr1	23521661	23521686	cluster2	.	+
chr1	23521697	23521707	cluster2	.	+
chr1	23521742	23521755	cluster2	.	+
chr1	23521758	23521868	cluster2	.	+
chr1	23524809	23524824	cluster2	.	+
chr1	23525389	23525489	cluster2	.	+
chr1	23525585	23525777	cluster2	.	+
chr1	23526330	23526401	cluster2	.	+
chr1	23527515	23527555	cluster2	.	+
chr1	23527659	23527803	cluster2	.	+
chr1	23527806	23527893	cluster2	.	+
chr1	23527894	23527914	cluster2	.	+
chr1	23527914	23528023	cluster2	.	+
chr1	23528343	23528350	cluster2	.	+
chr1	23528384	23528446	cluster2	.	+
chr1	23528483	23528500	cluster2	.	+
chr1	23531003	23531201	cluster2	.	+
chr1	23531290	23531332	cluster2	.	+
chr1	23531364	23531403	cluster2	.	+
chr1	23531411	23531758	cluster2	.	+
chr1	23531764	23531806	cluster2	.	+
chr1	23531806	23531968	cluster2	.	+
chr1	23538498	23538806	cluster2	.	+
chr1	23538809	23538845	cluster2	.	+
chr1	23542398	23542427	cluster2	.	+
chr1	23542427	23542630	cluster2	.	+
chr1	23542850	23542977	cluster2	.	+
chr1	56224437	56224445	Vom2r9_vomeronasal_2_receptor,_9_[Source:RGD_Symbol;Acc:1591347]	.	-
chr1	56224451	56224463	Vom2r9_vomeronasal_2_receptor,_9_[Source:RGD_Symbol;Acc:1591347]	.	-
chr1	56224467	56224471	Vom2r9_vomeronasal_2_receptor,_9_[Source:RGD_Symbol;Acc:1591347]	.	-
chr1	56224491	56224541	Vom2r9_vomeronasal_2_receptor,_9_[Source:RGD_Symbol;Acc:1591347]	.	-
chr1	56224617	56224622	Vom2r9_vomeronasal_2_receptor,_9_[Source:RGD_Symbol;Acc:1591347]	.	-
chr1	56224629	56224634	Vom2r9_vomeronasal_2_receptor,_9_[Source:RGD_Symbol;Acc:1591347]	.	-
chr1	56241569	56241578	Vom2r9_vomeronasal_2_receptor,_9_[Source:RGD_Symbol;Acc:1591347]	.	-
chr1	56242304	56242316	Vom2r9_vomeronasal_2_receptor,_9_[Source:RGD_Symbol;Acc:1591347]	.	-
chr1	56242674	56242683	Vom2r9_vomeronasal_2_receptor,_9_[Source:RGD_Symbol;Acc:1591347]	.	-
chr1	56242699	56242707	Vom2r9_vomeronasal_2_receptor,_9_[Source:RGD_Symbol;Acc:1591347]	.	-
chr1	56243457	56243484	Vom2r9_vomeronasal_2_receptor,_9_[Source:RGD_Symbol;Acc:1591347]	.	-
chr1	56243696	56243789	Vom2r9_vomeronasal_2_receptor,_9_[Source:RGD_Symbol;Acc:1591347]	.	-
chr1	56263509	56263516	Vom2r9_vomeronasal_2_receptor,_9_[Source:RGD_Symbol;Acc:1591347]	.	-
chr1	56266022	56266033	Vom2r9_vomeronasal_2_receptor,_9_[Source:RGD_Symbol;Acc:1591347]	.	-
chr1	56266074	56266110	Vom2r9_vomeronasal_2_receptor,_9_[Source:RGD_Symbol;Acc:1591347]	.	-
chr1	56266124	56266134	Vom2r9_vomeronasal_2_receptor,_9_[Source:RGD_Symbol;Acc:1591347]	.	-
chr1	56289119	56289297	Vom2r9_vomeronasal_2_receptor,_9_[Source:RGD_Symbol;Acc:1591347]	.	-
chr1	56292812	56292846	Vom2r9_vomeronasal_2_receptor,_9_[Source:RGD_Symbol;Acc:1591347]	.	-
chr1	56292868	56292933	Vom2r9_vomeronasal_2_receptor,_9_[Source:RGD_Symbol;Acc:1591347]	.	-
chr1	56292934	56292946	Vom2r9_vomeronasal_2_receptor,_9_[Source:RGD_Symbol;Acc:1591347]	.	-
chr1	56293014	56293046	Vom2r9_vomeronasal_2_receptor,_9_[Source:RGD_Symbol;Acc:1591347]	.	-
chr1	56449176	56449184	Vom2r9_vomeronasal_2_receptor,_9_[Source:RGD_Symbol;Acc:1591347]	.	-
chr1	56459331	56459340	Vom2r9_vomeronasal_2_receptor,_9_[Source:RGD_Symbol;Acc:1591347]	.	-
chr1	56466794	56466809	Vom2r9_vomeronasal_2_receptor,_9_[Source:RGD_Symbol;Acc:1591347]	.	-
chr1	56466822	56466825	Vom2r9_vomeronasal_2_receptor,_9_[Source:RGD_Symbol;Acc:1591347]	.	-
chr1	56467426	56467435	Vom2r9_vomeronasal_2_receptor,_9_[Source:RGD_Symbol;Acc:1591347]	.	-
chr1	56467496	56467506	Vom2r9_vomeronasal_2_receptor,_9_[Source:RGD_Symbol;Acc:1591347]	.	-
chr1	56467522	56467636	Vom2r9_vomeronasal_2_receptor,_9_[Source:RGD_Symbol;Acc:1591347]	.	-
chr1	56467678	56467748	Vom2r9_vomeronasal_2_receptor,_9_[Source:RGD_Symbol;Acc:1591347]	.	-
chr1	56470982	56470987	Vom2r9_vomeronasal_2_receptor,_9_[Source:RGD_Symbol;Acc:1591347]	.	-
chr1	56470992	56471000	Vom2r9_vomeronasal_2_receptor,_9_[Source:RGD_Symbol;Acc:1591347]	.	-
chr1	56471054	56471060	Vom2r9_vomeronasal_2_receptor,_9_[Source:RGD_Symbol;Acc:1591347]	.	-
chr1	56471090	56471112	Vom2r9_vomeronasal_2_receptor,_9_[Source:RGD_Symbol;Acc:1591347]	.	-
chr1	56471164	56471168	Vom2r9_vomeronasal_2_receptor,_9_[Source:RGD_Symbol;Acc:1591347]	.	-
chr1	56471190	56471194	Vom2r9_vomeronasal_2_receptor,_9_[Source:RGD_Symbol;Acc:1591347]	.	-
chr1	56476759	56476766	Vom2r9_vomeronasal_2_receptor,_9_[Source:RGD_Symbol;Acc:1591347]	.	-
chr1	56476780	56476791	Vom2r9_vomeronasal_2_receptor,_9_[Source:RGD_Symbol;Acc:1591347]	.	-
chr1	56476918	56476927	Vom2r9_vomeronasal_2_receptor,_9_[Source:RGD_Symbol;Acc:1591347]	.	-
chr1	56476969	56476990	Vom2r9_vomeronasal_2_receptor,_9_[Source:RGD_Symbol;Acc:1591347]	.	-
chr1	56482471	56482478	Vom2r9_vomeronasal_2_receptor,_9_[Source:RGD_Symbol;Acc:1591347]	.	-
chr1	56482591	56482597	Vom2r9_vomeronasal_2_receptor,_9_[Source:RGD_Symbol;Acc:1591347]	.	-
chr1	56483450	56483458	Vom2r9_vomeronasal_2_receptor,_9_[Source:RGD_Symbol;Acc:1591347]	.	-
chr1	56484736	56484742	Vom2r9_vomeronasal_2_receptor,_9_[Source:RGD_Symbol;Acc:1591347]	.	-
chr1	56489917	56489921	Vom2r9_vomeronasal_2_receptor,_9_[Source:RGD_Symbol;Acc:1591347]	.	-
chr1	56489988	56489995	Vom2r9_vomeronasal_2_receptor,_9_[Source:RGD_Symbol;Acc:1591347]	.	-
chr1	56490034	56490041	Vom2r9_vomeronasal_2_receptor,_9_[Source:RGD_Symbol;Acc:1591347]	.	-
chr1	56498033	56498037	Vom2r9_vomeronasal_2_receptor,_9_[Source:RGD_Symbol;Acc:1591347]	.	-
chr1	56500571	56500584	Vom2r9_vomeronasal_2_receptor,_9_[Source:RGD_Symbol;Acc:1591347]	.	-
chr1	56526600	56526648	Vom2r9_vomeronasal_2_receptor,_9_[Source:RGD_Symbol;Acc:1591347]	.	-
chr1	56534549	56534562	Vom2r9_vomeronasal_2_receptor,_9_[Source:RGD_Symbol;Acc:1591347]	.	-
chr1	56549083	56549089	Vom2r9_vomeronasal_2_receptor,_9_[Source:RGD_Symbol;Acc:1591347]	.	-
chr1	56549100	56549116	Vom2r9_vomeronasal_2_receptor,_9_[Source:RGD_Symbol;Acc:1591347]	.	-
chr1	56549139	56549154	Vom2r9_vomeronasal_2_receptor,_9_[Source:RGD_Symbol;Acc:1591347]	.	-
chr1	56549220	56549229	Vom2r9_vomeronasal_2_receptor,_9_[Source:RGD_Symbol;Acc:1591347]	.	-
chr1	56549289	56549298	Vom2r9_vomeronasal_2_receptor,_9_[Source:RGD_Symbol;Acc:1591347]	.	-
chr1	56554207	56554221	Vom2r9_vomeronasal_2_receptor,_9_[Source:RGD_Symbol;Acc:1591347]	.	-
chr1	56554244	56554249	Vom2r9_vomeronasal_2_receptor,_9_[Source:RGD_Symbol;Acc:1591347]	.	-
chr1	56554288	56554295	Vom2r9_vomeronasal_2_receptor,_9_[Source:RGD_Symbol;Acc:1591347]	.	-
chr1	56554303	56554309	Vom2r9_vomeronasal_2_receptor,_9_[Source:RGD_Symbol;Acc:1591347]	.	-
chr1	56565815	56565826	Vom2r9_vomeronasal_2_receptor,_9_[Source:RGD_Symbol;Acc:1591347]	.	-
chr1	56572353	56572358	Vom2r9_vomeronasal_2_receptor,_9_[Source:RGD_Symbol;Acc:1591347]	.	-
chr1	56573083	56573101	Vom2r9_vomeronasal_2_receptor,_9_[Source:RGD_Symbol;Acc:1591347]	.	-
chr1	56573165	56573169	Vom2r9_vomeronasal_2_receptor,_9_[Source:RGD_Symbol;Acc:1591347]	.	-
chr1	56574553	56574562	Vom2r9_vomeronasal_2_receptor,_9_[Source:RGD_Symbol;Acc:1591347]	.	-
chr1	56576248	56576262	Vom2r9_vomeronasal_2_receptor,_9_[Source:RGD_Symbol;Acc:1591347]	.	-
chr1	56576316	56576327	Vom2r9_vomeronasal_2_receptor,_9_[Source:RGD_Symbol;Acc:1591347]	.	-
chr1	56581026	56581032	Vom2r9_vomeronasal_2_receptor,_9_[Source:RGD_Symbol;Acc:1591347]	.	-
chr1	56581090	56581097	Vom2r9_vomeronasal_2_receptor,_9_[Source:RGD_Symbol;Acc:1591347]	.	-
chr1	56589212	56589229	Vom2r9_vomeronasal_2_receptor,_9_[Source:RGD_Symbol;Acc:1591347]	.	-
chr1	56589270	56589279	Vom2r9_vomeronasal_2_receptor,_9_[Source:RGD_Symbol;Acc:1591347]	.	-
chr1	56589288	56589306	Vom2r9_vomeronasal_2_receptor,_9_[Source:RGD_Symbol;Acc:1591347]	.	-
chr1	56589410	56589415	Vom2r9_vomeronasal_2_receptor,_9_[Source:RGD_Symbol;Acc:1591347]	.	-
chr1	56589423	56589430	Vom2r9_vomeronasal_2_receptor,_9_[Source:RGD_Symbol;Acc:1591347]	.	-
chr1	56591648	56591652	Vom2r9_vomeronasal_2_receptor,_9_[Source:RGD_Symbol;Acc:1591347]	.	-
chr1	56599056	56599064	Vom2r9_vomeronasal_2_receptor,_9_[Source:RGD_Symbol;Acc:1591347]	.	-
chr1	56599164	56599168	Vom2r9_vomeronasal_2_receptor,_9_[Source:RGD_Symbol;Acc:1591347]	.	-
chr1	56599185	56599190	Vom2r9_vomeronasal_2_receptor,_9_[Source:RGD_Symbol;Acc:1591347]	.	-
chr1	56599194	56599199	Vom2r9_vomeronasal_2_receptor,_9_[Source:RGD_Symbol;Acc:1591347]	.	-
chr1	56599269	56599277	Vom2r9_vomeronasal_2_receptor,_9_[Source:RGD_Symbol;Acc:1591347]	.	-
chr1	56599324	56599328	Vom2r9_vomeronasal_2_receptor,_9_[Source:RGD_Symbol;Acc:1591347]	.	-
chr1	56599336	56599340	Vom2r9_vomeronasal_2_receptor,_9_[Source:RGD_Symbol;Acc:1591347]	.	-
chr1	56609086	56609188	Vom2r9_vomeronasal_2_receptor,_9_[Source:RGD_Symbol;Acc:1591347]	.	-
chr1	56624469	56624474	Vom2r9_vomeronasal_2_receptor,_9_[Source:RGD_Symbol;Acc:1591347]	.	-
chr1	56704124	56704139	Vom2r9_vomeronasal_2_receptor,_9_[Source:RGD_Symbol;Acc:1591347]	.	-
chr1	56727828	56727833	Vom2r9_vomeronasal_2_receptor,_9_[Source:RGD_Symbol;Acc:1591347]	.	-
chr1	58780851	58780892	cluster3	.	+
chr1	58780943	58780947	cluster3	.	+
chr1	58781892	58781911	cluster3	.	+
chr1	58781926	58781938	cluster3	.	+
chr1	58789718	58789741	cluster3	.	+
chr1	58789821	58789837	cluster3	.	+
chr1	58789896	58789909	cluster3	.	+
chr1	58789920	58789924	cluster3	.	+
chr1	58806885	58807055	cluster3	.	+
chr1	58807077	58807142	cluster3	.	+
chr1	58807183	58807340	cluster3	.	+
chr1	58833679	58833718	cluster3	.	+
chr1	58835405	58835417	cluster3	.	+
chr1	58835455	58835465	cluster3	.	+
chr1	58840141	58840158	cluster3	.	+
chr1	58850175	58850181	cluster3	.	+
chr1	58851187	58851210	cluster3	.	+
chr1	58851253	58851286	cluster3	.	+
chr1	58903918	58903946	cluster3	.	+
chr1	58903975	58903982	cluster3	.	+
chr1	58904018	58904028	cluster3	.	+
chr1	58904063	58904360	cluster3	.	+
chr1	59063110	59063165	cluster3	.	+
chr1	59063192	59063203	cluster3	.	+
chr1	59079395	59079495	cluster3	.	+
chr1	59079563	59079592	cluster3	.	+
chr1	59079657	59079688	cluster3	.	+
chr1	59098774	59098781	cluster3	.	+
chr1	59098797	59098801	cluster3	.	+
chr1	59098957	59098971	cluster3	.	+
chr1	59114783	59114829	cluster3	.	+
chr1	59114831	59115137	cluster3	.	+
chr1	59129723	59129733	cluster3	.	+
chr1	59129907	59129913	cluster3	.	+
chr1	59130015	59130089	cluster3	.	+
chr1	59133814	59133833	cluster3	.	+
chr1	59133837	59133943	cluster3	.	+
chr1	59134937	59135118	cluster3	.	+
chr1	59137099	59137200	cluster3	.	+
chr1	59138236	59138438	cluster3	.	+
chr1	59138921	59139026	cluster3	.	+
chr1	59140270	59140329	cluster3	.	+
chr1	59140779	59140785	cluster3	.	+
chr1	59142919	59142931	cluster3	.	+
chr1	59142956	59143025	cluster3	.	+
chr1	59145912	59145923	cluster3	.	+
chr1	59146160	59146330	cluster3	.	+
chr1	59150633	59150672	cluster3	.	+
chr1	59150687	59150752	cluster3	.	+
chr1	59156165	59156542	cluster3	.	+
chr1	59156576	59156720	cluster3	.	+
chr1	59156803	59156822	cluster3	.	+
chr1	59157039	59157055	cluster3	.	+
chr1	59157154	59157360	cluster3	.	+
chr1	59157372	59157522	cluster3	.	+
chr1	59157567	59157598	cluster3	.	+
chr1	59157659	59157677	cluster3	.	+
chr1	59157688	59157704	cluster3	.	+
chr1	59157716	59157745	cluster3	.	+
chr1	59158939	59158951	cluster3	.	+
chr1	59160363	59160394	cluster3	.	+
chr1	59160436	59160467	cluster3	.	+
chr1	59160508	59160535	cluster3	.	+
chr1	59160641	59160664	cluster3	.	+
chr1	59161217	59161457	cluster3	.	+
chr1	59161463	59161486	cluster3	.	+
chr1	59161503	59161534	cluster3	.	+
chr1	59161684	59161701	cluster3	.	+
chr1	59161724	59161734	cluster3	.	+
chr1	59163114	59163125	cluster3	.	+
chr1	59163579	59163595	cluster3	.	+
chr1	59163627	59163651	cluster3	.	+
chr1	59163663	59163677	cluster3	.	+
chr1	59173860	59173997	cluster3	.	+
chr1	59176032	59176043	cluster3	.	+
chr1	59177544	59177675	cluster3	.	+
chr1	59177689	59177727	cluster3	.	+
chr1	59178515	59178567	cluster3	.	+
chr1	59178598	59178692	cluster3	.	+
chr1	59183386	59183399	cluster3	.	+
chr1	59183402	59183532	cluster3	.	+
chr1	59183657	59183673	cluster3	.	+
chr1	59183683	59183901	cluster3	.	+
chr1	59183923	59183957	cluster3	.	+
chr1	59183972	59184005	cluster3	.	+
chr1	59184015	59184041	cluster3	.	+
chr1	59184127	59184143	cluster3	.	+
chr1	59185245	59185267	cluster3	.	+
chr1	59185288	59185313	cluster3	.	+
chr1	59186578	59186608	cluster3	.	+
chr1	59186910	59186917	cluster3	.	+
chr1	59187287	59187294	cluster3	.	+
chr1	59187547	59187601	cluster3	.	+
chr1	59187760	59187778	cluster3	.	+
chr1	59187837	59187947	cluster3	.	+
chr1	59187987	59188034	cluster3	.	+
chr1	59188047	59188102	cluster3	.	+
chr1	59188120	59188160	cluster3	.	+
chr1	59188214	59188283	cluster3	.	+
chr1	59188403	59188447	cluster3	.	+
chr1	59192330	59192342	cluster3	.	+
chr1	59192379	59192391	cluster3	.	+
chr1	59192409	59192436	cluster3	.	+
chr1	59192445	59192460	cluster3	.	+
chr1	59192503	59192534	cluster3	.	+
chr1	59192551	59192570	cluster3	.	+
chr1	59192577	59192612	cluster3	.	+
chr1	59192641	59192684	cluster3	.	+
chr1	59192882	59193030	cluster3	.	+
chr1	59193090	59193121	cluster3	.	+
chr1	59193215	59193314	cluster3	.	+
chr1	59193559	59193594	cluster3	.	+
chr1	59196715	59196873	cluster3	.	+
chr1	59198395	59198690	cluster3	.	+
chr1	59199374	59199381	cluster3	.	+
chr1	59199418	59199473	cluster3	.	+
chr1	59202072	59202082	cluster3	.	+
chr1	59202624	59202881	cluster3	.	+
chr1	59209685	59209770	cluster3	.	+
chr1	59210588	59210795	cluster3	.	+
chr1	59212346	59212594	cluster3	.	+
chr1	59212594	59212637	cluster3	.	+
chr1	59220076	59220088	cluster3	.	+
chr1	59220232	59220259	cluster3	.	+
chr1	59220283	59220302	cluster3	.	+
chr1	59220407	59220445	cluster3	.	+
chr1	59220462	59220526	cluster3	.	+
chr1	59226063	59226071	cluster3	.	+
chr1	59226130	59226142	cluster3	.	+
chr1	59227186	59227197	cluster3	.	+
chr1	59227213	59227228	cluster3	.	+
chr1	59230202	59230224	cluster3	.	+
chr1	59230315	59230340	cluster3	.	+
chr1	59236219	59236242	cluster3	.	+
chr1	59236271	59236277	cluster3	.	+
chr1	59236293	59236436	cluster3	.	+
chr1	59236445	59236482	cluster3	.	+
chr1	59237894	59237921	cluster3	.	+
chr1	59237986	59238053	cluster3	.	+
chr1	59238420	59238512	cluster3	.	+
chr1	59241556	59241578	cluster3	.	+
chr1	59241629	59241728	cluster3	.	+
chr1	59241795	59241816	cluster3	.	+
chr1	59241960	59241981	cluster3	.	+
chr1	59242084	59242165	cluster3	.	+
chr1	59247128	59247158	cluster3	.	+
chr1	59289395	59289421	cluster3	.	+
chr1	59289425	59289489	cluster3	.	+
chr1	59289491	59289606	cluster3	.	+
chr1	59289700	59289734	cluster3	.	+
chr1	59289781	59289811	cluster3	.	+
chr1	59289885	59290048	cluster3	.	+
chr1	59290057	59290074	cluster3	.	+
chr1	59290110	59290125	cluster3	.	+
chr1	59290192	59290205	cluster3	.	+
chr1	59290274	59290331	cluster3	.	+
chr1	59290526	59290566	cluster3	.	+
chr1	59291694	59291753	cluster3	.	+
chr1	59295496	59295516	cluster3	.	+
chr1	59295575	59295619	cluster3	.	+
chr1	59295663	59295833	cluster3	.	+
chr1	59295868	59296022	cluster3	.	+
chr1	59296048	59296260	cluster3	.	+
chr1	59296326	59296336	cluster3	.	+
chr1	59296390	59296445	cluster3	.	+
chr1	59296464	59296507	cluster3	.	+
chr1	59296539	59296557	cluster3	.	+
chr1	59296824	59296986	cluster3	.	+
chr1	59297015	59297029	cluster3	.	+
chr1	59297251	59297661	cluster3	.	+
chr1	59298227	59298326	cluster3	.	+
chr1	59298884	59299067	cluster3	.	+
chr1	59304648	59304680	cluster3	.	+
chr1	59304982	59305058	cluster3	.	+
chr1	59305082	59305163	cluster3	.	+
chr1	59306632	59306836	cluster3	.	+
chr1	59312907	59313074	cluster3	.	+
chr1	59314218	59314407	cluster3	.	+
chr1	59315415	59315444	cluster3	.	+
chr1	59322432	59322530	cluster3	.	+
chr1	59322728	59322894	cluster3	.	+
chr1	59324917	59325058	cluster3	.	+
chr1	59325731	59325748	cluster3	.	+
chr1	59329259	59329396	cluster3	.	+
chr1	59329844	59329886	cluster3	.	+
chr1	59330916	59331040	cluster3	.	+
chr1	59333374	59333537	cluster3	.	+
chr1	59334082	59334162	cluster3	.	+
chr1	59334171	59334209	cluster3	.	+
chr1	59339710	59339860	cluster3	.	+
chr1	59346938	59347468	cluster3	.	+
chr1	59347560	59347566	cluster3	.	+
chr1	59347598	59347874	cluster3	.	+
chr1	59360032	59360062	cluster3	.	+
chr1	59360128	59360135	cluster3	.	+
chr1	59366165	59366173	cluster3	.	+
chr1	59366202	59366256	cluster3	.	+
chr1	59381823	59381834	cluster3	.	+
chr1	64029927	64030183	cluster3	.	+
chr1	64032167	64032187	cluster3	.	+
chr1	64032709	64032823	cluster3	.	+
chr1	64032860	64033032	cluster3	.	+
chr1	64033488	64033627	cluster3	.	+
chr1	64036627	64036794	cluster3	.	+
chr1	64039068	64039511	cluster3	.	+
chr1	64039721	64039841	cluster3	.	+
chr1	64040689	64040749	cluster3	.	+
chr1	64040766	64040786	cluster3	.	+
chr1	64041082	64041173	cluster3	.	+
chr1	64041178	64041364	cluster3	.	+
chr1	64041460	64041478	cluster3	.	+
chr1	64045099	64045298	cluster3	.	+
chr1	64098227	64098483	cluster3	.	+
chr1	64100467	64100487	cluster3	.	+
chr1	64101009	64101123	cluster3	.	+
chr1	64101160	64101332	cluster3	.	+
chr1	64101788	64101927	cluster3	.	+
chr1	64104927	64105094	cluster3	.	+
chr1	64107368	64107811	cluster3	.	+
chr1	64108021	64108141	cluster3	.	+
chr1	64108989	64109049	cluster3	.	+
chr1	64109066	64109086	cluster3	.	+
chr1	64109382	64109473	cluster3	.	+
chr1	64109478	64109664	cluster3	.	+
chr1	64109760	64109778	cluster3	.	+
chr1	64113399	64113598	cluster3	.	+
chr1	64113598	64113665	cluster3	.	+
chr1	64113771	64113790	cluster3	.	+
chr1	64114414	64114426	cluster3	.	+
chr1	64115398	64115453	cluster3	.	+
chr1	64115529	64115558	cluster3	.	+
chr1	64116588	64116623	cluster3	.	+
chr1	64116894	64116972	cluster3	.	+
chr1	64117006	64117021	cluster3	.	+
chr1	64117283	64117369	cluster3	.	+
chr1	64117380	64117414	cluster3	.	+
chr1	64121169	64121294	cluster3	.	+
chr1	64121846	64121863	cluster3	.	+
chr1	64121937	64121991	cluster3	.	+
chr1	64122232	64122282	cluster3	.	+
chr1	64122307	64122358	cluster3	.	+
chr1	64122556	64122562	cluster3	.	+
chr1	64122593	64122631	cluster3	.	+
chr1	64122659	64122691	cluster3	.	+
chr1	64122894	64122934	cluster3	.	+
chr1	64122978	64123000	cluster3	.	+
chr1	64124740	64124775	cluster3	.	+
chr1	64124822	64124835	cluster3	.	+
chr1	64125344	64125374	cluster3	.	+
chr1	64125451	64125508	cluster3	.	+
chr1	64126161	64126247	cluster3	.	+
chr1	64126354	64126396	cluster3	.	+
chr1	64126557	64126563	cluster3	.	+
chr1	64126918	64127058	cluster3	.	+
chr1	64128289	64128324	cluster3	.	+
chr1	64128382	64128476	cluster3	.	+
chr1	64129140	64129235	cluster3	.	+
chr1	64129305	64129316	cluster3	.	+
chr1	64130581	64130607	cluster3	.	+
chr1	64130612	64130652	cluster3	.	+
chr1	64130722	64130757	cluster3	.	+
chr1	64130824	64130926	cluster3	.	+
chr1	64130934	64130951	cluster3	.	+
chr1	64130980	64130995	cluster3	.	+
chr1	64131032	64131079	cluster3	.	+
chr1	64131102	64131232	cluster3	.	+
chr1	64132429	64132561	cluster3	.	+
chr1	64132749	64132783	cluster3	.	+
chr1	64133084	64133141	cluster3	.	+
chr1	64133151	64133339	cluster3	.	+
chr1	64133545	64133752	cluster3	.	+
chr1	64133837	64133943	cluster3	.	+
chr1	64134922	64135086	cluster3	.	+
chr1	64135853	64135913	cluster3	.	+
chr1	64135923	64135985	cluster3	.	+
chr1	64136057	64136084	cluster3	.	+
chr1	64136155	64136447	cluster3	.	+
chr1	64138043	64138109	cluster3	.	+
chr1	64138658	64139124	cluster3	.	+
chr1	64139124	64139135	cluster3	.	+
chr1	64139135	64139141	cluster3	.	+
chr1	64139164	64139192	cluster3	.	+
chr1	64140158	64140267	cluster3	.	+
chr1	64140357	64140501	cluster3	.	+
chr1	64140709	64140807	cluster3	.	+
chr1	64140938	64141028	cluster3	.	+
chr1	64141232	64141307	cluster3	.	+
chr1	64141405	64141471	cluster3	.	+
chr1	64146752	64146872	cluster3	.	+
chr1	64146888	64146947	cluster3	.	+
chr1	64146966	64147181	cluster3	.	+
chr1	64147200	64147206	cluster3	.	+
chr1	64147240	64147246	cluster3	.	+
chr1	64147256	64147369	cluster3	.	+
chr1	64147377	64147384	cluster3	.	+
chr1	64147401	64147408	cluster3	.	+
chr1	64147414	64147422	cluster3	.	+
chr1	64147435	64147440	cluster3	.	+
chr1	64147446	64147453	cluster3	.	+
chr1	64147462	64147487	cluster3	.	+
chr1	64147501	64147506	cluster3	.	+
chr1	64147533	64147538	cluster3	.	+
chr1	64147684	64147693	cluster3	.	+
chr1	64151297	64151303	cluster3	.	+
chr1	64151606	64151734	cluster3	.	+
chr1	64152594	64152619	cluster3	.	+
chr1	64152622	64152700	cluster3	.	+
chr1	64152780	64152913	cluster3	.	+
chr1	64153424	64153502	cluster3	.	+
chr1	64153583	64153713	cluster3	.	+
chr1	64155829	64155924	cluster3	.	+
chr1	64156250	64156415	cluster3	.	+
chr1	64157770	64157948	cluster3	.	+
chr1	64158204	64158315	cluster3	.	+
chr1	64158983	64159087	cluster3	.	+
chr1	64159657	64159749	cluster3	.	+
chr1	64161542	64161608	cluster3	.	+
chr1	64161708	64161892	cluster3	.	+
chr1	64162520	64162535	cluster3	.	+
chr1	64162869	64162898	cluster3	.	+
chr1	64163331	64163599	cluster3	.	+
chr1	64166883	64166958	cluster3	.	+
chr1	64171468	64171545	cluster3	.	+
chr1	64171616	64171712	cluster3	.	+
chr1	64171749	64171776	cluster3	.	+
chr1	64172149	64172229	cluster3	.	+
chr1	65705184	65705191	cluster3	.	+
chr1	65705344	65705357	cluster3	.	+
chr1	65705375	65705394	cluster3	.	+
chr1	65705418	65705423	cluster3	.	+
chr1	65742122	65742484	cluster3	.	+
chr1	65742503	65742544	cluster3	.	+
chr1	65743595	65743611	cluster3	.	+
chr1	65743936	65743978	cluster3	.	+
chr1	65744030	65744066	cluster3	.	+
chr1	66189226	66189252	cluster3	.	+
chr1	66193449	66193456	cluster3	.	+
chr1	66212518	66212532	cluster3	.	+
chr1	66230537	66230549	cluster3	.	+
chr1	66231767	66231834	cluster3	.	+
chr1	66231865	66231951	cluster3	.	+
chr1	66231991	66232002	cluster3	.	+
chr1	66232018	66232042	cluster3	.	+
chr1	66232099	66232131	cluster3	.	+
chr1	66232156	66233265	cluster3	.	+
chr1	66233354	66233394	cluster3	.	+
chr1	66233533	66233547	cluster3	.	+
chr1	66233585	66233660	cluster3	.	+
chr1	66233743	66233749	cluster3	.	+
chr1	66237004	66237012	cluster3	.	+
chr1	66237046	66237090	cluster3	.	+
chr1	66237356	66237491	cluster3	.	+
chr1	66242760	66242767	cluster3	.	+
chr1	66243098	66243122	cluster3	.	+
chr1	66243148	66243164	cluster3	.	+
chr1	66253682	66253690	cluster3	.	+
chr1	66253763	66253781	cluster3	.	+
chr1	66254239	66254252	cluster3	.	+
chr1	67377805	67377819	cluster3	.	+
chr1	67378019	67378027	cluster3	.	+
chr1	67378530	67378536	cluster3	.	+
chr1	67378552	67378584	cluster3	.	+
chr1	67380041	67380046	cluster3	.	+
chr1	67381681	67381714	cluster3	.	+
chr1	67381843	67381871	cluster3	.	+
chr1	67381970	67381987	cluster3	.	+
chr1	67382037	67382071	cluster3	.	+
chr1	67382142	67382164	cluster3	.	+
chr1	67382184	67382195	cluster3	.	+
chr1	67382276	67382307	cluster3	.	+
chr1	67382610	67382622	cluster3	.	+
chr1	67382756	67382766	cluster3	.	+
chr1	67383567	67383601	cluster3	.	+
chr1	67383964	67384027	cluster3	.	+
chr1	67384039	67384041	cluster3	.	+
chr1	67385058	67385064	cluster3	.	+
chr1	67385477	67385495	cluster3	.	+
chr1	67385598	67385654	cluster3	.	+
chr1	67385774	67385797	cluster3	.	+
chr1	67386255	67386267	cluster3	.	+
chr1	67386886	67386895	cluster3	.	+
chr1	67387587	67387607	cluster3	.	+
chr1	67387749	67387803	cluster3	.	+
chr1	67387843	67387882	cluster3	.	+
chr1	67388034	67388213	cluster3	.	+
chr1	67388244	67388263	cluster3	.	+
chr1	67388297	67388305	cluster3	.	+
chr1	67388316	67388381	cluster3	.	+
chr1	67388411	67388435	cluster3	.	+
chr1	67388462	67388511	cluster3	.	+
chr1	67388573	67388574	cluster3	.	+
chr1	67389002	67389090	cluster3	.	+
chr1	67389124	67389142	cluster3	.	+
chr1	67389204	67389205	cluster3	.	+
chr1	67389219	67389267	cluster3	.	+
chr1	67389268	67389315	cluster3	.	+
chr1	68450552	68450632	cluster3	.	+
chr1	68451177	68451340	cluster3	.	+
chr1	68453674	68453798	cluster3	.	+
chr1	68454828	68454870	cluster3	.	+
chr1	68455318	68455455	cluster3	.	+
chr1	68458966	68458983	cluster3	.	+
chr1	68459656	68459797	cluster3	.	+
chr1	68461820	68461986	cluster3	.	+
chr1	68462184	68462282	cluster3	.	+
chr1	68469014	68469043	cluster3	.	+
chr1	68470051	68470240	cluster3	.	+
chr1	68471384	68471551	cluster3	.	+
chr1	68477622	68477826	cluster3	.	+
chr1	68479295	68479376	cluster3	.	+
chr1	68479400	68479476	cluster3	.	+
chr1	68479778	68479810	cluster3	.	+
chr1	68486654	68486837	cluster3	.	+
chr1	68487395	68487494	cluster3	.	+
chr1	68488060	68488470	cluster3	.	+
chr1	68488692	68488706	cluster3	.	+
chr1	68488735	68488897	cluster3	.	+
chr1	68489164	68489182	cluster3	.	+
chr1	68489214	68489257	cluster3	.	+
chr1	68489276	68489331	cluster3	.	+
chr1	68489385	68489395	cluster3	.	+
chr1	68489461	68489673	cluster3	.	+
chr1	68489699	68489853	cluster3	.	+
chr1	68489888	68490058	cluster3	.	+
chr1	68490102	68490146	cluster3	.	+
chr1	69215361	69215571	cluster3	.	+
chr1	69215628	69215648	cluster3	.	+
chr1	69215666	69215704	cluster3	.	+
chr1	69216362	69216580	cluster3	.	+
chr1	69216639	69216672	cluster3	.	+
chr1	69217342	69217497	cluster3	.	+
chr1	69217512	69217693	cluster3	.	+
chr1	69218709	69218758	cluster3	.	+
chr1	69219188	69219207	cluster3	.	+
chr1	69219258	69219316	cluster3	.	+
chr1	69219395	69219414	cluster3	.	+
chr1	69220872	69220965	cluster3	.	+
chr1	69232757	69232782	cluster3	.	+
chr1	69232803	69232916	cluster3	.	+
chr1	69235601	69235639	cluster3	.	+
chr1	69235646	69235691	cluster3	.	+
chr1	69235925	69235933	cluster3	.	+
chr1	69236652	69236845	cluster3	.	+
chr1	69817724	69817796	cluster3	.	+
chr1	69818560	69818730	cluster3	.	+
chr1	69819647	69820003	cluster3	.	+
chr1	69820008	69820131	cluster3	.	+
chr1	69820143	69820255	cluster3	.	+
chr1	69820255	69820304	cluster3	.	+
chr1	69820308	69820335	cluster3	.	+
chr1	69820357	69820464	cluster3	.	+
chr1	69820507	69821031	cluster3	.	+
chr1	69821292	69821311	cluster3	.	+
chr1	69821319	69821336	cluster3	.	+
chr1	69823106	69823142	cluster3	.	+
chr1	69823197	69823220	cluster3	.	+
chr1	69823300	69823403	cluster3	.	+
chr1	69824982	69825000	cluster3	.	+
chr1	69825059	69825094	cluster3	.	+
chr1	69829278	69829418	cluster3	.	+
chr1	69830772	69830813	cluster3	.	+
chr1	69830863	69830919	cluster3	.	+
chr1	69831602	69831699	cluster3	.	+
chr1	69832018	69832213	cluster3	.	+
chr1	69832270	69832373	cluster3	.	+
chr1	69832469	69832521	cluster3	.	+
chr1	70014374	70014379	cluster3	.	+
chr1	70036360	70036375	cluster3	.	+
chr1	70036411	70036434	cluster3	.	+
chr1	70046562	70046574	cluster3	.	+
chr1	70052940	70052944	cluster3	.	+
chr1	70052951	70052956	cluster3	.	+
chr1	70130504	70130508	cluster3	.	+
chr1	70130566	70130576	cluster3	.	+
chr1	70133527	70133560	cluster3	.	+
chr1	70139685	70139694	cluster3	.	+
chr1	70139805	70139817	cluster3	.	+
chr1	70151530	70151539	cluster3	.	+
chr1	70151642	70151660	cluster3	.	+
chr1	70151737	70151757	cluster3	.	+
chr1	70155057	70155071	cluster3	.	+
chr1	70155099	70155136	cluster3	.	+
chr1	70158230	70158240	cluster3	.	+
chr1	70158250	70158372	cluster3	.	+
chr1	70158398	70158430	cluster3	.	+
chr1	70158453	70158464	cluster3	.	+
chr1	70162974	70162990	cluster3	.	+
chr1	70163048	70163056	cluster3	.	+
chr1	70170085	70170095	cluster3	.	+
chr1	70170143	70170191	cluster3	.	+
chr1	70170199	70170203	cluster3	.	+
chr1	70188918	70188923	cluster3	.	+
chr1	70188956	70188979	cluster3	.	+
chr1	70192369	70192388	cluster3	.	+
chr1	70192398	70192413	cluster3	.	+
chr1	70192429	70192451	cluster3	.	+
chr1	70192459	70192494	cluster3	.	+
chr1	70192519	70192547	cluster3	.	+
chr1	70193398	70193405	cluster3	.	+
chr1	70193437	70193453	cluster3	.	+
chr1	70193520	70193525	cluster3	.	+
chr1	70236249	70236406	cluster3	.	+
chr1	70236462	70236470	cluster3	.	+
chr1	70236506	70236522	cluster3	.	+
chr1	70236579	70236584	cluster3	.	+
chr1	70236855	70236956	cluster3	.	+
chr1	70237351	70237394	cluster3	.	+
chr1	70237408	70237441	cluster3	.	+
chr1	70300985	70300991	cluster3	.	+
chr1	70301777	70301782	cluster3	.	+
chr1	70364674	70364683	cluster3	.	+
chr1	71299726	71299761	cluster3	.	+
chr1	71302849	71302857	cluster3	.	+
chr1	71304496	71304511	cluster3	.	+
chr1	71305973	71305986	cluster3	.	+
chr1	71306752	71306769	cluster3	.	+
chr1	71307987	71308002	cluster3	.	+
chr1	71309936	71309964	cluster3	.	+
chr1	71310540	71310570	cluster3	.	+
chr1	71313208	71313224	cluster3	.	+
chr1	71317111	71317116	cluster3	.	+
chr1	71317120	71317127	cluster3	.	+
chr1	71317223	71317228	cluster3	.	+
chr1	71319100	71319116	cluster3	.	+
chr1	71319835	71319850	cluster3	.	+
chr1	71324578	71324583	cluster3	.	+
chr1	71299726	71299761	cluster4	.	+
chr1	71302849	71302857	cluster4	.	+
chr1	71304496	71304511	cluster4	.	+
chr1	71305973	71305986	cluster4	.	+
chr1	71306752	71306769	cluster4	.	+
chr1	71307987	71308002	cluster4	.	+
chr1	71309936	71309964	cluster4	.	+
chr1	71310540	71310570	cluster4	.	+
chr1	71313208	71313224	cluster4	.	+
chr1	71317111	71317116	cluster4	.	+
chr1	71317120	71317127	cluster4	.	+
chr1	71317223	71317228	cluster4	.	+
chr1	71319100	71319116	cluster4	.	+
chr1	71319835	71319850	cluster4	.	+
chr1	71324578	71324583	cluster4	.	+
chr1	71896880	71896888	cluster4	.	+
chr1	72338990	72339017	cluster4	.	+
chr1	72339105	72339128	cluster4	.	+
chr1	72339205	72339238	cluster4	.	+
chr1	72339326	72339422	cluster4	.	+
chr1	72339873	72339900	cluster4	.	+
chr1	72340453	72340500	cluster4	.	+
chr1	72340580	72340606	cluster4	.	+
chr1	72340685	72340693	cluster4	.	+
chr1	72347787	72347814	cluster4	.	+
chr1	72356832	72356842	cluster4	.	+
chr1	72356891	72356957	cluster4	.	+
chr1	72356960	72356995	cluster4	.	+
chr1	72357736	72357744	cluster4	.	+
[truncated: 28,937 more rows]
