# Supplementary material for: A purely bioinformatic pipeline for the prediction of mammalian odorant receptor gene enhancers
Source: BMC Bioinformatics. 2019 Sep 14;20:474. doi: 10.1186/s12859-019-3012-1 (PMC6744719; doi:10.1186/s12859-019-3012-1)
Supplement: Supplementary file 5 — Annotation tracks containing evolutionarily conserved stretches among loci of selected genomic architectures. BED-formatted text files (.bed) annotating, at threshold distance = 1 Mb, broadened conserved stretches within (or nearby) loci of some notable genomic architectures. File names are composed by list type (either: main olfactory epithelium, MOE; olfactome; vomeronasal organ, VNO; T-cell receptor genes, “t_cell_receptor”), species and threshold value (invariably “1_0Mb”). A “NO-PSEUDO” in the file name indicates that the gene list originating the file is devoid of pseudogene-flagged entries. A “CONSERVED” at the beginning of each file name differentiates these BED files from those found in Additional files 4 and 7. Text files are provided as a single compressed (.zip) file available in the Open Science Framework repository, see paragraph “Availability of data and material”. (ZIP 2843 kb) [file 12859_2019_3012_MOESM5_ESM.zip › Supplementary file 3_final/CONSERVED_t_cell_receptor-mouse-1_0Mb.bed]

chr6	39893342	39893488	cluster1	.	+
chr6	39896579	39896695	cluster1	.	+
chr6	39896999	39897006	cluster1	.	+
chr6	39902626	39902710	cluster1	.	+
chr6	39903510	39903530	cluster1	.	+
chr6	39903548	39903758	cluster1	.	+
chr6	39903964	39904239	cluster1	.	+
chr6	39904261	39904273	cluster1	.	+
chr6	39905893	39905917	cluster1	.	+
chr6	39907410	39907421	cluster1	.	+
chr6	39913895	39913913	cluster1	.	+
chr6	39913938	39913959	cluster1	.	+
chr6	39914020	39914048	cluster1	.	+
chr6	39986349	39986361	cluster1	.	+
chr6	39986373	39986596	cluster1	.	+
chr6	39986770	39986777	cluster1	.	+
chr6	39986907	39986921	cluster1	.	+
chr6	39991769	39991778	cluster1	.	+
chr6	39991782	39991796	cluster1	.	+
chr6	39991804	39991813	cluster1	.	+
chr6	39991849	39991932	cluster1	.	+
chr6	39991982	39991998	cluster1	.	+
chr6	39992013	39992022	cluster1	.	+
chr6	39992029	39992125	cluster1	.	+
chr6	39992149	39992160	cluster1	.	+
chr6	39992233	39992238	cluster1	.	+
chr6	39992281	39992289	cluster1	.	+
chr6	39992311	39992329	cluster1	.	+
chr6	39992357	39992366	cluster1	.	+
chr6	39994146	39994153	cluster1	.	+
chr6	39995214	39995235	cluster1	.	+
chr6	39995261	39995274	cluster1	.	+
chr6	39995336	39995341	cluster1	.	+
chr6	39995429	39995451	cluster1	.	+
chr6	39999017	39999026	cluster1	.	+
chr6	39999035	39999057	cluster1	.	+
chr6	39999068	39999197	cluster1	.	+
chr6	39999213	39999223	cluster1	.	+
chr6	40000206	40000219	cluster1	.	+
chr6	40001419	40001433	cluster1	.	+
chr6	40001437	40001453	cluster1	.	+
chr6	40001457	40001573	cluster1	.	+
chr6	40049995	40050198	cluster1	.	+
chr6	40050206	40050213	cluster1	.	+
chr6	40050268	40050283	cluster1	.	+
chr6	40050414	40050431	cluster1	.	+
chr6	40052045	40052054	cluster1	.	+
chr6	40061471	40061502	cluster1	.	+
chr6	40061547	40061567	cluster1	.	+
chr6	40061919	40061955	cluster1	.	+
chr6	40062103	40062252	cluster1	.	+
chr6	40062266	40062273	cluster1	.	+
chr6	40062318	40062327	cluster1	.	+
chr6	40062357	40062366	cluster1	.	+
chr6	40066007	40066032	cluster1	.	+
chr6	40066077	40066103	cluster1	.	+
chr6	40067511	40067526	cluster1	.	+
chr6	40068417	40068421	cluster1	.	+
chr6	40071950	40072004	cluster1	.	+
chr6	40072027	40072063	cluster1	.	+
chr6	40072228	40072256	cluster1	.	+
chr6	40072278	40072290	cluster1	.	+
chr6	40072325	40072331	cluster1	.	+
chr6	40072360	40072372	cluster1	.	+
chr6	40073262	40073285	cluster1	.	+
chr6	40076344	40076388	cluster1	.	+
chr6	40076388	40076441	cluster1	.	+
chr6	40076462	40076476	cluster1	.	+
chr6	40076482	40076495	cluster1	.	+
chr6	40076499	40076504	cluster1	.	+
chr6	40076515	40076530	cluster1	.	+
chr6	40076552	40076617	cluster1	.	+
chr6	40076649	40076667	cluster1	.	+
chr6	40078020	40078239	cluster1	.	+
chr6	40079699	40079708	cluster1	.	+
chr6	40079741	40079987	cluster1	.	+
chr6	40079992	40080000	cluster1	.	+
chr6	40080102	40080150	cluster1	.	+
chr6	40080171	40080197	cluster1	.	+
chr6	40082251	40082260	cluster1	.	+
chr6	40082357	40082373	cluster1	.	+
chr6	40089208	40089294	cluster1	.	+
chr6	40089375	40089383	cluster1	.	+
chr6	40091219	40091248	cluster1	.	+
chr6	40091267	40091271	cluster1	.	+
chr6	40091291	40091321	cluster1	.	+
chr6	40091486	40091505	cluster1	.	+
chr6	40093083	40093096	cluster1	.	+
chr6	40093106	40093129	cluster1	.	+
chr6	40093161	40093171	cluster1	.	+
chr6	40093186	40093222	cluster1	.	+
chr6	40093247	40093279	cluster1	.	+
chr6	40095531	40095539	cluster1	.	+
chr6	40096617	40096730	cluster1	.	+
chr6	40096742	40096769	cluster1	.	+
chr6	40096790	40096799	cluster1	.	+
chr6	40096799	40096826	cluster1	.	+
chr6	40096842	40096870	cluster1	.	+
chr6	40099257	40099267	cluster1	.	+
chr6	40102904	40102912	cluster1	.	+
chr6	40103019	40103037	cluster1	.	+
chr6	40103065	40103079	cluster1	.	+
chr6	40103157	40103173	cluster1	.	+
chr6	40103193	40103254	cluster1	.	+
chr6	40103312	40103336	cluster1	.	+
chr6	40104322	40104341	cluster1	.	+
chr6	40104356	40104374	cluster1	.	+
chr6	40104381	40104402	cluster1	.	+
chr6	40112736	40112780	cluster1	.	+
chr6	40112786	40112792	cluster1	.	+
chr6	40112797	40112924	cluster1	.	+
chr6	40112927	40112946	cluster1	.	+
chr6	40114340	40114349	cluster1	.	+
chr6	40114368	40114556	cluster1	.	+
chr6	40116382	40116395	cluster1	.	+
chr6	40116416	40116564	cluster1	.	+
chr6	40118648	40118658	cluster1	.	+
chr6	40121720	40121811	cluster1	.	+
chr6	40123220	40123233	cluster1	.	+
chr6	40123264	40123290	cluster1	.	+
chr6	40124661	40124670	cluster1	.	+
chr6	40125284	40125298	cluster1	.	+
chr6	40125719	40125917	cluster1	.	+
chr6	40125987	40126057	cluster1	.	+
chr6	40128056	40128065	cluster1	.	+
chr6	40128115	40128123	cluster1	.	+
chr6	40129878	40129892	cluster1	.	+
chr6	40131997	40132075	cluster1	.	+
chr6	40132407	40132425	cluster1	.	+
chr6	40136042	40136058	cluster1	.	+
chr6	40137149	40137168	cluster1	.	+
chr6	40137176	40137203	cluster1	.	+
chr6	40137215	40137238	cluster1	.	+
chr6	40137316	40137341	cluster1	.	+
chr6	40137408	40137442	cluster1	.	+
chr6	40137491	40137499	cluster1	.	+
chr6	40138462	40138479	cluster1	.	+
chr6	40141562	40141572	cluster1	.	+
chr6	40141575	40141586	cluster1	.	+
chr6	40141608	40141658	cluster1	.	+
chr6	40141688	40141706	cluster1	.	+
chr6	40142551	40142580	cluster1	.	+
chr6	40144408	40144476	cluster1	.	+
chr6	40144481	40144490	cluster1	.	+
chr6	40144543	40144743	cluster1	.	+
chr6	40148315	40148338	cluster1	.	+
chr6	40148352	40148369	cluster1	.	+
chr6	40148746	40148764	cluster1	.	+
chr6	40148768	40148820	cluster1	.	+
chr6	40148901	40148910	cluster1	.	+
chr6	40160191	40160198	cluster1	.	+
chr6	40160227	40160243	cluster1	.	+
chr6	40160268	40160277	cluster1	.	+
chr6	40160324	40160340	cluster1	.	+
chr6	40161507	40161543	cluster1	.	+
chr6	40161547	40161567	cluster1	.	+
chr6	40161578	40161650	cluster1	.	+
chr6	40163257	40163266	cluster1	.	+
chr6	40163271	40163308	cluster1	.	+
chr6	40163473	40163499	cluster1	.	+
chr6	40163550	40163563	cluster1	.	+
chr6	40163981	40163988	cluster1	.	+
chr6	40164603	40164608	cluster1	.	+
chr6	40164655	40164665	cluster1	.	+
chr6	40170412	40170528	cluster1	.	+
chr6	40170532	40170536	cluster1	.	+
chr6	40170567	40170634	cluster1	.	+
chr6	40173739	40173745	cluster1	.	+
chr6	40173757	40173766	cluster1	.	+
chr6	40174093	40174098	cluster1	.	+
chr6	40174141	40174147	cluster1	.	+
chr6	40178462	40178487	cluster1	.	+
chr6	40180747	40180776	cluster1	.	+
chr6	40180802	40180811	cluster1	.	+
chr6	40180811	40180822	cluster1	.	+
chr6	40180847	40180893	cluster1	.	+
chr6	40180893	40180999	cluster1	.	+
chr6	40181867	40181879	cluster1	.	+
chr6	40184926	40184930	cluster1	.	+
chr6	40184963	40184984	cluster1	.	+
chr6	40185010	40185027	cluster1	.	+
chr6	40185049	40185061	cluster1	.	+
chr6	40185075	40185083	cluster1	.	+
chr6	40185096	40185222	cluster1	.	+
chr6	40185332	40185338	cluster1	.	+
chr6	40185475	40185491	cluster1	.	+
chr6	40189309	40189319	cluster1	.	+
chr6	40189487	40189493	cluster1	.	+
chr6	40189518	40189526	cluster1	.	+
chr6	40189597	40189612	cluster1	.	+
chr6	40189682	40189688	cluster1	.	+
chr6	40191592	40191608	cluster1	.	+
chr6	40191767	40191783	cluster1	.	+
chr6	40191930	40191945	cluster1	.	+
chr6	40191993	40192005	cluster1	.	+
chr6	40192072	40192084	cluster1	.	+
chr6	40193892	40193896	cluster1	.	+
chr6	40197875	40197884	cluster1	.	+
chr6	40200732	40200742	cluster1	.	+
chr6	40200769	40200811	cluster1	.	+
chr6	40200832	40200852	cluster1	.	+
chr6	40200895	40200911	cluster1	.	+
chr6	40200951	40200962	cluster1	.	+
chr6	40201421	40201429	cluster1	.	+
chr6	40203096	40203115	cluster1	.	+
chr6	40203157	40203171	cluster1	.	+
chr6	40203198	40203202	cluster1	.	+
chr6	40203210	40203258	cluster1	.	+
chr6	40207392	40207409	cluster1	.	+
chr6	40207415	40207538	cluster1	.	+
chr6	40212715	40212720	cluster1	.	+
chr6	40218491	40218505	cluster1	.	+
chr6	40221765	40221775	cluster1	.	+
chr6	40221797	40221809	cluster1	.	+
chr6	40226082	40226091	cluster1	.	+
chr6	40229141	40229147	cluster1	.	+
chr6	40229192	40229286	cluster1	.	+
chr6	40229321	40229333	cluster1	.	+
chr6	40230041	40230054	cluster1	.	+
chr6	40230073	40230082	cluster1	.	+
chr6	40230089	40230169	cluster1	.	+
chr6	40230173	40230201	cluster1	.	+
chr6	40232062	40232123	cluster1	.	+
chr6	40232134	40232188	cluster1	.	+
chr6	40234130	40234178	cluster1	.	+
chr6	40234540	40234567	cluster1	.	+
chr6	40234709	40234719	cluster1	.	+
chr6	40245451	40245459	cluster1	.	+
chr6	40245519	40245774	cluster1	.	+
chr6	40245795	40245804	cluster1	.	+
chr6	40245807	40245935	cluster1	.	+
chr6	40245951	40245964	cluster1	.	+
chr6	40246063	40246073	cluster1	.	+
chr6	40246258	40246280	cluster1	.	+
chr6	40246317	40246345	cluster1	.	+
chr6	40246380	40246390	cluster1	.	+
chr6	40246418	40246545	cluster1	.	+
chr6	40246907	40246923	cluster1	.	+
chr6	40246930	40246983	cluster1	.	+
chr6	40247193	40247213	cluster1	.	+
chr6	40247238	40247257	cluster1	.	+
chr6	40247303	40247349	cluster1	.	+
chr6	40247363	40247391	cluster1	.	+
chr6	40250871	40251001	cluster1	.	+
chr6	40252116	40252190	cluster1	.	+
chr6	40252218	40252238	cluster1	.	+
chr6	40252537	40252544	cluster1	.	+
chr6	40252626	40252634	cluster1	.	+
chr6	40252759	40252772	cluster1	.	+
chr6	40252779	40252810	cluster1	.	+
chr6	40254388	40254398	cluster1	.	+
chr6	40254433	40254440	cluster1	.	+
chr6	40254494	40254552	cluster1	.	+
chr6	40254557	40255147	cluster1	.	+
chr6	40255155	40255163	cluster1	.	+
chr6	40264443	40264478	cluster1	.	+
chr6	40264605	40264872	cluster1	.	+
chr6	40264872	40264900	cluster1	.	+
chr6	40272555	40272592	cluster1	.	+
chr6	40272860	40272876	cluster1	.	+
chr6	40275532	40275539	cluster1	.	+
chr6	40275584	40275666	cluster1	.	+
chr6	40368589	40368681	cluster1	.	+
chr6	40370142	40370175	cluster1	.	+
chr6	40376240	40376294	cluster1	.	+
chr6	40379571	40379581	cluster1	.	+
chr6	40379620	40379638	cluster1	.	+
chr6	40381197	40381289	cluster1	.	+
chr6	40383757	40383762	cluster1	.	+
chr6	40383762	40383821	cluster1	.	+
chr6	40386811	40386857	cluster1	.	+
chr6	40386907	40386966	cluster1	.	+
chr6	40387438	40387548	cluster1	.	+
chr6	40392650	40392728	cluster1	.	+
chr6	40393328	40393335	cluster1	.	+
chr6	40393394	40393399	cluster1	.	+
chr6	40393427	40393456	cluster1	.	+
chr6	40393492	40393506	cluster1	.	+
chr6	40394609	40394634	cluster1	.	+
chr6	40394650	40394679	cluster1	.	+
chr6	40394695	40394700	cluster1	.	+
chr6	40395721	40395726	cluster1	.	+
chr6	40395733	40395822	cluster1	.	+
chr6	40396712	40396736	cluster1	.	+
chr6	40396754	40396760	cluster1	.	+
chr6	40401374	40401479	cluster1	.	+
chr6	40401493	40401504	cluster1	.	+
chr6	40401678	40401688	cluster1	.	+
chr6	40401697	40401705	cluster1	.	+
chr6	40402387	40402395	cluster1	.	+
chr6	40402779	40402831	cluster1	.	+
chr6	40402862	40402883	cluster1	.	+
chr6	40402973	40402979	cluster1	.	+
chr6	40405388	40405403	cluster1	.	+
chr6	40405799	40405805	cluster1	.	+
chr6	40406738	40406937	cluster1	.	+
chr6	40408262	40408340	cluster1	.	+
chr6	40409056	40409211	cluster1	.	+
chr6	40409334	40409476	cluster1	.	+
chr6	40411601	40411651	cluster1	.	+
chr6	40411651	40411747	cluster1	.	+
chr6	40418489	40418648	cluster1	.	+
chr6	40418665	40418669	cluster1	.	+
chr6	40422716	40422880	cluster1	.	+
chr6	40422881	40422886	cluster1	.	+
chr6	40423716	40423826	cluster1	.	+
chr6	40429833	40429856	cluster1	.	+
chr6	40431366	40431384	cluster1	.	+
chr6	40432452	40432458	cluster1	.	+
chr6	40432487	40432495	cluster1	.	+
chr6	40432504	40432536	cluster1	.	+
chr6	40435365	40435376	cluster1	.	+
chr6	40435534	40435543	cluster1	.	+
chr6	40435852	40435921	cluster1	.	+
chr6	40435921	40435935	cluster1	.	+
chr6	40436505	40436513	cluster1	.	+
chr6	40443814	40443820	cluster1	.	+
chr6	40443977	40443981	cluster1	.	+
chr6	40444290	40444307	cluster1	.	+
chr6	40449731	40449775	cluster1	.	+
chr6	40449793	40449804	cluster1	.	+
chr6	40449819	40449825	cluster1	.	+
chr6	40452644	40452658	cluster1	.	+
chr6	40455060	40455208	cluster1	.	+
chr6	40455242	40455251	cluster1	.	+
chr6	40456902	40456940	cluster1	.	+
chr6	40456942	40456968	cluster1	.	+
chr6	40456985	40457025	cluster1	.	+
chr6	40461002	40461035	cluster1	.	+
chr6	40461048	40461157	cluster1	.	+
chr6	40461954	40461972	cluster1	.	+
chr6	40462015	40462069	cluster1	.	+
chr6	40462180	40462271	cluster1	.	+
chr6	40463120	40463130	cluster1	.	+
chr6	40463137	40463193	cluster1	.	+
chr6	40463221	40463226	cluster1	.	+
chr6	40463230	40463235	cluster1	.	+
chr6	40463260	40463280	cluster1	.	+
chr6	40463290	40463299	cluster1	.	+
chr6	40464142	40464146	cluster1	.	+
chr6	40464165	40464285	cluster1	.	+
chr6	40465903	40465912	cluster1	.	+
chr6	40466783	40466812	cluster1	.	+
chr6	40474661	40474732	cluster1	.	+
chr6	40476359	40476513	cluster1	.	+
chr6	40476740	40476841	cluster1	.	+
chr6	40612420	40612427	cluster1	.	+
chr6	40612453	40612457	cluster1	.	+
chr6	40612493	40612497	cluster1	.	+
chr6	40612549	40612556	cluster1	.	+
chr6	40612588	40612608	cluster1	.	+
chr6	40612631	40612635	cluster1	.	+
chr6	40612718	40612727	cluster1	.	+
chr6	40612936	40612941	cluster1	.	+
chr6	40612948	40612977	cluster1	.	+
chr6	40612986	40612991	cluster1	.	+
chr6	40613010	40613019	cluster1	.	+
chr6	40613032	40613038	cluster1	.	+
chr6	40613064	40613070	cluster1	.	+
chr6	40613203	40613208	cluster1	.	+
chr6	40613233	40613240	cluster1	.	+
chr6	40613265	40613283	cluster1	.	+
chr6	40613307	40613311	cluster1	.	+
chr6	40634694	40634708	cluster1	.	+
chr6	40634889	40634895	cluster1	.	+
chr6	40642976	40642988	cluster1	.	+
chr6	40643012	40643017	cluster1	.	+
chr6	40643023	40643027	cluster1	.	+
chr6	40643032	40643040	cluster1	.	+
chr6	40643071	40643082	cluster1	.	+
chr6	40643100	40643106	cluster1	.	+
chr6	40644908	40644952	cluster1	.	+
chr6	40652593	40652600	cluster1	.	+
chr6	40652605	40652629	cluster1	.	+
chr6	40652656	40652663	cluster1	.	+
chr6	40652677	40652682	cluster1	.	+
chr6	40652713	40652719	cluster1	.	+
chr6	40654606	40654616	cluster1	.	+
chr6	40654647	40654654	cluster1	.	+
chr6	40654668	40654721	cluster1	.	+
chr6	40655211	40655223	cluster1	.	+
chr6	40655234	40655269	cluster1	.	+
chr6	40655279	40655284	cluster1	.	+
chr6	40655309	40655333	cluster1	.	+
chr6	40709016	40709022	cluster1	.	+
chr6	40709447	40709476	cluster1	.	+
chr6	40744414	40744443	cluster1	.	+
chr6	40744575	40744581	cluster1	.	+
chr6	40838535	40838568	cluster1	.	+
chr6	40838600	40838606	cluster1	.	+
chr6	40838634	40838638	cluster1	.	+
chr6	40840674	40840702	cluster1	.	+
chr6	40840739	40840786	cluster1	.	+
chr6	40842122	40842147	cluster1	.	+
chr6	40842179	40842193	cluster1	.	+
chr6	40842952	40842979	cluster1	.	+
chr6	40842998	40843007	cluster1	.	+
chr6	40843049	40843085	cluster1	.	+
chr6	40844687	40844721	cluster1	.	+
chr6	40844758	40844778	cluster1	.	+
chr6	40845463	40845494	cluster1	.	+
chr6	40845747	40845872	cluster1	.	+
chr6	40853567	40853706	cluster1	.	+
chr6	40853958	40854004	cluster1	.	+
chr6	40854079	40854184	cluster1	.	+
chr6	40854189	40854200	cluster1	.	+
chr6	40855269	40855292	cluster1	.	+
chr6	40855334	40855372	cluster1	.	+
chr6	40855388	40855396	cluster1	.	+
chr6	40855418	40855426	cluster1	.	+
chr6	40855513	40855518	cluster1	.	+
chr6	40855537	40855566	cluster1	.	+
chr6	40855580	40855607	cluster1	.	+
chr6	40856231	40856250	cluster1	.	+
chr6	40856252	40856257	cluster1	.	+
chr6	40856701	40856766	cluster1	.	+
chr6	40856770	40856775	cluster1	.	+
chr6	40856781	40856786	cluster1	.	+
chr6	40857770	40857801	cluster1	.	+
chr6	40859149	40859196	cluster1	.	+
chr6	40864947	40865006	cluster1	.	+
chr6	40878908	40878976	cluster1	.	+
chr6	40879006	40879027	cluster1	.	+
chr6	40879304	40879431	cluster1	.	+
chr6	40880318	40880328	cluster1	.	+
chr6	40880337	40880460	cluster1	.	+
chr6	40881913	40881992	cluster1	.	+
chr6	40882140	40882221	cluster1	.	+
chr6	40882450	40882510	cluster1	.	+
chr6	40883387	40883512	cluster1	.	+
chr6	40883724	40883835	cluster1	.	+
chr6	40883999	40884178	cluster1	.	+
chr6	40884952	40885041	cluster1	.	+
chr6	40885281	40885400	cluster1	.	+
chr6	40885405	40885450	cluster1	.	+
chr6	40885929	40886093	cluster1	.	+
chr6	40887201	40887254	cluster1	.	+
chr6	40887291	40887407	cluster1	.	+
chr6	40887574	40887658	cluster1	.	+
chr6	40889022	40889042	cluster1	.	+
chr6	40895386	40895392	cluster1	.	+
chr6	40895416	40895451	cluster1	.	+
chr6	40895464	40895469	cluster1	.	+
chr6	40895506	40895513	cluster1	.	+
chr6	40895592	40895639	cluster1	.	+
chr6	40895720	40895737	cluster1	.	+
chr6	40897298	40897304	cluster1	.	+
chr6	40897309	40897314	cluster1	.	+
chr6	40897318	40897338	cluster1	.	+
chr6	40897420	40897442	cluster1	.	+
chr6	40897477	40897485	cluster1	.	+
chr6	40897720	40897758	cluster1	.	+
chr6	40897783	40897805	cluster1	.	+
chr6	40900047	40900053	cluster1	.	+
chr6	40900088	40900093	cluster1	.	+
chr6	40900420	40900425	cluster1	.	+
chr6	40900428	40900438	cluster1	.	+
chr6	40920991	40920996	cluster1	.	+
chr6	40921015	40921021	cluster1	.	+
chr6	40921043	40921051	cluster1	.	+
chr6	40921082	40921099	cluster1	.	+
chr6	40921115	40921143	cluster1	.	+
chr6	40921703	40921709	cluster1	.	+
chr6	40921737	40921747	cluster1	.	+
chr6	40921825	40921829	cluster1	.	+
chr6	40925990	40926018	cluster1	.	+
chr6	41034251	41034338	cluster1	.	+
chr6	41034354	41034386	cluster1	.	+
chr6	41035432	41035485	cluster1	.	+
chr6	41047602	41047613	cluster1	.	+
chr6	41054672	41054684	cluster1	.	+
chr6	41057347	41057358	cluster1	.	+
chr6	41141639	41141652	cluster1	.	+
chr6	41141658	41141663	cluster1	.	+
chr6	41144985	41144993	cluster1	.	+
chr6	41152039	41152045	cluster1	.	+
chr6	41152211	41152224	cluster1	.	+
chr6	41152230	41152235	cluster1	.	+
chr6	41162103	41162110	cluster1	.	+
chr6	41163362	41163375	cluster1	.	+
chr6	41163542	41163550	cluster1	.	+
chr6	41163590	41163594	cluster1	.	+
chr6	41163654	41163666	cluster1	.	+
chr6	41163726	41163732	cluster1	.	+
chr6	41175413	41175418	cluster1	.	+
chr6	41178631	41178642	cluster1	.	+
chr6	41653349	41653390	cluster1	.	+
chr6	41654812	41654928	cluster1	.	+
chr6	41655259	41655275	cluster1	.	+
chr6	41655440	41655447	cluster1	.	+
chr6	41655467	41655480	cluster1	.	+
chr6	41657768	41658054	cluster1	.	+
chr6	41659657	41659728	cluster1	.	+
chr6	41659871	41660046	cluster1	.	+
chr6	41660279	41660364	cluster1	.	+
chr6	41660452	41660460	cluster1	.	+
chr6	41660467	41660484	cluster1	.	+
chr6	41660491	41660510	cluster1	.	+
chr6	41660536	41660546	cluster1	.	+
chr6	41670772	41670791	cluster1	.	+
chr6	41670819	41670828	cluster1	.	+
chr6	41670839	41670875	cluster1	.	+
chr6	41670910	41670991	cluster1	.	+
chr6	41674219	41674225	cluster1	.	+
chr6	41674230	41674371	cluster1	.	+
chr6	41674496	41674680	cluster1	.	+
chr6	41674906	41675021	cluster1	.	+
chr6	41675275	41675296	cluster1	.	+
chr6	41675327	41675430	cluster1	.	+
chr6	41675901	41675922	cluster1	.	+
chr6	41675939	41675966	cluster1	.	+
chr6	41675974	41676033	cluster1	.	+
chr6	41676122	41676131	cluster1	.	+
chr6	41676180	41676215	cluster1	.	+
chr6	41676219	41676226	cluster1	.	+
chr6	41680540	41680562	cluster1	.	+
chr6	41680580	41680592	cluster1	.	+
chr6	41680621	41680625	cluster1	.	+
chr6	41680650	41680663	cluster1	.	+
chr6	41680859	41680869	cluster1	.	+
chr6	41681672	41681685	cluster1	.	+
chr6	41681749	41681816	cluster1	.	+
chr6	41681866	41681874	cluster1	.	+
chr6	41682699	41682714	cluster1	.	+
chr6	41684368	41684386	cluster1	.	+
chr6	41684533	41684538	cluster1	.	+
chr6	41684569	41684580	cluster1	.	+
chr6	41685234	41685257	cluster1	.	+
chr6	41685260	41685276	cluster1	.	+
chr6	41685280	41685299	cluster1	.	+
chr6	41685351	41685391	cluster1	.	+
chr6	41686345	41686353	cluster1	.	+
chr6	41686448	41686484	cluster1	.	+
chr6	41686492	41686497	cluster1	.	+
chr6	41686526	41686539	cluster1	.	+
chr6	41686600	41686611	cluster1	.	+
chr6	41687518	41687575	cluster1	.	+
chr6	41687610	41687619	cluster1	.	+
chr6	41688107	41688124	cluster1	.	+
chr6	41688352	41688392	cluster1	.	+
chr6	41688535	41688570	cluster1	.	+
chr6	41688574	41688591	cluster1	.	+
chr6	41688645	41688652	cluster1	.	+
chr6	41688789	41688796	cluster1	.	+
chr6	41688854	41688861	cluster1	.	+
chr6	41688863	41688895	cluster1	.	+
chr6	41689328	41689356	cluster1	.	+
chr6	41689561	41689583	cluster1	.	+
chr6	41689603	41689617	cluster1	.	+
chr6	41689623	41689640	cluster1	.	+
chr6	41690488	41690504	cluster1	.	+
chr6	41690727	41690752	cluster1	.	+
chr6	41690795	41690808	cluster1	.	+
chr6	41690834	41690845	cluster1	.	+
chr6	41697343	41697357	cluster1	.	+
chr6	41697365	41697384	cluster1	.	+
chr6	41697398	41697480	cluster1	.	+
chr6	41698297	41698301	cluster1	.	+
chr6	41698320	41698364	cluster1	.	+
chr6	41698373	41698457	cluster1	.	+
chr6	41698883	41698892	cluster1	.	+
chr6	41698972	41698989	cluster1	.	+
chr6	41699023	41699043	cluster1	.	+
chr6	41699047	41699070	cluster1	.	+
chr6	41699158	41699252	cluster1	.	+
chr6	41701907	41701918	cluster1	.	+
chr6	41701957	41701984	cluster1	.	+
chr6	41701988	41702020	cluster1	.	+
chr6	41702047	41702061	cluster1	.	+
chr6	41702357	41702452	cluster1	.	+
chr6	41702934	41702941	cluster1	.	+
chr6	41702986	41703017	cluster1	.	+
chr6	41703355	41703369	cluster1	.	+
chr6	41703759	41703764	cluster1	.	+
chr6	41704319	41704343	cluster1	.	+
chr6	41704375	41704381	cluster1	.	+
chr6	41704700	41704715	cluster1	.	+
chr6	41704731	41704750	cluster1	.	+
chr6	41704760	41704782	cluster1	.	+
chr6	41735221	41735238	cluster1	.	+
chr6	41735266	41735274	cluster1	.	+
chr6	41743610	41743615	cluster1	.	+
chr6	41745158	41745187	cluster1	.	+
chr6	41745223	41745228	cluster1	.	+
chr6	41759700	41759724	cluster1	.	+
chr6	41759747	41759837	cluster1	.	+
chr6	41759893	41759927	cluster1	.	+
chr6	41761885	41761896	cluster1	.	+
chr6	41771401	41771451	cluster1	.	+
chr6	41771497	41771514	cluster1	.	+
chr6	41771560	41771593	cluster1	.	+
chr6	41771612	41771649	cluster1	.	+
chr6	41771758	41771772	cluster1	.	+
chr6	41771782	41771799	cluster1	.	+
chr6	41771888	41771892	cluster1	.	+
chr6	41771923	41771939	cluster1	.	+
chr6	41772112	41772129	cluster1	.	+
chr6	41772173	41772182	cluster1	.	+
chr6	41772265	41772283	cluster1	.	+
chr6	41775273	41775284	cluster1	.	+
chr6	41775361	41775366	cluster1	.	+
chr6	41829674	41829684	cluster1	.	+
chr6	41847438	41847445	cluster1	.	+
chr6	42268947	42268986	cluster1	.	+
chr6	42269277	42269458	cluster1	.	+
chr6	42273914	42273962	cluster1	.	+
chr6	42273970	42274047	cluster1	.	+
chr6	42276689	42277011	cluster1	.	+
chr6	42279674	42279691	cluster1	.	+
chr6	42279774	42279818	cluster1	.	+
chr6	42279838	42279846	cluster1	.	+
chr6	42279881	42279929	cluster1	.	+
chr6	42280081	42280195	cluster1	.	+
chr6	42280342	42280477	cluster1	.	+
chr6	42280569	42280577	cluster1	.	+
chr6	42282338	42282345	cluster1	.	+
chr6	42282448	42282493	cluster1	.	+
chr6	42283307	42283344	cluster1	.	+
chr6	42283369	42283431	cluster1	.	+
chr6	42286494	42286593	cluster1	.	+
chr6	42286613	42286676	cluster1	.	+
chr6	42286676	42286705	cluster1	.	+
chr6	42286722	42286745	cluster1	.	+
chr6	42286799	42286912	cluster1	.	+
chr6	42286933	42286950	cluster1	.	+
chr6	42289181	42289226	cluster1	.	+
chr6	42289228	42289244	cluster1	.	+
chr6	42290069	42290091	cluster1	.	+
chr6	42290154	42290206	cluster1	.	+
chr6	42290627	42290721	cluster1	.	+
chr6	42291325	42291462	cluster1	.	+
chr6	42291622	42291760	cluster1	.	+
chr6	42292937	42293024	cluster1	.	+
chr6	42293428	42293541	cluster1	.	+
chr6	42294072	42294162	cluster1	.	+
chr6	42296427	42296471	cluster1	.	+
chr6	42297029	42297073	cluster1	.	+
chr6	42297087	42297100	cluster1	.	+
chr6	42297133	42297138	cluster1	.	+
chr6	42298796	42298928	cluster1	.	+
chr6	42299235	42299329	cluster1	.	+
chr6	42299492	42299523	cluster1	.	+
chr6	42299561	42299615	cluster1	.	+
chr6	42299901	42299996	cluster1	.	+
chr6	42300211	42300380	cluster1	.	+
chr6	42305243	42305320	cluster1	.	+
chr6	42305468	42305528	cluster1	.	+
chr6	42305546	42305586	cluster1	.	+
chr6	42307079	42307302	cluster1	.	+
chr6	42307523	42307665	cluster1	.	+
chr6	42309933	42309971	cluster1	.	+
chr6	42310056	42310064	cluster1	.	+
chr6	42310110	42310154	cluster1	.	+
chr6	42310604	42310642	cluster1	.	+
chr6	42310956	42310976	cluster1	.	+
chr6	42310999	42311006	cluster1	.	+
chr6	42311197	42311254	cluster1	.	+
chr6	42313050	42313159	cluster1	.	+
chr6	42313234	42313328	cluster1	.	+
chr6	42313803	42313876	cluster1	.	+
chr6	42314058	42314087	cluster1	.	+
chr6	42314100	42314168	cluster1	.	+
chr6	42315283	42315348	cluster1	.	+
chr6	42315382	42315387	cluster1	.	+
chr6	42315434	42315568	cluster1	.	+
chr6	42315584	42315599	cluster1	.	+
chr6	42315715	42315744	cluster1	.	+
chr6	42315756	42315764	cluster1	.	+
chr6	42315777	42315894	cluster1	.	+
chr6	42315918	42315929	cluster1	.	+
chr6	42315943	42315989	cluster1	.	+
chr6	42317172	42317194	cluster1	.	+
chr6	42317198	42317274	cluster1	.	+
chr6	42317794	42317835	cluster1	.	+
chr6	42318154	42318361	cluster1	.	+
chr6	42318378	42318642	cluster1	.	+
chr6	42318845	42318996	cluster1	.	+
chr6	42320783	42320987	cluster1	.	+
chr6	42321244	42321251	cluster1	.	+
chr6	42321251	42321345	cluster1	.	+
chr6	42321370	42321374	cluster1	.	+
chr6	42321584	42321607	cluster1	.	+
chr6	42321607	42321638	cluster1	.	+
chr6	42321901	42322018	cluster1	.	+
chr6	42323253	42323290	cluster1	.	+
chr6	42323348	42323498	cluster1	.	+
chr6	42323503	42323511	cluster1	.	+
chr6	42323633	42323685	cluster1	.	+
chr6	42324660	42324683	cluster1	.	+
chr6	42324688	42324704	cluster1	.	+
chr6	42324706	42324723	cluster1	.	+
chr6	42325037	42325054	cluster1	.	+
chr6	42325140	42325147	cluster1	.	+
chr6	42325354	42325362	cluster1	.	+
chr6	42343587	42343594	cluster1	.	+
chr6	42343851	42343859	cluster1	.	+
chr6	42343878	42343893	cluster1	.	+
chr6	42343906	42343982	cluster1	.	+
chr6	42347883	42347891	cluster1	.	+
chr6	42406218	42406224	cluster1	.	+
chr6	42410771	42410784	cluster1	.	+
chr6	42412383	42412395	cluster1	.	+
chr6	42414079	42414094	cluster1	.	+
chr6	42418388	42418395	cluster1	.	+
