# Supplementary material for: A purely bioinformatic pipeline for the prediction of mammalian odorant receptor gene enhancers
Source: BMC Bioinformatics. 2019 Sep 14;20:474. doi: 10.1186/s12859-019-3012-1 (PMC6744719; doi:10.1186/s12859-019-3012-1)
Supplement: Supplementary file 5 — Annotation tracks containing evolutionarily conserved stretches among loci of selected genomic architectures. BED-formatted text files (.bed) annotating, at threshold distance = 1 Mb, broadened conserved stretches within (or nearby) loci of some notable genomic architectures. File names are composed by list type (either: main olfactory epithelium, MOE; olfactome; vomeronasal organ, VNO; T-cell receptor genes, “t_cell_receptor”), species and threshold value (invariably “1_0Mb”). A “NO-PSEUDO” in the file name indicates that the gene list originating the file is devoid of pseudogene-flagged entries. A “CONSERVED” at the beginning of each file name differentiates these BED files from those found in Additional files 4 and 7. Text files are provided as a single compressed (.zip) file available in the Open Science Framework repository, see paragraph “Availability of data and material”. (ZIP 2843 kb) [file 12859_2019_3012_MOESM5_ESM.zip › Supplementary file 3_final/CONSERVED_VNO-human-1_0Mb.bed]

chr1	246244525	246244554	cluster1	.	+
chr1	246244578	246244607	cluster1	.	+
chr1	246244937	246244953	cluster1	.	+
chr1	246247172	246247180	cluster1	.	+
chr1	246252947	246253041	cluster1	.	+
chr1	246265864	246265872	cluster1	.	+
chr1	246267100	246267120	cluster1	.	+
chr1	246267141	246267179	cluster1	.	+
chr1	246267422	246267428	cluster1	.	+
chr1	246274219	246274240	cluster1	.	+
chr1	246274340	246274385	cluster1	.	+
chr1	246280749	246280777	cluster1	.	+
chr1	246282629	246282763	cluster1	.	+
chr1	246282787	246282817	cluster1	.	+
chr1	246284258	246284266	cluster1	.	+
chr1	246291138	246291144	cluster1	.	+
chr1	246291163	246291430	cluster1	.	+
chr1	246291599	246291608	cluster1	.	+
chr1	246291631	246291819	cluster1	.	+
chr1	246292570	246292590	cluster1	.	+
chr1	246295038	246295046	cluster1	.	+
chr1	246295468	246295899	cluster1	.	+
chr1	246297934	246297955	cluster1	.	+
chr1	246298067	246298085	cluster1	.	+
chr1	246300947	246300952	cluster1	.	+
chr1	246301333	246301337	cluster1	.	+
chr1	246305331	246305336	cluster1	.	+
chr1	246305368	246305376	cluster1	.	+
chr1	246305481	246305549	cluster1	.	+
chr1	246305584	246305589	cluster1	.	+
chr1	246308629	246308765	cluster1	.	+
chr1	246313924	246313943	cluster1	.	+
chr1	246313999	246314003	cluster1	.	+
chr1	246318719	246318741	cluster1	.	+
chr1	246318837	246318852	cluster1	.	+
chr1	246318875	246318901	cluster1	.	+
chr1	246319024	246319047	cluster1	.	+
chr1	246319273	246319280	cluster1	.	+
chr1	246319354	246319363	cluster1	.	+
chr1	246319393	246319619	cluster1	.	+
chr1	246320297	246320312	cluster1	.	+
chr1	246320408	246320445	cluster1	.	+
chr1	246320523	246320564	cluster1	.	+
chr1	246324078	246324096	cluster1	.	+
chr1	246327192	246327342	cluster1	.	+
chr1	246327350	246327354	cluster1	.	+
chr1	246327544	246327551	cluster1	.	+
chr1	246328503	246328541	cluster1	.	+
chr1	246328580	246328603	cluster1	.	+
chr1	246329736	246329768	cluster1	.	+
chr1	246329789	246329797	cluster1	.	+
chr1	246330470	246330545	cluster1	.	+
chr1	246335359	246335477	cluster1	.	+
chr1	246338500	246338509	cluster1	.	+
chr1	246342514	246342534	cluster1	.	+
chr1	246351109	246351138	cluster1	.	+
chr1	246352514	246352519	cluster1	.	+
chr1	246352748	246352757	cluster1	.	+
chr1	246354208	246354248	cluster1	.	+
chr1	246354255	246354287	cluster1	.	+
chr1	246355025	246355098	cluster1	.	+
chr1	246373924	246373956	cluster1	.	+
chr1	246380424	246380456	cluster1	.	+
chr1	246395431	246395458	cluster1	.	+
chr1	246402307	246402330	cluster1	.	+
chr1	246402334	246402370	cluster1	.	+
chr1	246402412	246402531	cluster1	.	+
chr1	246402543	246402573	cluster1	.	+
chr1	246402681	246402692	cluster1	.	+
chr1	246402710	246402755	cluster1	.	+
chr1	246404267	246404286	cluster1	.	+
chr1	246404324	246404347	cluster1	.	+
chr1	246406263	246406281	cluster1	.	+
chr1	246412564	246412589	cluster1	.	+
chr1	246416390	246416501	cluster1	.	+
chr1	246416507	246416517	cluster1	.	+
chr1	246432231	246432258	cluster1	.	+
chr1	246432264	246432324	cluster1	.	+
chr1	246432351	246432395	cluster1	.	+
chr1	246432431	246432440	cluster1	.	+
chr1	246432456	246432480	cluster1	.	+
chr1	246432483	246432510	cluster1	.	+
chr1	246437786	246437815	cluster1	.	+
chr1	246437867	246438062	cluster1	.	+
chr1	246438078	246438290	cluster1	.	+
chr1	246438301	246438345	cluster1	.	+
chr1	246438402	246438424	cluster1	.	+
chr1	246440871	246440894	cluster1	.	+
chr1	246445600	246445624	cluster1	.	+
chr1	246445641	246445698	cluster1	.	+
chr1	246445754	246445778	cluster1	.	+
chr1	246447589	246447613	cluster1	.	+
chr1	246447670	246447680	cluster1	.	+
chr1	246447759	246447766	cluster1	.	+
chr1	246450828	246450860	cluster1	.	+
chr1	246450889	246450909	cluster1	.	+
chr1	246450943	246450960	cluster1	.	+
chr1	246455481	246455506	cluster1	.	+
chr1	246455595	246455896	cluster1	.	+
chr1	246460733	246460764	cluster1	.	+
chr1	246460788	246460812	cluster1	.	+
chr1	246460821	246460845	cluster1	.	+
chr1	246465498	246465512	cluster1	.	+
chr1	246471577	246471592	cluster1	.	+
chr1	246471618	246471641	cluster1	.	+
chr1	246471674	246471764	cluster1	.	+
chr1	246476879	246476907	cluster1	.	+
chr1	246476910	246476941	cluster1	.	+
chr1	246476953	246477005	cluster1	.	+
chr1	246477163	246477170	cluster1	.	+
chr1	246483065	246483087	cluster1	.	+
chr1	246483222	246483227	cluster1	.	+
chr1	246483267	246483301	cluster1	.	+
chr1	246483305	246483321	cluster1	.	+
chr1	246492811	246492830	cluster1	.	+
chr1	246494725	246494768	cluster1	.	+
chr1	246497489	246497505	cluster1	.	+
chr1	246500813	246500842	cluster1	.	+
chr1	246500864	246500894	cluster1	.	+
chr1	246507047	246507217	cluster1	.	+
chr1	246507324	246507332	cluster1	.	+
chr1	246527082	246527126	cluster1	.	+
chr1	246527964	246528020	cluster1	.	+
chr1	246528578	246528616	cluster1	.	+
chr1	246528637	246528700	cluster1	.	+
chr1	246528728	246528840	cluster1	.	+
chr1	246540568	246540579	cluster1	.	+
chr1	246540599	246540630	cluster1	.	+
chr1	246540989	246540996	cluster1	.	+
chr1	246541096	246541102	cluster1	.	+
chr1	246541190	246541209	cluster1	.	+
chr1	246544514	246544520	cluster1	.	+
chr1	246544551	246544622	cluster1	.	+
chr1	246544629	246544633	cluster1	.	+
chr1	246544655	246544660	cluster1	.	+
chr1	246548539	246548545	cluster1	.	+
chr1	246551233	246551257	cluster1	.	+
chr1	246551301	246551305	cluster1	.	+
chr1	246556606	246556620	cluster1	.	+
chr1	246556659	246556669	cluster1	.	+
chr1	246556698	246556703	cluster1	.	+
chr1	246556721	246556725	cluster1	.	+
chr1	246557372	246557390	cluster1	.	+
chr1	246557402	246557411	cluster1	.	+
chr1	246557477	246557492	cluster1	.	+
chr1	246564342	246564436	cluster1	.	+
chr1	246565820	246565838	cluster1	.	+
chr1	246565896	246565900	cluster1	.	+
chr1	246566210	246566216	cluster1	.	+
chr1	246566305	246566320	cluster1	.	+
chr1	246566346	246566354	cluster1	.	+
chr1	246566398	246566408	cluster1	.	+
chr1	246566423	246566460	cluster1	.	+
chr1	246566492	246566598	cluster1	.	+
chr1	246566733	246566756	cluster1	.	+
chr1	246566877	246566896	cluster1	.	+
chr1	246567259	246567265	cluster1	.	+
chr1	246567316	246567327	cluster1	.	+
chr1	246567344	246567349	cluster1	.	+
chr1	246567507	246567517	cluster1	.	+
chr1	246567555	246567583	cluster1	.	+
chr1	246569802	246569815	cluster1	.	+
chr1	246569818	246569827	cluster1	.	+
chr1	246569850	246569856	cluster1	.	+
chr1	246569983	246569987	cluster1	.	+
chr1	246573722	246573745	cluster1	.	+
chr1	246574371	246574406	cluster1	.	+
chr1	246575792	246575816	cluster1	.	+
chr1	246577943	246577963	cluster1	.	+
chr1	246588394	246588398	cluster1	.	+
chr1	246588792	246588818	cluster1	.	+
chr1	246591505	246591521	cluster1	.	+
chr1	246591548	246591556	cluster1	.	+
chr1	246591556	246591573	cluster1	.	+
chr1	246591592	246591642	cluster1	.	+
chr1	246591655	246591687	cluster1	.	+
chr1	246591733	246591738	cluster1	.	+
chr1	246591757	246591774	cluster1	.	+
chr1	246591939	246591944	cluster1	.	+
chr1	246615942	246615973	cluster1	.	+
chr1	246621583	246621637	cluster1	.	+
chr1	246631884	246631936	cluster1	.	+
chr1	246632272	246632301	cluster1	.	+
chr1	246632353	246632385	cluster1	.	+
chr1	246632396	246632465	cluster1	.	+
chr1	246633900	246634019	cluster1	.	+
chr1	246634457	246634480	cluster1	.	+
chr1	246634480	246634594	cluster1	.	+
chr1	246641604	246641706	cluster1	.	+
chr1	246641767	246641775	cluster1	.	+
chr1	246647677	246647687	cluster1	.	+
chr1	246647783	246647796	cluster1	.	+
chr1	246647827	246647866	cluster1	.	+
chr1	246647904	246647971	cluster1	.	+
chr1	246647995	246648041	cluster1	.	+
chr1	246649774	246649799	cluster1	.	+
chr1	246652530	246652558	cluster1	.	+
chr1	246658437	246658447	cluster1	.	+
chr1	246658484	246658496	cluster1	.	+
chr1	246658551	246658575	cluster1	.	+
chr1	246658798	246658805	cluster1	.	+
chr1	246660195	246660320	cluster1	.	+
chr1	246660325	246660336	cluster1	.	+
chr1	246665695	246665905	cluster1	.	+
chr1	246666532	246666546	cluster1	.	+
chr1	246667029	246667041	cluster1	.	+
chr1	246667055	246667111	cluster1	.	+
chr1	246667152	246667168	cluster1	.	+
chr1	246667232	246667317	cluster1	.	+
chr1	246667373	246667380	cluster1	.	+
chr1	246667441	246667671	cluster1	.	+
chr1	246668148	246668155	cluster1	.	+
chr1	246668257	246668363	cluster1	.	+
chr1	246677935	246677949	cluster1	.	+
chr1	246677990	246678079	cluster1	.	+
chr1	246691753	246691762	cluster1	.	+
chr1	246692011	246692015	cluster1	.	+
chr1	246700701	246700711	cluster1	.	+
chr1	246724467	246724515	cluster1	.	+
chr1	246724539	246724593	cluster1	.	+
chr1	246726884	246727010	cluster1	.	+
chr1	246735972	246736057	cluster1	.	+
chr1	246740164	246740309	cluster1	.	+
chr1	246744073	246744133	cluster1	.	+
chr1	246755510	246755716	cluster1	.	+
chr1	246755733	246755780	cluster1	.	+
chr1	246755797	246755817	cluster1	.	+
chr1	246755846	246755870	cluster1	.	+
chr1	246758223	246758279	cluster1	.	+
chr1	246758342	246758359	cluster1	.	+
chr1	246759022	246759062	cluster1	.	+
chr1	246759071	246759156	cluster1	.	+
chr1	246759954	246760231	cluster1	.	+
chr1	246764226	246764289	cluster1	.	+
chr1	246764316	246764363	cluster1	.	+
chr1	246766054	246766109	cluster1	.	+
chr1	246767188	246767500	cluster1	.	+
chr1	246767805	246767819	cluster1	.	+
chr1	246771867	246771957	cluster1	.	+
chr1	246771965	246771998	cluster1	.	+
chr1	246776113	246776137	cluster1	.	+
chr1	246776626	246776663	cluster1	.	+
chr1	246776960	246776990	cluster1	.	+
chr1	246777033	246777043	cluster1	.	+
chr1	246777269	246777409	cluster1	.	+
chr1	246777419	246777447	cluster1	.	+
chr1	246778810	246778820	cluster1	.	+
chr1	246778839	246778919	cluster1	.	+
chr1	246778923	246778937	cluster1	.	+
chr1	246780336	246780380	cluster1	.	+
chr1	246780386	246780571	cluster1	.	+
chr1	246785989	246785994	cluster1	.	+
chr1	246786011	246786104	cluster1	.	+
chr1	246786973	246787064	cluster1	.	+
chr1	246789600	246789611	cluster1	.	+
chr1	246789623	246789650	cluster1	.	+
chr1	246789672	246789677	cluster1	.	+
chr1	246789681	246789733	cluster1	.	+
chr1	246790667	246790689	cluster1	.	+
chr1	246790701	246790712	cluster1	.	+
chr1	246790764	246790790	cluster1	.	+
chr1	246790790	246790796	cluster1	.	+
chr1	246792271	246792290	cluster1	.	+
chr1	246792327	246792342	cluster1	.	+
chr1	246794227	246794288	cluster1	.	+
chr1	246794295	246794309	cluster1	.	+
chr1	246795451	246795468	cluster1	.	+
chr1	246797394	246797401	cluster1	.	+
chr1	246797472	246797510	cluster1	.	+
chr1	246799701	246799774	cluster1	.	+
chr1	246802212	246802331	cluster1	.	+
chr1	246807214	246807377	cluster1	.	+
chr1	246809803	246809810	cluster1	.	+
chr1	246809821	246809991	cluster1	.	+
chr1	246810005	246810039	cluster1	.	+
chr1	246815242	246815285	cluster1	.	+
chr1	246818072	246818182	cluster1	.	+
chr1	246818230	246818252	cluster1	.	+
chr1	246818510	246818613	cluster1	.	+
chr1	246820715	246820813	cluster1	.	+
chr1	246829896	246829914	cluster1	.	+
chr1	246829933	246830007	cluster1	.	+
chr1	246830050	246830097	cluster1	.	+
chr1	246839330	246839471	cluster1	.	+
chr1	246839502	246839509	cluster1	.	+
chr1	246839524	246839548	cluster1	.	+
chr1	246839683	246839782	cluster1	.	+
chr1	246839904	246839913	cluster1	.	+
chr1	246839936	246839947	cluster1	.	+
chr1	246840090	246840322	cluster1	.	+
chr1	246840341	246840776	cluster1	.	+
chr1	246840806	246840846	cluster1	.	+
chr1	246840926	246840976	cluster1	.	+
chr1	246840996	246841001	cluster1	.	+
chr1	246843789	246843797	cluster1	.	+
chr1	246843837	246843905	cluster1	.	+
chr1	246849611	246849618	cluster1	.	+
chr1	246849643	246849647	cluster1	.	+
chr1	246849697	246849720	cluster1	.	+
chr1	246849895	246849911	cluster1	.	+
chr1	246849952	246849987	cluster1	.	+
chr1	246850075	246850095	cluster1	.	+
chr1	246850565	246850616	cluster1	.	+
chr1	246850897	246851064	cluster1	.	+
chr1	246851200	246851465	cluster1	.	+
chr1	246851601	246851633	cluster1	.	+
chr1	246851659	246851696	cluster1	.	+
chr1	246851792	246851824	cluster1	.	+
chr1	246851828	246852159	cluster1	.	+
chr1	246853083	246853104	cluster1	.	+
chr1	246853105	246853183	cluster1	.	+
chr1	246853210	246853219	cluster1	.	+
chr1	246855824	246855836	cluster1	.	+
chr1	246857685	246857691	cluster1	.	+
chr1	246860895	246860899	cluster1	.	+
chr1	246861106	246861136	cluster1	.	+
chr1	246861951	246861958	cluster1	.	+
chr1	246861985	246862155	cluster1	.	+
chr1	246863914	246863961	cluster1	.	+
chr1	246864035	246864041	cluster1	.	+
chr1	246864091	246864122	cluster1	.	+
chr1	246867237	246867296	cluster1	.	+
chr1	246867697	246867819	cluster1	.	+
chr1	246876031	246876189	cluster1	.	+
chr1	246876946	246877083	cluster1	.	+
chr1	246877153	246877308	cluster1	.	+
chr1	246885487	246885687	cluster1	.	+
chr1	246887208	246887360	cluster1	.	+
chr1	246887372	246887379	cluster1	.	+
chr1	246888167	246888178	cluster1	.	+
chr1	246888207	246888235	cluster1	.	+
chr1	246888385	246888520	cluster1	.	+
chr1	246889962	246889967	cluster1	.	+
chr1	246889996	246890069	cluster1	.	+
chr1	246890947	246891025	cluster1	.	+
chr1	246891776	246891782	cluster1	.	+
chr1	246891810	246891914	cluster1	.	+
chr1	246894651	246894754	cluster1	.	+
chr1	246895831	246895929	cluster1	.	+
chr1	246898195	246898338	cluster1	.	+
chr1	246899448	246899514	cluster1	.	+
chr1	246900057	246900242	cluster1	.	+
chr1	246900333	246900471	cluster1	.	+
chr1	246902514	246902681	cluster1	.	+
chr1	246903944	246904039	cluster1	.	+
chr1	246905538	246905641	cluster1	.	+
chr1	246907545	246907763	cluster1	.	+
chr1	246913226	246913415	cluster1	.	+
chr1	246914415	246914434	cluster1	.	+
chr1	246916135	246916397	cluster1	.	+
chr1	246918244	246918390	cluster1	.	+
chr1	246931657	246931679	cluster1	.	+
chr1	246932040	246932049	cluster1	.	+
chr1	246932072	246932091	cluster1	.	+
chr1	246960207	246960239	cluster1	.	+
chr1	246962028	246962050	cluster1	.	+
chr1	246963001	246963023	cluster1	.	+
chr1	246970163	246970184	cluster1	.	+
chr1	246970223	246970252	cluster1	.	+
chr1	246972066	246972096	cluster1	.	+
chr1	246972215	246972239	cluster1	.	+
chr1	246972851	246972874	cluster1	.	+
chr1	246974029	246974146	cluster1	.	+
chr1	246976326	246976368	cluster1	.	+
chr1	246976409	246976513	cluster1	.	+
chr1	246976830	246976860	cluster1	.	+
chr1	246999345	246999350	cluster1	.	+
chr1	246999978	246999984	cluster1	.	+
chr1	247007900	247007908	cluster1	.	+
chr1	247037683	247037688	cluster1	.	+
chr1	247037842	247037847	cluster1	.	+
chr1	247042835	247043171	cluster1	.	+
chr1	247043173	247043204	cluster1	.	+
chr1	247043224	247043554	cluster1	.	+
chr1	247043561	247043566	cluster1	.	+
chr1	247043623	247043816	cluster1	.	+
chr1	247043850	247043871	cluster1	.	+
chr1	247043897	247043935	cluster1	.	+
chr1	247043946	247043974	cluster1	.	+
chr1	247043990	247044023	cluster1	.	+
chr1	247085406	247085434	cluster1	.	+
chr1	247085805	247085833	cluster1	.	+
chr1	247085883	247085909	cluster1	.	+
chr1	247085954	247085977	cluster1	.	+
chr1	247086004	247086056	cluster1	.	+
chr1	247088048	247088064	cluster1	.	+
chr1	247088157	247088177	cluster1	.	+
chr1	247100581	247100586	cluster1	.	+
chr1	247100666	247100670	cluster1	.	+
chr1	247102090	247102101	cluster1	.	+
chr1	247113965	247114017	cluster1	.	+
chr1	247114044	247114067	cluster1	.	+
chr1	247114114	247114142	cluster1	.	+
chr1	247114189	247114218	cluster1	.	+
chr1	247114559	247114595	cluster1	.	+
chr1	247119739	247119744	cluster1	.	+
chr1	247119802	247119828	cluster1	.	+
chr1	247119836	247119846	cluster1	.	+
chr1	247119868	247119890	cluster1	.	+
chr1	247119951	247120035	cluster1	.	+
chr1	247120035	247120079	cluster1	.	+
chr1	247120142	247120284	cluster1	.	+
chr1	247156903	247156907	cluster1	.	+
chr1	247159762	247159768	cluster1	.	+
chr1	247175213	247175225	cluster1	.	+
chr1	247175272	247175535	cluster1	.	+
chr1	247175570	247175597	cluster1	.	+
chr1	247175610	247175630	cluster1	.	+
chr1	247175680	247175766	cluster1	.	+
chr1	247175837	247175899	cluster1	.	+
chr1	247175931	247176046	cluster1	.	+
chr1	247176325	247176383	cluster1	.	+
chr1	247182558	247182650	cluster1	.	+
chr1	247182678	247182723	cluster1	.	+
chr1	247182915	247182926	cluster1	.	+
chr1	247183466	247183537	cluster1	.	+
chr1	247183544	247183566	cluster1	.	+
chr1	247183578	247183595	cluster1	.	+
chr1	247183693	247183759	cluster1	.	+
chr1	247183786	247184234	cluster1	.	+
chr1	247184244	247184264	cluster1	.	+
chr1	247184292	247184638	cluster1	.	+
chr1	247184646	247184650	cluster1	.	+
chr1	247184676	247185392	cluster1	.	+
chr1	247200064	247200069	cluster1	.	+
chr1	247200097	247200103	cluster1	.	+
chr1	247210685	247210693	cluster1	.	+
chr1	247229932	247230604	cluster1	.	+
chr1	247230609	247231881	cluster1	.	+
chr1	247231901	247231915	cluster1	.	+
chr1	247231930	247231948	cluster1	.	+
chr1	247231999	247232102	cluster1	.	+
chr1	247232111	247232119	cluster1	.	+
chr1	247298163	247298184	cluster1	.	+
chr1	247298200	247298207	cluster1	.	+
chr1	247298231	247298247	cluster1	.	+
chr1	247300294	247300309	cluster1	.	+
chr1	247300385	247300399	cluster1	.	+
chr1	247300518	247300584	cluster1	.	+
chr1	247300596	247300620	cluster1	.	+
chr1	247300864	247300871	cluster1	.	+
chr1	247301005	247301041	cluster1	.	+
chr1	247301183	247301238	cluster1	.	+
chr1	247308472	247308477	cluster1	.	+
chr1	247308507	247308538	cluster1	.	+
chr1	247308554	247308559	cluster1	.	+
chr1	247308569	247308574	cluster1	.	+
chr1	247308586	247308590	cluster1	.	+
chr1	247309692	247309699	cluster1	.	+
chr1	247310334	247310468	cluster1	.	+
chr1	247323147	247323154	cluster1	.	+
chr1	247323230	247323240	cluster1	.	+
chr1	247328679	247328685	cluster1	.	+
chr1	247328834	247328868	cluster1	.	+
chr1	247329183	247329431	cluster1	.	+
chr1	247329441	247329446	cluster1	.	+
chr1	247329468	247329473	cluster1	.	+
chr1	247329492	247329645	cluster1	.	+
chr1	247329960	247329968	cluster1	.	+
chr1	247331427	247331434	cluster1	.	+
chr1	247331900	247331920	cluster1	.	+
chr1	247331936	247331966	cluster1	.	+
chr1	247331981	247332002	cluster1	.	+
chr1	247390587	247390603	cluster1	.	+
chr1	247416092	247416101	cluster1	.	+
chr1	247416107	247416121	cluster1	.	+
chr1	247416191	247416199	cluster1	.	+
chr1	247418811	247418826	cluster1	.	+
chr1	247418834	247418841	cluster1	.	+
chr1	247418866	247418871	cluster1	.	+
chr1	247418966	247418970	cluster1	.	+
chr1	247418995	247418999	cluster1	.	+
chr1	247419073	247419083	cluster1	.	+
chr1	247423273	247423302	cluster1	.	+
chr1	247423333	247423353	cluster1	.	+
chr1	247423844	247423851	cluster1	.	+
chr1	247423908	247423949	cluster1	.	+
chr1	247423963	247423970	cluster1	.	+
chr1	247423998	247424012	cluster1	.	+
chr1	247424091	247424174	cluster1	.	+
chr1	247424262	247424270	cluster1	.	+
chr1	247424332	247424363	cluster1	.	+
chr1	247424404	247424413	cluster1	.	+
chr1	247424433	247424450	cluster1	.	+
chr1	247424470	247424492	cluster1	.	+
chr1	247424544	247424564	cluster1	.	+
chr1	247424574	247424600	cluster1	.	+
chr1	247424658	247424762	cluster1	.	+
chr1	247424847	247424885	cluster1	.	+
chr1	247424904	247424913	cluster1	.	+
chr1	247424946	247425044	cluster1	.	+
chr1	247425177	247425191	cluster1	.	+
chr1	247425231	247425245	cluster1	.	+
chr1	247425273	247425277	cluster1	.	+
chr1	247425312	247425364	cluster1	.	+
chr1	247425423	247425428	cluster1	.	+
chr1	247425480	247425486	cluster1	.	+
chr1	247425507	247425515	cluster1	.	+
chr1	247434272	247434279	cluster1	.	+
chr1	247435967	247435990	cluster1	.	+
chr1	247436070	247436077	cluster1	.	+
chr1	247436139	247436145	cluster1	.	+
chr1	247440321	247440346	cluster1	.	+
chr1	247443968	247443989	cluster1	.	+
chr1	247444042	247444058	cluster1	.	+
chr1	247444095	247444110	cluster1	.	+
chr1	247444138	247444148	cluster1	.	+
chr1	247448079	247448105	cluster1	.	+
chr1	247448402	247448436	cluster1	.	+
chr1	247448459	247448505	cluster1	.	+
chr1	247451071	247451223	cluster1	.	+
chr1	247451227	247451265	cluster1	.	+
chr1	247451308	247451368	cluster1	.	+
chr1	247451395	247451447	cluster1	.	+
chr1	247451461	247451474	cluster1	.	+
chr1	247451494	247451553	cluster1	.	+
chr1	247451559	247451568	cluster1	.	+
chr1	247451590	247451802	cluster1	.	+
chr1	247451815	247451840	cluster1	.	+
chr1	247451896	247451938	cluster1	.	+
chr1	247451966	247451971	cluster1	.	+
chr1	247458177	247458233	cluster1	.	+
chr1	247464691	247464722	cluster1	.	+
chr1	247469959	247469993	cluster1	.	+
chr1	247474700	247474706	cluster1	.	+
chr1	247491301	247491312	cluster1	.	+
chr1	247491394	247491403	cluster1	.	+
chr1	247491466	247491481	cluster1	.	+
chr1	247491646	247491672	cluster1	.	+
chr1	247491983	247492018	cluster1	.	+
chr1	247530309	247530327	cluster1	.	+
chr1	247531675	247531683	cluster1	.	+
chr1	247531723	247531747	cluster1	.	+
chr1	247531963	247531986	cluster1	.	+
chr1	247532299	247532310	cluster1	.	+
chr1	247532320	247532346	cluster1	.	+
chr1	247563635	247563645	cluster1	.	+
chr1	247565955	247565963	cluster1	.	+
chr1	247574136	247574144	cluster1	.	+
chr1	247574166	247574189	cluster1	.	+
chr1	247574238	247574246	cluster1	.	+
chr1	247588542	247588556	cluster1	.	+
chr1	247588563	247588579	cluster1	.	+
chr1	247588698	247588703	cluster1	.	+
chr1	247589193	247589201	cluster1	.	+
chr1	247605790	247605795	cluster1	.	+
chr1	247606233	247606238	cluster1	.	+
chr1	247606413	247606418	cluster1	.	+
chr1	247635488	247635517	cluster1	.	+
chr1	247637134	247637162	cluster1	.	+
chr1	247637442	247637453	cluster1	.	+
chr1	247637497	247637522	cluster1	.	+
chr1	247646040	247646126	cluster1	.	+
chr1	247646213	247646229	cluster1	.	+
chr1	247646242	247646261	cluster1	.	+
chr1	247646325	247646356	cluster1	.	+
chr1	247646387	247646407	cluster1	.	+
chr1	247648152	247648162	cluster1	.	+
chr1	247667052	247667060	cluster1	.	+
chr1	247667228	247667239	cluster1	.	+
chr1	247667282	247667286	cluster1	.	+
chr1	247667380	247667385	cluster1	.	+
chr1	247667413	247667418	cluster1	.	+
chr1	247667589	247667613	cluster1	.	+
chr1	247669187	247669214	cluster1	.	+
chr1	247672190	247672195	cluster1	.	+
chr1	247672274	247672285	cluster1	.	+
chr1	247672316	247672342	cluster1	.	+
chr1	247672511	247672525	cluster1	.	+
chr1	247672544	247672549	cluster1	.	+
chr1	247672670	247672701	cluster1	.	+
chr1	247672730	247672753	cluster1	.	+
chr1	247672805	247672809	cluster1	.	+
chr1	247672841	247672846	cluster1	.	+
chr1	247672871	247672879	cluster1	.	+
chr1	247672967	247672971	cluster1	.	+
chr1	247679627	247679639	cluster1	.	+
chr1	247679876	247679885	cluster1	.	+
chr1	247712009	247712016	cluster1	.	+
chr1	247712033	247712047	cluster1	.	+
chr1	247712213	247712236	cluster1	.	+
chr1	247712249	247712254	cluster1	.	+
chr1	247712374	247712383	cluster1	.	+
chr1	247712399	247712404	cluster1	.	+
chr1	247712538	247712542	cluster1	.	+
chr1	247712570	247712584	cluster1	.	+
chr1	247723510	247723521	cluster1	.	+
chr1	247723540	247723547	cluster1	.	+
chr1	247723669	247723698	cluster1	.	+
chr1	247723861	247723875	cluster1	.	+
chr1	247738782	247738796	cluster1	.	+
chr1	247738959	247738988	cluster1	.	+
chr1	247739133	247739150	cluster1	.	+
chr1	247757525	247757568	cluster1	.	+
chr1	247757645	247757656	cluster1	.	+
chr1	247757663	247757698	cluster1	.	+
chr1	247757867	247757878	cluster1	.	+
chr1	247757898	247757905	cluster1	.	+
chr1	247758020	247758027	cluster1	.	+
chr1	247758044	247758058	cluster1	.	+
chr1	247758074	247758078	cluster1	.	+
chr1	247758170	247758174	cluster1	.	+
chr1	247758218	247758235	cluster1	.	+
chr1	247758302	247758306	cluster1	.	+
chr1	247758359	247758369	cluster1	.	+
chr1	247775077	247775082	cluster1	.	+
chr1	247775116	247775121	cluster1	.	+
chr1	247775254	247775270	cluster1	.	+
chr1	247775275	247775283	cluster1	.	+
chr1	247775434	247775442	cluster1	.	+
chr1	247775672	247775679	cluster1	.	+
chr1	247775734	247775739	cluster1	.	+
chr1	247775744	247775763	cluster1	.	+
chr1	247797171	247797194	cluster1	.	+
chr1	247797898	247797907	cluster1	.	+
chr1	247797973	247797980	cluster1	.	+
chr1	247804105	247804127	cluster1	.	+
chr1	247815197	247815210	cluster1	.	+
chr1	247815327	247815332	cluster1	.	+
chr1	247815556	247815561	cluster1	.	+
chr1	247827487	247827595	cluster1	.	+
chr1	247827695	247827756	cluster1	.	+
chr1	247827818	247827842	cluster1	.	+
chr1	247827867	247827895	cluster1	.	+
chr1	247827958	247827969	cluster1	.	+
chr1	247828044	247828122	cluster1	.	+
chr1	247828158	247828332	cluster1	.	+
chr1	247828388	247828439	cluster1	.	+
chr1	247841387	247841395	cluster1	.	+
chr1	247841540	247841545	cluster1	.	+
chr1	247855356	247855365	cluster1	.	+
chr1	247857245	247857251	cluster1	.	+
chr1	247857298	247857308	cluster1	.	+
chr1	247857342	247857354	cluster1	.	+
chr1	247857456	247857470	cluster1	.	+
chr1	247857478	247857485	cluster1	.	+
chr1	247857561	247857566	cluster1	.	+
chr1	247860706	247860713	cluster1	.	+
chr1	247864701	247864708	cluster1	.	+
chr1	247864740	247864748	cluster1	.	+
chr1	247864773	247864778	cluster1	.	+
chr1	247864798	247864811	cluster1	.	+
chr1	247864929	247864940	cluster1	.	+
chr1	247868003	247868016	cluster1	.	+
chr1	247868025	247868065	cluster1	.	+
chr1	247875911	247875915	cluster1	.	+
chr1	247876034	247876038	cluster1	.	+
chr1	247876069	247876074	cluster1	.	+
chr1	247876171	247876176	cluster1	.	+
chr1	247876357	247876383	cluster1	.	+
chr1	247895688	247895865	cluster1	.	+
chr1	247895916	247895942	cluster1	.	+
chr1	247895962	247895983	cluster1	.	+
chr1	247896105	247896141	cluster1	.	+
chr1	247896301	247896371	cluster1	.	+
chr1	247896384	247896485	cluster1	.	+
chr1	247921182	247921193	cluster1	.	+
chr1	247921251	247921256	cluster1	.	+
chr1	247921361	247921385	cluster1	.	+
chr1	247921539	247921547	cluster1	.	+
chr1	247921876	247921892	cluster1	.	+
chr1	247933942	247933947	cluster1	.	+
chr1	247934056	247934060	cluster1	.	+
chr1	247934119	247934148	cluster1	.	+
chr1	247934293	247934307	cluster1	.	+
chr1	247934338	247934343	cluster1	.	+
chr1	247934623	247934628	cluster1	.	+
chr1	247934632	247934640	cluster1	.	+
chr1	247935818	247936992	cluster1	.	+
chr1	247937193	247937367	cluster1	.	+
chr1	247937395	247937501	cluster1	.	+
chr1	247939228	247939248	cluster1	.	+
chr1	247939438	247939462	cluster1	.	+
chr1	247949016	247949033	cluster1	.	+
chr1	247965610	247965619	cluster1	.	+
chr1	247965781	247965785	cluster1	.	+
chr1	247974900	247974917	cluster1	.	+
chr1	247975088	247975099	cluster1	.	+
chr1	247975157	247975161	cluster1	.	+
chr1	247990426	247990442	cluster1	.	+
chr1	247990615	247990626	cluster1	.	+
chr1	247990795	247990803	cluster1	.	+
chr1	247990847	247990851	cluster1	.	+
chr1	247991126	247991154	cluster1	.	+
chr1	248003289	248003306	cluster1	.	+
chr1	248003655	248003666	cluster1	.	+
chr1	248003977	248004010	cluster1	.	+
chr1	248022106	248022112	cluster1	.	+
chr1	248022295	248022306	cluster1	.	+
chr1	248022469	248022483	cluster1	.	+
chr1	248022527	248022531	cluster1	.	+
chr1	248022806	248022822	cluster1	.	+
chr1	248038426	248038443	cluster1	.	+
chr1	248038615	248038626	cluster1	.	+
chr1	248060840	248060857	cluster1	.	+
chr1	248061029	248061040	cluster1	.	+
chr1	248061203	248061217	cluster1	.	+
chr1	248061528	248061550	cluster1	.	+
chr1	248081348	248081374	cluster1	.	+
chr1	248083753	248083760	cluster1	.	+
chr1	248083876	248083884	cluster1	.	+
chr1	248084192	248084199	cluster1	.	+
chr1	248084227	248084251	cluster1	.	+
chr1	248084393	248084430	cluster1	.	+
chr1	248084549	248084569	cluster1	.	+
chr1	248095104	248095115	cluster1	.	+
chr1	248099375	248099380	cluster1	.	+
chr1	248099543	248099581	cluster1	.	+
chr1	248099606	248099616	cluster1	.	+
chr1	248099720	248099752	cluster1	.	+
chr1	248100201	248100262	cluster1	.	+
chr1	248137177	248138154	cluster1	.	+
chr1	248165481	248165516	cluster1	.	+
chr1	248165598	248166373	cluster1	.	+
chr3	12934714	12934753	cluster2	.	+
chr3	12935441	12935515	cluster2	.	+
chr3	12935516	12935525	cluster2	.	+
chr3	12935540	12935718	cluster2	.	+
chr3	12935798	12935815	cluster2	.	+
chr3	12935864	12935947	cluster2	.	+
chr3	12935955	12935992	cluster2	.	+
chr3	12936008	12936034	cluster2	.	+
chr3	12936107	12936180	cluster2	.	+
chr3	12936269	12936700	cluster2	.	+
chr3	12941565	12941871	cluster2	.	+
chr3	12948588	12948645	cluster2	.	+
chr3	12953475	12953490	cluster2	.	+
chr3	12953500	12953554	cluster2	.	+
chr3	12955356	12955371	cluster2	.	+
chr3	12955425	12955435	cluster2	.	+
chr3	12957347	12957570	cluster2	.	+
chr3	12957591	12957598	cluster2	.	+
chr3	12963128	12963158	cluster2	.	+
chr3	12964112	12964116	cluster2	.	+
chr3	12964198	12964213	cluster2	.	+
chr3	12964245	12964255	cluster2	.	+
chr3	12964262	12964279	cluster2	.	+
chr3	12964442	12964471	cluster2	.	+
chr3	12964503	12964513	cluster2	.	+
chr3	12964969	12965014	cluster2	.	+
chr3	12965606	12965614	cluster2	.	+
chr3	12966161	12966184	cluster2	.	+
chr3	12966193	12966205	cluster2	.	+
chr3	12966422	12966428	cluster2	.	+
chr3	12966463	12966497	cluster2	.	+
chr3	12966514	12966539	cluster2	.	+
chr3	12967380	12967460	cluster2	.	+
chr3	12967486	12967498	cluster2	.	+
chr3	12967668	12967689	cluster2	.	+
chr3	12967705	12967738	cluster2	.	+
chr3	12969606	12969617	cluster2	.	+
chr3	12969707	12969732	cluster2	.	+
chr3	12969781	12969795	cluster2	.	+
chr3	12971008	12971023	cluster2	.	+
chr3	12975645	12975661	cluster2	.	+
chr3	12977730	12977751	cluster2	.	+
chr3	12977811	12977832	cluster2	.	+
chr3	12978834	12978862	cluster2	.	+
chr3	12978873	12978893	cluster2	.	+
chr3	12980481	12980496	cluster2	.	+
chr3	12983268	12983275	cluster2	.	+
chr3	12983480	12983487	cluster2	.	+
chr3	12983501	12983508	cluster2	.	+
chr3	12984363	12984374	cluster2	.	+
chr3	12985322	12985350	cluster2	.	+
chr3	12985458	12985465	cluster2	.	+
chr3	12985509	12985527	cluster2	.	+
chr3	12985544	12985572	cluster2	.	+
chr3	12986965	12986973	cluster2	.	+
chr3	12987102	12987131	cluster2	.	+
chr3	12987160	12987168	cluster2	.	+
chr3	12987174	12987209	cluster2	.	+
chr3	12988949	12988955	cluster2	.	+
chr3	12991971	12991987	cluster2	.	+
chr3	12992181	12992190	cluster2	.	+
chr3	12992784	12992792	cluster2	.	+
chr3	12992796	12992813	cluster2	.	+
chr3	12993368	12993386	cluster2	.	+
chr3	12994278	12994322	cluster2	.	+
chr3	12994364	12994401	cluster2	.	+
chr3	12995134	12995147	cluster2	.	+
chr3	12995215	12995225	cluster2	.	+
chr3	12995264	12995279	cluster2	.	+
chr3	12996435	12996442	cluster2	.	+
chr3	12996715	12996748	cluster2	.	+
chr3	12996799	12996833	cluster2	.	+
chr3	12996868	12996877	cluster2	.	+
chr3	12997362	12997380	cluster2	.	+
chr3	12999433	12999462	cluster2	.	+
chr3	12999474	12999481	cluster2	.	+
chr3	12999490	12999512	cluster2	.	+
chr3	13004918	13004976	cluster2	.	+
chr3	13004991	13005017	cluster2	.	+
chr3	13005028	13005040	cluster2	.	+
chr3	13005218	13005233	cluster2	.	+
chr3	13009420	13009431	cluster2	.	+
chr3	13009444	13009452	cluster2	.	+
chr3	13009530	13009540	cluster2	.	+
chr3	13011792	13011811	cluster2	.	+
chr3	13011834	13011840	cluster2	.	+
chr3	13015170	13015178	cluster2	.	+
chr3	13015570	13015577	cluster2	.	+
chr3	13015689	13015729	cluster2	.	+
chr3	13015857	13015869	cluster2	.	+
chr3	13015905	13015918	cluster2	.	+
chr3	13015921	13015926	cluster2	.	+
chr3	13018235	13018251	cluster2	.	+
chr3	13018289	13018300	cluster2	.	+
chr3	13019341	13019347	cluster2	.	+
chr3	13019350	13019363	cluster2	.	+
chr3	13019410	13019432	cluster2	.	+
chr3	13019445	13019464	cluster2	.	+
chr3	13019501	13019515	cluster2	.	+
chr3	13020106	13020112	cluster2	.	+
chr3	13022029	13022076	cluster2	.	+
chr3	13022092	13022104	cluster2	.	+
chr3	13022200	13022222	cluster2	.	+
chr3	13022429	13022437	cluster2	.	+
chr3	13022443	13022448	cluster2	.	+
chr3	13022451	13022474	cluster2	.	+
chr3	13022620	13022665	cluster2	.	+
chr3	13022683	13022696	cluster2	.	+
chr3	13023317	13023391	cluster2	.	+
chr3	13023452	13023466	cluster2	.	+
chr3	13025304	13025311	cluster2	.	+
chr3	13025343	13025376	cluster2	.	+
chr3	13025392	13025404	cluster2	.	+
chr3	13027275	13027295	cluster2	.	+
chr3	13027836	13027856	cluster2	.	+
chr3	13030995	13031020	cluster2	.	+
chr3	13031028	13031128	cluster2	.	+
chr3	13034069	13034076	cluster2	.	+
chr3	13039318	13039486	cluster2	.	+
chr3	13041349	13041360	cluster2	.	+
chr3	13042283	13042366	cluster2	.	+
chr3	13042485	13042495	cluster2	.	+
chr3	13042524	13042561	cluster2	.	+
chr3	13042708	13042717	cluster2	.	+
chr3	13042977	13042987	cluster2	.	+
chr3	13043030	13043039	cluster2	.	+
chr3	13043058	13043064	cluster2	.	+
chr3	13043076	13043129	cluster2	.	+
chr3	13043155	13043162	cluster2	.	+
chr3	13043196	13043204	cluster2	.	+
chr3	13044705	13044732	cluster2	.	+
chr3	13044737	13044811	cluster2	.	+
chr3	13047475	13047551	cluster2	.	+
chr3	13047674	13047690	cluster2	.	+
chr3	13052966	13053037	cluster2	.	+
chr3	13053041	13053047	cluster2	.	+
chr3	13053063	13053071	cluster2	.	+
chr3	13053092	13053098	cluster2	.	+
chr3	13053105	13053110	cluster2	.	+
chr3	13054190	13054194	cluster2	.	+
chr3	13055121	13055125	cluster2	.	+
chr3	13057757	13057777	cluster2	.	+
chr3	13063336	13063343	cluster2	.	+
chr3	13063363	13063384	cluster2	.	+
chr3	13064679	13064688	cluster2	.	+
chr3	13071271	13071279	cluster2	.	+
chr3	13071570	13071581	cluster2	.	+
chr3	13072372	13072402	cluster2	.	+
chr3	13072480	13072487	cluster2	.	+
chr3	13072771	13072786	cluster2	.	+
chr3	13072984	13073018	cluster2	.	+
chr3	13073085	13073106	cluster2	.	+
chr3	13073135	13073147	cluster2	.	+
chr3	13073272	13073284	cluster2	.	+
chr3	13073313	13073332	cluster2	.	+
chr3	13073421	13073439	cluster2	.	+
chr3	13073476	13073544	cluster2	.	+
chr3	13073631	13073656	cluster2	.	+
chr3	13074902	13074920	cluster2	.	+
chr3	13076409	13076415	cluster2	.	+
chr3	13080007	13080023	cluster2	.	+
chr3	13084716	13084736	cluster2	.	+
chr3	13087254	13087272	cluster2	.	+
chr3	13092328	13092339	cluster2	.	+
chr3	13095536	13095545	cluster2	.	+
chr3	13095577	13095599	cluster2	.	+
chr3	13095644	13095662	cluster2	.	+
chr3	13095762	13095784	cluster2	.	+
chr3	13097708	13097714	cluster2	.	+
chr3	13097763	13097773	cluster2	.	+
chr3	13097781	13097837	cluster2	.	+
chr3	13103246	13103330	cluster2	.	+
chr3	13112030	13112053	cluster2	.	+
chr3	13123041	13123108	cluster2	.	+
chr3	13123118	13123134	cluster2	.	+
chr3	13123203	13123207	cluster2	.	+
chr3	13126746	13126766	cluster2	.	+
chr3	13131896	13131902	cluster2	.	+
chr3	13133654	13133728	cluster2	.	+
chr3	13140151	13140155	cluster2	.	+
chr3	13150396	13150402	cluster2	.	+
chr3	13150500	13150513	cluster2	.	+
chr3	13158282	13158290	cluster2	.	+
chr3	13158481	13158492	cluster2	.	+
chr3	13158986	13159002	cluster2	.	+
chr3	13160031	13160113	cluster2	.	+
chr3	13164031	13164044	cluster2	.	+
chr3	13164096	13164107	cluster2	.	+
chr3	13164117	13164139	cluster2	.	+
chr3	13164617	13164623	cluster2	.	+
chr3	13164654	13164664	cluster2	.	+
chr3	13164963	13164969	cluster2	.	+
chr3	13170690	13170721	cluster2	.	+
chr3	13186310	13186399	cluster2	.	+
chr3	13186399	13186450	cluster2	.	+
chr3	13187419	13187450	cluster2	.	+
chr3	13198150	13198154	cluster2	.	+
chr3	13198213	13198237	cluster2	.	+
chr3	13198293	13198320	cluster2	.	+
chr3	13200817	13200835	cluster2	.	+
chr3	13201988	13201995	cluster2	.	+
chr3	13215105	13215115	cluster2	.	+
chr3	13215555	13215563	cluster2	.	+
chr3	13217711	13217736	cluster2	.	+
chr3	13218769	13218776	cluster2	.	+
chr3	13219600	13219620	cluster2	.	+
chr3	13219625	13219634	cluster2	.	+
chr3	13220871	13220876	cluster2	.	+
chr3	13220888	13220898	cluster2	.	+
chr3	13221770	13221780	cluster2	.	+
chr3	13223717	13223727	cluster2	.	+
chr3	13223768	13223774	cluster2	.	+
chr3	13223780	13223787	cluster2	.	+
chr3	13223837	13223856	cluster2	.	+
chr3	13223856	13223882	cluster2	.	+
chr3	13223908	13223923	cluster2	.	+
chr3	13225537	13225546	cluster2	.	+
chr3	13225564	13225577	cluster2	.	+
chr3	13234757	13234829	cluster2	.	+
chr3	13234843	13234870	cluster2	.	+
chr3	13239074	13239084	cluster2	.	+
chr3	13239154	13239165	cluster2	.	+
chr3	13241517	13241531	cluster2	.	+
chr3	13241663	13241668	cluster2	.	+
chr3	13244122	13244130	cluster2	.	+
chr3	13247688	13247698	cluster2	.	+
chr3	13250050	13250062	cluster2	.	+
chr3	13253569	13253601	cluster2	.	+
chr3	13253644	13253716	cluster2	.	+
chr3	13258377	13258393	cluster2	.	+
chr3	13259878	13259974	cluster2	.	+
chr3	13260230	13260246	cluster2	.	+
chr3	13260253	13260287	cluster2	.	+
chr3	13260322	13260329	cluster2	.	+
chr3	13264033	13264078	cluster2	.	+
chr3	13269375	13269418	cluster2	.	+
chr3	13277163	13277176	cluster2	.	+
chr3	13277452	13277530	cluster2	.	+
chr3	13277549	13277557	cluster2	.	+
chr3	13277687	13277693	cluster2	.	+
chr3	13278062	13278150	cluster2	.	+
chr3	13278183	13278195	cluster2	.	+
chr3	13278284	13278291	cluster2	.	+
chr3	13278312	13278317	cluster2	.	+
chr3	13281031	13281055	cluster2	.	+
chr3	13281110	13281122	cluster2	.	+
chr3	13282094	13282100	cluster2	.	+
chr3	13282857	13282887	cluster2	.	+
chr3	13282894	13282910	cluster2	.	+
chr3	13283238	13283267	cluster2	.	+
chr3	13283291	13283303	cluster2	.	+
chr3	13284058	13284095	cluster2	.	+
chr3	13286868	13286880	cluster2	.	+
chr3	13286904	13286914	cluster2	.	+
chr3	13287051	13287088	cluster2	.	+
chr3	13300851	13300910	cluster2	.	+
chr3	13300937	13300994	cluster2	.	+
chr3	13301491	13301532	cluster2	.	+
chr3	13306684	13306697	cluster2	.	+
chr3	13308736	13308757	cluster2	.	+
chr3	13309795	13309875	cluster2	.	+
chr3	13315869	13315881	cluster2	.	+
chr3	13315903	13315932	cluster2	.	+
chr3	13316252	13316261	cluster2	.	+
chr3	13316287	13316309	cluster2	.	+
chr3	13316324	13316330	cluster2	.	+
chr3	13316745	13316764	cluster2	.	+
chr3	13317273	13317282	cluster2	.	+
chr3	13317680	13317745	cluster2	.	+
chr3	13317779	13317785	cluster2	.	+
chr3	13319065	13319084	cluster2	.	+
chr3	13319088	13319096	cluster2	.	+
chr3	13319127	13319135	cluster2	.	+
chr3	13319148	13319160	cluster2	.	+
chr3	13319224	13319316	cluster2	.	+
chr3	13319756	13319762	cluster2	.	+
chr3	13319773	13319877	cluster2	.	+
chr3	13319899	13319943	cluster2	.	+
chr3	13319947	13319982	cluster2	.	+
chr3	13321582	13321591	cluster2	.	+
chr3	13321615	13321625	cluster2	.	+
chr3	13321642	13321701	cluster2	.	+
chr3	13321747	13321758	cluster2	.	+
chr3	13321787	13321812	cluster2	.	+
chr3	13321821	13321838	cluster2	.	+
chr3	13322870	13322888	cluster2	.	+
chr3	13323306	13323335	cluster2	.	+
chr3	13323345	13323357	cluster2	.	+
chr3	13323364	13323370	cluster2	.	+
chr3	13323398	13323404	cluster2	.	+
chr3	13325329	13325337	cluster2	.	+
chr3	13325792	13325848	cluster2	.	+
chr3	13325856	13325884	cluster2	.	+
chr3	13325891	13325923	cluster2	.	+
chr3	13327214	13327220	cluster2	.	+
chr3	13327245	13327264	cluster2	.	+
chr3	13327275	13327298	cluster2	.	+
chr3	13327318	13327331	cluster2	.	+
chr3	13327344	13327348	cluster2	.	+
chr3	13327356	13327370	cluster2	.	+
chr3	13327392	13327403	cluster2	.	+
chr3	13327422	13327439	cluster2	.	+
chr3	13328768	13328948	cluster2	.	+
chr3	13330457	13330462	cluster2	.	+
chr3	13330478	13330515	cluster2	.	+
chr3	13330601	13330618	cluster2	.	+
chr3	13330631	13330636	cluster2	.	+
chr3	13332213	13332218	cluster2	.	+
chr3	13332281	13332386	cluster2	.	+
chr3	13334085	13334103	cluster2	.	+
chr3	13335450	13335591	cluster2	.	+
chr3	13335610	13335615	cluster2	.	+
chr3	13336783	13336920	cluster2	.	+
chr3	13337834	13337838	cluster2	.	+
chr3	13337871	13337881	cluster2	.	+
chr3	13337897	13337911	cluster2	.	+
chr3	13337915	13337919	cluster2	.	+
chr3	13339851	13339856	cluster2	.	+
chr3	13339977	13340036	cluster2	.	+
chr3	13340233	13340300	cluster2	.	+
chr3	13341744	13341769	cluster2	.	+
chr3	13341812	13341827	cluster2	.	+
chr3	13341862	13341886	cluster2	.	+
chr3	13341989	13342042	cluster2	.	+
chr3	13342046	13342074	cluster2	.	+
chr3	13342077	13342125	cluster2	.	+
chr3	13343172	13343272	cluster2	.	+
chr3	13343282	13343293	cluster2	.	+
chr3	13343301	13343306	cluster2	.	+
chr3	13346065	13346074	cluster2	.	+
chr3	13346510	13346519	cluster2	.	+
chr3	13346534	13346556	cluster2	.	+
chr3	13347412	13347427	cluster2	.	+
chr3	13347668	13347680	cluster2	.	+
chr3	13347696	13347715	cluster2	.	+
chr3	13347717	13347742	cluster2	.	+
chr3	13347758	13347768	cluster2	.	+
chr3	13351873	13351878	cluster2	.	+
chr3	13351897	13351910	cluster2	.	+
chr3	13351930	13351962	cluster2	.	+
chr3	13351979	13351983	cluster2	.	+
chr3	13352076	13352082	cluster2	.	+
chr3	13352089	13352106	cluster2	.	+
chr3	13352127	13352165	cluster2	.	+
chr3	13353550	13353554	cluster2	.	+
chr3	13353578	13353596	cluster2	.	+
chr3	13353650	13353662	cluster2	.	+
chr3	13353909	13353933	cluster2	.	+
chr3	13353943	13353966	cluster2	.	+
chr3	13353979	13353989	cluster2	.	+
chr3	13354003	13354110	cluster2	.	+
chr3	13356224	13356259	cluster2	.	+
chr3	13356658	13356673	cluster2	.	+
chr3	13356732	13356744	cluster2	.	+
chr3	13358215	13358239	cluster2	.	+
chr3	13358239	13358398	cluster2	.	+
chr3	13360264	13360349	cluster2	.	+
chr3	13360354	13360362	cluster2	.	+
chr3	13360387	13360455	cluster2	.	+
chr3	13360489	13360494	cluster2	.	+
chr3	13365940	13366044	cluster2	.	+
chr3	13366057	13366071	cluster2	.	+
chr3	13366084	13366094	cluster2	.	+
chr3	13371829	13371915	cluster2	.	+
chr3	13371941	13372035	cluster2	.	+
chr3	13373715	13373807	cluster2	.	+
chr3	13373811	13373826	cluster2	.	+
chr3	13373835	13373875	cluster2	.	+
chr3	13375513	13375614	cluster2	.	+
chr3	13375627	13375643	cluster2	.	+
chr3	13376289	13376313	cluster2	.	+
chr3	13376327	13376335	cluster2	.	+
chr3	13376355	13376401	cluster2	.	+
chr3	13376414	13376437	cluster2	.	+
chr3	13377449	13377479	cluster2	.	+
chr3	13377523	13377548	cluster2	.	+
chr3	13378905	13378951	cluster2	.	+
chr3	13378967	13378983	cluster2	.	+
chr3	13378992	13378998	cluster2	.	+
chr3	13379417	13379444	cluster2	.	+
chr3	13379462	13379474	cluster2	.	+
chr3	13379555	13379598	cluster2	.	+
chr3	13379677	13379723	cluster2	.	+
chr3	13386272	13386373	cluster2	.	+
chr3	13388300	13388455	cluster2	.	+
chr3	13391205	13391236	cluster2	.	+
chr3	13391252	13391309	cluster2	.	+
chr3	13397352	13397490	cluster2	.	+
chr3	13399719	13399864	cluster2	.	+
chr3	13420078	13420136	cluster2	.	+
chr3	13459084	13459117	cluster2	.	+
chr3	13459239	13459252	cluster2	.	+
chr3	13459598	13459607	cluster2	.	+
chr3	13459680	13459688	cluster2	.	+
chr3	13459963	13460013	cluster2	.	+
chr3	13460029	13460055	cluster2	.	+
chr3	13460277	13460370	cluster2	.	+
chr3	13460394	13460401	cluster2	.	+
chr3	13460430	13460493	cluster2	.	+
chr3	13460524	13460539	cluster2	.	+
chr3	13460548	13460558	cluster2	.	+
chr3	13460618	13460650	cluster2	.	+
chr3	13460663	13460749	cluster2	.	+
chr3	13460827	13460843	cluster2	.	+
chr3	13465535	13465541	cluster2	.	+
chr3	13465568	13465612	cluster2	.	+
chr3	13479493	13479502	cluster2	.	+
chr3	13479522	13479551	cluster2	.	+
chr3	13480256	13480268	cluster2	.	+
chr3	13480329	13480356	cluster2	.	+
chr3	13480980	13480992	cluster2	.	+
chr3	13481258	13481397	cluster2	.	+
chr3	13483457	13483567	cluster2	.	+
chr3	13485331	13485344	cluster2	.	+
chr3	13496452	13496473	cluster2	.	+
chr3	13496732	13496858	cluster2	.	+
chr3	13498510	13498561	cluster2	.	+
chr3	13500709	13500791	cluster2	.	+
chr3	13501868	13501938	cluster2	.	+
chr3	13502880	13502982	cluster2	.	+
chr3	13504091	13504274	cluster2	.	+
chr3	13504465	13504664	cluster2	.	+
chr3	13504677	13504683	cluster2	.	+
chr3	13513438	13513587	cluster2	.	+
chr3	13516656	13516672	cluster2	.	+
chr3	13517454	13517467	cluster2	.	+
chr3	13526453	13526457	cluster2	.	+
chr3	13536123	13536131	cluster2	.	+
chr3	13536156	13536164	cluster2	.	+
chr3	13536212	13536248	cluster2	.	+
chr3	13536279	13536298	cluster2	.	+
chr3	13537109	13537120	cluster2	.	+
chr3	13537151	13537158	cluster2	.	+
chr3	13538037	13538056	cluster2	.	+
chr3	13538070	13538081	cluster2	.	+
chr3	13538236	13538246	cluster2	.	+
chr3	13543468	13543475	cluster2	.	+
chr3	13543544	13543551	cluster2	.	+
chr3	13546851	13546861	cluster2	.	+
chr3	13546904	13546921	cluster2	.	+
chr3	13546936	13546950	cluster2	.	+
chr3	13549035	13549046	cluster2	.	+
chr3	13550445	13550456	cluster2	.	+
chr3	13550863	13550922	cluster2	.	+
chr3	13550922	13550935	cluster2	.	+
chr3	13550955	13550962	cluster2	.	+
chr3	13553581	13553610	cluster2	.	+
chr3	13553667	13553696	cluster2	.	+
chr3	13557993	13558010	cluster2	.	+
chr3	13558043	13558072	cluster2	.	+
chr3	13558077	13558088	cluster2	.	+
chr3	13559949	13559957	cluster2	.	+
chr3	13560011	13560026	cluster2	.	+
chr3	13560050	13560059	cluster2	.	+
chr3	13560078	13560101	cluster2	.	+
chr3	13560108	13560113	cluster2	.	+
chr3	13560127	13560143	cluster2	.	+
chr3	13560146	13560172	cluster2	.	+
chr3	13562106	13562187	cluster2	.	+
chr3	13562224	13562228	cluster2	.	+
chr3	13570445	13570756	cluster2	.	+
chr3	13570760	13570771	cluster2	.	+
chr3	13570799	13570807	cluster2	.	+
chr3	13570821	13570879	cluster2	.	+
chr3	13570892	13570971	cluster2	.	+
chr3	13571123	13571175	cluster2	.	+
chr3	13571363	13571383	cluster2	.	+
chr3	13571618	13571647	cluster2	.	+
chr3	13571657	13571666	cluster2	.	+
chr3	13574480	13574518	cluster2	.	+
chr3	13574576	13574585	cluster2	.	+
chr3	13590637	13590657	cluster2	.	+
chr3	13595611	13595622	cluster2	.	+
chr3	13608063	13608131	cluster2	.	+
chr3	13608168	13608175	cluster2	.	+
chr3	13609509	13609647	cluster2	.	+
chr3	13613980	13613986	cluster2	.	+
chr3	13613987	13614128	cluster2	.	+
chr3	13614160	13614167	cluster2	.	+
chr3	13618073	13618082	cluster2	.	+
chr3	13618101	13618268	cluster2	.	+
chr3	13618272	13618287	cluster2	.	+
chr3	13619001	13619019	cluster2	.	+
chr3	13619727	13619755	cluster2	.	+
chr3	13619779	13619836	cluster2	.	+
chr3	13621733	13621936	cluster2	.	+
chr3	13621957	13621964	cluster2	.	+
chr3	13621989	13622037	cluster2	.	+
chr3	13626263	13626284	cluster2	.	+
chr3	13626441	13626463	cluster2	.	+
chr3	13626500	13626524	cluster2	.	+
chr3	13627828	13627974	cluster2	.	+
chr3	13628901	13628917	cluster2	.	+
chr3	13628945	13628988	cluster2	.	+
chr3	13629014	13629019	cluster2	.	+
chr3	13629041	13629054	cluster2	.	+
chr3	13629171	13629176	cluster2	.	+
chr3	13629233	13629251	cluster2	.	+
chr3	13629816	13629820	cluster2	.	+
chr3	13629848	13629901	cluster2	.	+
chr3	13629941	13629947	cluster2	.	+
chr3	13630695	13630817	cluster2	.	+
chr3	13631325	13631462	cluster2	.	+
chr3	13636441	13636532	cluster2	.	+
chr3	13636545	13636550	cluster2	.	+
chr3	13636568	13636574	cluster2	.	+
chr3	13637558	13637573	cluster2	.	+
chr3	13637580	13637585	cluster2	.	+
chr3	13637595	13637903	cluster2	.	+
chr3	13638273	13638283	cluster2	.	+
chr3	13652840	13652863	cluster2	.	+
chr3	13652933	13652955	cluster2	.	+
chr3	13654437	13654448	cluster2	.	+
chr3	13654535	13654551	cluster2	.	+
chr3	13657109	13657133	cluster2	.	+
chr3	13658011	13658029	cluster2	.	+
chr3	13659304	13659340	cluster2	.	+
chr3	13659360	13659505	cluster2	.	+
chr3	13659538	13659546	cluster2	.	+
chr3	13661249	13661278	cluster2	.	+
chr3	13661338	13661351	cluster2	.	+
chr3	13662380	13662391	cluster2	.	+
chr3	13665774	13665835	cluster2	.	+
chr3	13665835	13665845	cluster2	.	+
chr3	13665884	13665892	cluster2	.	+
chr3	13665910	13665922	cluster2	.	+
chr3	13671683	13671692	cluster2	.	+
chr3	13671830	13671848	cluster2	.	+
chr3	13671856	13671877	cluster2	.	+
chr3	13671902	13671914	cluster2	.	+
chr3	13671930	13671938	cluster2	.	+
chr3	13671983	13671992	cluster2	.	+
chr3	13672050	13672063	cluster2	.	+
chr3	13672095	13672099	cluster2	.	+
chr3	13672144	13672154	cluster2	.	+
chr3	13672159	13672176	cluster2	.	+
chr3	13676815	13676826	cluster2	.	+
chr3	13684443	13684448	cluster2	.	+
chr3	13684470	13684476	cluster2	.	+
chr3	13684487	13684497	cluster2	.	+
chr3	13684506	13684577	cluster2	.	+
chr3	13686852	13687104	cluster2	.	+
chr3	13687601	13687615	cluster2	.	+
chr3	13687708	13687718	cluster2	.	+
chr3	13687722	13687730	cluster2	.	+
chr3	13687747	13687754	cluster2	.	+
chr3	13687767	13687779	cluster2	.	+
chr3	13698677	13698692	cluster2	.	+
chr3	13698754	13698770	cluster2	.	+
chr3	13700587	13700603	cluster2	.	+
chr3	13716735	13716757	cluster2	.	+
chr3	13718861	13718953	cluster2	.	+
chr3	13746456	13746647	cluster2	.	+
chr3	13746711	13746790	cluster2	.	+
chr3	13746796	13746801	cluster2	.	+
chr3	13746809	13746822	cluster2	.	+
chr3	13748550	13748559	cluster2	.	+
chr3	13748620	13748626	cluster2	.	+
chr3	13748657	13748696	cluster2	.	+
chr3	13748703	13748714	cluster2	.	+
chr3	13748715	13748822	cluster2	.	+
chr3	13749255	13749265	cluster2	.	+
chr3	13749659	13749665	cluster2	.	+
chr3	13754169	13754176	cluster2	.	+
chr3	13755180	13755193	cluster2	.	+
chr3	13755779	13755795	cluster2	.	+
chr3	13761760	13761780	cluster2	.	+
chr3	13764400	13764415	cluster2	.	+
chr3	13764746	13764758	cluster2	.	+
chr3	13767262	13767279	cluster2	.	+
chr3	13767372	13767390	cluster2	.	+
chr3	13767485	13767495	cluster2	.	+
chr3	13767514	13767523	cluster2	.	+
chr3	13767672	13767688	cluster2	.	+
chr3	13768022	13768031	cluster2	.	+
chr3	13768339	13768373	cluster2	.	+
chr3	13768379	13768394	cluster2	.	+
chr3	13768448	13768510	cluster2	.	+
chr3	13768519	13768525	cluster2	.	+
chr3	13768560	13768580	cluster2	.	+
chr3	13770626	13770641	cluster2	.	+
chr3	13773361	13773440	cluster2	.	+
chr3	13783436	13783532	cluster2	.	+
chr3	13786026	13786284	cluster2	.	+
chr3	13786314	13786343	cluster2	.	+
chr3	13787872	13787876	cluster2	.	+
chr3	13787929	13787988	cluster2	.	+
chr3	13787991	13788001	cluster2	.	+
chr3	13788718	13788742	cluster2	.	+
chr3	13789226	13789267	cluster2	.	+
chr3	13789282	13789296	cluster2	.	+
chr3	13793136	13793142	cluster2	.	+
chr3	13793144	13793148	cluster2	.	+
chr3	13793181	13793203	cluster2	.	+
chr3	13793209	13793227	cluster2	.	+
chr3	13793239	13793374	cluster2	.	+
chr3	13793381	13793385	cluster2	.	+
chr3	13793388	13793396	cluster2	.	+
chr3	13793412	13793421	cluster2	.	+
chr3	13793431	13793438	cluster2	.	+
chr3	13793468	13793479	cluster2	.	+
chr3	13793487	13793545	cluster2	.	+
chr3	13796027	13796042	cluster2	.	+
chr3	13796057	13796074	cluster2	.	+
chr3	13796078	13796090	cluster2	.	+
chr3	13796128	13796165	cluster2	.	+
chr3	13796172	13796186	cluster2	.	+
chr3	13796232	13796242	cluster2	.	+
chr3	13796945	13796953	cluster2	.	+
chr3	13797191	13797197	cluster2	.	+
chr3	13801776	13801808	cluster2	.	+
chr3	13805971	13805993	cluster2	.	+
chr3	13808961	13809021	cluster2	.	+
chr3	13812195	13812203	cluster2	.	+
chr3	13816995	13817032	cluster2	.	+
chr3	13817750	13817763	cluster2	.	+
chr3	13818106	13818123	cluster2	.	+
chr3	13818124	13818176	cluster2	.	+
chr3	13818312	13818356	cluster2	.	+
chr3	13818415	13818427	cluster2	.	+
chr3	13818549	13818652	cluster2	.	+
chr3	13818738	13818746	cluster2	.	+
chr3	13818837	13818848	cluster2	.	+
chr3	13818943	13819208	cluster2	.	+
chr3	13819223	13819273	cluster2	.	+
chr3	13819298	13819312	cluster2	.	+
chr3	13819348	13819359	cluster2	.	+
chr3	13819365	13819396	cluster2	.	+
chr3	13820545	13820567	cluster2	.	+
chr3	13821695	13821718	cluster2	.	+
chr3	13825237	13825280	cluster2	.	+
chr3	13827352	13827475	cluster2	.	+
chr3	13832605	13832636	cluster2	.	+
chr3	13839696	13839736	cluster2	.	+
chr3	13839752	13839819	cluster2	.	+
chr3	13839849	13839885	cluster2	.	+
chr3	13840356	13840377	cluster2	.	+
chr3	13840419	13840566	cluster2	.	+
chr3	13844926	13844942	cluster2	.	+
chr3	13844969	13844976	cluster2	.	+
chr3	13844981	13845017	cluster2	.	+
chr3	13850277	13850291	cluster2	.	+
chr3	13850412	13850471	cluster2	.	+
chr3	13850532	13850556	cluster2	.	+
chr3	13850575	13850609	cluster2	.	+
chr3	13852268	13852283	cluster2	.	+
chr3	13854518	13854806	cluster2	.	+
chr3	13862288	13862533	cluster2	.	+
chr3	13863493	13863514	cluster2	.	+
chr3	13863528	13863726	cluster2	.	+
chr3	13864035	13864062	cluster2	.	+
chr3	13864170	13864182	cluster2	.	+
chr3	13871085	13871104	cluster2	.	+
chr3	13874932	13875178	cluster2	.	+
chr3	13878225	13878250	cluster2	.	+
chr3	13878285	13878332	cluster2	.	+
chr3	13878354	13878471	cluster2	.	+
chr3	13878644	13878661	cluster2	.	+
chr3	13878859	13878868	cluster2	.	+
chr3	13879740	13879785	cluster2	.	+
chr3	13879785	13879866	cluster2	.	+
chr3	13879872	13879922	cluster2	.	+
chr3	13879986	13880028	cluster2	.	+
chr3	13880105	13880124	cluster2	.	+
chr3	13885590	13885610	cluster2	.	+
chr3	13889842	13889862	cluster2	.	+
chr3	13890575	13890597	cluster2	.	+
chr3	13890627	13890640	cluster2	.	+
chr3	13890666	13890711	cluster2	.	+
chr3	13890716	13890730	cluster2	.	+
chr3	13890741	13890756	cluster2	.	+
chr3	13898280	13898320	cluster2	.	+
chr3	13927229	13927235	cluster2	.	+
chr3	13929550	13929734	cluster2	.	+
chr3	13929840	13929887	cluster2	.	+
chr3	13929895	13929933	cluster2	.	+
chr3	13930927	13930951	cluster2	.	+
chr3	13932798	13932838	cluster2	.	+
chr3	13932906	13932937	cluster2	.	+
chr3	13934136	13934169	cluster2	.	+
chr3	13934269	13934300	cluster2	.	+
chr3	13934350	13934362	cluster2	.	+
chr3	13934369	13934373	cluster2	.	+
chr3	13934892	13934896	cluster2	.	+
chr3	13935211	13935241	cluster2	.	+
chr3	13935280	13935318	cluster2	.	+
chr3	13936122	13936175	cluster2	.	+
chr3	13936274	13936345	cluster2	.	+
chr3	13936438	13936655	cluster2	.	+
chr3	13936991	13937448	cluster2	.	+
chr3	13937474	13937482	cluster2	.	+
chr3	13938445	13938500	cluster2	.	+
chr3	13954521	13954559	cluster2	.	+
chr3	13976939	13977022	cluster2	.	+
chr3	13978077	13978083	cluster2	.	+
chr3	13978665	13978743	cluster2	.	+
chr3	13978777	13978787	cluster2	.	+
chr3	14059953	14059960	cluster2	.	+
chr3	14060021	14060078	cluster2	.	+
chr3	14060082	14060138	cluster2	.	+
chr3	14081653	14081751	cluster2	.	+
chr3	14082321	14082409	cluster2	.	+
chr3	14083033	14083173	cluster2	.	+
chr3	14085272	14085298	cluster2	.	+
chr3	14085348	14085574	cluster2	.	+
chr3	14085615	14085637	cluster2	.	+
chr3	14089514	14089519	cluster2	.	+
chr3	14106865	14107513	cluster2	.	+
chr3	14109711	14109735	cluster2	.	+
chr3	14110879	14110907	cluster2	.	+
chr3	14112713	14112788	cluster2	.	+
chr3	14112878	14112892	cluster2	.	+
chr3	14112955	14113196	cluster2	.	+
chr3	14116418	14116526	cluster2	.	+
chr3	14124436	14124452	cluster2	.	+
chr3	14124652	14124678	cluster2	.	+
chr3	14124787	14124827	cluster2	.	+
chr3	14124865	14124880	cluster2	.	+
chr3	14125193	14125211	cluster2	.	+
chr3	14125932	14125959	cluster2	.	+
chr3	14129409	14129416	cluster2	.	+
chr3	14129460	14129564	cluster2	.	+
chr3	14130818	14130961	cluster2	.	+
chr3	14131576	14131679	cluster2	.	+
chr3	14132541	14132601	cluster2	.	+
chr3	14132862	14132940	cluster2	.	+
chr3	14133731	14133816	cluster2	.	+
chr3	14134767	14134893	cluster2	.	+
chr3	14135152	14135236	cluster2	.	+
chr3	14135803	14135916	cluster2	.	+
chr3	14139176	14139304	cluster2	.	+
chr3	14141589	14141795	cluster2	.	+
chr3	14143661	14143667	cluster2	.	+
chr3	14144711	14144756	cluster2	.	+
chr3	14145146	14145197	cluster2	.	+
chr3	14145940	14145969	cluster2	.	+
chr3	14146038	14146129	cluster2	.	+
chr3	14147284	14147384	cluster2	.	+
chr3	14147902	14148012	cluster2	.	+
chr3	14148553	14148734	cluster2	.	+
chr3	14148807	14148950	cluster2	.	+
chr3	14152330	14152418	cluster2	.	+
chr3	14156332	14156500	cluster2	.	+
chr3	14158005	14158013	cluster2	.	+
chr3	14158044	14158297	cluster2	.	+
chr3	14158347	14158361	cluster2	.	+
chr3	14158542	14158556	cluster2	.	+
chr3	14158575	14158601	cluster2	.	+
chr3	14159738	14159743	cluster2	.	+
chr3	14159754	14159832	cluster2	.	+
chr3	14164453	14164476	cluster2	.	+
chr3	14164806	14164878	cluster2	.	+
chr3	14164915	14164937	cluster2	.	+
chr3	14165424	14165451	cluster2	.	+
chr3	14165493	14165531	cluster2	.	+
chr3	14165547	14165588	cluster2	.	+
chr3	14167166	14167256	cluster2	.	+
chr3	14168255	14168320	cluster2	.	+
chr3	14168376	14168383	cluster2	.	+
chr3	14170435	14170474	cluster2	.	+
chr3	14172861	14172870	cluster2	.	+
chr3	14172884	14172901	cluster2	.	+
chr3	14172992	14173007	cluster2	.	+
chr3	14173028	14173054	cluster2	.	+
chr3	14178460	14178466	cluster2	.	+
chr3	14178564	14178568	cluster2	.	+
chr3	14178771	14178776	cluster2	.	+
chr3	14178823	14178887	cluster2	.	+
chr3	14180736	14180753	cluster2	.	+
chr3	14181555	14181676	cluster2	.	+
chr3	14183934	14183944	cluster2	.	+
chr3	14183945	14184039	cluster2	.	+
chr3	14198033	14198116	cluster2	.	+
chr3	14198363	14198368	cluster2	.	+
chr3	14199254	14199260	cluster2	.	+
chr3	14202143	14202165	cluster2	.	+
chr3	14203634	14203645	cluster2	.	+
chr3	14204757	14204765	cluster2	.	+
chr3	14204775	14204857	cluster2	.	+
chr3	14205035	14205076	cluster2	.	+
chr3	14205091	14205101	cluster2	.	+
chr3	14208577	14208603	cluster2	.	+
chr3	14208989	14209008	cluster2	.	+
chr3	14210706	14210760	cluster2	.	+
chr3	14210865	14210881	cluster2	.	+
chr3	14210975	14210982	cluster2	.	+
chr3	14211012	14211039	cluster2	.	+
chr3	14211272	14211282	cluster2	.	+
chr3	14211331	14211371	cluster2	.	+
chr3	14211400	14211408	cluster2	.	+
chr3	14214090	14214115	cluster2	.	+
chr3	14216848	14216872	cluster2	.	+
chr3	14221568	14221595	cluster2	.	+
chr3	14221830	14221853	cluster2	.	+
chr3	14232565	14232574	cluster2	.	+
chr3	14232623	14232658	cluster2	.	+
chr3	14232677	14232696	cluster2	.	+
chr3	14232743	14232763	cluster2	.	+
chr3	14232916	14232923	cluster2	.	+
chr3	14232954	14232960	cluster2	.	+
chr3	14232970	14232985	cluster2	.	+
chr3	14234568	14234580	cluster2	.	+
chr3	14234583	14234597	cluster2	.	+
chr3	14234601	14234655	cluster2	.	+
chr3	14234659	14234668	cluster2	.	+
chr3	14234674	14234685	cluster2	.	+
chr3	14236079	14236103	cluster2	.	+
chr3	14236141	14236159	cluster2	.	+
chr3	14236288	14236430	cluster2	.	+
chr3	14236464	14236473	cluster2	.	+
chr3	14237628	14237637	cluster2	.	+
chr3	14245106	14245130	cluster2	.	+
chr3	14249312	14249341	cluster2	.	+
chr3	14259242	14259253	cluster2	.	+
chr3	14259264	14259274	cluster2	.	+
chr3	14259290	14259295	cluster2	.	+
chr3	14259307	14259314	cluster2	.	+
chr3	14259338	14259346	cluster2	.	+
chr3	14259426	14259435	cluster2	.	+
chr3	14259467	14259475	cluster2	.	+
chr3	14261322	14261331	cluster2	.	+
chr3	14261675	14261682	cluster2	.	+
chr3	14265752	14265771	cluster2	.	+
chr3	14266384	14266402	cluster2	.	+
chr3	14266700	14266720	cluster2	.	+
chr3	14269468	14269479	cluster2	.	+
chr3	14269535	14269548	cluster2	.	+
chr3	14276613	14276636	cluster2	.	+
chr3	14283950	14283962	cluster2	.	+
chr3	14285657	14285664	cluster2	.	+
chr3	14285713	14285759	cluster2	.	+
chr3	14288844	14288862	cluster2	.	+
chr3	14288896	14288900	cluster2	.	+
chr3	14288934	14288948	cluster2	.	+
chr3	14290103	14290114	cluster2	.	+
chr3	14290470	14290496	cluster2	.	+
chr3	14297176	14297202	cluster2	.	+
chr3	14303581	14303607	cluster2	.	+
chr3	14303676	14303686	cluster2	.	+
chr3	14312887	14312901	cluster2	.	+
chr3	14317215	14317219	cluster2	.	+
chr3	14317222	14317227	cluster2	.	+
chr3	14317231	14317284	cluster2	.	+
chr3	14317304	14317323	cluster2	.	+
chr3	14317340	14317345	cluster2	.	+
chr3	14317357	14317398	cluster2	.	+
chr3	14323217	14323234	cluster2	.	+
chr3	14323250	14323255	cluster2	.	+
chr3	14323437	14323451	cluster2	.	+
chr3	14323492	14323501	cluster2	.	+
chr3	14323506	14323515	cluster2	.	+
chr3	14323603	14323609	cluster2	.	+
chr3	14324659	14324666	cluster2	.	+
chr3	14324734	14324795	cluster2	.	+
chr3	14324931	14324941	cluster2	.	+
chr3	14326279	14326319	cluster2	.	+
chr3	14341174	14341188	cluster2	.	+
chr3	14358503	14358559	cluster2	.	+
chr3	14358646	14358667	cluster2	.	+
chr3	14360377	14360387	cluster2	.	+
chr3	14360393	14360400	cluster2	.	+
chr3	14360405	14360453	cluster2	.	+
chr3	14360491	14360508	cluster2	.	+
chr3	14362972	14362991	cluster2	.	+
chr3	14363966	14363976	cluster2	.	+
chr3	14368255	14368268	cluster2	.	+
chr3	14370891	14370907	cluster2	.	+
chr3	14373786	14373804	cluster2	.	+
chr3	14393805	14393827	cluster2	.	+
chr3	14393852	14393938	cluster2	.	+
chr3	14393954	14393963	cluster2	.	+
chr3	14398759	14398780	cluster2	.	+
chr3	14401832	14401885	cluster2	.	+
chr3	14402398	14402464	cluster2	.	+
chr3	14402576	14402685	cluster2	.	+
chr3	14403021	14403036	cluster2	.	+
chr3	14403087	14403108	cluster2	.	+
chr3	14403735	14403746	cluster2	.	+
chr3	14403887	14403898	cluster2	.	+
chr3	14403914	14403931	cluster2	.	+
chr3	14403943	14403949	cluster2	.	+
chr3	14403959	14403973	cluster2	.	+
chr3	14404006	14404014	cluster2	.	+
chr3	14404122	14404283	cluster2	.	+
chr3	14404497	14404505	cluster2	.	+
chr3	14404511	14404523	cluster2	.	+
chr3	14404620	14404627	cluster2	.	+
chr3	14404701	14404830	cluster2	.	+
chr3	14404986	14405000	cluster2	.	+
chr3	14405397	14405412	cluster2	.	+
chr3	14406515	14406532	cluster2	.	+
chr3	14406549	14406581	cluster2	.	+
chr3	14412947	14412956	cluster2	.	+
chr3	14412964	14412973	cluster2	.	+
chr3	14412998	14413042	cluster2	.	+
chr3	14418961	14418978	cluster2	.	+
chr3	14420783	14420804	cluster2	.	+
chr3	14424125	14424145	cluster2	.	+
chr3	14424165	14424179	cluster2	.	+
chr3	14425187	14425215	cluster2	.	+
chr3	14425484	14425513	cluster2	.	+
chr3	14425529	14425538	cluster2	.	+
chr3	14425561	14425566	cluster2	.	+
chr3	14430580	14430604	cluster2	.	+
chr3	14431856	14431866	cluster2	.	+
chr3	14432409	14432451	cluster2	.	+
chr3	14435500	14435508	cluster2	.	+
chr3	14435529	14435539	cluster2	.	+
chr3	14435570	14435586	cluster2	.	+
chr3	14436878	14436890	cluster2	.	+
chr3	14439600	14439623	cluster2	.	+
chr3	14439644	14439657	cluster2	.	+
chr3	14439662	14439677	cluster2	.	+
chr3	14440726	14440737	cluster2	.	+
chr3	14441286	14441303	cluster2	.	+
chr3	14441319	14441327	cluster2	.	+
chr3	14441336	14441346	cluster2	.	+
chr3	14441371	14441379	cluster2	.	+
chr3	14441391	14441407	cluster2	.	+
chr3	14441440	14441461	cluster2	.	+
chr3	14441464	14441472	cluster2	.	+
chr3	14441478	14441607	cluster2	.	+
chr3	14443635	14443865	cluster2	.	+
chr3	14444714	14444732	cluster2	.	+
chr3	14444817	14444841	cluster2	.	+
chr3	14444846	14444856	cluster2	.	+
chr3	14445713	14445735	cluster2	.	+
chr3	14445763	14445780	cluster2	.	+
chr3	14445790	14445801	cluster2	.	+
chr3	14445811	14445819	cluster2	.	+
chr3	14445829	14445840	cluster2	.	+
chr3	14445850	14445857	cluster2	.	+
chr3	14447578	14447609	cluster2	.	+
chr3	14447625	14447676	cluster2	.	+
chr3	14447685	14447720	cluster2	.	+
chr3	14447731	14447735	cluster2	.	+
chr3	14447783	14447821	cluster2	.	+
chr3	14447957	14447965	cluster2	.	+
chr3	14448039	14448061	cluster2	.	+
chr3	14449372	14449392	cluster2	.	+
chr3	14452900	14452923	cluster2	.	+
chr3	14452938	14452991	cluster2	.	+
chr3	14452991	14453038	cluster2	.	+
chr3	14453095	14453327	cluster2	.	+
chr3	14453507	14453521	cluster2	.	+
chr3	14457663	14457682	cluster2	.	+
chr3	14458001	14458084	cluster2	.	+
chr3	14460775	14460789	cluster2	.	+
chr3	14460809	14460825	cluster2	.	+
chr3	14462065	14462079	cluster2	.	+
chr3	14463500	14463508	cluster2	.	+
chr3	14463693	14463699	cluster2	.	+
chr3	14466512	14466541	cluster2	.	+
chr3	14466548	14466553	cluster2	.	+
chr3	14466576	14466592	cluster2	.	+
chr3	14466599	14466622	cluster2	.	+
chr3	14466641	14466653	cluster2	.	+
chr3	14467850	14467963	cluster2	.	+
chr3	14468016	14468299	cluster2	.	+
chr3	14471994	14472004	cluster2	.	+
chr3	14472202	14472250	cluster2	.	+
chr3	14472250	14472319	cluster2	.	+
chr3	14477201	14477294	cluster2	.	+
chr3	14477307	14477344	cluster2	.	+
chr3	14478463	14478574	cluster2	.	+
chr3	14479082	14479191	cluster2	.	+
chr3	14481667	14481699	cluster2	.	+
chr3	14481703	14481822	cluster2	.	+
chr3	14482473	14482486	cluster2	.	+
chr3	14482587	14482615	cluster2	.	+
chr3	14482638	14482644	cluster2	.	+
chr3	14484863	14484928	cluster2	.	+
chr3	14484965	14485009	cluster2	.	+
chr3	14485037	14485103	cluster2	.	+
chr3	14485118	14485137	cluster2	.	+
chr3	14485186	14485335	cluster2	.	+
chr3	14485361	14485406	cluster2	.	+
chr3	14485412	14485457	cluster2	.	+
chr3	14486869	14486877	cluster2	.	+
chr3	14487022	14487052	cluster2	.	+
chr3	14487201	14487213	cluster2	.	+
chr3	14487249	14487271	cluster2	.	+
chr3	14488946	14489085	cluster2	.	+
chr3	14489166	14489199	cluster2	.	+
chr3	14489206	14489223	cluster2	.	+
chr3	14489233	14489342	cluster2	.	+
chr3	14491180	14491187	cluster2	.	+
chr3	14491301	14491392	cluster2	.	+
chr3	14491439	14491458	cluster2	.	+
chr3	14491530	14491539	cluster2	.	+
chr3	14493664	14493679	cluster2	.	+
chr3	14493761	14493829	cluster2	.	+
chr3	14494838	14494857	cluster2	.	+
chr3	14494904	14494959	cluster2	.	+
chr3	14494969	14494992	cluster2	.	+
chr3	14496414	14496428	cluster2	.	+
chr3	14496447	14496453	cluster2	.	+
chr3	14496542	14496563	cluster2	.	+
chr3	14503562	14503706	cluster2	.	+
chr3	14503720	14503742	cluster2	.	+
chr3	14503809	14503969	cluster2	.	+
chr3	14503986	14504023	cluster2	.	+
chr3	14504037	14504045	cluster2	.	+
chr3	14505607	14505616	cluster2	.	+
chr3	14505707	14505720	cluster2	.	+
chr3	14506797	14506802	cluster2	.	+
chr3	14506831	14506870	cluster2	.	+
chr3	14506943	14506963	cluster2	.	+
chr3	14507555	14507703	cluster2	.	+
chr3	14509817	14509821	cluster2	.	+
chr3	14509837	14509935	cluster2	.	+
chr3	14511162	14511312	cluster2	.	+
chr3	14511410	14511449	cluster2	.	+
chr3	14512769	14512860	cluster2	.	+
chr3	14513659	14513680	cluster2	.	+
chr3	14513723	14513740	cluster2	.	+
chr3	14513765	14513812	cluster2	.	+
chr3	14514286	14514389	cluster2	.	+
chr3	14514408	14514481	cluster2	.	+
chr3	14517065	14517076	cluster2	.	+
chr3	14517188	14517222	cluster2	.	+
chr3	14517767	14517789	cluster2	.	+
chr3	14517881	14517900	cluster2	.	+
chr3	14520150	14520164	cluster2	.	+
chr3	14520186	14520260	cluster2	.	+
chr3	14520383	14520421	cluster2	.	+
chr3	14520536	14520540	cluster2	.	+
chr3	14521651	14521693	cluster2	.	+
chr3	14521715	14521790	cluster2	.	+
chr3	14522372	14522412	cluster2	.	+
chr3	14522471	14522496	cluster2	.	+
chr3	14522993	14523052	cluster2	.	+
chr3	14523059	14523077	cluster2	.	+
chr3	14523605	14523693	cluster2	.	+
chr3	14524355	14524540	cluster2	.	+
chr3	14525436	14525575	cluster2	.	+
chr3	14525847	14525878	cluster2	.	+
chr3	14525900	14525934	cluster2	.	+
chr3	14533137	14533153	cluster2	.	+
chr3	14533175	14533218	cluster2	.	+
chr3	14534413	14534420	cluster2	.	+
chr3	14534428	14534522	cluster2	.	+
chr3	14534542	14534589	cluster2	.	+
chr3	14534845	14534872	cluster2	.	+
chr3	14540277	14540309	cluster2	.	+
chr3	14540382	14540388	cluster2	.	+
chr3	14540410	14540474	cluster2	.	+
chr3	14541020	14541037	cluster2	.	+
chr3	14542585	14542601	cluster2	.	+
chr3	14544571	14544593	cluster2	.	+
chr3	14550916	14550952	cluster2	.	+
chr3	14550995	14551013	cluster2	.	+
chr3	14551249	14551258	cluster2	.	+
chr3	14555895	14555904	cluster2	.	+
chr3	14555928	14555954	cluster2	.	+
chr3	14556094	14556124	cluster2	.	+
chr3	14561672	14561717	cluster2	.	+
chr3	14561749	14561758	cluster2	.	+
chr3	14564150	14564226	cluster2	.	+
chr3	14572273	14572318	cluster2	.	+
chr3	14572852	14573430	cluster2	.	+
chr3	14573431	14573852	cluster2	.	+
chr3	14573855	14574214	cluster2	.	+
chr3	14574286	14574339	cluster2	.	+
chr3	14574379	14574411	cluster2	.	+
chr3	14574433	14574702	cluster2	.	+
chr3	14574730	14574792	cluster2	.	+
chr3	14577202	14577219	cluster2	.	+
chr3	14583757	14583824	cluster2	.	+
chr3	14584666	14584672	cluster2	.	+
chr3	14584798	14584805	cluster2	.	+
chr3	14584880	14584898	cluster2	.	+
chr3	14584911	14584917	cluster2	.	+
chr3	14584943	14584952	cluster2	.	+
chr3	14586649	14586662	cluster2	.	+
chr3	14588713	14588728	cluster2	.	+
chr3	14588790	14588795	cluster2	.	+
chr3	14591428	14591447	cluster2	.	+
chr3	14597868	14597883	cluster2	.	+
chr3	14597913	14597921	cluster2	.	+
chr3	14597925	14597967	cluster2	.	+
chr3	14597996	14598063	cluster2	.	+
chr3	14598204	14598221	cluster2	.	+
chr3	14598228	14598232	cluster2	.	+
chr3	14598232	14598341	cluster2	.	+
chr3	14598427	14598443	cluster2	.	+
chr3	14600765	14600777	cluster2	.	+
chr3	14600823	14600833	cluster2	.	+
chr3	14601932	14601943	cluster2	.	+
chr3	14602025	14602035	cluster2	.	+
chr3	14602178	14602187	cluster2	.	+
chr3	14602249	14602260	cluster2	.	+
chr3	14602298	14602327	cluster2	.	+
chr3	14602431	14602443	cluster2	.	+
chr3	14602535	14602545	cluster2	.	+
chr3	14602924	14602930	cluster2	.	+
chr3	14602930	14603000	cluster2	.	+
chr3	14607474	14607484	cluster2	.	+
chr3	14623732	14623737	cluster2	.	+
chr3	14624313	14624325	cluster2	.	+
chr3	14624348	14624372	cluster2	.	+
chr3	14625245	14625256	cluster2	.	+
chr3	14627563	14627570	cluster2	.	+
chr3	14640503	14640508	cluster2	.	+
chr3	14640520	14640526	cluster2	.	+
chr3	14640550	14640563	cluster2	.	+
chr3	14643879	14643892	cluster2	.	+
chr3	14643909	14643923	cluster2	.	+
chr3	14648167	14648171	cluster2	.	+
chr3	14648192	14648215	cluster2	.	+
chr3	14649782	14649790	cluster2	.	+
chr3	14649794	14649802	cluster2	.	+
chr3	14649819	14649828	cluster2	.	+
chr3	14649945	14649966	cluster2	.	+
chr3	14650838	14650858	cluster2	.	+
chr3	14651633	14651649	cluster2	.	+
chr3	14651685	14651694	cluster2	.	+
chr3	14651751	14651759	cluster2	.	+
chr3	14651836	14651884	cluster2	.	+
chr3	14653801	14653810	cluster2	.	+
chr3	14654248	14654261	cluster2	.	+
chr3	14654414	14654421	cluster2	.	+
chr3	14654423	14654533	cluster2	.	+
chr3	14655515	14655631	cluster2	.	+
chr3	14658868	14658933	cluster2	.	+
chr3	14661526	14661583	cluster2	.	+
chr3	14661678	14661713	cluster2	.	+
chr3	14663710	14663720	cluster2	.	+
chr3	14663817	14663862	cluster2	.	+
chr3	14663904	14663917	cluster2	.	+
chr3	14663923	14664021	cluster2	.	+
chr3	14665022	14665129	cluster2	.	+
chr3	14666811	14666950	cluster2	.	+
chr3	14667417	14667520	cluster2	.	+
chr3	14667972	14667982	cluster2	.	+
chr3	14668046	14668143	cluster2	.	+
chr3	14668179	14668183	cluster2	.	+
chr3	14669993	14670089	cluster2	.	+
chr3	14670893	14670980	cluster2	.	+
chr3	14671140	14671194	cluster2	.	+
chr3	14673940	14673953	cluster2	.	+
chr3	14674920	14674934	cluster2	.	+
chr3	14675074	14675115	cluster2	.	+
chr3	14675128	14675150	cluster2	.	+
chr3	14682764	14682781	cluster2	.	+
chr3	14682830	14682877	cluster2	.	+
chr3	14683103	14683202	cluster2	.	+
chr3	14684242	14684323	cluster2	.	+
chr3	14684377	14684388	cluster2	.	+
chr3	14689337	14689356	cluster2	.	+
chr3	14690022	14690087	cluster2	.	+
chr3	14690102	14690112	cluster2	.	+
chr3	14690871	14690919	cluster2	.	+
chr3	14703212	14703267	cluster2	.	+
chr3	14704326	14704339	cluster2	.	+
chr3	14704616	14704627	cluster2	.	+
chr3	14706164	14706187	cluster2	.	+
chr3	14706224	14706241	cluster2	.	+
chr3	14713988	14713994	cluster2	.	+
chr3	14714002	14714084	cluster2	.	+
chr3	14714110	14714146	cluster2	.	+
chr3	14715280	14715412	cluster2	.	+
chr3	14721650	14721729	cluster2	.	+
chr3	14721745	14721762	cluster2	.	+
chr3	14721782	14721789	cluster2	.	+
chr3	14725335	14725359	cluster2	.	+
chr3	14725375	14725405	cluster2	.	+
chr3	14725440	14725481	cluster2	.	+
chr3	14725501	14725582	cluster2	.	+
chr3	14726939	14727030	cluster2	.	+
chr3	14728435	14728451	cluster2	.	+
chr3	14755430	14755454	cluster2	.	+
chr3	14757422	14757571	cluster2	.	+
chr3	14757605	14757680	cluster2	.	+
chr3	14759878	14759941	cluster2	.	+
chr3	14759956	14760004	cluster2	.	+
chr3	14761470	14761619	cluster2	.	+
chr3	14768496	14768517	cluster2	.	+
chr3	14772200	14772207	cluster2	.	+
chr3	14772985	14772991	cluster2	.	+
chr3	14784163	14784172	cluster2	.	+
chr3	14784245	14784250	cluster2	.	+
chr3	14784257	14784263	cluster2	.	+
chr3	14784287	14784300	cluster2	.	+
chr3	14784316	14784330	cluster2	.	+
chr3	14791495	14791512	cluster2	.	+
chr3	14793276	14793411	cluster2	.	+
chr3	14793450	14793466	cluster2	.	+
chr3	14793488	14793512	cluster2	.	+
chr3	14793553	14793579	cluster2	.	+
chr3	14793603	14793638	cluster2	.	+
chr3	14793666	14793673	cluster2	.	+
chr3	14793681	14793733	cluster2	.	+
chr3	14793800	14793813	cluster2	.	+
chr3	14793832	14793852	cluster2	.	+
chr3	14794877	14794885	cluster2	.	+
chr3	14794952	14794959	cluster2	.	+
chr3	14795006	14795028	cluster2	.	+
chr3	14795051	14795092	cluster2	.	+
chr3	14795179	14795192	cluster2	.	+
chr3	14796739	14796747	cluster2	.	+
chr3	14796846	14796875	cluster2	.	+
chr3	14796889	14796941	cluster2	.	+
chr3	14796945	14796958	cluster2	.	+
chr3	14800035	14800053	cluster2	.	+
chr3	14800059	14800082	cluster2	.	+
chr3	14800108	14800221	cluster2	.	+
chr3	14800238	14800273	cluster2	.	+
chr3	14800307	14800328	cluster2	.	+
chr3	14804335	14804689	cluster2	.	+
chr3	14808616	14808638	cluster2	.	+
chr3	14810379	14810403	cluster2	.	+
chr3	14810848	14810890	cluster2	.	+
chr3	14811780	14811787	cluster2	.	+
chr3	14811932	14812000	cluster2	.	+
chr3	14812074	14812099	cluster2	.	+
chr3	14812353	14812367	cluster2	.	+
chr3	14812393	14812401	cluster2	.	+
chr3	14813388	14813404	cluster2	.	+
chr3	14813412	14813433	cluster2	.	+
chr3	14813453	14813498	cluster2	.	+
chr3	14813869	14813893	cluster2	.	+
chr3	14816062	14816088	cluster2	.	+
chr3	14816130	14816158	cluster2	.	+
chr3	14816195	14816202	cluster2	.	+
chr3	14816244	14816275	cluster2	.	+
chr3	14818953	14818986	cluster2	.	+
chr3	14819058	14819116	cluster2	.	+
chr3	14819166	14819189	cluster2	.	+
chr3	14820034	14820048	cluster2	.	+
chr3	14820106	14820144	cluster2	.	+
chr3	14820511	14820570	cluster2	.	+
chr3	14820671	14820747	cluster2	.	+
chr3	14820802	14820982	cluster2	.	+
chr3	14821008	14821566	cluster2	.	+
chr3	14821591	14821599	cluster2	.	+
chr3	14822326	14822343	cluster2	.	+
chr3	14822437	14822468	cluster2	.	+
chr3	14829966	14829971	cluster2	.	+
chr3	14830142	14830418	cluster2	.	+
chr3	14830502	14830518	cluster2	.	+
chr3	14830527	14830542	cluster2	.	+
chr3	14830583	14830593	cluster2	.	+
chr3	14830644	14830659	cluster2	.	+
chr3	14830675	14830682	cluster2	.	+
chr3	14833009	14833026	cluster2	.	+
chr3	14833251	14833277	cluster2	.	+
chr3	14833383	14833399	cluster2	.	+
chr3	14835199	14835207	cluster2	.	+
chr3	14836279	14836333	cluster2	.	+
chr3	14836340	14836362	cluster2	.	+
chr3	14836376	14836383	cluster2	.	+
chr3	14837330	14837337	cluster2	.	+
chr3	14837408	14837416	cluster2	.	+
chr3	14837439	14837454	cluster2	.	+
chr3	14841486	14841496	cluster2	.	+
chr3	14841579	14841600	cluster2	.	+
chr3	14843105	14843112	cluster2	.	+
chr3	14843146	14843152	cluster2	.	+
chr3	14843174	14843180	cluster2	.	+
chr3	14846379	14846384	cluster2	.	+
chr3	14846406	14846418	cluster2	.	+
chr3	14846436	14846444	cluster2	.	+
chr3	14846462	14846471	cluster2	.	+
chr3	14846476	14846493	cluster2	.	+
chr3	14846530	14846536	cluster2	.	+
chr3	14848009	14848021	cluster2	.	+
chr3	14848042	14848052	cluster2	.	+
chr3	14848077	14848124	cluster2	.	+
chr3	14848763	14848794	cluster2	.	+
chr3	14852758	14852768	cluster2	.	+
chr3	14852784	14852797	cluster2	.	+
chr3	14853885	14853892	cluster2	.	+
chr3	14857535	14857560	cluster2	.	+
chr3	14857963	14857980	cluster2	.	+
chr3	14858781	14858797	cluster2	.	+
chr3	14859778	14860050	cluster2	.	+
chr3	14860400	14860421	cluster2	.	+
chr3	14864097	14864103	cluster2	.	+
chr3	14864128	14864163	cluster2	.	+
chr3	14864173	14864187	cluster2	.	+
chr3	14864191	14864211	cluster2	.	+
chr3	14864212	14864226	cluster2	.	+
chr3	14864255	14864265	cluster2	.	+
chr3	14868126	14868135	cluster2	.	+
chr3	14877100	14877184	cluster2	.	+
[truncated: 5,516 more rows]
