# Supplementary material for: A purely bioinformatic pipeline for the prediction of mammalian odorant receptor gene enhancers
Source: BMC Bioinformatics. 2019 Sep 14;20:474. doi: 10.1186/s12859-019-3012-1 (PMC6744719; doi:10.1186/s12859-019-3012-1)
Supplement: Supplementary file 6 — Position-specific weight matrices (PSWMs) used to predict elements. Matrices are presented as MEME-formatted text files (.txt). Each file name reports the numeric identifier of the corresponding PSWM. Text files are provided as a single compressed (.zip) file available in the Open Science Framework repository, see paragraph “Availability of data and material”. (ZIP 37 kb) [file 12859_2019_3012_MOESM6_ESM.zip]

Archive with 28 entries (25 files):
- Supplementary file 5_final/
- Supplementary file 5_final/1.txt
- __MACOSX/
- __MACOSX/Supplementary file 5_final/
- __MACOSX/Supplementary file 5_final/._1.txt
- Supplementary file 5_final/10.txt
- __MACOSX/Supplementary file 5_final/._10.txt
- Supplementary file 5_final/11.txt
- __MACOSX/Supplementary file 5_final/._11.txt
- Supplementary file 5_final/12.txt
- __MACOSX/Supplementary file 5_final/._12.txt
- Supplementary file 5_final/2.txt
- __MACOSX/Supplementary file 5_final/._2.txt
- Supplementary file 5_final/3.txt
- __MACOSX/Supplementary file 5_final/._3.txt
- Supplementary file 5_final/4.txt
- __MACOSX/Supplementary file 5_final/._4.txt
- Supplementary file 5_final/5.txt
- __MACOSX/Supplementary file 5_final/._5.txt
- Supplementary file 5_final/6.txt
- __MACOSX/Supplementary file 5_final/._6.txt
- Supplementary file 5_final/7.txt
- __MACOSX/Supplementary file 5_final/._7.txt
- Supplementary file 5_final/8.txt
- __MACOSX/Supplementary file 5_final/._8.txt
- Supplementary file 5_final/9.txt
- __MACOSX/Supplementary file 5_final/._9.txt
- __MACOSX/._Supplementary file 5_final
