# Supplementary material for: A purely bioinformatic pipeline for the prediction of mammalian odorant receptor gene enhancers
Source: BMC Bioinformatics. 2019 Sep 14;20:474. doi: 10.1186/s12859-019-3012-1 (PMC6744719; doi:10.1186/s12859-019-3012-1)
Supplement: Supplementary file 6 — Position-specific weight matrices (PSWMs) used to predict elements. Matrices are presented as MEME-formatted text files (.txt). Each file name reports the numeric identifier of the corresponding PSWM. Text files are provided as a single compressed (.zip) file available in the Open Science Framework repository, see paragraph “Availability of data and material”. (ZIP 37 kb) [file 12859_2019_3012_MOESM6_ESM.zip › Supplementary file 5_final/1.txt]

********************************************************************************
MEME - Motif discovery tool
********************************************************************************
MEME version 4.12.0 (Release date: Tue Jun 27 16:22:50 2017 -0700)

For further information on how to interpret these results or to get
a copy of the MEME software please access http://meme-suite.org .

This file may be used as input to the MAST algorithm for searching
sequence databases for matches to groups of motifs.  MAST is available
for interactive use and downloading at http://meme-suite.org .
********************************************************************************


********************************************************************************
REFERENCE
********************************************************************************
If you use this program in your research, please cite:

Timothy L. Bailey and Charles Elkan,
"Fitting a mixture model by expectation maximization to discover
motifs in biopolymers", Proceedings of the Second International
Conference on Intelligent Systems for Molecular Biology, pp. 28-36,
AAAI Press, Menlo Park, California, 1994.
********************************************************************************


********************************************************************************
TRAINING SET
********************************************************************************
DATAFILE= 01-motif_mouse-rat_in_FASTA_for_PSWM.fasta
ALPHABET= ACGT
Sequence name            Weight Length  Sequence name            Weight Length  
-------------            ------ ------  -------------            ------ ------  
mP                       1.0000     44  mP3                      1.0000     44  
mH                       1.0000     44  rP                       1.0000     44  
rP3                      1.0000     44  rH                       1.0000     44  
********************************************************************************

********************************************************************************
COMMAND LINE SUMMARY
********************************************************************************
This information can also be useful in the event you wish to report a
problem with the MEME software.

command: meme -oc meme_out_01 -dna -nmotifs 1 01-motif_mouse-rat_in_FASTA_for_PSWM.fasta 

model:  mod=         zoops    nmotifs=         1    evt=           inf
object function=  E-value of product of p-values
width:  minw=            8    maxw=           44
width:  wg=             11    ws=              1    endgaps=       yes
nsites: minsites=        2    maxsites=        6    wnsites=       0.8
theta:  spmap=         uni    spfuzz=        0.5
global: substring=     yes    branching=      no    wbranch=        no
em:     prior=   dirichlet    b=            0.01    maxiter=        50
        distance=    1e-05
data:   n=             264    N=               6    shuffle=        -1
strands: +
sample: seed=            0    ctfrac=         -1    maxwords=       -1
Letter frequencies in dataset:
A 0.280 C 0.163 G 0.186 T 0.371 
Background letter frequencies (from dataset with add-one prior applied):
A 0.280 C 0.164 G 0.187 T 0.369 
********************************************************************************


********************************************************************************
MOTIF CWGKRDMYTCATTAAAAAGTTRTKAWTKMSTYWSKSTKNT MEME-1	width =  40  sites =   6  llr = 219  E-value = 8.1e-034
********************************************************************************
--------------------------------------------------------------------------------
	Motif CWGKRDMYTCATTAAAAAGTTRTKAWTKMSTYWSKSTKNT MEME-1 Description
--------------------------------------------------------------------------------
Simplified        A  :3::333::2a::aaaaa:::52:77::7:::7:::::3:
pos.-specific     C  a::2::75:8::::::::::::::2:::3335:7:7::2:
probability       G  ::a373::::::::::::8::5:3:::7:7:::333:73:
matrix            T  :7:5:3:5a::aa:::::2aa:8723a3::753:7:a32a

         bits    2.6 *                                       
                 2.3 * *                                     
                 2.1 * *                                     
                 1.8 * *      **  *****                      
Relative         1.6 * *     *************     *  *   * **  *
Entropy          1.3 * * * * *************     ****   * *** *
(52.6 bits)      1.0 * * * ****************    **** * * *** *
                 0.8 *** * ****************** ************* *
                 0.5 ***** ******************************** *
                 0.3 ****************************************
                 0.0 ----------------------------------------

Multilevel           CTGTGACCTCATTAAAAAGTTATTAATGAGTCACTCTGAT
consensus             A GAGAT             G G T TCCCTTGGG TG 
sequence                  T                                  
                                                             
--------------------------------------------------------------------------------

--------------------------------------------------------------------------------
	Motif CWGKRDMYTCATTAAAAAGTTRTKAWTKMSTYWSKSTKNT MEME-1 sites sorted by position p-value
--------------------------------------------------------------------------------
Sequence name             Start   P-value                              Site                
-------------             ----- ---------            ----------------------------------------
mP3                           5  1.28e-21       GTTA CTGTGTCCTCATTAAAAAGTTGTTAATGAGTCACTCTGAT           
rP                            5  5.16e-20       CTGT CTGTGACCTCATTAAAAAGTTGTTAATGAGCTACTCTGTT           
mP                            5  1.05e-19       CTGT CTGCGACTTCATTAAAAAGTTGTTAATGAGCTACTCTGCT           
rP3                           5  2.38e-18       CTGG CTGTGTCTTCATTAAAAATTTATTAATGAGTCACTCTGAT           
mH                            5  1.17e-15       AACA CAGGAGACTCATTAAAAAGTTATGTTTTCCTCTGGGTTGT           
rH                            5  1.34e-14       AACA CAGGAGATTAATTAAAAAGTTAAGCTTTCCTTTGGGTTGT           
--------------------------------------------------------------------------------

--------------------------------------------------------------------------------
	Motif CWGKRDMYTCATTAAAAAGTTRTKAWTKMSTYWSKSTKNT MEME-1 block diagrams
--------------------------------------------------------------------------------
SEQUENCE NAME            POSITION P-VALUE  MOTIF DIAGRAM
-------------            ----------------  -------------
mP3                               1.3e-21  4_[+1]
rP                                5.2e-20  4_[+1]
mP                                  1e-19  4_[+1]
rP3                               2.4e-18  4_[+1]
mH                                1.2e-15  4_[+1]
rH                                1.3e-14  4_[+1]
--------------------------------------------------------------------------------

--------------------------------------------------------------------------------
	Motif CWGKRDMYTCATTAAAAAGTTRTKAWTKMSTYWSKSTKNT MEME-1 in BLOCKS format
--------------------------------------------------------------------------------
BL   MOTIF CWGKRDMYTCATTAAAAAGTTRTKAWTKMSTYWSKSTKNT width=40 seqs=6
mP3                      (    5) CTGTGTCCTCATTAAAAAGTTGTTAATGAGTCACTCTGAT  1 
rP                       (    5) CTGTGACCTCATTAAAAAGTTGTTAATGAGCTACTCTGTT  1 
mP                       (    5) CTGCGACTTCATTAAAAAGTTGTTAATGAGCTACTCTGCT  1 
rP3                      (    5) CTGTGTCTTCATTAAAAATTTATTAATGAGTCACTCTGAT  1 
mH                       (    5) CAGGAGACTCATTAAAAAGTTATGTTTTCCTCTGGGTTGT  1 
rH                       (    5) CAGGAGATTAATTAAAAAGTTAAGCTTTCCTTTGGGTTGT  1 
//

--------------------------------------------------------------------------------

--------------------------------------------------------------------------------
	Motif CWGKRDMYTCATTAAAAAGTTRTKAWTKMSTYWSKSTKNT MEME-1 position-specific scoring matrix
--------------------------------------------------------------------------------
log-odds matrix: alength= 4 w= 40 n= 30 bayes= 2 E= 8.1e-034 
  -923    260   -923   -923 
    25   -923   -923     85 
  -923   -923    242   -923 
  -923      2     84     44 
    25   -923    184   -923 
    25   -923     84    -15 
    25    202   -923   -923 
  -923    161   -923     44 
  -923   -923   -923    144 
   -75    234   -923   -923 
   184   -923   -923   -923 
  -923   -923   -923    144 
  -923   -923   -923    144 
   184   -923   -923   -923 
   184   -923   -923   -923 
   184   -923   -923   -923 
   184   -923   -923   -923 
   184   -923   -923   -923 
  -923   -923    216   -115 
  -923   -923   -923    144 
  -923   -923   -923    144 
    84   -923    142   -923 
   -75   -923   -923    117 
  -923   -923     84     85 
   125      2   -923   -115 
   125   -923   -923    -15 
  -923   -923   -923    144 
  -923   -923    184    -15 
   125    102   -923   -923 
  -923    102    184   -923 
  -923    102   -923     85 
  -923    161   -923     44 
   125   -923   -923    -15 
  -923    202     84   -923 
  -923   -923     84     85 
  -923    202     84   -923 
  -923   -923   -923    144 
  -923   -923    184    -15 
    25      2     84   -115 
  -923   -923   -923    144 
--------------------------------------------------------------------------------

--------------------------------------------------------------------------------
	Motif CWGKRDMYTCATTAAAAAGTTRTKAWTKMSTYWSKSTKNT MEME-1 position-specific probability matrix
--------------------------------------------------------------------------------
letter-probability matrix: alength= 4 w= 40 nsites= 6 E= 8.1e-034 
 0.000000  1.000000  0.000000  0.000000 
 0.333333  0.000000  0.000000  0.666667 
 0.000000  0.000000  1.000000  0.000000 
 0.000000  0.166667  0.333333  0.500000 
 0.333333  0.000000  0.666667  0.000000 
 0.333333  0.000000  0.333333  0.333333 
 0.333333  0.666667  0.000000  0.000000 
 0.000000  0.500000  0.000000  0.500000 
 0.000000  0.000000  0.000000  1.000000 
 0.166667  0.833333  0.000000  0.000000 
 1.000000  0.000000  0.000000  0.000000 
 0.000000  0.000000  0.000000  1.000000 
 0.000000  0.000000  0.000000  1.000000 
 1.000000  0.000000  0.000000  0.000000 
 1.000000  0.000000  0.000000  0.000000 
 1.000000  0.000000  0.000000  0.000000 
 1.000000  0.000000  0.000000  0.000000 
 1.000000  0.000000  0.000000  0.000000 
 0.000000  0.000000  0.833333  0.166667 
 0.000000  0.000000  0.000000  1.000000 
 0.000000  0.000000  0.000000  1.000000 
 0.500000  0.000000  0.500000  0.000000 
 0.166667  0.000000  0.000000  0.833333 
 0.000000  0.000000  0.333333  0.666667 
 0.666667  0.166667  0.000000  0.166667 
 0.666667  0.000000  0.000000  0.333333 
 0.000000  0.000000  0.000000  1.000000 
 0.000000  0.000000  0.666667  0.333333 
 0.666667  0.333333  0.000000  0.000000 
 0.000000  0.333333  0.666667  0.000000 
 0.000000  0.333333  0.000000  0.666667 
 0.000000  0.500000  0.000000  0.500000 
 0.666667  0.000000  0.000000  0.333333 
 0.000000  0.666667  0.333333  0.000000 
 0.000000  0.000000  0.333333  0.666667 
 0.000000  0.666667  0.333333  0.000000 
 0.000000  0.000000  0.000000  1.000000 
 0.000000  0.000000  0.666667  0.333333 
 0.333333  0.166667  0.333333  0.166667 
 0.000000  0.000000  0.000000  1.000000 
--------------------------------------------------------------------------------

--------------------------------------------------------------------------------
	Motif CWGKRDMYTCATTAAAAAGTTRTKAWTKMSTYWSKSTKNT MEME-1 regular expression
--------------------------------------------------------------------------------
C[TA]G[TG][GA][AGT][CA][CT]TCATTAAAAAGTT[AG]T[TG]A[AT]T[GT][AC][GC][TC][CT][AT][CG][TG][CG]T[GT][AG]T
--------------------------------------------------------------------------------


Time  0.01 secs.

********************************************************************************


********************************************************************************
SUMMARY OF MOTIFS
********************************************************************************

--------------------------------------------------------------------------------
	Combined block diagrams: non-overlapping sites with p-value < 0.0001
--------------------------------------------------------------------------------
SEQUENCE NAME            COMBINED P-VALUE  MOTIF DIAGRAM
-------------            ----------------  -------------
mP                               5.24e-19  4_[+1(1.05e-19)]
mP3                              6.40e-21  4_[+1(1.28e-21)]
mH                               5.83e-15  4_[+1(1.17e-15)]
rP                               2.58e-19  4_[+1(5.16e-20)]
rP3                              1.19e-17  4_[+1(2.38e-18)]
rH                               6.71e-14  4_[+1(1.34e-14)]
--------------------------------------------------------------------------------

********************************************************************************


********************************************************************************
Stopped because requested number of motifs (1) found.
********************************************************************************

CPU: iMac-di-Andrea.local

********************************************************************************
