# Supplementary material for: A purely bioinformatic pipeline for the prediction of mammalian odorant receptor gene enhancers
Source: BMC Bioinformatics. 2019 Sep 14;20:474. doi: 10.1186/s12859-019-3012-1 (PMC6744719; doi:10.1186/s12859-019-3012-1)
Supplement: Supplementary file 6 — Position-specific weight matrices (PSWMs) used to predict elements. Matrices are presented as MEME-formatted text files (.txt). Each file name reports the numeric identifier of the corresponding PSWM. Text files are provided as a single compressed (.zip) file available in the Open Science Framework repository, see paragraph “Availability of data and material”. (ZIP 37 kb) [file 12859_2019_3012_MOESM6_ESM.zip › Supplementary file 5_final/10.txt]

********************************************************************************
MEME - Motif discovery tool
********************************************************************************
MEME version 4.12.0 (Release date: Tue Jun 27 16:22:50 2017 -0700)

For further information on how to interpret these results or to get
a copy of the MEME software please access http://meme-suite.org .

This file may be used as input to the MAST algorithm for searching
sequence databases for matches to groups of motifs.  MAST is available
for interactive use and downloading at http://meme-suite.org .
********************************************************************************


********************************************************************************
REFERENCE
********************************************************************************
If you use this program in your research, please cite:

Timothy L. Bailey and Charles Elkan,
"Fitting a mixture model by expectation maximization to discover
motifs in biopolymers", Proceedings of the Second International
Conference on Intelligent Systems for Molecular Biology, pp. 28-36,
AAAI Press, Menlo Park, California, 1994.
********************************************************************************


********************************************************************************
TRAINING SET
********************************************************************************
DATAFILE= 10-H-like_OE_sites_in_FASTA_to_generate_PSWM.fasta
ALPHABET= ACGT
Sequence name            Weight Length  Sequence name            Weight Length  
-------------            ------ ------  -------------            ------ ------  
H                        1.0000     26  MOR23_2                  1.0000     26  
********************************************************************************

********************************************************************************
COMMAND LINE SUMMARY
********************************************************************************
This information can also be useful in the event you wish to report a
problem with the MEME software.

command: meme -oc meme_out_10 -dna -nmotifs 1 10-H-like_OE_sites_in_FASTA_to_generate_PSWM.fasta 

model:  mod=         zoops    nmotifs=         1    evt=           inf
object function=  E-value of product of p-values
width:  minw=            8    maxw=           26
width:  wg=             11    ws=              1    endgaps=       yes
nsites: minsites=        2    maxsites=        2    wnsites=       0.8
theta:  spmap=         uni    spfuzz=        0.5
global: substring=     yes    branching=      no    wbranch=        no
em:     prior=   dirichlet    b=            0.01    maxiter=        50
        distance=    1e-05
data:   n=              52    N=               2    shuffle=        -1
strands: +
sample: seed=            0    ctfrac=         -1    maxwords=       -1
Letter frequencies in dataset:
A 0.327 C 0.173 G 0.173 T 0.327 
Background letter frequencies (from dataset with add-one prior applied):
A 0.321 C 0.179 G 0.179 T 0.321 
********************************************************************************


********************************************************************************
MOTIF CWYWGGAGA MEME-1	width =   9  sites =   2  llr = 22  E-value = 2.2e+001
********************************************************************************
--------------------------------------------------------------------------------
	Motif CWYWGGAGA MEME-1 Description
--------------------------------------------------------------------------------
Simplified        A  :5:5::a:a
pos.-specific     C  a:5::::::
probability       G  ::::aa:a:
matrix            T  :555:::::

         bits    2.5 *   ** * 
                 2.2 *   ** * 
                 2.0 *   ** * 
                 1.7 *   *****
Relative         1.5 *   *****
Entropy          1.2 *   *****
(15.6 bits)      1.0 * * *****
                 0.7 *********
                 0.5 *********
                 0.2 *********
                 0.0 ---------

Multilevel           CACAGGAGA
consensus             TTT     
sequence                      
                              
--------------------------------------------------------------------------------

--------------------------------------------------------------------------------
	Motif CWYWGGAGA MEME-1 sites sorted by position p-value
--------------------------------------------------------------------------------
Sequence name             Start   P-value              Site 
-------------             ----- ---------            ---------
H                             9  7.80e-06   CAGAAAAA CACAGGAGA CTCATTAAA 
MOR23_2                      10  2.18e-05  AGTTGTTTC CTTTGGAGA TTTCTCTT  
--------------------------------------------------------------------------------

--------------------------------------------------------------------------------
	Motif CWYWGGAGA MEME-1 block diagrams
--------------------------------------------------------------------------------
SEQUENCE NAME            POSITION P-VALUE  MOTIF DIAGRAM
-------------            ----------------  -------------
H                                 7.8e-06  8_[+1]_9
MOR23_2                           2.2e-05  9_[+1]_8
--------------------------------------------------------------------------------

--------------------------------------------------------------------------------
	Motif CWYWGGAGA MEME-1 in BLOCKS format
--------------------------------------------------------------------------------
BL   MOTIF CWYWGGAGA width=9 seqs=2
H                        (    9) CACAGGAGA  1 
MOR23_2                  (   10) CTTTGGAGA  1 
//

--------------------------------------------------------------------------------

--------------------------------------------------------------------------------
	Motif CWYWGGAGA MEME-1 position-specific scoring matrix
--------------------------------------------------------------------------------
log-odds matrix: alength= 4 w= 9 n= 36 bayes= 4.08746 E= 2.2e+001 
  -765    248   -765   -765 
    63   -765   -765     63 
  -765    148   -765     63 
    63   -765   -765     63 
  -765   -765    248   -765 
  -765   -765    248   -765 
   163   -765   -765   -765 
  -765   -765    248   -765 
   163   -765   -765   -765 
--------------------------------------------------------------------------------

--------------------------------------------------------------------------------
	Motif CWYWGGAGA MEME-1 position-specific probability matrix
--------------------------------------------------------------------------------
letter-probability matrix: alength= 4 w= 9 nsites= 2 E= 2.2e+001 
 0.000000  1.000000  0.000000  0.000000 
 0.500000  0.000000  0.000000  0.500000 
 0.000000  0.500000  0.000000  0.500000 
 0.500000  0.000000  0.000000  0.500000 
 0.000000  0.000000  1.000000  0.000000 
 0.000000  0.000000  1.000000  0.000000 
 1.000000  0.000000  0.000000  0.000000 
 0.000000  0.000000  1.000000  0.000000 
 1.000000  0.000000  0.000000  0.000000 
--------------------------------------------------------------------------------

--------------------------------------------------------------------------------
	Motif CWYWGGAGA MEME-1 regular expression
--------------------------------------------------------------------------------
C[AT][CT][AT]GGAGA
--------------------------------------------------------------------------------


Time  0.00 secs.

********************************************************************************


********************************************************************************
SUMMARY OF MOTIFS
********************************************************************************

--------------------------------------------------------------------------------
	Combined block diagrams: non-overlapping sites with p-value < 0.0001
--------------------------------------------------------------------------------
SEQUENCE NAME            COMBINED P-VALUE  MOTIF DIAGRAM
-------------            ----------------  -------------
H                                1.40e-04  8_[+1(7.80e-06)]_9
MOR23_2                          3.92e-04  9_[+1(2.18e-05)]_8
--------------------------------------------------------------------------------

********************************************************************************


********************************************************************************
Stopped because requested number of motifs (1) found.
********************************************************************************

CPU: iMac-di-Andrea.local

********************************************************************************
