# Supplementary material for: A purely bioinformatic pipeline for the prediction of mammalian odorant receptor gene enhancers
Source: BMC Bioinformatics. 2019 Sep 14;20:474. doi: 10.1186/s12859-019-3012-1 (PMC6744719; doi:10.1186/s12859-019-3012-1)
Supplement: Supplementary file 6 — Position-specific weight matrices (PSWMs) used to predict elements. Matrices are presented as MEME-formatted text files (.txt). Each file name reports the numeric identifier of the corresponding PSWM. Text files are provided as a single compressed (.zip) file available in the Open Science Framework repository, see paragraph “Availability of data and material”. (ZIP 37 kb) [file 12859_2019_3012_MOESM6_ESM.zip › Supplementary file 5_final/11.txt]

********************************************************************************
MEME - Motif discovery tool
********************************************************************************
MEME version 4.12.0 (Release date: Tue Jun 27 16:22:50 2017 -0700)

For further information on how to interpret these results or to get
a copy of the MEME software please access http://meme-suite.org .

This file may be used as input to the MAST algorithm for searching
sequence databases for matches to groups of motifs.  MAST is available
for interactive use and downloading at http://meme-suite.org .
********************************************************************************


********************************************************************************
REFERENCE
********************************************************************************
If you use this program in your research, please cite:

Timothy L. Bailey and Charles Elkan,
"Fitting a mixture model by expectation maximization to discover
motifs in biopolymers", Proceedings of the Second International
Conference on Intelligent Systems for Molecular Biology, pp. 28-36,
AAAI Press, Menlo Park, California, 1994.
********************************************************************************


********************************************************************************
TRAINING SET
********************************************************************************
DATAFILE= 11-P-like_OE_sites_in_FASTA_to_generate_PSWM.fasta
ALPHABET= ACGT
Sequence name            Weight Length  Sequence name            Weight Length  
-------------            ------ ------  -------------            ------ ------  
P                        1.0000     26  P3                       1.0000     26  
MOR23_1                  1.0000     26  MOR23_3_predicted_from_P 1.0000     26  
********************************************************************************

********************************************************************************
COMMAND LINE SUMMARY
********************************************************************************
This information can also be useful in the event you wish to report a
problem with the MEME software.

command: meme -oc meme_out_11 -dna -nmotifs 1 11-P-like_OE_sites_in_FASTA_to_generate_PSWM.fasta 

model:  mod=         zoops    nmotifs=         1    evt=           inf
object function=  E-value of product of p-values
width:  minw=            8    maxw=           26
width:  wg=             11    ws=              1    endgaps=       yes
nsites: minsites=        2    maxsites=        4    wnsites=       0.8
theta:  spmap=         uni    spfuzz=        0.5
global: substring=     yes    branching=      no    wbranch=        no
em:     prior=   dirichlet    b=            0.01    maxiter=        50
        distance=    1e-05
data:   n=             104    N=               4    shuffle=        -1
strands: +
sample: seed=            0    ctfrac=         -1    maxwords=       -1
Letter frequencies in dataset:
A 0.308 C 0.269 G 0.231 T 0.192 
Background letter frequencies (from dataset with add-one prior applied):
A 0.306 C 0.269 G 0.231 T 0.194 
********************************************************************************


********************************************************************************
MOTIF TCTGVADCCCCAGAG MEME-1	width =  15  sites =   4  llr = 65  E-value = 1.1e-006
********************************************************************************
--------------------------------------------------------------------------------
	Motif TCTGVADCCCCAGAG MEME-1 Description
--------------------------------------------------------------------------------
Simplified        A  3:::583::3:8:a:
pos.-specific     C  :a::3::aa8a::::
probability       G  :::a3:5:::::a:a
matrix            T  8:a::33::::3:::

         bits    2.4   *            
                 2.1   **        * *
                 1.9  ***   ** * * *
                 1.7  ***   ** * ***
Relative         1.4 ****   ** * ***
Entropy          1.2 ****   ** * ***
(23.5 bits)      0.9 **** * ********
                 0.7 **** * ********
                 0.5 ***************
                 0.2 ***************
                 0.0 ---------------

Multilevel           TCTGAAGCCCCAGAG
consensus            A   CTA  A T   
sequence                 G T        
                                    
--------------------------------------------------------------------------------

--------------------------------------------------------------------------------
	Motif TCTGVADCCCCAGAG MEME-1 sites sorted by position p-value
--------------------------------------------------------------------------------
Sequence name             Start   P-value                 Site    
-------------             ----- ---------            ---------------
P                             2  4.60e-09          G TCTGCAGCCCCAGAG ATTAAAGAAA
P3                            2  2.20e-08          G ACTGAAGCCCCAGAG AAAACTGAGT
MOR23_1                       2  4.52e-08          T TCTGGTTCCCCTGAG ATACCAAGGG
MOR23_3_predicted_from_P      2  4.93e-08          C TCTGAAACCACAGAG GCATCTTCTC
--------------------------------------------------------------------------------

--------------------------------------------------------------------------------
	Motif TCTGVADCCCCAGAG MEME-1 block diagrams
--------------------------------------------------------------------------------
SEQUENCE NAME            POSITION P-VALUE  MOTIF DIAGRAM
-------------            ----------------  -------------
P                                 4.6e-09  1_[+1]_10
P3                                2.2e-08  1_[+1]_10
MOR23_1                           4.5e-08  1_[+1]_10
MOR23_3_predicted_from_P          4.9e-08  1_[+1]_10
--------------------------------------------------------------------------------

--------------------------------------------------------------------------------
	Motif TCTGVADCCCCAGAG MEME-1 in BLOCKS format
--------------------------------------------------------------------------------
BL   MOTIF TCTGVADCCCCAGAG width=15 seqs=4
P                        (    2) TCTGCAGCCCCAGAG  1 
P3                       (    2) ACTGAAGCCCCAGAG  1 
MOR23_1                  (    2) TCTGGTTCCCCTGAG  1 
MOR23_3_predicted_from_P (    2) TCTGAAACCACAGAG  1 
//

--------------------------------------------------------------------------------

--------------------------------------------------------------------------------
	Motif TCTGVADCCCCAGAG MEME-1 position-specific scoring matrix
--------------------------------------------------------------------------------
log-odds matrix: alength= 4 w= 15 n= 48 bayes= 3.45943 E= 1.1e-006 
   -29   -865   -865    194 
  -865    189   -865   -865 
  -865   -865   -865    236 
  -865   -865    211   -865 
    71    -10     11   -865 
   129   -865   -865     36 
   -29   -865    111     36 
  -865    189   -865   -865 
  -865    189   -865   -865 
   -29    148   -865   -865 
  -865    189   -865   -865 
   129   -865   -865     36 
  -865   -865    211   -865 
   171   -865   -865   -865 
  -865   -865    211   -865 
--------------------------------------------------------------------------------

--------------------------------------------------------------------------------
	Motif TCTGVADCCCCAGAG MEME-1 position-specific probability matrix
--------------------------------------------------------------------------------
letter-probability matrix: alength= 4 w= 15 nsites= 4 E= 1.1e-006 
 0.250000  0.000000  0.000000  0.750000 
 0.000000  1.000000  0.000000  0.000000 
 0.000000  0.000000  0.000000  1.000000 
 0.000000  0.000000  1.000000  0.000000 
 0.500000  0.250000  0.250000  0.000000 
 0.750000  0.000000  0.000000  0.250000 
 0.250000  0.000000  0.500000  0.250000 
 0.000000  1.000000  0.000000  0.000000 
 0.000000  1.000000  0.000000  0.000000 
 0.250000  0.750000  0.000000  0.000000 
 0.000000  1.000000  0.000000  0.000000 
 0.750000  0.000000  0.000000  0.250000 
 0.000000  0.000000  1.000000  0.000000 
 1.000000  0.000000  0.000000  0.000000 
 0.000000  0.000000  1.000000  0.000000 
--------------------------------------------------------------------------------

--------------------------------------------------------------------------------
	Motif TCTGVADCCCCAGAG MEME-1 regular expression
--------------------------------------------------------------------------------
[TA]CTG[ACG][AT][GAT]CC[CA]C[AT]GAG
--------------------------------------------------------------------------------


Time  0.01 secs.

********************************************************************************


********************************************************************************
SUMMARY OF MOTIFS
********************************************************************************

--------------------------------------------------------------------------------
	Combined block diagrams: non-overlapping sites with p-value < 0.0001
--------------------------------------------------------------------------------
SEQUENCE NAME            COMBINED P-VALUE  MOTIF DIAGRAM
-------------            ----------------  -------------
P                                5.52e-08  1_[+1(4.60e-09)]_10
P3                               2.65e-07  1_[+1(2.20e-08)]_10
MOR23_1                          5.42e-07  1_[+1(4.52e-08)]_10
MOR23_3_predicted_from_P         5.92e-07  1_[+1(4.93e-08)]_10
--------------------------------------------------------------------------------

********************************************************************************


********************************************************************************
Stopped because requested number of motifs (1) found.
********************************************************************************

CPU: iMac-di-Andrea.local

********************************************************************************
