# Supplementary material for: A purely bioinformatic pipeline for the prediction of mammalian odorant receptor gene enhancers
Source: BMC Bioinformatics. 2019 Sep 14;20:474. doi: 10.1186/s12859-019-3012-1 (PMC6744719; doi:10.1186/s12859-019-3012-1)
Supplement: Supplementary file 6 — Position-specific weight matrices (PSWMs) used to predict elements. Matrices are presented as MEME-formatted text files (.txt). Each file name reports the numeric identifier of the corresponding PSWM. Text files are provided as a single compressed (.zip) file available in the Open Science Framework repository, see paragraph “Availability of data and material”. (ZIP 37 kb) [file 12859_2019_3012_MOESM6_ESM.zip › Supplementary file 5_final/3.txt]

********************************************************************************
MEME - Motif discovery tool
********************************************************************************
MEME version 4.12.0 (Release date: Tue Jun 27 16:22:50 2017 -0700)

For further information on how to interpret these results or to get
a copy of the MEME software please access http://meme-suite.org .

This file may be used as input to the MAST algorithm for searching
sequence databases for matches to groups of motifs.  MAST is available
for interactive use and downloading at http://meme-suite.org .
********************************************************************************


********************************************************************************
REFERENCE
********************************************************************************
If you use this program in your research, please cite:

Timothy L. Bailey and Charles Elkan,
"Fitting a mixture model by expectation maximization to discover
motifs in biopolymers", Proceedings of the Second International
Conference on Intelligent Systems for Molecular Biology, pp. 28-36,
AAAI Press, Menlo Park, California, 1994.
********************************************************************************


********************************************************************************
TRAINING SET
********************************************************************************
DATAFILE= 03-P-like_motif_mouse-rat_in_FASTA_for_PSWM.fasta
ALPHABET= ACGT
Sequence name            Weight Length  Sequence name            Weight Length  
-------------            ------ ------  -------------            ------ ------  
mP                       1.0000     44  mP3                      1.0000     44  
rP                       1.0000     44  rP3                      1.0000     44  
********************************************************************************

********************************************************************************
COMMAND LINE SUMMARY
********************************************************************************
This information can also be useful in the event you wish to report a
problem with the MEME software.

command: meme -oc meme_out_03 -dna -nmotifs 1 03-P-like_motif_mouse-rat_in_FASTA_for_PSWM.fasta 

model:  mod=         zoops    nmotifs=         1    evt=           inf
object function=  E-value of product of p-values
width:  minw=            8    maxw=           44
width:  wg=             11    ws=              1    endgaps=       yes
nsites: minsites=        2    maxsites=        4    wnsites=       0.8
theta:  spmap=         uni    spfuzz=        0.5
global: substring=     yes    branching=      no    wbranch=        no
em:     prior=   dirichlet    b=            0.01    maxiter=        50
        distance=    1e-05
data:   n=             176    N=               4    shuffle=        -1
strands: +
sample: seed=            0    ctfrac=         -1    maxwords=       -1
Letter frequencies in dataset:
A 0.261 C 0.176 G 0.176 T 0.386 
Background letter frequencies (from dataset with add-one prior applied):
A 0.261 C 0.178 G 0.178 T 0.383 
********************************************************************************


********************************************************************************
MOTIF CTGWCTGTGWCYTCATTAAAAAGTTGTTAATGAGYYACTCTG MEME-1	width =  42  sites =   4  llr = 198  E-value = 8.2e-029
********************************************************************************
--------------------------------------------------------------------------------
	Motif CTGWCTGTGWCYTCATTAAAAAGTTGTTAATGAGYYACTCTG MEME-1 Description
--------------------------------------------------------------------------------
Simplified        A  :::3:::::5::::a::aaaaa:::3::aa::a:::a:::::
pos.-specific     C  8:::a::3::a5:a::::::::::::::::::::55:a:a::
probability       G  3:83::a:a:::::::::::::8::8:::::a:a:::::::a
matrix            T  :a35:a:8:5:5a::aa:::::3aa:aa::a:::55::a:a:

         bits    2.5     * * * *  *                 * *   * * *
                 2.2     * * * *  *                 * *   * * *
                 2.0     * * * *  **  *****      ** ***  ** * *
                 1.7 *   * * * *  **  *****      ** ***  ** * *
Relative         1.5 *** *** * * **********************  ******
Entropy          1.2 *** *** * * **********************  ******
(71.5 bits)      1.0 *** *** * ********************************
                 0.7 *** **************************************
                 0.5 *** **************************************
                 0.2 ******************************************
                 0.0 ------------------------------------------

Multilevel           CTGTCTGTGACCTCATTAAAAAGTTGTTAATGAGCCACTCTG
consensus            G TA   C T T          T  A        TT      
sequence                G                                      
                                                               
--------------------------------------------------------------------------------

--------------------------------------------------------------------------------
	Motif CTGWCTGTGWCYTCATTAAAAAGTTGTTAATGAGYYACTCTG MEME-1 sites sorted by position p-value
--------------------------------------------------------------------------------
Sequence name             Start   P-value                               Site                 
-------------             ----- ---------            ------------------------------------------
rP                            1  1.69e-24          . CTGTCTGTGACCTCATTAAAAAGTTGTTAATGAGCTACTCTG TT        
mP                            1  1.38e-23          . CTGTCTGCGACTTCATTAAAAAGTTGTTAATGAGCTACTCTG CT        
mP3                           1  2.29e-22          . GTTACTGTGTCCTCATTAAAAAGTTGTTAATGAGTCACTCTG AT        
rP3                           1  4.03e-22          . CTGGCTGTGTCTTCATTAAAAATTTATTAATGAGTCACTCTG AT        
--------------------------------------------------------------------------------

--------------------------------------------------------------------------------
	Motif CTGWCTGTGWCYTCATTAAAAAGTTGTTAATGAGYYACTCTG MEME-1 block diagrams
--------------------------------------------------------------------------------
SEQUENCE NAME            POSITION P-VALUE  MOTIF DIAGRAM
-------------            ----------------  -------------
rP                                1.7e-24  [+1]_2
mP                                1.4e-23  [+1]_2
mP3                               2.3e-22  [+1]_2
rP3                                 4e-22  [+1]_2
--------------------------------------------------------------------------------

--------------------------------------------------------------------------------
	Motif CTGWCTGTGWCYTCATTAAAAAGTTGTTAATGAGYYACTCTG MEME-1 in BLOCKS format
--------------------------------------------------------------------------------
BL   MOTIF CTGWCTGTGWCYTCATTAAAAAGTTGTTAATGAGYYACTCTG width=42 seqs=4
rP                       (    1) CTGTCTGTGACCTCATTAAAAAGTTGTTAATGAGCTACTCTG  1 
mP                       (    1) CTGTCTGCGACTTCATTAAAAAGTTGTTAATGAGCTACTCTG  1 
mP3                      (    1) GTTACTGTGTCCTCATTAAAAAGTTGTTAATGAGTCACTCTG  1 
rP3                      (    1) CTGGCTGTGTCTTCATTAAAAATTTATTAATGAGTCACTCTG  1 
//

--------------------------------------------------------------------------------

--------------------------------------------------------------------------------
	Motif CTGWCTGTGWCYTCATTAAAAAGTTGTTAATGAGYYACTCTG MEME-1 position-specific scoring matrix
--------------------------------------------------------------------------------
log-odds matrix: alength= 4 w= 42 n= 12 bayes= 2 E= 8.2e-029 
  -865    207     49   -865 
  -865   -865   -865    138 
  -865   -865    207    -61 
    -6   -865     49     38 
  -865    249   -865   -865 
  -865   -865   -865    138 
  -865   -865    249   -865 
  -865     49   -865     97 
  -865   -865    249   -865 
    94   -865   -865     38 
  -865    249   -865   -865 
  -865    149   -865     38 
  -865   -865   -865    138 
  -865    249   -865   -865 
   193   -865   -865   -865 
  -865   -865   -865    138 
  -865   -865   -865    138 
   193   -865   -865   -865 
   193   -865   -865   -865 
   193   -865   -865   -865 
   193   -865   -865   -865 
   193   -865   -865   -865 
  -865   -865    207    -61 
  -865   -865   -865    138 
  -865   -865   -865    138 
    -6   -865    207   -865 
  -865   -865   -865    138 
  -865   -865   -865    138 
   193   -865   -865   -865 
   193   -865   -865   -865 
  -865   -865   -865    138 
  -865   -865    249   -865 
   193   -865   -865   -865 
  -865   -865    249   -865 
  -865    149   -865     38 
  -865    149   -865     38 
   193   -865   -865   -865 
  -865    249   -865   -865 
  -865   -865   -865    138 
  -865    249   -865   -865 
  -865   -865   -865    138 
  -865   -865    249   -865 
--------------------------------------------------------------------------------

--------------------------------------------------------------------------------
	Motif CTGWCTGTGWCYTCATTAAAAAGTTGTTAATGAGYYACTCTG MEME-1 position-specific probability matrix
--------------------------------------------------------------------------------
letter-probability matrix: alength= 4 w= 42 nsites= 4 E= 8.2e-029 
 0.000000  0.750000  0.250000  0.000000 
 0.000000  0.000000  0.000000  1.000000 
 0.000000  0.000000  0.750000  0.250000 
 0.250000  0.000000  0.250000  0.500000 
 0.000000  1.000000  0.000000  0.000000 
 0.000000  0.000000  0.000000  1.000000 
 0.000000  0.000000  1.000000  0.000000 
 0.000000  0.250000  0.000000  0.750000 
 0.000000  0.000000  1.000000  0.000000 
 0.500000  0.000000  0.000000  0.500000 
 0.000000  1.000000  0.000000  0.000000 
 0.000000  0.500000  0.000000  0.500000 
 0.000000  0.000000  0.000000  1.000000 
 0.000000  1.000000  0.000000  0.000000 
 1.000000  0.000000  0.000000  0.000000 
 0.000000  0.000000  0.000000  1.000000 
 0.000000  0.000000  0.000000  1.000000 
 1.000000  0.000000  0.000000  0.000000 
 1.000000  0.000000  0.000000  0.000000 
 1.000000  0.000000  0.000000  0.000000 
 1.000000  0.000000  0.000000  0.000000 
 1.000000  0.000000  0.000000  0.000000 
 0.000000  0.000000  0.750000  0.250000 
 0.000000  0.000000  0.000000  1.000000 
 0.000000  0.000000  0.000000  1.000000 
 0.250000  0.000000  0.750000  0.000000 
 0.000000  0.000000  0.000000  1.000000 
 0.000000  0.000000  0.000000  1.000000 
 1.000000  0.000000  0.000000  0.000000 
 1.000000  0.000000  0.000000  0.000000 
 0.000000  0.000000  0.000000  1.000000 
 0.000000  0.000000  1.000000  0.000000 
 1.000000  0.000000  0.000000  0.000000 
 0.000000  0.000000  1.000000  0.000000 
 0.000000  0.500000  0.000000  0.500000 
 0.000000  0.500000  0.000000  0.500000 
 1.000000  0.000000  0.000000  0.000000 
 0.000000  1.000000  0.000000  0.000000 
 0.000000  0.000000  0.000000  1.000000 
 0.000000  1.000000  0.000000  0.000000 
 0.000000  0.000000  0.000000  1.000000 
 0.000000  0.000000  1.000000  0.000000 
--------------------------------------------------------------------------------

--------------------------------------------------------------------------------
	Motif CTGWCTGTGWCYTCATTAAAAAGTTGTTAATGAGYYACTCTG MEME-1 regular expression
--------------------------------------------------------------------------------
[CG]T[GT][TAG]CTG[TC]G[AT]C[CT]TCATTAAAAA[GT]TT[GA]TTAATGAG[CT][CT]ACTCTG
--------------------------------------------------------------------------------


Time  0.01 secs.

********************************************************************************


********************************************************************************
SUMMARY OF MOTIFS
********************************************************************************

--------------------------------------------------------------------------------
	Combined block diagrams: non-overlapping sites with p-value < 0.0001
--------------------------------------------------------------------------------
SEQUENCE NAME            COMBINED P-VALUE  MOTIF DIAGRAM
-------------            ----------------  -------------
mP                               4.15e-23  [+1(1.38e-23)]_2
mP3                              6.87e-22  [+1(2.29e-22)]_2
rP                               5.08e-24  [+1(1.69e-24)]_2
rP3                              1.21e-21  [+1(4.03e-22)]_2
--------------------------------------------------------------------------------

********************************************************************************


********************************************************************************
Stopped because requested number of motifs (1) found.
********************************************************************************

CPU: iMac-di-Andrea.local

********************************************************************************
