# Supplementary material for: A purely bioinformatic pipeline for the prediction of mammalian odorant receptor gene enhancers
Source: BMC Bioinformatics. 2019 Sep 14;20:474. doi: 10.1186/s12859-019-3012-1 (PMC6744719; doi:10.1186/s12859-019-3012-1)
Supplement: Supplementary file 6 — Position-specific weight matrices (PSWMs) used to predict elements. Matrices are presented as MEME-formatted text files (.txt). Each file name reports the numeric identifier of the corresponding PSWM. Text files are provided as a single compressed (.zip) file available in the Open Science Framework repository, see paragraph “Availability of data and material”. (ZIP 37 kb) [file 12859_2019_3012_MOESM6_ESM.zip › Supplementary file 5_final/4.txt]

********************************************************************************
MEME - Motif discovery tool
********************************************************************************
MEME version 4.12.0 (Release date: Tue Jun 27 16:22:50 2017 -0700)

For further information on how to interpret these results or to get
a copy of the MEME software please access http://meme-suite.org .

This file may be used as input to the MAST algorithm for searching
sequence databases for matches to groups of motifs.  MAST is available
for interactive use and downloading at http://meme-suite.org .
********************************************************************************


********************************************************************************
REFERENCE
********************************************************************************
If you use this program in your research, please cite:

Timothy L. Bailey and Charles Elkan,
"Fitting a mixture model by expectation maximization to discover
motifs in biopolymers", Proceedings of the Second International
Conference on Intelligent Systems for Molecular Biology, pp. 28-36,
AAAI Press, Menlo Park, California, 1994.
********************************************************************************


********************************************************************************
TRAINING SET
********************************************************************************
DATAFILE= 04-Global_signature_hits_on_all_Lomvardas_elements-for_PSWM.fasta
ALPHABET= ACGT
Sequence name            Weight Length  Sequence name            Weight Length  
-------------            ------ ------  -------------            ------ ------  
P_663_702_-_57.9098_8.52 1.0000     40  H_764_803_-_46.0574_8.66 1.0000     40  
SFAKTIRIA_1126_1165_+_-1 1.0000     40  RHODES_1853_1892_+_-19.7 1.0000     40  
H_1450_1489_+_-21.7541_6 1.0000     40  LEFKADA_1021_1060_+_-24. 1.0000     40  
THIRA_473_512_-_-25.7049 1.0000     40  P_700_739_-_-26.1066_1.6 1.0000     40  
GAVDOS_907_946_-_-26.582 1.0000     40  NISYROS_312_351_+_-27.90 1.0000     40  
KALIMNOS_749_788_-_-28.5 1.0000     40  TINOS_93_132_+_-28.7295_ 1.0000     40  
SKIATHOS_48_87_+_-29.827 1.0000     40  IKARIA_109_148_+_-30.606 1.0000     40  
FOLEGANDROS_751_790_-_-3 1.0000     40  KARPATHOS_1078_1117_-_-3 1.0000     40  
LEFKADA_194_233_+_-31.93 1.0000     40  SIKINOS_1065_1104_-_-31. 1.0000     40  
EVIA_248_287_+_-32.4508_ 1.0000     40  TINOS_1009_1048_+_-32.59 1.0000     40  
SYMI_732_771_-_-32.959_6 1.0000     40  SIFNOS_742_781_+_-33.286 1.0000     40  
SIFNOS_1420_1459_-_-33.8 1.0000     40  GAVDOS_1149_1188_-_-34.1 1.0000     40  
********************************************************************************

********************************************************************************
COMMAND LINE SUMMARY
********************************************************************************
This information can also be useful in the event you wish to report a
problem with the MEME software.

command: meme -oc meme_out_04 -dna -nmotifs 1 04-Global_signature_hits_on_all_Lomvardas_elements-for_PSWM.fasta 

model:  mod=         zoops    nmotifs=         1    evt=           inf
object function=  E-value of product of p-values
width:  minw=            8    maxw=           40
width:  wg=             11    ws=              1    endgaps=       yes
nsites: minsites=        2    maxsites=       24    wnsites=       0.8
theta:  spmap=         uni    spfuzz=        0.5
global: substring=     yes    branching=      no    wbranch=        no
em:     prior=   dirichlet    b=            0.01    maxiter=        50
        distance=    1e-05
data:   n=             960    N=              24    shuffle=        -1
strands: +
sample: seed=            0    ctfrac=         -1    maxwords=       -1
Letter frequencies in dataset:
A 0.296 C 0.151 G 0.160 T 0.393 
Background letter frequencies (from dataset with add-one prior applied):
A 0.296 C 0.151 G 0.161 T 0.392 
********************************************************************************


********************************************************************************
MOTIF CWGKRDMYTMATTAAAAAKTTWTTWWTKMVHTWSTNTDWT MEME-1	width =  40  sites =  24  llr = 259  E-value = 1.1e-045
********************************************************************************
--------------------------------------------------------------------------------
	Motif CWGKRDMYTMATTAAAAAKTTWTTWWTKMVHTWSTNTDWT MEME-1 Description
--------------------------------------------------------------------------------
Simplified        A  232144512581386776212531331:53213:231231
pos.-specific     C  71:2::33141::11:1:12111:12:133331412:22:
probability       G  ::73431:11:1::11:2511213::13141::423:312
matrix            T  251413156:188122213663576585214652529347

         bits    2.7                                         
                 2.5                                         
                 2.2                                         
                 1.9                                         
Relative         1.6                                         
Entropy          1.4                                         
(15.6 bits)      1.1 *                                       
                 0.8 * *      **  *                   *  *   
                 0.5 * * *    ***** ***     *  *      *  *   
                 0.3 ********************   ******* *** *** *
                 0.0 ----------------------------------------

Multilevel           CTGTAAATTAATTAAAAAGTTATTTTTTAGTTTCTGTGTT
consensus             A GGGCC C  A    GT  TAGAA GCACCAG A TA 
sequence                C T            A  G   C  TCA    C    
                                                        T    
--------------------------------------------------------------------------------

--------------------------------------------------------------------------------
	Motif CWGKRDMYTMATTAAAAAKTTWTTWWTKMVHTWSTNTDWT MEME-1 sites sorted by position p-value
--------------------------------------------------------------------------------
Sequence name             Start   P-value                              Site                
-------------             ----- ---------            ----------------------------------------
P_663_702_-_57.9098_8.52      1  2.75e-17          . CTGCGACTTCATTAAAAAGTTGTTAATGAGCTACTCTGCT           
H_764_803_-_46.0574_8.66      1  4.89e-14          . CAGGAGACTCATTAAAAAGTTATGTTTTCCTCTGGGTTGT           
SFAKTIRIA_1126_1165_+_-1      1  2.43e-08          . ttggagatcaattaaaaagttttttttttcttttcatctt           
SIKINOS_1065_1104_-_-31.      1  1.59e-07          . CTGAAACCCACTAAGAAGGAGCTTTTTGAGCTTCCCTTAA           
FOLEGANDROS_751_790_-_-3      1  3.43e-07          . CTGAGTCTGAACTAGAAAACAACTTTTGCACGTCCCTGCT           
TINOS_1009_1048_+_-32.59      1  1.07e-06          . ccatatatgcattaaaagggcactttttgttctgtttatt           
P_700_739_-_-26.1066_1.6      1  1.07e-06          . CTGCAGACTAATAAATTTATTAATGAGCAGTCACTGTCTG           
RHODES_1853_1892_+_-19.7      1  1.07e-06          . tattggtttcataaaaaggttttgaaggccttcctttctt           
TINOS_93_132_+_-28.7295_      1  1.59e-06          . ctggaaaaaaattacatcagtgatttttaaattctatgtt           
SIFNOS_742_781_+_-33.286      1  1.76e-06          . caggattttcctacagatggttttttttccattgtttcat           
KARPATHOS_1078_1117_-_-3      1  2.58e-06          . CTGCCTGTCCCTTTAAGAGCTGATTCCCAGCCACAGTGCT           
GAVDOS_907_946_-_-26.582      1  3.43e-06          . TTGAGACTTCATTAGAAGTTTCGTACTTATGTACTGGGAG           
SYMI_732_771_-_-32.959_6      1  6.50e-06          . CATTGAGCTAATACCAAACTTTTTTTTTCAGTTGTTTAAT           
LEFKADA_1021_1060_+_-24.      1  7.11e-06          . ctgtgaataaagtaaaaattaattcataaaactttatatg           
IKARIA_109_148_+_-30.606      1  8.48e-06          . ccatgaatatattaaaaactaaattcatacttccaatgat           
THIRA_473_512_-_-25.7049      1  1.10e-05          . AAGGTTCCTAATAAATAAAATAAGACTGACAAATTGTTTT           
SIFNOS_1420_1459_-_-33.8      1  1.99e-05          . CTTTGGAATCATTTTAAAACCGTTAAGGGGCTGGAGAGAT           
KALIMNOS_749_788_-_-28.5      1  1.99e-05          . CCCCAACTTAAATAAGCATCCATTTATGCATATGACTTGT           
NISYROS_312_351_+_-27.90      1  1.99e-05          . atgtgtagtcattaagaagtggcacatttgaaaggattag           
EVIA_248_287_+_-32.4508_      1  4.11e-05          . taatagatacaataaacagaaaaaactttgctactgtgac           
H_1450_1489_+_-21.7541_6      1  8.14e-05          . cagctgtttgtgtcaaaatttaggttagattttggctttt           
SKIATHOS_48_87_+_-29.827      1  1.09e-04          . ctgtaaactgtttttttgtttttgtttttgtttttgtttt           
LEFKADA_194_233_+_-31.93      1  1.79e-04          . atatttcctaattataatgtgttgattcagccaggaatca           
GAVDOS_1149_1188_-_-34.1      1  3.06e-04          . AAGGGGCATATTTATTTATTTATTTATTTATTTATTTATT           
--------------------------------------------------------------------------------

--------------------------------------------------------------------------------
	Motif CWGKRDMYTMATTAAAAAKTTWTTWWTKMVHTWSTNTDWT MEME-1 block diagrams
--------------------------------------------------------------------------------
SEQUENCE NAME            POSITION P-VALUE  MOTIF DIAGRAM
-------------            ----------------  -------------
P_663_702_-_57.9098_8.52          2.7e-17  [+1]
H_764_803_-_46.0574_8.66          4.9e-14  [+1]
SFAKTIRIA_1126_1165_+_-1          2.4e-08  [+1]
SIKINOS_1065_1104_-_-31.          1.6e-07  [+1]
FOLEGANDROS_751_790_-_-3          3.4e-07  [+1]
TINOS_1009_1048_+_-32.59          1.1e-06  [+1]
P_700_739_-_-26.1066_1.6          1.1e-06  [+1]
RHODES_1853_1892_+_-19.7          1.1e-06  [+1]
TINOS_93_132_+_-28.7295_          1.6e-06  [+1]
SIFNOS_742_781_+_-33.286          1.8e-06  [+1]
KARPATHOS_1078_1117_-_-3          2.6e-06  [+1]
GAVDOS_907_946_-_-26.582          3.4e-06  [+1]
SYMI_732_771_-_-32.959_6          6.5e-06  [+1]
LEFKADA_1021_1060_+_-24.          7.1e-06  [+1]
IKARIA_109_148_+_-30.606          8.5e-06  [+1]
THIRA_473_512_-_-25.7049          1.1e-05  [+1]
SIFNOS_1420_1459_-_-33.8            2e-05  [+1]
KALIMNOS_749_788_-_-28.5            2e-05  [+1]
NISYROS_312_351_+_-27.90            2e-05  [+1]
EVIA_248_287_+_-32.4508_          4.1e-05  [+1]
H_1450_1489_+_-21.7541_6          8.1e-05  [+1]
SKIATHOS_48_87_+_-29.827          0.00011  [+1]
LEFKADA_194_233_+_-31.93          0.00018  [+1]
GAVDOS_1149_1188_-_-34.1          0.00031  [+1]
--------------------------------------------------------------------------------

--------------------------------------------------------------------------------
	Motif CWGKRDMYTMATTAAAAAKTTWTTWWTKMVHTWSTNTDWT MEME-1 in BLOCKS format
--------------------------------------------------------------------------------
BL   MOTIF CWGKRDMYTMATTAAAAAKTTWTTWWTKMVHTWSTNTDWT width=40 seqs=24
P_663_702_-_57.9098_8.52 (    1) CTGCGACTTCATTAAAAAGTTGTTAATGAGCTACTCTGCT  1 
H_764_803_-_46.0574_8.66 (    1) CAGGAGACTCATTAAAAAGTTATGTTTTCCTCTGGGTTGT  1 
SFAKTIRIA_1126_1165_+_-1 (    1) TTGGAGATCAATTAAAAAGTTTTTTTTTTCTTTTCATCTT  1 
SIKINOS_1065_1104_-_-31. (    1) CTGAAACCCACTAAGAAGGAGCTTTTTGAGCTTCCCTTAA  1 
FOLEGANDROS_751_790_-_-3 (    1) CTGAGTCTGAACTAGAAAACAACTTTTGCACGTCCCTGCT  1 
TINOS_1009_1048_+_-32.59 (    1) CCATATATGCATTAAAAGGGCACTTTTTGTTCTGTTTATT  1 
P_700_739_-_-26.1066_1.6 (    1) CTGCAGACTAATAAATTTATTAATGAGCAGTCACTGTCTG  1 
RHODES_1853_1892_+_-19.7 (    1) TATTGGTTTCATAAAAAGGTTTTGAAGGCCTTCCTTTCTT  1 
TINOS_93_132_+_-28.7295_ (    1) CTGGAAAAAAATTACATCAGTGATTTTTAAATTCTATGTT  1 
SIFNOS_742_781_+_-33.286 (    1) CAGGATTTTCCTACAGATGGTTTTTTTTCCATTGTTTCAT  1 
KARPATHOS_1078_1117_-_-3 (    1) CTGCCTGTCCCTTTAAGAGCTGATTCCCAGCCACAGTGCT  1 
GAVDOS_907_946_-_-26.582 (    1) TTGAGACTTCATTAGAAGTTTCGTACTTATGTACTGGGAG  1 
SYMI_732_771_-_-32.959_6 (    1) CATTGAGCTAATACCAAACTTTTTTTTTCAGTTGTTTAAT  1 
LEFKADA_1021_1060_+_-24. (    1) CTGTGAATAAAGTAAAAATTAATTCATAAAACTTTATATG  1 
IKARIA_109_148_+_-30.606 (    1) CCATGAATATATTAAAAACTAAATTCATACTTCCAATGAT  1 
THIRA_473_512_-_-25.7049 (    1) AAGGTTCCTAATAAATAAAATAAGACTGACAAATTGTTTT  1 
SIFNOS_1420_1459_-_-33.8 (    1) CTTTGGAATCATTTTAAAACCGTTAAGGGGCTGGAGAGAT  1 
KALIMNOS_749_788_-_-28.5 (    1) CCCCAACTTAAATAAGCATCCATTTATGCATATGACTTGT  1 
NISYROS_312_351_+_-27.90 (    1) ATGTGTAGTCATTAAGAAGTGGCACATTTGAAAGGATTAG  1 
EVIA_248_287_+_-32.4508_ (    1) TAATAGATACAATAAACAGAAAAAACTTTGCTACTGTGAC  1 
H_1450_1489_+_-21.7541_6 (    1) CAGCTGTTTGTGTCAAAATTTAGGTTAGATTTTGGCTTTT  1 
SKIATHOS_48_87_+_-29.827 (    1) CTGTAAACTGTTTTTTTGTTTTTGTTTTTGTTTTTGTTTT  1 
LEFKADA_194_233_+_-31.93 (    1) ATATTTCCTAATTATAATGTGTTGATTCAGCCAGGAATCA  1 
GAVDOS_1149_1188_-_-34.1 (    1) AAGGGGCATATTTATTTATTTATTTATTTATTTATTTATT  1 
//

--------------------------------------------------------------------------------

--------------------------------------------------------------------------------
	Motif CWGKRDMYTMATTAAAAAKTTWTTWWTKMVHTWSTNTDWT MEME-1 position-specific scoring matrix
--------------------------------------------------------------------------------
log-odds matrix: alength= 4 w= 40 n= 24 bayes= 1.45943 E= 1.1e-045 
   -83    214  -1123   -123 
    17    -28  -1123     47 
   -83   -186    205   -165 
  -124     46     64      9 
    49   -186    137   -165 
    34  -1123    105    -43 
    63    114    -95   -165 
  -124     95   -195     47 
   -83    -28    -95     67 
    63    146    -95   -323 
   134    -28  -1123   -165 
  -183   -186    -95    101 
   -24  -1123  -1123     94 
   134    -28  -1123   -165 
   108    -86    -36   -123 
   126  -1123    -36   -123 
   126    -86   -195   -123 
   108   -186     37   -165 
   -50    -86    151    -65 
  -124     14    -36     57 
   -83    -28    -36     57 
    63    -86     37    -65 
   -24    -28    -95     47 
  -183  -1123     64     77 
    -2    -86   -195     57 
    17     46  -1123     23 
  -183   -186    -36     94 
  -282    -28    105     35 
    63     72    -95    -91 
   -24     72    122   -165 
   -50     95    -95      9 
  -124     72   -195     57 
    17    -86   -195     47 
  -282    146    122   -123 
   -83    -28      5     47 
   -24     46    105    -91 
  -183  -1123   -195    116 
   -83     14    105    -23 
    17     14    -95      9 
  -183   -186      5     85 
--------------------------------------------------------------------------------

--------------------------------------------------------------------------------
	Motif CWGKRDMYTMATTAAAAAKTTWTTWWTKMVHTWSTNTDWT MEME-1 position-specific probability matrix
--------------------------------------------------------------------------------
letter-probability matrix: alength= 4 w= 40 nsites= 24 E= 1.1e-045 
 0.166667  0.666667  0.000000  0.166667 
 0.333333  0.125000  0.000000  0.541667 
 0.166667  0.041667  0.666667  0.125000 
 0.125000  0.208333  0.250000  0.416667 
 0.416667  0.041667  0.416667  0.125000 
 0.375000  0.000000  0.333333  0.291667 
 0.458333  0.333333  0.083333  0.125000 
 0.125000  0.291667  0.041667  0.541667 
 0.166667  0.125000  0.083333  0.625000 
 0.458333  0.416667  0.083333  0.041667 
 0.750000  0.125000  0.000000  0.125000 
 0.083333  0.041667  0.083333  0.791667 
 0.250000  0.000000  0.000000  0.750000 
 0.750000  0.125000  0.000000  0.125000 
 0.625000  0.083333  0.125000  0.166667 
 0.708333  0.000000  0.125000  0.166667 
 0.708333  0.083333  0.041667  0.166667 
 0.625000  0.041667  0.208333  0.125000 
 0.208333  0.083333  0.458333  0.250000 
 0.125000  0.166667  0.125000  0.583333 
 0.166667  0.125000  0.125000  0.583333 
 0.458333  0.083333  0.208333  0.250000 
 0.250000  0.125000  0.083333  0.541667 
 0.083333  0.000000  0.250000  0.666667 
 0.291667  0.083333  0.041667  0.583333 
 0.333333  0.208333  0.000000  0.458333 
 0.083333  0.041667  0.125000  0.750000 
 0.041667  0.125000  0.333333  0.500000 
 0.458333  0.250000  0.083333  0.208333 
 0.250000  0.250000  0.375000  0.125000 
 0.208333  0.291667  0.083333  0.416667 
 0.125000  0.250000  0.041667  0.583333 
 0.333333  0.083333  0.041667  0.541667 
 0.041667  0.416667  0.375000  0.166667 
 0.166667  0.125000  0.166667  0.541667 
 0.250000  0.208333  0.333333  0.208333 
 0.083333  0.000000  0.041667  0.875000 
 0.166667  0.166667  0.333333  0.333333 
 0.333333  0.166667  0.083333  0.416667 
 0.083333  0.041667  0.166667  0.708333 
--------------------------------------------------------------------------------

--------------------------------------------------------------------------------
	Motif CWGKRDMYTMATTAAAAAKTTWTTWWTKMVHTWSTNTDWT MEME-1 regular expression
--------------------------------------------------------------------------------
C[TA]G[TGC][AG][AGT][AC][TC]T[AC]AT[TA]AAAA[AG][GTA]TT[ATG][TA][TG][TA][TAC]T[TG][ACT][GAC][TCA][TC][TA][CG]T[GACT]T[GT][TA]T
--------------------------------------------------------------------------------


Time  0.08 secs.

********************************************************************************


********************************************************************************
SUMMARY OF MOTIFS
********************************************************************************

--------------------------------------------------------------------------------
	Combined block diagrams: non-overlapping sites with p-value < 0.0001
--------------------------------------------------------------------------------
SEQUENCE NAME            COMBINED P-VALUE  MOTIF DIAGRAM
-------------            ----------------  -------------
P_663_702_-_57.9098_8.52         2.75e-17  [+1(2.75e-17)]
H_764_803_-_46.0574_8.66         4.89e-14  [+1(4.89e-14)]
SFAKTIRIA_1126_1165_+_-1         2.43e-08  [+1(2.43e-08)]
RHODES_1853_1892_+_-19.7         1.07e-06  [+1(1.07e-06)]
H_1450_1489_+_-21.7541_6         8.14e-05  [+1(8.14e-05)]
LEFKADA_1021_1060_+_-24.         7.11e-06  [+1(7.11e-06)]
THIRA_473_512_-_-25.7049         1.10e-05  [+1(1.10e-05)]
P_700_739_-_-26.1066_1.6         1.07e-06  [+1(1.07e-06)]
GAVDOS_907_946_-_-26.582         3.43e-06  [+1(3.43e-06)]
NISYROS_312_351_+_-27.90         1.99e-05  [+1(1.99e-05)]
KALIMNOS_749_788_-_-28.5         1.99e-05  [+1(1.99e-05)]
TINOS_93_132_+_-28.7295_         1.59e-06  [+1(1.59e-06)]
SKIATHOS_48_87_+_-29.827         1.09e-04  40
IKARIA_109_148_+_-30.606         8.48e-06  [+1(8.48e-06)]
FOLEGANDROS_751_790_-_-3         3.43e-07  [+1(3.43e-07)]
KARPATHOS_1078_1117_-_-3         2.58e-06  [+1(2.58e-06)]
LEFKADA_194_233_+_-31.93         1.79e-04  40
SIKINOS_1065_1104_-_-31.         1.59e-07  [+1(1.59e-07)]
EVIA_248_287_+_-32.4508_         4.11e-05  [+1(4.11e-05)]
TINOS_1009_1048_+_-32.59         1.07e-06  [+1(1.07e-06)]
SYMI_732_771_-_-32.959_6         6.50e-06  [+1(6.50e-06)]
SIFNOS_742_781_+_-33.286         1.76e-06  [+1(1.76e-06)]
SIFNOS_1420_1459_-_-33.8         1.99e-05  [+1(1.99e-05)]
GAVDOS_1149_1188_-_-34.1         3.06e-04  40
--------------------------------------------------------------------------------

********************************************************************************


********************************************************************************
Stopped because requested number of motifs (1) found.
********************************************************************************

CPU: iMac-di-Andrea.local

********************************************************************************
