# Supplementary material for: A purely bioinformatic pipeline for the prediction of mammalian odorant receptor gene enhancers
Source: BMC Bioinformatics. 2019 Sep 14;20:474. doi: 10.1186/s12859-019-3012-1 (PMC6744719; doi:10.1186/s12859-019-3012-1)
Supplement: Supplementary file 6 — Position-specific weight matrices (PSWMs) used to predict elements. Matrices are presented as MEME-formatted text files (.txt). Each file name reports the numeric identifier of the corresponding PSWM. Text files are provided as a single compressed (.zip) file available in the Open Science Framework repository, see paragraph “Availability of data and material”. (ZIP 37 kb) [file 12859_2019_3012_MOESM6_ESM.zip › Supplementary file 5_final/5.txt]

********************************************************************************
MEME - Motif discovery tool
********************************************************************************
MEME version 4.12.0 (Release date: Tue Jun 27 16:22:50 2017 -0700)

For further information on how to interpret these results or to get
a copy of the MEME software please access http://meme-suite.org .

This file may be used as input to the MAST algorithm for searching
sequence databases for matches to groups of motifs.  MAST is available
for interactive use and downloading at http://meme-suite.org .
********************************************************************************


********************************************************************************
REFERENCE
********************************************************************************
If you use this program in your research, please cite:

Timothy L. Bailey and Charles Elkan,
"Fitting a mixture model by expectation maximization to discover
motifs in biopolymers", Proceedings of the Second International
Conference on Intelligent Systems for Molecular Biology, pp. 28-36,
AAAI Press, Menlo Park, California, 1994.
********************************************************************************


********************************************************************************
TRAINING SET
********************************************************************************
DATAFILE= 05-H-branch-Global_signature_hits_on_all_Lomvardas_elements-for_PSWM_2.fasta
ALPHABET= ACGT
Sequence name            Weight Length  Sequence name            Weight Length  
-------------            ------ ------  -------------            ------ ------  
H_764_803_-_46.0574_8.66 1.0000     40  SFAKTIRIA_1126_1165_+_-1 1.0000     40  
H_1450_1489_+_-21.7541_6 1.0000     40  SKIATHOS_48_87_+_-29.827 1.0000     40  
GAVDOS_1149_1188_-_-34.1 1.0000     40  
********************************************************************************

********************************************************************************
COMMAND LINE SUMMARY
********************************************************************************
This information can also be useful in the event you wish to report a
problem with the MEME software.

command: meme -oc meme_out_05 -dna -nmotifs 1 05-H-branch-Global_signature_hits_on_all_Lomvardas_elements-for_PSWM_2.fasta 

model:  mod=         zoops    nmotifs=         1    evt=           inf
object function=  E-value of product of p-values
width:  minw=            8    maxw=           40
width:  wg=             11    ws=              1    endgaps=       yes
nsites: minsites=        2    maxsites=        5    wnsites=       0.8
theta:  spmap=         uni    spfuzz=        0.5
global: substring=     yes    branching=      no    wbranch=        no
em:     prior=   dirichlet    b=            0.01    maxiter=        50
        distance=    1e-05
data:   n=             200    N=               5    shuffle=        -1
strands: +
sample: seed=            0    ctfrac=         -1    maxwords=       -1
Letter frequencies in dataset:
A 0.210 C 0.085 G 0.160 T 0.545 
Background letter frequencies (from dataset with add-one prior applied):
A 0.211 C 0.088 G 0.162 T 0.539 
********************************************************************************


********************************************************************************
MOTIF CWGGAGAYTRWTTAWWWAKTTWTKT MEME-1	width =  25  sites =   5  llr = 82  E-value = 1.1e-002
********************************************************************************
--------------------------------------------------------------------------------
	Motif CWGGAGAYTRWTTAWWWAKTTWTKT MEME-1 Description
--------------------------------------------------------------------------------
Simplified        A  26::6262:44::66668:::6:::
pos.-specific     C  6::2::2422:::2:::::::::::
probability       G  ::a628:::4:2:::::24:::26:
matrix            T  24:22:248:68a2444:6aa484a

         bits    3.5                          
                 3.2                          
                 2.8   *                      
                 2.5   *                      
Relative         2.1   *                      
Entropy          1.8   *  *           *       
(23.7 bits)      1.4 * *  *           *       
                 1.1 * ** *   *  *    * **  **
                 0.7 **********  ********** **
                 0.4 *************************
                 0.0 -------------------------

Multilevel           CAGGAGACTATTTAAAAATTTATGT
consensus            AT CGACTCGAG CTTTGG  TGT 
sequence             T  TT TA C   T           
                                              
--------------------------------------------------------------------------------

--------------------------------------------------------------------------------
	Motif CWGGAGAYTRWTTAWWWAKTTWTKT MEME-1 sites sorted by position p-value
--------------------------------------------------------------------------------
Sequence name             Start   P-value                      Site         
-------------             ----- ---------            -------------------------
H_764_803_-_46.0574_8.66      1  1.20e-15          . CAGGAGACTCATTAAAAAGTTATGT TTTCCTCTGG
H_1450_1489_+_-21.7541_6      1  5.13e-09          . cagctgtttgtgtcaaaatttaggt tagattttgg
SFAKTIRIA_1126_1165_+_-1      1  1.04e-08          . ttggagatcaattaaaaagtttttt ttttcttttc
GAVDOS_1149_1188_-_-34.1      1  1.43e-07          . AAGGGGCATATTTATTTATTTATTT ATTTATTTAT
SKIATHOS_48_87_+_-29.827      1  1.30e-06          . ctgtaaactgtttttttgtttttgt ttttgttttt
--------------------------------------------------------------------------------

--------------------------------------------------------------------------------
	Motif CWGGAGAYTRWTTAWWWAKTTWTKT MEME-1 block diagrams
--------------------------------------------------------------------------------
SEQUENCE NAME            POSITION P-VALUE  MOTIF DIAGRAM
-------------            ----------------  -------------
H_764_803_-_46.0574_8.66          1.2e-15  [+1]_15
H_1450_1489_+_-21.7541_6          5.1e-09  [+1]_15
SFAKTIRIA_1126_1165_+_-1            1e-08  [+1]_15
GAVDOS_1149_1188_-_-34.1          1.4e-07  [+1]_15
SKIATHOS_48_87_+_-29.827          1.3e-06  [+1]_15
--------------------------------------------------------------------------------

--------------------------------------------------------------------------------
	Motif CWGGAGAYTRWTTAWWWAKTTWTKT MEME-1 in BLOCKS format
--------------------------------------------------------------------------------
BL   MOTIF CWGGAGAYTRWTTAWWWAKTTWTKT width=25 seqs=5
H_764_803_-_46.0574_8.66 (    1) CAGGAGACTCATTAAAAAGTTATGT  1 
H_1450_1489_+_-21.7541_6 (    1) CAGCTGTTTGTGTCAAAATTTAGGT  1 
SFAKTIRIA_1126_1165_+_-1 (    1) TTGGAGATCAATTAAAAAGTTTTTT  1 
GAVDOS_1149_1188_-_-34.1 (    1) AAGGGGCATATTTATTTATTTATTT  1 
SKIATHOS_48_87_+_-29.827 (    1) CTGTAAACTGTTTTTTTGTTTTTGT  1 
//

--------------------------------------------------------------------------------

--------------------------------------------------------------------------------
	Motif CWGGAGAYTRWTTAWWWAKTTWTKT MEME-1 position-specific scoring matrix
--------------------------------------------------------------------------------
log-odds matrix: alength= 4 w= 25 n= 80 bayes= 3.90689 E= 1.1e-002 
    -8    276   -897   -143 
   151   -897   -897    -43 
  -897   -897    263   -897 
  -897    118    189   -143 
   151   -897     31   -143 
    -8   -897    230   -897 
   151    118   -897   -143 
    -8    218   -897    -43 
  -897    118   -897     57 
    92    118    130   -897 
    92   -897   -897     15 
  -897   -897     31     57 
  -897   -897   -897     89 
   151    118   -897   -143 
   151   -897   -897    -43 
   151   -897   -897    -43 
   151   -897   -897    -43 
   192   -897     31   -897 
  -897   -897    130     15 
  -897   -897   -897     89 
  -897   -897   -897     89 
   151   -897   -897    -43 
  -897   -897     31     57 
  -897   -897    189    -43 
  -897   -897   -897     89 
--------------------------------------------------------------------------------

--------------------------------------------------------------------------------
	Motif CWGGAGAYTRWTTAWWWAKTTWTKT MEME-1 position-specific probability matrix
--------------------------------------------------------------------------------
letter-probability matrix: alength= 4 w= 25 nsites= 5 E= 1.1e-002 
 0.200000  0.600000  0.000000  0.200000 
 0.600000  0.000000  0.000000  0.400000 
 0.000000  0.000000  1.000000  0.000000 
 0.000000  0.200000  0.600000  0.200000 
 0.600000  0.000000  0.200000  0.200000 
 0.200000  0.000000  0.800000  0.000000 
 0.600000  0.200000  0.000000  0.200000 
 0.200000  0.400000  0.000000  0.400000 
 0.000000  0.200000  0.000000  0.800000 
 0.400000  0.200000  0.400000  0.000000 
 0.400000  0.000000  0.000000  0.600000 
 0.000000  0.000000  0.200000  0.800000 
 0.000000  0.000000  0.000000  1.000000 
 0.600000  0.200000  0.000000  0.200000 
 0.600000  0.000000  0.000000  0.400000 
 0.600000  0.000000  0.000000  0.400000 
 0.600000  0.000000  0.000000  0.400000 
 0.800000  0.000000  0.200000  0.000000 
 0.000000  0.000000  0.400000  0.600000 
 0.000000  0.000000  0.000000  1.000000 
 0.000000  0.000000  0.000000  1.000000 
 0.600000  0.000000  0.000000  0.400000 
 0.000000  0.000000  0.200000  0.800000 
 0.000000  0.000000  0.600000  0.400000 
 0.000000  0.000000  0.000000  1.000000 
--------------------------------------------------------------------------------

--------------------------------------------------------------------------------
	Motif CWGGAGAYTRWTTAWWWAKTTWTKT MEME-1 regular expression
--------------------------------------------------------------------------------
[CAT][AT]G[GCT][AGT][GA][ACT][CTA][TC][AGC][TA][TG]T[ACT][AT][AT][AT][AG][TG]TT[AT][TG][GT]T
--------------------------------------------------------------------------------


Time  0.01 secs.

********************************************************************************


********************************************************************************
SUMMARY OF MOTIFS
********************************************************************************

--------------------------------------------------------------------------------
	Combined block diagrams: non-overlapping sites with p-value < 0.0001
--------------------------------------------------------------------------------
SEQUENCE NAME            COMBINED P-VALUE  MOTIF DIAGRAM
-------------            ----------------  -------------
H_764_803_-_46.0574_8.66         1.93e-14  [+1(1.20e-15)]_15
SFAKTIRIA_1126_1165_+_-1         1.66e-07  [+1(1.04e-08)]_15
H_1450_1489_+_-21.7541_6         8.21e-08  [+1(5.13e-09)]_15
SKIATHOS_48_87_+_-29.827         2.08e-05  [+1(1.30e-06)]_15
GAVDOS_1149_1188_-_-34.1         2.29e-06  [+1(1.43e-07)]_15
--------------------------------------------------------------------------------

********************************************************************************


********************************************************************************
Stopped because requested number of motifs (1) found.
********************************************************************************

CPU: iMac-di-Andrea.local

********************************************************************************
