# Supplementary material for: A purely bioinformatic pipeline for the prediction of mammalian odorant receptor gene enhancers
Source: BMC Bioinformatics. 2019 Sep 14;20:474. doi: 10.1186/s12859-019-3012-1 (PMC6744719; doi:10.1186/s12859-019-3012-1)
Supplement: Supplementary file 6 — Position-specific weight matrices (PSWMs) used to predict elements. Matrices are presented as MEME-formatted text files (.txt). Each file name reports the numeric identifier of the corresponding PSWM. Text files are provided as a single compressed (.zip) file available in the Open Science Framework repository, see paragraph “Availability of data and material”. (ZIP 37 kb) [file 12859_2019_3012_MOESM6_ESM.zip › Supplementary file 5_final/6.txt]

********************************************************************************
MEME - Motif discovery tool
********************************************************************************
MEME version 4.12.0 (Release date: Tue Jun 27 16:22:50 2017 -0700)

For further information on how to interpret these results or to get
a copy of the MEME software please access http://meme-suite.org .

This file may be used as input to the MAST algorithm for searching
sequence databases for matches to groups of motifs.  MAST is available
for interactive use and downloading at http://meme-suite.org .
********************************************************************************


********************************************************************************
REFERENCE
********************************************************************************
If you use this program in your research, please cite:

Timothy L. Bailey and Charles Elkan,
"Fitting a mixture model by expectation maximization to discover
motifs in biopolymers", Proceedings of the Second International
Conference on Intelligent Systems for Molecular Biology, pp. 28-36,
AAAI Press, Menlo Park, California, 1994.
********************************************************************************


********************************************************************************
TRAINING SET
********************************************************************************
DATAFILE= 06-TRIM2_Itawa_aligment_for_PSWM.fasta
ALPHABET= ACGT
Sequence name            Weight Length  Sequence name            Weight Length  
-------------            ------ ------  -------------            ------ ------  
Rnor_6.0                 1.0000     16  PAHARI_EIJ_v1.1          1.0000     16  
CAROLI_EIJ_v1.1          1.0000     16  SPRET_EiJ_v1             1.0000     16  
GCRm38                   1.0000     16  P1                       1.0000     16  
P2                       1.0000     16  P3                       1.0000     16  
H                        1.0000     16  
********************************************************************************

********************************************************************************
COMMAND LINE SUMMARY
********************************************************************************
This information can also be useful in the event you wish to report a
problem with the MEME software.

command: meme -oc meme_out_06 -dna -nmotifs 1 06-TRIM2_Itawa_aligment_for_PSWM.fasta 

model:  mod=         zoops    nmotifs=         1    evt=           inf
object function=  E-value of product of p-values
width:  minw=            8    maxw=           16
width:  wg=             11    ws=              1    endgaps=       yes
nsites: minsites=        2    maxsites=        9    wnsites=       0.8
theta:  spmap=         uni    spfuzz=        0.5
global: substring=     yes    branching=      no    wbranch=        no
em:     prior=   dirichlet    b=            0.01    maxiter=        50
        distance=    1e-05
data:   n=             144    N=               9    shuffle=        -1
strands: +
sample: seed=            0    ctfrac=         -1    maxwords=       -1
Letter frequencies in dataset:
A 0.347 C 0.132 G 0.118 T 0.403 
Background letter frequencies (from dataset with add-one prior applied):
A 0.345 C 0.135 G 0.122 T 0.399 
********************************************************************************


********************************************************************************
MOTIF CTCATTAAAARTTTGK MEME-1	width =  16  sites =   9  llr = 138  E-value = 2.1e-035
********************************************************************************
--------------------------------------------------------------------------------
	Motif CTCATTAAAARTTTGK MEME-1 Description
--------------------------------------------------------------------------------
Simplified        A  :::a::aa8a41::11
pos.-specific     C  9:a:::::1::1::::
probability       G  ::::::::::62::74
matrix            T  1a::aa::1::6aa24

         bits    3.0                 
                 2.7   *             
                 2.4   *             
                 2.1 * *             
Relative         1.8 * *             
Entropy          1.5 * **  ** **     
(22.2 bits)      1.2 ******** ** *** 
                 0.9 ******** ** *** 
                 0.6 *********** ****
                 0.3 ****************
                 0.0 ----------------

Multilevel           CTCATTAAAAGTTTGG
consensus                      AG  TT
sequence                             
                                     
--------------------------------------------------------------------------------

--------------------------------------------------------------------------------
	Motif CTCATTAAAARTTTGK MEME-1 sites sorted by position p-value
--------------------------------------------------------------------------------
Sequence name             Start   P-value                  Site    
-------------             ----- ---------            ----------------
GCRm38                        1  8.52e-10          . CTCATTAAAAGTTTGG           
SPRET_EiJ_v1                  1  8.52e-10          . CTCATTAAAAGTTTGG           
CAROLI_EIJ_v1.1               1  8.52e-10          . CTCATTAAAAGTTTGG           
PAHARI_EIJ_v1.1               1  8.52e-10          . CTCATTAAAAGTTTGG           
Rnor_6.0                      1  4.76e-09          . CTCATTAAAAGTTTGT           
H                             1  2.32e-07          . CTCATTAAAAAGTTAT           
P2                            1  2.84e-07          . TTCATTAAAAAGTTGT           
P1                            1  4.97e-07          . CTCATTAACAACTTTT           
P3                            1  2.17e-06          . CTCATTAATAAATTTA           
--------------------------------------------------------------------------------

--------------------------------------------------------------------------------
	Motif CTCATTAAAARTTTGK MEME-1 block diagrams
--------------------------------------------------------------------------------
SEQUENCE NAME            POSITION P-VALUE  MOTIF DIAGRAM
-------------            ----------------  -------------
GCRm38                            8.5e-10  [+1]
SPRET_EiJ_v1                      8.5e-10  [+1]
CAROLI_EIJ_v1.1                   8.5e-10  [+1]
PAHARI_EIJ_v1.1                   8.5e-10  [+1]
Rnor_6.0                          4.8e-09  [+1]
H                                 2.3e-07  [+1]
P2                                2.8e-07  [+1]
P1                                  5e-07  [+1]
P3                                2.2e-06  [+1]
--------------------------------------------------------------------------------

--------------------------------------------------------------------------------
	Motif CTCATTAAAARTTTGK MEME-1 in BLOCKS format
--------------------------------------------------------------------------------
BL   MOTIF CTCATTAAAARTTTGK width=16 seqs=9
GCRm38                   (    1) CTCATTAAAAGTTTGG  1 
SPRET_EiJ_v1             (    1) CTCATTAAAAGTTTGG  1 
CAROLI_EIJ_v1.1          (    1) CTCATTAAAAGTTTGG  1 
PAHARI_EIJ_v1.1          (    1) CTCATTAAAAGTTTGG  1 
Rnor_6.0                 (    1) CTCATTAAAAGTTTGT  1 
H                        (    1) CTCATTAAAAAGTTAT  1 
P2                       (    1) TTCATTAAAAAGTTGT  1 
P1                       (    1) CTCATTAACAACTTTT  1 
P3                       (    1) CTCATTAATAAATTTA  1 
//

--------------------------------------------------------------------------------

--------------------------------------------------------------------------------
	Motif CTCATTAAAARTTTGK MEME-1 position-specific scoring matrix
--------------------------------------------------------------------------------
log-odds matrix: alength= 4 w= 16 n= 9 bayes= 0.719892 E= 2.1e-035 
  -982    272   -982   -184 
  -982   -982   -982    133 
  -982    289   -982   -982 
   154   -982   -982   -982 
  -982   -982   -982    133 
  -982   -982   -982    133 
   154   -982   -982   -982 
   154   -982   -982   -982 
   117    -28   -982   -184 
   154   -982   -982   -982 
    37   -982    219   -982 
  -163    -28     87     48 
  -982   -982   -982    133 
  -982   -982   -982    133 
  -163   -982    245    -84 
  -163   -982    187     16 
--------------------------------------------------------------------------------

--------------------------------------------------------------------------------
	Motif CTCATTAAAARTTTGK MEME-1 position-specific probability matrix
--------------------------------------------------------------------------------
letter-probability matrix: alength= 4 w= 16 nsites= 9 E= 2.1e-035 
 0.000000  0.888889  0.000000  0.111111 
 0.000000  0.000000  0.000000  1.000000 
 0.000000  1.000000  0.000000  0.000000 
 1.000000  0.000000  0.000000  0.000000 
 0.000000  0.000000  0.000000  1.000000 
 0.000000  0.000000  0.000000  1.000000 
 1.000000  0.000000  0.000000  0.000000 
 1.000000  0.000000  0.000000  0.000000 
 0.777778  0.111111  0.000000  0.111111 
 1.000000  0.000000  0.000000  0.000000 
 0.444444  0.000000  0.555556  0.000000 
 0.111111  0.111111  0.222222  0.555556 
 0.000000  0.000000  0.000000  1.000000 
 0.000000  0.000000  0.000000  1.000000 
 0.111111  0.000000  0.666667  0.222222 
 0.111111  0.000000  0.444444  0.444444 
--------------------------------------------------------------------------------

--------------------------------------------------------------------------------
	Motif CTCATTAAAARTTTGK MEME-1 regular expression
--------------------------------------------------------------------------------
CTCATTAAAA[GA][TG]TT[GT][GT]
--------------------------------------------------------------------------------


Time  0.01 secs.

********************************************************************************


********************************************************************************
SUMMARY OF MOTIFS
********************************************************************************

--------------------------------------------------------------------------------
	Combined block diagrams: non-overlapping sites with p-value < 0.0001
--------------------------------------------------------------------------------
SEQUENCE NAME            COMBINED P-VALUE  MOTIF DIAGRAM
-------------            ----------------  -------------
Rnor_6.0                         4.76e-09  [+1(4.76e-09)]
PAHARI_EIJ_v1.1                  8.52e-10  [+1(8.52e-10)]
CAROLI_EIJ_v1.1                  8.52e-10  [+1(8.52e-10)]
SPRET_EiJ_v1                     8.52e-10  [+1(8.52e-10)]
GCRm38                           8.52e-10  [+1(8.52e-10)]
P1                               4.97e-07  [+1(4.97e-07)]
P2                               2.84e-07  [+1(2.84e-07)]
P3                               2.17e-06  [+1(2.17e-06)]
H                                2.32e-07  [+1(2.32e-07)]
--------------------------------------------------------------------------------

********************************************************************************


********************************************************************************
Stopped because requested number of motifs (1) found.
********************************************************************************

CPU: iMac-di-Andrea.local

********************************************************************************
