# Supplementary material for: A purely bioinformatic pipeline for the prediction of mammalian odorant receptor gene enhancers
Source: BMC Bioinformatics. 2019 Sep 14;20:474. doi: 10.1186/s12859-019-3012-1 (PMC6744719; doi:10.1186/s12859-019-3012-1)
Supplement: Supplementary file 6 — Position-specific weight matrices (PSWMs) used to predict elements. Matrices are presented as MEME-formatted text files (.txt). Each file name reports the numeric identifier of the corresponding PSWM. Text files are provided as a single compressed (.zip) file available in the Open Science Framework repository, see paragraph “Availability of data and material”. (ZIP 37 kb) [file 12859_2019_3012_MOESM6_ESM.zip › Supplementary file 5_final/7.txt]

********************************************************************************
MEME - Motif discovery tool
********************************************************************************
MEME version 4.12.0 (Release date: Tue Jun 27 16:22:50 2017 -0700)

For further information on how to interpret these results or to get
a copy of the MEME software please access http://meme-suite.org .

This file may be used as input to the MAST algorithm for searching
sequence databases for matches to groups of motifs.  MAST is available
for interactive use and downloading at http://meme-suite.org .
********************************************************************************


********************************************************************************
REFERENCE
********************************************************************************
If you use this program in your research, please cite:

Timothy L. Bailey and Charles Elkan,
"Fitting a mixture model by expectation maximization to discover
motifs in biopolymers", Proceedings of the Second International
Conference on Intelligent Systems for Molecular Biology, pp. 28-36,
AAAI Press, Menlo Park, California, 1994.
********************************************************************************


********************************************************************************
TRAINING SET
********************************************************************************
DATAFILE= 07-TRIM3_Itawa_aligment_for_PSWM.fasta
ALPHABET= ACGT
Sequence name            Weight Length  Sequence name            Weight Length  
-------------            ------ ------  -------------            ------ ------  
Rnor_6.0                 1.0000     30  PAHARI_EIJ_v1.1          1.0000     30  
CAROLI_EIJ_v1.1          1.0000     30  SPRET_EiJ_v1             1.0000     30  
GCRm38                   1.0000     30  H_764_803_-_46.0574_8.66 1.0000     30  
SFAKTIRIA_1126_1165_+_-1 1.0000     30  H_1450_1489_+_-21.7541_6 1.0000     30  
SKIATHOS_48_87_+_-29.827 1.0000     30  GAVDOS_1149_1188_-_-34.1 1.0000     30  
********************************************************************************

********************************************************************************
COMMAND LINE SUMMARY
********************************************************************************
This information can also be useful in the event you wish to report a
problem with the MEME software.

command: meme -oc meme_out_07 -dna -nmotifs 1 07-TRIM3_Itawa_aligment_for_PSWM.fasta 

model:  mod=         zoops    nmotifs=         1    evt=           inf
object function=  E-value of product of p-values
width:  minw=            8    maxw=           30
width:  wg=             11    ws=              1    endgaps=       yes
nsites: minsites=        2    maxsites=       10    wnsites=       0.8
theta:  spmap=         uni    spfuzz=        0.5
global: substring=     yes    branching=      no    wbranch=        no
em:     prior=   dirichlet    b=            0.01    maxiter=        50
        distance=    1e-05
data:   n=             300    N=              10    shuffle=        -1
strands: +
sample: seed=            0    ctfrac=         -1    maxwords=       -1
Letter frequencies in dataset:
A 0.240 C 0.183 G 0.180 T 0.397 
Background letter frequencies (from dataset with add-one prior applied):
A 0.240 C 0.184 G 0.181 T 0.395 
********************************************************************************


********************************************************************************
MOTIF CCACTTTGCTCATTAAAAGTTTGGCCAGGC MEME-1	width =  30  sites =   4  llr = 164  E-value = 3.7e-029
********************************************************************************
--------------------------------------------------------------------------------
	Motif CCACTTTGCTCATTAAAAGTTTGGCCAGGC MEME-1 Description
--------------------------------------------------------------------------------
Simplified        A  ::a::::::::a::aaaa::::::::a:::
pos.-specific     C  aa:a::3:a:a:::::::::::::aa:::a
probability       G  :::::::a::::::::::a:::a8:::aa:
matrix            T  ::::aa8::a::aa:::::aaa:3::::::

         bits    2.5 ** *   ** *       *   * ** ***
                 2.2 ** *   ** *       *   * ** ***
                 2.0 ****   ** **  *****   * ******
                 1.7 ****   ** **  *****   * ******
Relative         1.5 ****   ** **  *****   ********
Entropy          1.2 ****** ***********************
(59.2 bits)      1.0 ****** ***********************
                 0.7 ******************************
                 0.5 ******************************
                 0.2 ******************************
                 0.0 ------------------------------

Multilevel           CCACTTTGCTCATTAAAAGTTTGGCCAGGC
consensus                  C                T      
sequence                                           
                                                   
--------------------------------------------------------------------------------

--------------------------------------------------------------------------------
	Motif CCACTTTGCTCATTAAAAGTTTGGCCAGGC MEME-1 sites sorted by position p-value
--------------------------------------------------------------------------------
Sequence name             Start   P-value                         Site           
-------------             ----- ---------            ------------------------------
CAROLI_EIJ_v1.1               1  4.96e-19          . CCACTTTGCTCATTAAAAGTTTGGCCAGGC           
PAHARI_EIJ_v1.1               1  4.96e-19          . CCACTTTGCTCATTAAAAGTTTGGCCAGGC           
SPRET_EiJ_v1                  1  7.27e-19          . CCACTTCGCTCATTAAAAGTTTGGCCAGGC           
Rnor_6.0                      1  1.81e-18          . CCACTTTGCTCATTAAAAGTTTGTCCAGGC           
--------------------------------------------------------------------------------

--------------------------------------------------------------------------------
	Motif CCACTTTGCTCATTAAAAGTTTGGCCAGGC MEME-1 block diagrams
--------------------------------------------------------------------------------
SEQUENCE NAME            POSITION P-VALUE  MOTIF DIAGRAM
-------------            ----------------  -------------
CAROLI_EIJ_v1.1                     5e-19  [+1]
PAHARI_EIJ_v1.1                     5e-19  [+1]
SPRET_EiJ_v1                      7.3e-19  [+1]
Rnor_6.0                          1.8e-18  [+1]
--------------------------------------------------------------------------------

--------------------------------------------------------------------------------
	Motif CCACTTTGCTCATTAAAAGTTTGGCCAGGC MEME-1 in BLOCKS format
--------------------------------------------------------------------------------
BL   MOTIF CCACTTTGCTCATTAAAAGTTTGGCCAGGC width=30 seqs=4
CAROLI_EIJ_v1.1          (    1) CCACTTTGCTCATTAAAAGTTTGGCCAGGC  1 
PAHARI_EIJ_v1.1          (    1) CCACTTTGCTCATTAAAAGTTTGGCCAGGC  1 
SPRET_EiJ_v1             (    1) CCACTTCGCTCATTAAAAGTTTGGCCAGGC  1 
Rnor_6.0                 (    1) CCACTTTGCTCATTAAAAGTTTGTCCAGGC  1 
//

--------------------------------------------------------------------------------

--------------------------------------------------------------------------------
	Motif CCACTTTGCTCATTAAAAGTTTGGCCAGGC MEME-1 position-specific scoring matrix
--------------------------------------------------------------------------------
log-odds matrix: alength= 4 w= 30 n= 10 bayes= 1.66297 E= 3.7e-029 
  -865    244   -865   -865 
  -865    244   -865   -865 
   206   -865   -865   -865 
  -865    244   -865   -865 
  -865   -865   -865    134 
  -865   -865   -865    134 
  -865     44   -865     92 
  -865   -865    246   -865 
  -865    244   -865   -865 
  -865   -865   -865    134 
  -865    244   -865   -865 
   206   -865   -865   -865 
  -865   -865   -865    134 
  -865   -865   -865    134 
   206   -865   -865   -865 
   206   -865   -865   -865 
   206   -865   -865   -865 
   206   -865   -865   -865 
  -865   -865    246   -865 
  -865   -865   -865    134 
  -865   -865   -865    134 
  -865   -865   -865    134 
  -865   -865    246   -865 
  -865   -865    205    -66 
  -865    244   -865   -865 
  -865    244   -865   -865 
   206   -865   -865   -865 
  -865   -865    246   -865 
  -865   -865    246   -865 
  -865    244   -865   -865 
--------------------------------------------------------------------------------

--------------------------------------------------------------------------------
	Motif CCACTTTGCTCATTAAAAGTTTGGCCAGGC MEME-1 position-specific probability matrix
--------------------------------------------------------------------------------
letter-probability matrix: alength= 4 w= 30 nsites= 4 E= 3.7e-029 
 0.000000  1.000000  0.000000  0.000000 
 0.000000  1.000000  0.000000  0.000000 
 1.000000  0.000000  0.000000  0.000000 
 0.000000  1.000000  0.000000  0.000000 
 0.000000  0.000000  0.000000  1.000000 
 0.000000  0.000000  0.000000  1.000000 
 0.000000  0.250000  0.000000  0.750000 
 0.000000  0.000000  1.000000  0.000000 
 0.000000  1.000000  0.000000  0.000000 
 0.000000  0.000000  0.000000  1.000000 
 0.000000  1.000000  0.000000  0.000000 
 1.000000  0.000000  0.000000  0.000000 
 0.000000  0.000000  0.000000  1.000000 
 0.000000  0.000000  0.000000  1.000000 
 1.000000  0.000000  0.000000  0.000000 
 1.000000  0.000000  0.000000  0.000000 
 1.000000  0.000000  0.000000  0.000000 
 1.000000  0.000000  0.000000  0.000000 
 0.000000  0.000000  1.000000  0.000000 
 0.000000  0.000000  0.000000  1.000000 
 0.000000  0.000000  0.000000  1.000000 
 0.000000  0.000000  0.000000  1.000000 
 0.000000  0.000000  1.000000  0.000000 
 0.000000  0.000000  0.750000  0.250000 
 0.000000  1.000000  0.000000  0.000000 
 0.000000  1.000000  0.000000  0.000000 
 1.000000  0.000000  0.000000  0.000000 
 0.000000  0.000000  1.000000  0.000000 
 0.000000  0.000000  1.000000  0.000000 
 0.000000  1.000000  0.000000  0.000000 
--------------------------------------------------------------------------------

--------------------------------------------------------------------------------
	Motif CCACTTTGCTCATTAAAAGTTTGGCCAGGC MEME-1 regular expression
--------------------------------------------------------------------------------
CCACTT[TC]GCTCATTAAAAGTTTG[GT]CCAGGC
--------------------------------------------------------------------------------


Time  0.02 secs.

********************************************************************************


********************************************************************************
SUMMARY OF MOTIFS
********************************************************************************

--------------------------------------------------------------------------------
	Combined block diagrams: non-overlapping sites with p-value < 0.0001
--------------------------------------------------------------------------------
SEQUENCE NAME            COMBINED P-VALUE  MOTIF DIAGRAM
-------------            ----------------  -------------
Rnor_6.0                         1.81e-18  [+1(1.81e-18)]
PAHARI_EIJ_v1.1                  4.96e-19  [+1(4.96e-19)]
CAROLI_EIJ_v1.1                  4.96e-19  [+1(4.96e-19)]
SPRET_EiJ_v1                     7.27e-19  [+1(7.27e-19)]
GCRm38                           1.34e-01  30
H_764_803_-_46.0574_8.66         1.03e-01  30
SFAKTIRIA_1126_1165_+_-1         7.60e-02  30
H_1450_1489_+_-21.7541_6         2.99e-03  30
SKIATHOS_48_87_+_-29.827         7.23e-01  30
GAVDOS_1149_1188_-_-34.1         8.90e-01  30
--------------------------------------------------------------------------------

********************************************************************************


********************************************************************************
Stopped because requested number of motifs (1) found.
********************************************************************************

CPU: iMac-di-Andrea.local

********************************************************************************
