# Supplementary material for: A purely bioinformatic pipeline for the prediction of mammalian odorant receptor gene enhancers
Source: BMC Bioinformatics. 2019 Sep 14;20:474. doi: 10.1186/s12859-019-3012-1 (PMC6744719; doi:10.1186/s12859-019-3012-1)
Supplement: Supplementary file 7 — Annotation tracks listing all predicted enhancers for genomic architecture in which an element search was performed. BED-formatted text files (.bed) annotating, at threshold distance = 1 Mb, putative elements found within (or nearby) loci of selected genomic architectures. File names are composed by list type (either: main olfactory epithelium, MOE; olfactome; vomeronasal organ, VNO; T-cell receptor genes, “t_cell_receptor”), species and threshold value (invariably “1_0Mb”); “BLAST” marks the MOE putative enhancer list obtained through the BLAST-derived pipeline variant. A “NO-PSEUDO” in the file name indicates that the gene list originating the file is devoid of pseudogene-flagged entries. A “CAND-EL” at the beginning of each file name differentiates these BED files from those found in Additional files 4 and 5. Text files are provided as a single compressed (.zip) file available in the Open Science Framework repository, see paragraph “Availability of data and material”. (ZIP 7 kb) [file 12859_2019_3012_MOESM7_ESM.zip]

Archive with 22 entries (19 files):
- Supplementary file 6_final/
- Supplementary file 6_final/BLAST_MOE-mouse-1_0Mb.bed
- __MACOSX/
- __MACOSX/Supplementary file 6_final/
- __MACOSX/Supplementary file 6_final/._BLAST_MOE-mouse-1_0Mb.bed
- Supplementary file 6_final/CAND-EL_BLAST_MOE-mouse-1_0Mb.bed
- __MACOSX/Supplementary file 6_final/._CAND-EL_BLAST_MOE-mouse-1_0Mb.bed
- Supplementary file 6_final/CAND-EL_MOE-mouse-1_0Mb.bed
- __MACOSX/Supplementary file 6_final/._CAND-EL_MOE-mouse-1_0Mb.bed
- Supplementary file 6_final/CAND-EL_NO-PSEUDO-_MOE-mouse-1_0Mb.bed
- __MACOSX/Supplementary file 6_final/._CAND-EL_NO-PSEUDO-_MOE-mouse-1_0Mb.bed
- Supplementary file 6_final/CAND-EL_NO-PSEUDO-_olfactome-mouse-1_0Mb.bed
- __MACOSX/Supplementary file 6_final/._CAND-EL_NO-PSEUDO-_olfactome-mouse-1_0Mb.bed
- Supplementary file 6_final/CAND-EL_NO-PSEUDO-_VNO-mouse-1_0Mb.bed
- __MACOSX/Supplementary file 6_final/._CAND-EL_NO-PSEUDO-_VNO-mouse-1_0Mb.bed
- Supplementary file 6_final/CAND-EL_olfactome-mouse-1_0Mb.bed
- __MACOSX/Supplementary file 6_final/._CAND-EL_olfactome-mouse-1_0Mb.bed
- Supplementary file 6_final/CAND-EL_t_cell_receptor-mouse-1_0Mb.bed
- __MACOSX/Supplementary file 6_final/._CAND-EL_t_cell_receptor-mouse-1_0Mb.bed
- Supplementary file 6_final/CAND-EL_VNO-mouse-1_0Mb.bed
- __MACOSX/Supplementary file 6_final/._CAND-EL_VNO-mouse-1_0Mb.bed
- __MACOSX/._Supplementary file 6_final
